# Supplementary material for: Cell and molecular profiles in peripheral nerves shift toward inflammatory phenotypes in diabetic peripheral neuropathy
Source: J Clin Invest. 2025 Aug 19;135(20):e184075. doi: 10.1172/JCI184075 (PMC12520680; doi:10.1172/JCI184075)
Supplement: Supplemental data set 1 [file jci-135-184075-s171.xlsx]

## Sheet: DPN_patient_sample_info
Patient #	Age	Sex	Diabetes/control	Surgery Procedure	Related medical history	Sural nerve morphology assessment (Toluidine blue)	NovaSeqX DPN versus control (DPN samples)	Bulk RNA-seq Nextseq500 sural versus tibial	Bulk RNA-seq Novaseq moderate versus severe axonal loss	Visium	RNAscope (see table S1)
2	67	F	type II	Below knee amputation, right	right foot osteomyelitis	Not performed	Not performed	T2	NA	Not performed	Not performed
3	41	M	type I	Amputation above knee, left	nonhealing left below knee amputation; severe peripheral artery disease (PAD) left lower extremity; chronic osteomyelitis left tibia;left bka stump infection	Not performed	Not performed	T3	NA	Not performed	Not performed
4	61	M	type II	Amputation above knee, right	Osteomyelitis right foot; gangrene right foot wound; severe peripheral artery disease right lower extremity	Not performed	Not performed	T4	NA	Not performed	Not performed
5	52	F	control	Amputation below knee, left	ESRD, neuropathy,nonhealing left transmetatarsal amputation (TMA) wound	Not performed	Not performed	T5	NA	Not performed	Not performed
6	56	M	type II	Amputation below knee, left	left diabetic foot infection with septic arthritis of sesamoid metatarsal joint; severe PAD left lower extremity; diabetic neuropathy; diabetic ulcer of left foot with necrosis of bone	Not performed	Not performed	T6	NA	Not performed	Not performed
7	33	F	type II	Left transtibial amputation	Athrerosclerotic peripheral vascular disease with gangrene left foot; critical limb ischemia	Not performed	Not performed	T7	NA	Not performed	Not performed
8	75	M	type II	Amputation below knee, right	critical limb ischemia with atherosclerosis and gangrene right foot; PAD	Moderate Axonal Loss	Not performed	T8, S8	S8	sural8	Not performed
10	62	F	type II	Amputation below knee, right	atherosclerosis right lower extremity with critical limb ischemia and gangrene right hallux and foot; PAD	Moderate Axonal Loss	Not performed	T10	S10	Not performed	Yes, P3
11	80	M	type II	Amputation below knee, right	wet gangrene right leg s/p ankle disarticulation	Severe Axonal Loss	Not performed	T11, S11	S11	sural11	Not performed
12	61	M	type II	Amputation below knee, right	Chronic otesomyelitis right foot; ESRD; recurrent diabetic foot infection	Severe Axonal Loss	Not performed	T12, S12	S12	sural12	Yes, P4
13	61	F	type II	Amputation below knee, right	nonhealing wound right foot, peripheral neuropathy	Severe Axonal Loss	Not performed	T13, S13	S13	Not performed	Not performed
14	50	M	type II	Below knee amputation, left	nonhealing wound left lower leg, prior TMA	Severe Axonal Loss	Not performed	T14, S14	S14	sural14	Yes, P5
18	52	M	type II	Below knee amputation, right	right foot gangrene; sepsis ; nonhealing wound (s/p trauma- dropped tire on foot)	Severe Axonal Loss	Not performed	Not performed	S18	Not performed	Yes, P1
19	66	M	type II	Below knee amputation, left	nonhealing wound left foot, ESRD	Severe Axonal Loss	Not performed	Not performed	S19	Not performed	Not performed
20	57	M	type II	Below knee amputation, right	right foot wound; recent TMA	Moderate Axonal Loss	Not performed	Not performed	S20	Not performed	Not performed
21	39	M	type II	Amputation below knee, right	right foot osteomyelitis s/p ankle disarticulation; diabetic neurogenic arthropathy	Severe Axonal Loss	Not performed	Not performed	S21	Not performed	Not performed
22	63	F	type II	Below knee amputation, left	left foot nonhealing ulcer; ESRD; systemic inflammatory response syndrome; severe PAD	Severe Axonal Loss	Not performed	Not performed	S22	Not performed	Yes, P6
24	58	M	control	Below knee amputation, left	nonunion of subtalar joint; left leg pain; hx of leg injury with chronic pain & swelling	Normal Axonal Density	Not performed	Not performed	Not performed	sural24l, sural24t	Not performed
25	65	F	type II	Revision, BKA, left	Osteomyelitis of the left foot with Charcot deformity	Severe Axonal Loss	Not performed	Not performed	S25	Not performed	Not performed
26	60	M	control	Amputation below knee, left	osteomyelitis lower left extremity; s/p distal tibial osteotomy for posttraumatic arthritis & recurvatum of distal tibia	Mild Axonal Loss	Not performed	Not performed	Not performed	Not performed	Yes, P2
28	47	F	type II	Below knee amputation, right	diabetic foot ulcer osteomyelitis; Charcot's joint, right ankle & foot	Severe Axonal Loss	Not performed	Not performed	S28	Not performed	Not performed
29	58	M	type II	Amputation below knee, left	left osteomyelitis, ankle & foot with draining sinus; critical limb ichemia	Not performed	Not performed	NA	NA	Not performed	Not performed
30	52	M	type II	Amputation below knee, left	critical limb ischemia with hx of revascularization; wound healing, delayed; acute osteomyelitis of left ankle or foot; diabetic ulcer associated with DM due to underlying conditions	Severe Axonal Loss	Not performed	Not performed	S30	Not performed	Not performed
31	57	M	type II	Below knee amputation, right	diabetic infection of right foot; osteomyelitis right foot	Severe Axonal Loss	Not performed	Not performed	S31	Not performed	Not performed
33	70	M	type II	Amputation below knee, left	severe left diabetic foot infection with necrosis and non salvageable limb	Moderate Axonal Loss	Not performed	Not performed	S33	Not performed	Yes, P7
34	50	M	type II	Below knee amputation, right	chronic osteomyelitis of right foot with draining sinus	Severe Axonal Loss	Not performed	Not performed	S34	Not performed	Not performed
38	31	M	type II	Transtibial knee amputation, left	left charcot foot w/ chronic osteomyelitis	Not performed	S38	Not performed	Not performed	Not performed	Not performed
39	79	M	type II	Transtibial knee amputation, right	osteomyelitis, right ankle and foot	Not performed	S39	Not performed	Not performed	Not performed	Not performed
40	53	F	type II	Below knee amputation, left	osteomyelitis, left ankle	Not performed	S40	Not performed	Not performed	Not performed	Not performed
42	51	M	type II	Below knee amputation, left	Acute hematogenous osteomylitis, unspecified site	Not performed	S42	Not performed	Not performed	Not performed	Not performed
43	59	F	type II	Below knee amputation, right	Diabetic neurogenic arthropathy	Not performed	S43	Not performed	Not performed	Not performed	Not performed
44	60	M	type II	Below knee amputation, left	Non healing left heel wound;PVD (peripheral vascular disease; Diabetic infection of left foot;Gangrene;Acute blood loss anemia; CAD,multiple vessel;Septic Shock;PAD(peripheral arterial disease)	Not performed	S44	Not performed	Not performed	Not performed	Not performed
