# Supplementary material for: Cell and molecular profiles in peripheral nerves shift toward inflammatory phenotypes in diabetic peripheral neuropathy
Source: J Clin Invest. 2025 Aug 19;135(20):e184075. doi: 10.1172/JCI184075 (PMC12520680; doi:10.1172/JCI184075)
Supplement: Supplemental data set 2 [file jci-135-184075-s175.xlsx]

## Sheet: A - Quantile normalized TPMs
gene_name	C1	C2	C3	C4	C5	C6	S38	S39	S40	S42	S43	S44
EEF1A1	4129.76	4648.23	4648.23	3597.24	4648.23	4648.23	3125.9	4648.23	3597.24	4648.23	4129.76	4129.76
VIM	3597.24	4129.76	4129.76	4648.23	3597.24	3125.9	1992.94	3125.9	2783.3	2255.67	3125.9	3125.9
APOD	4648.23	3597.24	2668.31	1731.89	4129.76	4129.76	2315.37	4129.76	4129.76	3597.24	3597.24	4648.23
FTL	3125.9	3125.9	2783.3	1647.21	3125.9	3597.24	2224.95	2419.45	2539.21	2419.45	2539.21	2668.31
ACTB	2539.21	2539.21	3597.24	2783.3	2255.67	2783.3	2668.31	2255.67	2125.41	2045.12	2125.41	2369.82
B2M	2668.31	2369.82	3125.9	1552.98	2668.31	2668.31	2783.3	2315.37	1821.67	2539.21	2419.45	2539.21
ACTA2	1077.49	2783.3	1413.85	4129.76	2539.21	2189.17	556.045	1947.65	953.725	429.289	1003.14	848.257
UBC	2369.82	2419.45	2255.67	2369.82	1992.94	2045.12	2045.12	2668.31	2369.82	2668.31	2783.3	2783.3
RPL13A	2255.67	2125.41	2045.12	1867.7	2419.45	2539.21	1278.78	1898.75	1604.65	1507.77	1992.94	1552.98
TMSB4X	2315.37	2224.95	2369.82	1542.19	2315.37	2369.82	1604.65	2045.12	1898.75	1624.99	2189.17	2125.41
RPS27	2224.95	1947.65	1992.94	1584.92	2783.3	2419.45	1466.23	2125.41	1667.72	1584.92	2045.12	1821.67
AHNAK	2419.45	2255.67	2315.37	2539.21	1821.67	1296.32	741.605	1453.14	1947.65	1106.46	1688.85	1466.23
TMSB10	2189.17	2045.12	2189.17	1898.75	1947.65	2315.37	1584.92	1821.67	1786.53	1821.67	1821.67	1947.65
GSN	1898.75	2668.31	1667.72	2045.12	2224.95	1992.94	1023.95	1525.1	2315.37	1320.19	1647.21	1584.92
RPS11	1992.94	1992.94	1898.75	1442.05	2369.82	2255.67	1285.53	1867.7	1647.21	1453.14	1898.75	1647.21
S100A6	1947.65	2189.17	1786.53	1947.65	1688.85	2224.95	1947.65	2189.17	1731.89	1992.94	2255.67	2189.17
CD74	2783.3	1898.75	2419.45	1119.5	1624.99	1821.67	629.409	1392.26	1624.99	666.064	1222.77	1898.75
RPS24	1821.67	1867.7	1867.7	1453.14	2189.17	2125.41	1119.5	1688.85	1337.42	1354.73	1584.92	1392.26
RPL3	1667.72	1624.99	1731.89	1992.94	1786.53	1947.65	1296.32	1604.65	1507.77	1413.85	1731.89	1525.1
COL1A2	2125.41	1821.67	2224.95	1034.53	1867.7	1604.65	240.356	568.608	853.761	388.641	785.414	770.008
RPL12	1624.99	1688.85	1466.23	1688.85	2045.12	1867.7	1096.5	1442.05	1186.83	1207.45	1249.37	1092.5
RPS18	1647.21	1667.72	1552.98	1354.73	2125.41	1898.75	1207.45	1466.23	1381.92	967.939	1667.72	1381.92
RPS3A	1731.89	1604.65	1525.1	1278.78	1898.75	1786.53	1113.69	1624.99	1348.32	1337.42	1604.65	1278.78
ACTG1	1786.53	1507.77	1624.99	1525.1	1525.1	1688.85	1320.19	1354.73	1688.85	1267.1	1392.26	1491.84
FTH1	1584.92	1786.53	1604.65	1229.64	1507.77	1667.72	2419.45	1992.94	2189.17	2783.3	2224.95	2255.67
HLA-B	1604.65	1320.19	2125.41	1320.19	1604.65	1392.26	2125.41	1367.27	1413.85	1604.65	1401.81	1688.85
MYL6	1392.26	1647.21	1354.73	1604.65	1278.78	1731.89	1453.14	1542.19	1401.81	1306.91	1186.83	1296.32
RPL7A	1542.19	1491.84	1507.77	1296.32	1584.92	1584.92	1029.05	1267.1	1249.37	1119.5	1306.91	1213.3
IFITM3	1688.85	1525.1	1688.85	1306.91	1119.5	1507.77	1525.1	1413.85	1367.27	1786.53	1278.78	1624.99
RPL10	1348.32	1552.98	1431.64	1367.27	1542.19	1542.19	830.544	1320.19	1222.77	1034.53	1213.3	1229.64
TXNIP	1136.17	1442.05	1119.5	1821.67	1667.72	1466.23	1667.72	1084.64	1431.64	818.01	1491.84	996.219
RPS12	1466.23	1337.42	1442.05	1077.49	1401.81	1647.21	1077.49	1348.32	1166.53	1329.71	1381.92	1320.19
RPL30	1431.64	1367.27	1401.81	1166.53	1552.98	1442.05	1092.5	1507.77	1285.53	1229.64	1413.85	1367.27
HLA-DRA	1867.7	1144.18	1947.65	458.195	1381.92	1431.64	459.362	958.161	967.939	651.701	961.734	1442.05
RPL26	1306.91	1381.92	1320.19	961.734	1647.21	1525.1	1051.49	1329.71	1229.64	1158.26	1296.32	1329.71
RPS8	1367.27	1392.26	1285.53	1158.26	1453.14	1354.73	876.085	1241.3	1207.45	1092.5	1207.45	1166.53
SPARC	1453.14	1731.89	1296.32	904.064	1348.32	1222.77	1084.64	1647.21	1992.94	1278.78	1867.7	1348.32
PTMA	1442.05	1401.81	1491.84	1213.3	1077.49	1329.71	1306.91	1584.92	1329.71	1647.21	1320.19	1542.19
FLNA	876.085	1092.5	1023.95	3125.9	893.545	941.146	363.775	908.464	794.685	344.684	596.235	632.258
RPL21	1413.85	1354.73	1267.1	1018.93	1466.23	1413.85	996.219	1381.92	1193.48	1113.69	1229.64	1241.3
PSAP	1381.92	1348.32	1329.71	889.394	1392.26	1552.98	947.831	993.78	1354.73	880.316	1144.18	1285.53
A2M	1029.05	1296.32	1127.68	1392.26	1413.85	1624.99	350.363	893.545	836.318	375.805	967.939	765.694
GAPDH	1337.42	1413.85	1278.78	1222.77	1186.83	1401.81	1329.71	1337.42	1552.98	1525.1	1466.23	1431.64
COL3A1	1329.71	1306.91	1542.19	571.006	1731.89	1186.83	97.6415	332.743	266.268	147.618	535.968	331.205
C1S	1491.84	1186.83	1367.27	934.964	1337.42	1320.19	308.795	551.341	864.007	535.968	684.649	818.01
RACK1	1249.37	1249.37	1241.3	1144.18	1354.73	1337.42	899.111	1056.45	1113.69	1018.93	1175.25	1158.26
RPL5	1285.53	1329.71	1186.83	1092.5	1296.32	1381.92	1056.45	1222.77	1241.3	1193.48	1267.1	1222.77
PTGDS	1507.77	1008.99	1584.92	1491.84	1367.27	577.439	292.963	565.996	1127.68	549.756	668.982	655.279
RPL41	1222.77	1207.45	1222.77	1056.45	1442.05	1367.27	993.78	1278.78	1136.17	1166.53	1193.48	1207.45
SPARCL1	864.007	1084.64	1042.07	2224.95	1241.3	1051.49	543.009	1431.64	947.831	537.284	1042.07	705.615
FOS	2045.12	765.694	2539.21	782.846	741.605	556.045	1552.98	3597.24	899.111	1898.75	4648.23	919.228
ANXA2	1525.1	1542.19	1306.91	788.717	993.78	1249.37	1431.64	1119.5	1525.1	1731.89	1542.19	1786.53
DCN	1552.98	1431.64	1193.48	483.531	1491.84	1119.5	818.01	1106.46	1491.84	899.111	1431.64	1306.91
RPL19	1193.48	1193.48	1229.64	1136.17	1229.64	1285.53	776.666	1136.17	1061.34	923.814	1077.49	1023.95
EEF2	1106.46	1175.25	1144.18	1337.42	1207.45	1278.78	734.806	934.964	1096.5	830.544	1092.5	1008.99
RPL35	1241.3	1267.1	1158.26	1023.95	1249.37	1267.1	893.545	1207.45	1029.05	1061.34	1029.05	1106.46
RPL11	1278.78	1166.53	1084.64	1029.05	1431.64	1193.48	753.29	1092.5	986.481	958.161	1113.69	958.161
SPTBN1	1296.32	1285.53	1249.37	1466.23	1008.99	803.091	390.529	880.316	1466.23	608.683	993.78	749.446
LGALS1	1320.19	1453.14	1166.53	673.188	1144.18	1229.64	651.701	1229.64	1392.26	919.228	1241.3	1127.68
RPS25	1207.45	1127.68	1096.5	1084.64	1320.19	1136.17	807.517	1127.68	1003.14	941.146	1084.64	1096.5
CLU	1354.73	1584.92	1348.32	734.806	1113.69	830.544	507.465	889.394	1056.45	612.985	776.666	807.517
RPL17	1213.3	1061.34	1207.45	864.007	1267.1	1348.32	1136.17	1175.25	915.407	1096.5	1061.34	1136.17
TAGLN	803.091	958.161	889.394	2419.45	889.394	923.814	372.766	961.734	684.649	355.326	600.688	557.596
RPL10A	1166.53	1222.77	1136.17	929.6	1158.26	1213.3	858.899	1096.5	1084.64	934.964	1166.53	1084.64
RPL8	1061.34	1077.49	1106.46	1207.45	1092.5	1175.25	641.493	923.814	825.487	770.008	818.01	947.831
RPL7	1175.25	1213.3	1068.72	899.111	1193.48	1106.46	812.788	1166.53	934.964	1023.95	1127.68	1068.72
RPLP0	1127.68	1113.69	1018.93	794.685	1096.5	1491.84	799.986	1023.95	848.257	1042.07	1018.93	953.725
RPS6	1084.64	1119.5	1056.45	1061.34	1084.64	1158.26	770.008	1034.53	993.78	973.842	1051.49	1003.14
COL6A2	884.66	1056.45	993.78	1786.53	958.161	853.761	334.024	419.356	559.47	416.643	565.996	649.661
CXCL14	1401.81	1051.49	1821.67	544.982	1051.49	658.474	165.265	441.448	305.137	215.613	622.21	596.235
HLA-A	1119.5	929.6	1381.92	1106.46	908.464	1068.72	904.064	953.725	1023.95	884.66	794.685	986.481
COL1A1	1229.64	1018.93	1647.21	759	953.725	858.899	60.781	178.57	143.865	89.5272	254.486	228.095
RPL6	1158.26	1136.17	1034.53	842.278	1068.72	1207.45	919.228	1077.49	996.219	1008.99	1034.53	1056.45
ADIRF	889.394	1241.3	941.146	1401.81	899.111	1042.07	421.437	915.407	919.228	533.977	812.788	676.105
HLA-E	996.219	947.831	1077.49	1329.71	973.842	993.78	1731.89	1186.83	1158.26	1367.27	1367.27	1337.42
RPLP2	1008.99	1096.5	996.219	947.831	1061.34	1127.68	725.94	947.831	893.545	825.487	880.316	908.464
FN1	1144.18	1278.78	1092.5	725.94	919.228	1008.99	626.601	1193.48	1278.78	731.092	1119.5	967.939
TPT1	1092.5	848.257	1453.14	821.57	1034.53	908.464	1186.83	996.219	1542.19	1175.25	1453.14	1113.69
IGFBP7	958.161	1068.72	961.734	941.146	1106.46	1077.49	472.614	899.111	718.567	571.006	821.57	830.544
RPS17	904.064	889.394	934.964	1051.49	1285.53	1023.95	527.521	830.544	565.996	705.615	670.869	658.474
RPL4	1018.93	1023.95	947.831	893.545	1056.45	1092.5	788.717	1113.69	1106.46	1127.68	1008.99	1193.48
C1R	1186.83	1106.46	1213.3	397.969	1166.53	958.161	370.16	473.478	803.091	541.052	629.409	904.064
AQP1	899.111	821.57	1029.05	1431.64	728.568	1113.69	276.242	506.807	448.576	267.354	649.661	433.115
THBS1	1096.5	537.284	1337.42	1667.72	577.439	776.666	1867.7	1401.81	2045.12	2189.17	1068.72	1992.94
TPM1	629.409	803.091	699.544	2255.67	830.544	738.612	228.629	629.409	408.613	250.461	464.53	382.6
RPL18	993.78	993.78	973.842	799.986	1018.93	1056.45	616.146	870.405	799.986	684.649	947.831	799.986
MYL9	663.413	703.418	416.643	2189.17	934.964	915.407	483.531	561.038	493.422	235.046	390.529	304.299
RPS27A	1042.07	973.842	986.481	728.568	1023.95	1061.34	718.567	1029.05	908.464	870.405	953.725	842.278
RPS20	1267.1	718.567	718.567	1042.07	1175.25	864.007	466.41	755.636	547.417	559.47	772.737	731.092
TPM2	354.338	1029.05	438.471	2315.37	812.788	753.29	387.668	818.01	373.493	289.048	381.291	360.298
RPS4X	1023.95	807.517	1051.49	661.216	1222.77	919.228	479.033	772.737	904.064	603.488	1023.95	699.544
HNRNPH1	893.545	693.522	1003.14	1507.77	848.257	731.092	655.279	668.982	741.605	762.041	770.008	762.041
RPL18A	973.842	961.734	929.6	705.615	1003.14	1084.64	504.951	738.612	772.737	624.102	657.029	876.085
SERPINF1	1003.14	934.964	899.111	463.236	1306.91	1003.14	296.351	433.115	728.568	371.161	529.063	593.833
RPL39	941.146	899.111	848.257	587.751	1213.3	1096.5	596.235	858.899	699.544	759	889.394	785.414
RPS2	919.228	836.318	853.761	923.814	947.831	1034.53	593.833	794.685	705.615	711.897	658.474	714.863
C3	1056.45	1034.53	1392.26	153.055	996.219	785.414	172.149	218.305	626.601	256.812	348.773	616.146
MYH11	241.685	884.66	347.217	2668.31	721.802	553.965	319.659	770.008	278.98	156.419	285.106	258.495
RPL23A	923.814	915.407	908.464	746.711	967.939	947.831	668.982	884.66	818.01	772.737	825.487	821.57
RPL34	947.831	799.986	904.064	770.008	941.146	996.219	547.417	904.064	711.897	734.806	803.091	718.567
RPL9	934.964	953.725	744.144	776.666	1127.68	821.57	711.897	1018.93	770.008	776.666	973.842	759
DDX17	776.666	728.568	821.57	1624.99	772.737	626.601	451.063	496.83	744.144	419.356	531.124	547.417
RPL24	953.725	923.814	864.007	626.601	986.481	953.725	765.694	973.842	788.717	864.007	884.66	884.66
EEF1G	836.318	967.939	876.085	693.522	1029.05	904.064	494.42	711.897	663.413	522.614	610.433	529.063
RPL29	858.899	870.405	818.01	686.278	1042.07	1029.05	624.102	876.085	721.802	738.612	836.318	836.318
RPL27	961.734	880.316	880.316	591.637	929.6	961.734	567.572	967.939	714.863	749.446	870.405	782.846
RPS3	870.405	825.487	958.161	689.394	923.814	934.964	490.672	853.761	647.904	703.418	762.041	643.493
CALD1	785.414	749.446	770.008	1285.53	782.846	794.685	230.044	591.637	521.291	279.716	541.939	421.437
UBB	915.407	830.544	953.725	564.552	915.407	986.481	561.038	649.661	765.694	741.605	707.872	755.636
CD63	986.481	908.464	919.228	434.245	880.316	1018.93	759	753.29	876.085	908.464	731.092	1018.93
TIMP3	788.717	864.007	776.666	1193.48	765.694	693.522	381.291	699.544	1119.5	505.773	734.806	636.609
ANXA1	1034.53	1042.07	923.814	494.42	799.986	746.711	1213.3	1158.26	870.405	1431.64	1285.53	1267.1
RPS13	967.939	858.899	785.414	634.915	904.064	880.316	686.278	929.6	776.666	807.517	853.761	853.761
HLA-DRB1	1113.69	904.064	1175.25	384.699	818.01	616.146	257.941	504.951	369.583	345.429	446.477	686.278
TNS1	632.258	470.199	641.493	2125.41	585.726	544.982	138.427	396.767	552.368	135.189	353.708	234.862
ITGA6	1068.72	818.01	1008.99	880.316	618.321	571.006	274.839	624.102	686.278	415.112	782.846	504.951
CST3	908.464	1003.14	967.939	337.179	876.085	870.405	365.349	603.488	1018.93	472.614	641.493	753.29
IGFBP5	622.21	986.481	825.487	749.446	853.761	848.257	211.612	424.434	535.232	307.718	443.747	426.902
RPL31	853.761	842.278	807.517	668.982	842.278	807.517	496.83	807.517	703.418	636.609	744.144	689.394
ANGPTL7	1051.49	681.196	893.545	973.842	600.688	593.833	175.196	746.711	734.806	290.814	908.464	624.102
RPS9	746.711	782.846	830.544	681.196	825.487	893.545	597.917	657.029	658.474	676.105	738.612	651.701
MYH9	597.917	585.726	788.717	1413.85	645.509	636.609	549.756	552.368	579.551	372.766	577.439	516.852
ANKRD10	721.802	753.29	681.196	1267.1	596.235	597.917	209.538	525.794	469.537	301.936	470.199	440.624
ADH1B	616.146	603.488	458.195	1068.72	699.544	1166.53	72.8739	327.639	323.675	117.461	415.112	237.823
DDX5	818.01	657.029	870.405	986.481	568.608	707.872	836.318	842.278	880.316	842.278	929.6	893.545
CAVIN1	755.636	772.737	705.615	884.66	770.008	703.418	271.105	639.932	643.493	349.168	666.064	567.572
SRSF5	670.869	561.038	707.872	1348.32	668.982	612.985	458.195	718.567	639.932	567.572	759	568.608
TIMP2	799.986	770.008	753.29	721.802	718.567	770.008	266.67	415.112	636.609	275.153	507.465	468.444
SERPING1	794.685	699.544	728.568	645.509	858.899	782.846	267.609	434.942	512.46	310.689	389.337	459.362
HLA-C	830.544	639.932	1061.34	618.321	575.471	744.144	1786.53	836.318	842.278	1136.17	788.717	1119.5
RPL15	848.257	711.897	842.278	529.063	794.685	741.605	457.274	703.418	731.092	525.794	986.481	622.21
RPS5	770.008	794.685	714.863	442.741	864.007	876.085	564.552	759	587.751	744.144	718.567	668.982
RPL32	639.932	746.711	741.605	610.433	746.711	973.842	529.063	721.802	556.045	629.409	705.615	744.144
NACA	741.605	785.414	693.522	499.43	884.66	836.318	442.741	785.414	531.124	639.932	830.544	741.605
IGFBP4	718.567	673.188	884.66	556.045	632.258	967.939	183.087	231.474	387.668	191.805	334.492	339.925
CD81	812.788	776.666	799.986	521.291	759	762.041	238.014	531.124	782.846	304.654	538.657	494.42
PMP22	842.278	1466.23	661.216	434.942	574.49	447.571	1249.37	1731.89	2224.95	1491.84	1947.65	1354.73
CSRP1	681.196	941.146	651.701	870.405	603.488	632.258	297.77	714.863	616.146	398.899	678.278	579.551
COL6A3	508.444	812.788	663.413	624.102	870.405	899.111	193.162	185.035	402.183	297.77	270.662	360.922
HSPA8	929.6	676.105	915.407	337.744	657.029	818.01	1401.81	799.986	1068.72	1688.85	958.161	1144.18
FAU	689.394	734.806	725.94	593.833	785.414	788.717	628.183	765.694	618.321	721.802	651.701	734.806
TUBA1B	782.846	996.219	858.899	232.132	546.421	884.66	772.737	986.481	1175.25	1029.05	899.111	993.78
MPZ	762.041	2315.37	676.105	52.686	366.862	120.558	1647.21	2539.21	4648.23	1867.7	2668.31	1507.77
UBA52	738.612	725.94	655.279	507.465	803.091	825.487	565.996	676.105	655.279	573.561	673.188	663.413
SORBS1	649.661	651.701	645.509	1241.3	605.913	458.195	200.3	466.41	670.869	343.543	547.417	375.805
LRP1	711.897	663.413	812.788	699.544	678.278	681.196	117.204	243.03	509.948	127.447	297.305	261.912
IFITM2	657.029	919.228	772.737	461.606	572.719	812.788	3597.24	1051.49	1077.49	2224.95	864.007	1667.72
RPL36	676.105	628.183	673.188	629.409	821.57	755.636	427.886	608.683	541.939	485.143	574.49	577.439
MGP	699.544	853.761	765.694	368.996	836.318	557.596	281.637	463.236	498.339	285.794	431.87	453.959
RPS7	731.092	721.802	639.932	431.87	749.446	799.986	563.411	812.788	577.439	658.474	703.418	629.409
RNASE1	686.278	417.427	619.959	84.9208	1329.71	929.6	128.281	246.008	336.006	148.091	261.912	338.625
MMP2	455.78	876.085	518.743	207.904	762.041	1241.3	130.432	200.3	293.935	162.072	259.594	294.398
ZEB2	684.649	731.092	782.846	636.609	703.418	516.852	314.812	544.982	454.994	344.184	425.157	449.94
SFRP2	880.316	501.11	1113.69	77.0395	961.734	521.291	22.5853	52.5052	129.869	32.3515	178.682	71.4044
UTRN	568.608	605.913	603.488	1249.37	573.561	448.576	253.055	518.743	608.683	279.475	523.702	368.311
CIRBP	587.751	549.756	496.83	1175.25	629.409	575.471	280.916	575.471	474.831	271.105	489.601	357.056
H3-3B	714.863	738.612	803.091	603.488	593.833	523.702	1068.72	788.717	738.612	929.6	728.568	858.899
FHL1	511.464	759	434.942	825.487	714.863	721.802	192.952	464.53	689.394	223.617	397.969	364.751
RPSA	725.94	655.279	670.869	410.154	734.806	759	474.831	658.474	634.915	565.996	643.493	618.321
HSP90AB1	744.144	686.278	689.394	459.362	731.092	645.509	961.734	686.278	725.94	1296.32	647.904	812.788
SELENOP	522.614	762.041	628.183	184.543	1136.17	678.278	127.447	369.583	535.968	177.903	479.033	294.627
CALM2	821.57	744.144	574.49	412.346	636.609	689.394	587.751	744.144	746.711	655.279	636.609	610.433
NDRG1	666.064	647.904	711.897	993.78	487.787	334.024	544.982	728.568	1584.92	794.685	915.407	721.802
MYL12A	678.278	587.751	647.904	563.411	626.601	718.567	552.368	587.751	546.421	563.411	587.751	552.368
APP	703.418	755.636	668.982	393.994	676.105	610.433	261.678	537.284	759	392.694	616.146	563.411
TPM4	668.982	658.474	612.985	511.464	612.985	728.568	612.985	663.413	693.522	618.321	564.552	628.183
FLNB	673.188	543.009	762.041	876.085	464.53	466.41	234.633	385.696	597.917	298.899	477.375	344.684
CAV1	527.521	632.258	529.063	658.474	755.636	641.493	303.194	628.183	651.701	311.774	579.551	436.381
RPS21	628.183	616.146	608.683	489.601	681.196	711.897	399.825	666.064	422.941	503.507	573.561	537.284
IFITM1	591.637	522.614	684.649	585.726	619.959	725.94	541.939	503.507	366.03	661.216	453.959	605.913
CNN3	825.487	678.278	686.278	361.958	608.683	563.411	340.809	632.258	487.787	557.596	557.596	575.471
RPL36A	651.701	622.21	618.321	424.434	689.394	714.863	378.896	655.279	433.115	529.063	605.913	544.982
SLC2A1	749.446	468.444	836.318	741.605	469.537	452.615	244.552	332.046	505.773	284.091	429.289	417.427
RPL13	645.509	533.977	512.46	487.787	643.493	889.394	344.684	457.274	492.08	384.699	494.42	467.077
S100B	807.517	1158.26	634.915	110.012	684.649	307.326	402.183	1003.14	1442.05	643.493	934.964	825.487
CFL1	661.216	645.509	721.802	370.16	531.124	765.694	915.407	705.615	785.414	799.986	689.394	772.737
COL4A2	467.077	521.291	593.833	953.725	597.917	533.977	280.151	368.996	649.661	317.071	410.154	407.797
RPS10	544.982	559.47	703.418	357.056	658.474	842.278	485.143	593.833	453.959	535.232	502.604	600.688
ABCA8	596.235	741.605	561.038	684.649	628.183	425.157	115.162	354.338	312.614	163.167	378.066	277.418
RPS23	636.609	557.596	666.064	326.898	693.522	734.806	397.969	678.278	502.604	466.41	567.572	471.494
CSDE1	618.321	649.661	577.439	512.46	655.279	596.235	391.602	600.688	605.913	473.478	585.726	527.521
EPB41L2	693.522	714.863	632.258	676.105	579.551	312.614	194.366	498.339	612.985	261.912	459.362	378.066
RPL35A	734.806	571.006	504.951	326.238	807.517	622.21	522.614	661.216	476.551	574.49	714.863	587.751
TOMM7	556.045	634.915	572.719	364.751	776.666	655.279	360.298	645.509	506.807	433.115	624.102	523.702
FSTL1	728.568	629.409	616.146	284.091	651.701	649.661	253.315	458.195	641.493	413.604	603.488	538.657
NRXN1	772.737	705.615	746.711	490.672	622.21	205.243	111.336	574.49	425.157	164.23	546.421	301.936
DST	531.124	565.996	511.464	1008.99	522.614	387.668	149.806	437.412	399.825	195.013	378.896	286.699
EIF4A2	572.719	541.052	626.601	657.029	647.904	479.033	380.243	471.494	413.604	508.444	454.994	368.996
TIMP1	643.493	661.216	600.688	162.072	753.29	699.544	1018.93	426.902	858.899	1241.3	455.78	1029.05
BTF3	553.965	600.688	541.939	451.063	738.612	629.409	362.516	605.913	494.42	523.702	544.982	541.052
RPL38	525.794	619.959	585.726	481.875	663.413	624.102	388.641	619.959	511.464	467.077	525.794	463.236
RHOA	641.493	666.064	597.917	425.157	551.341	618.321	498.339	610.433	543.009	489.601	628.183	574.49
PCBP2	489.601	459.362	546.421	996.219	544.982	454.994	270.662	477.375	486.399	281.637	449.94	386.855
COL6A1	457.274	481.875	522.614	915.407	541.052	564.552	135.018	280.151	250.981	181.06	313.452	273.696
RPLP1	707.872	503.507	492.08	420.466	744.144	608.683	352.715	535.968	384.699	394.679	422.941	452.615
CXCL12	574.49	469.537	738.612	333.398	788.717	568.608	95.3241	238.238	302.869	148.611	365.349	218.557
H1-2	535.968	670.869	568.608	493.422	666.064	535.968	114.431	429.289	261.678	95.3493	279.475	206.199
CALR	705.615	593.833	755.636	297.77	499.43	605.913	284.356	420.466	499.43	463.236	416.032	451.063
EIF4B	559.47	575.471	503.507	504.951	707.872	603.488	272.794	514.31	490.672	330.065	572.719	441.448
HLA-DPA1	753.29	493.422	749.446	138.427	641.493	676.105	173.201	400.565	438.471	263.827	347.655	681.196
SPTAN1	541.052	541.939	579.551	807.517	448.576	459.362	179.78	452.615	619.959	193.517	501.11	305.896
SCD	759	364.751	629.409	17.189	291.327	1306.91	99.8249	149.099	219.603	108.418	372.066	187.216
ANXA5	610.433	624.102	544.982	349.168	565.996	670.869	495.565	577.439	678.278	699.544	541.052	693.522
HNRNPK	577.439	547.417	553.965	567.572	552.368	565.996	618.321	559.47	575.471	686.278	535.232	645.509
FBLN1	561.038	788.717	521.291	210.285	610.433	661.216	163.092	181.26	666.064	186.192	309.963	275.508
RPL37	551.341	574.49	658.474	191.247	686.278	686.278	351.008	374.452	501.11	253.055	448.576	334.492
GNAS	509.948	597.917	610.433	472.614	567.572	582.704	300.534	453.959	412.346	278.634	411.02	375.101
TUBB	603.488	618.321	622.21	295.089	473.478	705.615	184.065	461.606	420.466	287.067	426.902	359.072
IGFBP6	619.959	643.493	643.493	248.722	725.94	431.87	318.865	489.601	958.161	426.902	699.544	661.216
LAMA4	579.551	556.045	649.661	619.959	502.604	404.54	159.642	312.614	332.046	205.131	408.613	233.169
RPS15A	480.969	472.614	471.494	628.183	670.869	572.719	369.583	556.045	380.243	404.54	457.274	431.379
LTBP4	612.985	527.521	731.092	772.737	389.337	254.143	162.072	323.152	468.444	180.893	388.641	314.037
RBM39	496.83	464.53	516.852	858.899	525.794	422.027	493.422	529.063	466.41	553.965	537.284	486.399
RPS15	507.465	610.433	514.31	372.766	616.146	663.413	330.799	541.939	426.902	393.994	471.494	430.784
SRRM2	419.356	296.351	543.009	1381.92	380.243	263.534	215.211	229.781	335.591	169.307	213.757	217.795
TLE5	573.561	546.421	567.572	516.852	535.968	541.052	166.323	438.471	427.886	240.954	504.951	398.899
S100A4	557.596	689.394	485.143	295.745	582.704	668.982	605.913	782.846	645.509	564.552	619.959	673.188
FABP4	253.598	582.704	195.814	422.027	673.188	1144.18	178.082	213.199	553.965	183.313	339.925	197.481
CYBRD1	634.915	552.368	466.41	381.291	661.216	573.561	196.52	310.689	470.199	217.795	468.444	390.529
IGF2	521.291	449.94	591.637	785.414	489.601	416.643	154.922	179.895	290.347	157.963	178.875	270.662
EEF1D	503.507	538.657	498.339	559.47	561.038	591.637	420.466	507.465	415.112	440.624	492.08	514.31
PFN1	571.006	551.341	636.609	320.504	503.507	666.064	699.544	571.006	508.444	693.522	422.027	666.064
TACC1	564.552	487.787	571.006	753.29	451.063	415.112	518.743	684.649	1092.5	605.913	893.545	684.649
ACADVL	337.179	393.994	390.529	958.161	591.637	559.47	264.359	307.326	452.615	281.804	335.591	396.767
COL4A1	440.624	494.42	537.284	582.704	649.661	501.11	383.591	298.899	681.196	424.434	402.183	490.672
TGFBR2	549.756	477.375	587.751	565.996	512.46	511.464	201.706	390.529	379.327	262.959	392.694	264.359
MYL12B	608.683	591.637	552.368	314.037	527.521	600.688	418.214	567.572	471.494	495.565	575.471	509.948
LMNA	479.033	427.886	582.704	812.788	400.565	489.601	880.316	670.869	496.83	803.091	1056.45	915.407
OAZ1	582.704	567.572	525.794	277.014	564.552	673.188	731.092	547.417	603.488	681.196	516.852	641.493
MFAP5	655.279	502.604	467.077	403.886	571.006	587.751	264.715	342.502	514.31	318.865	498.339	493.422
SAT1	486.399	498.339	596.235	385.696	705.615	503.507	2369.82	1285.53	1320.19	2315.37	1552.98	1604.65
S100A10	626.601	668.982	564.552	345.429	498.339	463.236	486.399	522.614	661.216	600.688	591.637	725.94
MCAM	303.194	485.143	308.795	1113.69	446.477	505.773	198.814	597.917	341.701	194.366	325.158	304.654
EEF1B2	543.009	535.232	523.702	263.215	639.932	628.183	499.43	596.235	457.274	632.258	561.038	597.917
GSTP1	505.773	568.608	535.232	351.726	514.31	657.029	244.843	543.009	459.362	333.398	430.784	422.941
SEPTIN2	506.807	509.948	480.969	468.444	624.102	535.232	234.862	505.773	403.886	270.662	397.219	374.452
SFPQ	483.531	426.902	508.444	848.257	395.176	440.624	401.488	487.787	525.794	494.42	521.291	518.743
MATN2	647.904	641.493	624.102	339.04	501.11	339.04	150.693	397.219	516.852	237.823	563.411	365.349
EIF4A1	552.368	451.063	575.471	436.381	477.375	579.551	1348.32	693.522	973.842	1552.98	725.94	1249.37
TGFBI	563.411	553.965	759	160.741	440.624	567.572	230.417	292.963	334.492	351.008	375.101	410.154
TMBIM6	567.572	596.235	499.43	304.299	538.657	537.284	417.427	479.033	593.833	483.531	493.422	481.875
SFRP4	585.726	707.872	430.784	106.423	563.411	647.904	172.753	274.481	676.105	212.369	634.915	707.872
PIK3R1	624.102	525.794	678.278	363.775	495.565	335.591	110.687	334.024	398.899	228.629	416.643	240.699
PLP1	765.694	893.545	559.47	72.9705	535.232	191.632	269.736	734.806	1042.07	421.437	593.833	626.601
CFH	593.833	361.958	527.521	351.008	587.751	574.49	129.654	388.641	386.855	269.736	351.726	316.059
MSN	533.977	499.43	541.052	417.427	481.875	522.614	714.863	516.852	537.284	591.637	503.507	603.488
H1-4	492.08	535.968	565.996	431.379	490.672	471.494	83.7718	322.531	195.39	71.7552	248.976	141.972
AHR	605.913	612.985	533.977	309.963	541.939	343.194	176.886	443.747	254.916	340.809	458.195	373.493
TUBA1A	658.474	684.649	470.199	181.26	420.466	508.444	619.959	864.007	749.446	626.601	693.522	776.666
ARPC2	502.604	408.613	535.968	447.571	471.494	551.341	684.649	472.614	424.434	561.038	499.43	525.794
NDRG2	469.537	577.439	392.694	762.041	505.773	206.79	132.562	501.11	393.29	238.676	407.797	271.664
HNRNPA1	516.852	467.077	487.787	525.794	445.157	467.077	406.278	476.551	397.219	518.743	441.448	469.537
ENO1	537.284	518.743	506.807	261.912	431.87	651.701	853.761	523.702	807.517	1056.45	512.46	941.146
SAMHD1	600.688	636.609	563.411	321.59	474.831	287.535	185.473	553.965	707.872	427.886	495.565	443.747
ATF4	470.199	442.741	472.614	541.939	457.274	487.787	703.418	512.46	523.702	782.846	553.965	738.612
PABPC1	452.615	421.437	468.444	538.657	486.399	502.604	437.412	451.063	461.606	430.784	451.063	503.507
SF1	417.427	300.99	477.375	1003.14	344.684	317.882	328.13	350.009	406.278	288.639	299.919	347.655
EDF1	434.942	460.561	464.53	485.143	494.42	514.31	231.474	408.613	360.298	270.151	383.591	361.958
CTNNB1	481.875	495.565	442.741	421.437	483.531	512.46	382.6	533.977	455.78	436.381	552.368	483.531
NPM1	495.565	492.08	451.063	357.951	547.417	483.531	658.474	535.232	431.87	755.636	485.143	573.561
LAPTM4A	538.657	516.852	436.381	236.818	549.756	541.939	223.133	392.694	381.291	312.614	434.942	394.679
YWHAE	461.606	573.561	531.124	364.327	470.199	397.969	374.452	481.875	518.743	499.43	472.614	487.787
ITGB1	476.551	529.063	397.969	306.235	537.284	546.421	347.655	470.199	495.565	480.969	490.672	442.741
NFKBIA	546.421	511.464	657.029	448.576	333.398	292.599	1392.26	1552.98	1034.53	1051.49	1348.32	1401.81
EIF1	512.46	446.477	573.561	411.02	379.327	438.471	480.969	776.666	551.341	516.852	721.802	585.726
SERINC1	499.43	579.551	416.032	266.268	529.063	460.561	359.072	538.657	544.982	397.969	568.608	455.78
MBNL1	422.027	458.195	448.576	505.773	460.561	451.063	364.327	375.101	368.311	292.207	359.072	303.764
GNAI2	454.994	438.471	474.831	406.278	455.78	506.807	426.902	434.245	375.805	366.03	417.427	437.412
PKM	473.478	506.807	505.773	312.262	381.291	552.368	314.037	382.6	372.766	407.797	376.559	511.464
RPL27A	575.471	386.855	429.289	347.217	496.83	494.42	355.826	431.87	324.212	377.416	393.29	408.613
WSB1	366.03	434.942	371.161	738.612	518.743	294.627	218.134	317.46	366.862	248.056	361.958	281.384
CTNNA1	449.94	504.951	489.601	498.339	359.072	411.02	310.689	494.42	421.437	438.471	398.899	416.032
PDGFRB	320.504	349.168	325.158	765.694	476.551	473.478	92.4384	227.942	158.007	96.2443	215.613	174.569
CLIC4	514.31	564.552	431.379	310.389	463.236	413.604	525.794	492.08	503.507	647.904	469.537	546.421
CD99	468.444	544.982	367.722	371.161	433.115	493.422	207.76	377.416	352.715	286.285	296.548	350.009
CANX	485.143	514.31	457.274	278.634	458.195	485.143	242.487	448.576	430.784	348.181	403.886	372.066
PHLDB1	350.363	291.985	375.101	1096.5	321.149	242.282	173.923	252.185	418.214	202.263	287.067	325.67
HSPG2	358.453	365.349	424.434	967.939	280.151	270.151	97.4784	243.303	404.54	106.399	221.058	176.159
GAS6	397.219	345.429	361.958	703.418	383.591	472.614	85.9049	201.89	191.247	108.022	227.552	169.131
ADD1	437.412	433.115	447.571	596.235	402.183	344.684	160.741	309.236	365.349	188.86	292.963	230.595
NUMA1	343.194	347.655	407.797	836.318	419.356	305.896	93.0761	257.524	235.914	85.0112	239.643	172.551
CAST	443.747	453.959	404.54	506.807	374.452	476.551	309.963	361.958	360.922	350.009	368.996	333.398
GPX4	407.797	447.571	284.356	355.326	509.948	643.493	166.858	399.825	372.066	207.76	285.482	273.004
PPP1R12B	416.032	364.327	460.561	670.869	386.855	338.625	92.8136	271.664	197.975	58.9153	254.916	154.689
PICALM	418.214	378.896	420.466	551.341	449.94	418.214	553.965	427.886	568.608	486.399	421.437	499.43
RPL23	463.236	395.176	401.488	312.614	559.47	504.951	321.149	469.537	343.543	380.243	440.624	397.219
SORBS2	167.604	412.346	200.909	1127.68	408.613	293.527	96.1162	403.886	211.889	83.0885	203.946	137.146
SQSTM1	385.696	420.466	366.862	473.478	416.032	543.009	238.448	362.516	253.315	386.855	391.602	318.327
MBP	498.339	1229.64	437.412	62.776	230.417	145.822	1144.18	1296.32	2668.31	1249.37	1337.42	794.685
SELENOW	416.643	563.411	387.668	368.311	523.702	336.647	195.013	417.427	467.077	254.486	420.466	296.929
RPS16	490.672	384.699	364.327	300.534	557.596	496.83	281.804	439.532	263.827	331.205	310.689	369.583
EIF4G2	412.346	434.245	443.747	393.29	416.643	492.08	411.02	467.077	436.381	464.53	419.356	492.08
MORF4L1	433.115	457.274	427.886	433.115	430.784	400.565	254.143	447.571	367.722	295.089	369.583	324.212
CLEC3B	493.422	508.444	479.033	281.384	417.427	398.899	127.508	217.383	342.502	207.269	241.685	355.326
ADD3	529.063	512.46	439.532	290.347	506.807	299.919	150.953	330.065	301.428	205.972	333.398	259.883
GPNMB	356.452	505.773	319.659	121.974	634.915	634.915	97.166	192.088	198.33	143.478	328.13	218.305
TSC22D3	477.375	419.356	605.913	546.421	296.548	224.41	762.041	643.493	889.394	477.375	765.694	506.807
MACF1	332.046	330.799	385.696	803.091	339.04	374.452	134.486	215.875	211.612	132.054	201.562	183.199
TJP1	445.157	348.773	440.624	663.413	390.529	273.457	149.297	303.764	364.751	199.924	374.452	219.727
MFGE8	225.148	430.784	287.067	908.464	348.773	339.925	118.355	363.775	286.699	148.867	229.193	190.166
PEBP1	464.53	496.83	403.886	261.678	443.747	453.959	240.699	483.531	563.411	339.04	483.531	385.696
HNRNPC	453.959	429.289	473.478	305.896	468.444	384.699	508.444	449.94	449.94	597.917	418.214	535.968
AEBP1	348.181	351.008	396.767	522.614	418.214	474.831	186.637	202.796	313.452	172.614	169.867	266.982
RPS14	403.886	431.379	355.826	275.153	485.143	549.756	358.453	442.741	358.453	368.311	404.54	392.694
PCOLCE	474.831	476.551	494.42	163.393	452.615	430.784	110.501	160.157	265.514	125.618	257.069	258.252
ALDOA	487.787	490.672	316.059	366.03	472.614	355.326	512.46	459.362	479.033	471.494	434.245	512.46
MXRA8	344.684	397.219	333.398	651.701	364.327	391.602	81.2302	200.573	206.104	106.625	258.495	183.313
PNRC1	429.289	422.027	449.94	339.394	467.077	375.101	460.561	549.756	507.465	547.417	571.006	531.124
ACTN4	373.493	357.056	410.154	655.279	338.625	344.184	260.553	395.176	284.356	208.05	342.502	246.732
HSP90B1	494.42	486.399	493.422	235.56	360.922	392.694	234.221	404.54	419.356	678.278	347.217	320.504
CTSB	434.245	337.744	463.236	136.065	504.951	585.726	178.329	242.282	395.176	352.715	220.298	412.346
PRRX1	335.591	418.214	365.349	360.922	508.444	470.199	189.877	208.377	183.015	184.543	261.678	193.162
PROS1	472.614	354.338	483.531	341.701	332.743	469.537	149.218	291.091	338.625	224.641	357.951	268.501
STAT3	438.471	371.161	490.672	375.101	352.715	424.434	864.007	406.278	538.657	788.717	511.464	639.932
CRYAB	523.702	626.601	325.67	200.573	429.289	346.527	455.78	821.57	1453.14	670.869	842.278	549.756
ATP5ME	362.516	608.683	322.531	226.95	466.41	457.274	220.298	421.437	346.527	277.834	343.543	323.152
COL14A1	501.11	480.969	422.027	214.397	422.027	401.488	138.504	360.298	259.883	189.178	277.014	239.791
LUM	547.417	448.576	346.527	35.1067	533.977	529.063	142.628	314.037	326.238	188.533	366.03	380.243
RPL36AL	404.54	399.825	379.327	266.982	556.045	431.379	395.176	499.43	371.161	447.571	452.615	429.289
ARF1	448.576	416.032	372.766	296.351	398.899	499.43	441.448	412.346	417.427	372.066	338.24	406.278
CTTN	331.205	306.235	348.181	744.144	325.67	368.996	177.418	253.315	309.236	199.449	243.806	245.138
HSPB1	383.591	445.157	421.437	377.416	438.471	356.452	137.146	360.922	230.917	145.167	211.021	223.334
S100A11	459.362	474.831	377.416	139.597	410.154	527.521	1267.1	509.948	527.521	993.78	463.236	899.111
PPIB	422.941	461.606	453.959	153.134	412.346	480.969	175.814	289.583	240.954	241.251	317.882	287.067
HDLBP	441.448	382.6	445.157	324.587	425.157	363.775	189.178	268.094	351.008	242.487	307.718	292.599
PNISR	359.072	311.774	347.655	649.661	422.941	286.285	153.476	220.142	233.8	152.184	201.22	180.561
CCN2	565.996	300.534	509.948	379.327	287.067	325.158	221.218	731.092	929.6	159.078	533.977	351.008
TNC	364.751	374.452	476.551	608.683	267.354	271.928	721.802	372.066	287.535	579.551	357.056	473.478
ASPH	421.437	415.112	354.338	330.799	399.825	434.942	375.805	285.106	378.066	291.327	311.774	289.048
MAP4	410.154	479.033	386.855	455.78	331.205	290.814	176.159	347.655	504.951	225.743	360.922	310.389
CAP1	420.466	471.494	412.346	213.375	391.602	442.741	673.188	564.552	557.596	596.235	514.31	489.601
TLN1	363.775	376.559	388.641	503.507	337.744	381.291	274.113	364.327	363.775	235.272	321.149	316.669
GLUL	446.477	441.448	481.875	313.669	305.509	357.951	967.939	573.561	1267.1	947.831	645.509	870.405
SNRNP70	305.509	250.981	378.896	818.01	316.669	257.941	187.898	247.776	289.583	202.891	236.356	208.05
RPL14	326.238	321.149	246.008	288.639	711.897	433.115	256.334	285.794	382.6	260.553	299.285	246.271
DDX3X	451.063	292.599	557.596	273.696	434.942	314.037	571.006	521.291	533.977	622.21	746.711	501.11
PRKAR1A	402.183	389.337	394.679	250.981	424.434	455.78	389.337	371.161	357.056	318.327	355.326	302.334
YWHAZ	411.02	404.54	402.183	278.209	377.416	441.448	452.615	460.561	390.529	474.831	427.886	458.195
ABCA6	266.268	334.024	275.95	612.985	427.886	393.994	36.8686	112.26	170.268	67.0262	167.88	86.2215
CLK1	386.855	339.925	329.198	531.124	439.532	284.091	264.19	291.327	280.151	300.99	352.715	275.95
CTSD	343.543	394.679	343.194	174.314	507.465	547.417	225.743	330.799	429.289	245.479	295.365	281.804
LAMB2	337.744	353.708	368.996	496.83	407.797	345.429	126.693	232.434	298.899	132.26	266.982	215.613
LDHA	466.41	424.434	400.565	260.359	290.814	461.606	1222.77	673.188	668.982	1392.26	549.756	1077.49
OGA	311.774	323.675	339.394	718.567	321.59	280.497	169.131	219.603	238.982	127.663	214.644	161.36
OS9	391.602	397.969	373.493	283.317	441.448	406.278	266.268	326.898	333.398	262.585	334.024	305.137
PRNP	504.951	473.478	425.157	84.6146	426.902	377.416	310.389	397.969	464.53	370.16	466.41	381.291
CLIC1	393.29	366.03	370.16	271.664	413.604	468.444	678.278	394.679	347.217	689.394	373.493	571.006
CD44	366.862	308.795	495.565	343.543	376.559	388.641	681.196	364.751	463.236	746.711	296.351	803.091
RBM5	308.143	283.633	353.708	711.897	332.046	288.174	224.229	233.169	281.384	198.692	243.03	222.966
KLC1	313.452	317.882	345.429	755.636	281.384	255.547	179.553	230.417	328.13	195.563	221.452	234.221
EFEMP1	447.571	439.532	307.718	95.735	493.422	477.375	101.816	219.954	185.311	175.923	252.185	257.708
CD99	384.699	454.994	310.389	334.024	354.338	419.356	183.199	319.659	304.654	233.994	258.772	277.014
RHOC	371.161	463.236	358.453	301.936	365.349	396.767	285.482	425.157	337.179	342.502	371.161	419.356
DUSP1	518.743	274.481	734.806	242.705	267.609	217.795	1491.84	1061.34	923.814	1348.32	1507.77	1186.83
LAMB1	415.112	437.412	380.243	338.24	363.17	320.504	250.693	401.488	673.188	381.291	362.516	337.744
HNRNPU	370.16	352.715	434.245	477.375	283.317	329.198	378.066	290.058	397.969	431.87	379.327	434.245
ZFP36L1	368.996	287.901	441.448	480.969	378.066	284.666	430.784	262.959	446.477	321.149	311.228	438.471
ZNF638	377.416	350.363	360.922	552.368	328.13	268.094	142.374	256.602	254.709	168.305	247.776	184.377
PODN	363.17	380.243	363.775	363.17	459.362	301.936	83.3246	128.281	215.469	103.487	192.859	140.6
SON	372.066	302.334	417.427	509.948	339.394	281.804	211.021	276.734	314.812	220.847	268.094	233.8
DPYSL2	368.311	375.805	378.066	366.862	367.722	360.298	150.77	349.168	355.326	177.418	366.862	284.091
LHFPL6	425.157	383.591	374.452	251.145	442.741	338.24	149.641	273.004	275.508	191.058	278.209	236.818
HSP90AA1	458.195	357.951	446.477	226.357	363.775	354.338	416.032	454.994	375.101	657.029	401.488	445.157
CD9	426.902	489.601	366.03	187.088	388.641	337.179	357.056	527.521	522.614	420.466	518.743	551.341
RPS19	338.24	369.583	349.168	296.548	403.886	437.412	279.716	351.726	267.609	290.058	308.143	326.238
PPIA	393.994	332.046	359.072	197.714	385.696	525.794	487.787	410.154	458.195	551.341	439.532	559.47
HBB	96.1448	176.159	21.6946	39.1815	387.668	1453.14	326.238	2783.3	3125.9	538.657	1354.73	2315.37
HMGB1	387.668	347.217	334.024	354.338	358.453	390.529	198.33	308.143	268.501	217.6	306.235	276.734
USP53	424.434	320.504	454.994	375.805	351.008	242.05	144.559	218.134	549.756	257.708	356.452	238.238
EMP1	442.741	318.327	502.604	254.709	393.29	253.867	1042.07	725.94	657.029	812.788	1158.26	1034.53
ATP5F1B	378.896	390.529	369.583	240.356	337.179	446.477	292.599	373.493	347.655	348.773	339.394	367.722
F13A1	389.337	254.486	408.613	37.4525	511.464	561.038	47.6179	95.6353	132.848	73.7757	130.653	166.451
ZFP36	471.494	224.091	794.685	285.482	198.484	187.898	1127.68	1786.53	1008.99	858.899	2315.37	961.734
HTRA1	380.243	392.694	351.008	128.644	454.994	449.94	74.6353	240.017	245.479	106.952	310.389	203.061
PRDX1	388.641	431.87	326.898	146.916	364.751	498.339	254.709	418.214	362.516	350.363	386.855	330.799
SOD1	379.327	406.278	331.205	211.889	415.112	412.346	198.692	431.379	332.743	277.014	349.168	280.151
LAMC1	330.065	400.565	302.334	392.694	356.452	371.161	125.582	293.527	272.794	171.113	276.242	220.468
YBX1	378.066	436.381	344.684	220.142	335.591	426.902	315.492	416.643	357.951	403.886	358.453	387.668
ILK	285.482	339.394	285.106	632.258	299.285	298.899	104.284	301.936	212.817	109.066	238.014	175.441
CAPN2	287.067	326.898	285.794	575.471	292.599	369.583	146.226	277.418	264.19	224.965	256.334	258.772
ITGB8	541.939	443.747	501.11	173.923	252.185	220.298	191.474	391.602	279.475	325.158	307.326	351.726
DAB2	355.326	391.602	375.805	186.908	334.492	486.399	152.078	130.022	201.706	193.858	138.164	211.021
SEC31A	360.298	332.743	384.699	389.337	324.212	334.492	144.933	226.95	244.552	185.622	234.221	207.269
CAPNS1	392.694	388.641	362.516	205.243	353.708	422.941	218.963	351.008	339.04	258.772	344.684	330.065
LIMA1	286.285	246.732	273.004	639.932	307.326	367.722	78.0181	166.097	165.596	117.085	216.924	171.661
TNS2	240.017	208.249	310.689	919.228	221.218	219.954	85.5156	207.053	257.069	100.117	209.333	161.208
CCNI	349.168	360.922	337.179	300.99	421.437	348.773	235.56	317.071	310.689	231.474	331.205	251.756
CFLAR	248.433	250.693	336.647	714.863	275.95	287.901	636.609	238.676	441.448	354.338	314.812	397.969
GPX3	264.19	355.826	190.96	553.965	406.278	339.394	224.965	389.337	573.561	476.551	351.008	401.488
EID1	375.805	402.183	318.865	215.613	397.219	397.219	152.184	383.591	275.153	192.669	354.338	267.609
OGT	283.633	270.151	312.614	643.493	343.543	249.451	123.326	122.165	188.86	135.82	156.703	145.167
MCL1	439.532	304.654	551.341	281.637	261.678	262.585	1367.27	825.487	753.29	1222.77	996.219	864.007
RPL22	347.655	360.298	328.645	233.8	434.245	393.29	209.062	353.708	282.296	255.547	343.194	292.963
IL6ST	361.958	416.643	372.066	237.086	375.101	333.398	422.941	376.559	445.157	531.124	436.381	477.375
CTSK	299.919	351.726	223.334	55.8929	521.291	639.932	78.0695	124.747	130.138	109.474	280.497	221.218
ITPRID2	431.379	483.531	334.492	282.691	336.006	215.613	278.98	490.672	416.032	391.602	505.773	395.176
CNBP	381.291	401.488	342.502	272.315	349.168	330.799	306.235	378.066	383.591	401.488	377.416	357.951
C1QA	328.13	189.877	382.6	13.6449	543.009	619.959	52.0542	115.162	166.858	93.826	109.71	191.805
ACTN1	232.622	282.296	272.794	678.278	285.794	317.46	338.24	280.916	243.303	272.794	213.199	230.044
DYNLL1	395.176	440.624	356.452	157.655	362.516	352.715	265.514	485.143	561.038	385.696	486.399	344.184
WDR1	309.963	327.639	337.744	426.902	309.963	350.009	379.327	380.243	329.198	306.789	308.795	352.715
HNRNPA2B1	336.647	283.317	381.291	514.31	277.014	264.359	311.774	282.296	319.659	357.951	355.826	311.228
LGALS3	398.899	381.291	292.963	240.954	346.527	394.679	151.641	325.67	199.736	239.791	316.669	262.585
FCGRT	257.069	284.666	279.475	255.267	453.959	518.743	231.211	212.817	263.534	175.542	243.303	224.41
CD151	267.609	413.604	301.428	376.559	289.583	399.825	147.707	296.548	312.262	178.206	256.602	231.211
NME2	352.715	410.154	311.774	190.96	396.767	375.805	246.587	306.235	225.969	182.493	338.625	309.236
RPL37A	332.743	336.647	330.799	234.221	392.694	407.797	273.457	363.17	304.299	313.669	329.198	324.587
FGL2	427.886	328.645	455.78	243.303	296.929	279.716	222.369	243.976	437.412	336.647	400.565	340.809
SLC38A2	401.488	335.591	391.602	329.198	284.356	285.794	304.654	407.797	473.478	460.561	559.47	363.17
DSTN	218.963	422.941	217.795	443.747	375.805	340.809	159.854	398.899	220.663	144.184	240.181	194.812
N4BP2L2	282.296	291.327	313.452	508.444	368.311	255.812	170.268	226.115	234.404	158.161	216.594	166.097
APLP2	293.935	378.066	285.482	251.438	382.6	427.886	299.285	381.291	326.898	292.599	322.531	323.675
NGFR	436.381	215.211	549.756	285.106	262.959	268.848	136.207	153.585	131.895	165.751	165.826	235.56
NPC2	316.059	316.669	304.299	99.5923	480.969	495.565	151.048	298.479	300.99	212.996	297.77	277.834
IQGAP1	325.158	315.492	324.212	350.009	344.184	349.168	502.604	341.701	307.326	378.066	360.298	339.04
MS4A6A	318.865	259.29	336.006	60.6114	516.852	507.465	113.221	82.8928	152.311	129.104	92.8136	199.924
FLRT2	431.87	280.151	398.899	439.532	234.862	212.996	21.4578	123.326	71.7326	35.2097	187.79	49.2792
SEPTIN9	365.349	266.268	415.112	413.604	283.633	251.756	185.951	182.243	204.532	180.361	232.132	204.172
SRP14	329.198	367.722	299.285	243.976	348.181	402.183	254.916	337.179	295.365	244.552	274.839	264.19
RBPMS	129.718	159.366	171.194	1186.83	170.974	161.968	65.8984	159.244	170.601	74.2445	115.307	89.2079
SRSF11	294.627	290.058	282.691	577.439	295.745	239.235	138.595	214.397	213.583	167.88	191.351	182.163
H2AC6	308.795	363.775	306.235	222.809	355.826	420.466	148.257	280.497	160.741	94.3243	261.425	167.819
ANXA6	328.645	331.205	323.152	280.497	338.24	363.17	104.052	240.356	264.359	145.513	226.95	190.04
LGALS3BP	382.6	372.766	411.02	77.6256	347.217	373.493	113.348	192.859	309.963	138.504	244.552	252.185
SF3B1	290.058	308.143	284.091	470.199	360.298	250.693	226.95	258.252	215.211	223.133	251.756	226.742
SCN7A	460.561	523.702	262.585	157.075	404.54	152.476	155.268	480.969	472.614	339.394	506.807	461.606
VWF	191.934	220.142	288.174	641.493	212.603	403.886	86.1427	251.438	163.228	66.5689	283.633	139.38
UBE2D3	350.009	309.963	340.809	297.305	325.158	324.587	535.232	422.941	388.641	616.146	424.434	505.773
CDC37	248.722	268.094	290.814	547.417	273.004	317.071	282.691	294.398	260.359	285.482	284.356	299.919
SUN1	219.46	217.795	239.643	853.761	226.742	187.088	97.0748	181.859	188.649	114.691	214.996	144.768
CD36	131.823	346.527	90.4966	281.804	553.965	538.657	75.6363	65.0414	224.229	81.7124	204.532	141.577
QKI	390.529	452.615	343.543	233.169	293.527	225.148	239.643	422.027	571.006	305.896	412.346	278.98
COX7C	310.689	368.996	281.637	145.449	436.381	395.176	178.805	346.527	266.982	215.875	305.137	238.448
DYNC1H1	338.625	356.452	270.662	446.477	272.794	250.461	133.213	257.941	282.691	175.625	214.85	219.192
CCL14	206.104	321.59	305.896	254.143	378.896	464.53	155.485	152.374	186.637	88.7693	330.065	110.413
UACA	301.936	298.899	271.412	518.743	313.452	226.115	63.7744	222.966	223.617	87.0087	233.334	128.092
NRP1	344.184	305.137	364.751	218.134	394.679	300.534	88.5246	186.192	164.517	122.364	254.143	152.899
C12orf57	360.922	340.809	317.882	183.468	342.502	379.327	164.635	440.624	241.251	208.249	364.327	266.268
EIF3K	314.812	329.198	295.089	259.29	343.194	376.559	229.193	347.217	251.756	246.271	284.666	259.594
PLSCR4	353.708	294.627	305.137	307.326	313.669	343.543	121.835	255.267	238.014	205.513	332.743	229.503
COL15A1	242.705	393.29	295.365	274.839	411.02	291.091	130.022	246.587	268.094	139.841	304.654	222.369
PLS3	307.718	330.065	264.359	270.662	372.766	359.072	134.277	366.03	187.36	161.208	294.627	213.375
HNRNPDL	314.037	310.389	303.194	383.591	317.071	272.315	238.238	286.699	322.531	305.137	264.359	287.535
TM4SF1	301.428	359.072	320.094	222.167	330.065	364.751	1442.05	707.872	483.531	1381.92	655.279	1061.34
CRIM1	241.251	261.912	260.359	574.49	268.501	289.583	91.5967	235.272	217.983	88.5931	243.567	147.618
CALM1	322.531	373.493	314.812	227.942	323.675	327.639	223.334	370.16	303.194	232.845	345.429	303.194
OST4	316.669	341.701	291.327	155.211	373.493	408.613	165.826	272.315	276.734	200.472	235.914	224.229
CCNL1	375.101	227.942	452.615	358.453	238.982	233.8	707.872	741.605	443.747	649.661	941.146	670.869
DMD	334.492	372.066	297.305	467.077	255.547	154.689	78.7332	320.094	330.799	121.873	273.696	145.513
EIF3L	259.29	311.228	295.745	174.418	447.571	389.337	144.623	343.194	253.598	204.172	291.091	253.598
CCNL2	232.434	214.187	239.791	707.872	237.086	245.479	143.865	201.562	232.622	128.367	146.401	168.678
CDH11	396.767	261.678	357.951	211.386	336.647	300.99	86.0332	113.534	110.81	114.431	176.602	131.446
NKTR	249.78	228.298	257.708	666.064	254.143	206.199	72.2751	167.73	169.307	82.2777	155.601	112.22
EHBP1	330.799	334.492	395.176	299.285	257.069	244.552	94.9527	279.475	240.181	194.249	232.434	173.492
MORF4L2	339.04	324.587	317.071	252.486	306.235	320.094	250.461	352.715	281.804	359.072	318.327	306.789
GUK1	271.664	301.428	294.398	336.006	274.839	380.243	174.314	310.389	245.138	201.562	293.935	255.267
GSTK1	306.789	285.794	298.899	317.071	294.398	351.008	137.07	252.486	214.187	137.61	234.404	207.904
DDX39B	270.662	230.917	311.228	543.009	247.394	249.78	201.89	265.109	231.726	220.142	245.715	248.433
P4HB	323.675	343.194	326.238	174.752	297.305	386.855	152.977	259.29	243.567	198.484	223.334	230.417
KANK2	303.764	305.896	277.834	404.54	304.654	252.788	71.2129	230.595	171.113	93.0761	213.583	151.432
LDHB	318.327	306.789	280.916	135.82	371.161	436.381	177.229	339.925	291.091	243.03	309.236	232.845
AP2M1	317.882	326.238	281.384	240.699	305.896	372.766	162.922	278.634	280.497	195.246	265.514	223.133
MAGED2	305.896	342.502	280.151	253.055	329.198	328.13	124.631	344.684	270.151	165.655	300.534	216.924
LPP	190.33	287.535	248.976	597.917	260.553	251.438	149.57	208.571	184.543	135.869	156.825	139.967
CHRDL1	351.726	362.516	309.236	68.9116	372.066	368.311	141.621	201.22	354.338	225.969	363.17	242.282
GPM6B	430.784	531.124	360.298	67.7906	334.024	107.705	204.734	557.596	572.719	343.194	543.009	362.516
MYO1C	277.014	263.827	272.315	523.702	256.602	238.014	95.6078	193.858	255.267	113.39	237.823	177.418
KLF6	369.583	287.067	486.399	307.718	199.58	175.625	446.477	546.421	331.205	418.214	527.521	485.143
SLC22A3	406.278	255.547	461.606	257.941	288.174	154.456	75.9234	141.198	181.859	109.884	277.834	128.485
CD59	297.77	328.13	315.492	242.282	326.238	313.452	511.464	416.032	394.679	645.509	399.825	535.232
ITGB4	334.024	278.209	298.479	600.688	191.934	115.014	68.3331	192.669	212.996	104.595	217.124	142.874
RBMX	281.637	299.285	293.935	380.243	295.365	265.875	196.841	264.19	226.95	224.41	264.715	251.145
MEOX2	325.67	277.418	351.726	246.732	345.429	267.354	19.5086	145.649	49.5531	22.7983	207.904	40.7915
ABI3BP	347.217	314.812	426.902	228.298	258.495	238.448	115.264	94.2238	249.78	180.233	177.988	135.575
FKBP8	280.497	318.865	277.418	285.794	350.009	295.089	248.433	321.149	303.764	197.047	301.428	270.151
MAN2C1	237.086	194.366	332.743	605.913	233.169	204.172	105.932	138.504	205.415	103.314	164.32	147.962
H2AC20	312.262	317.071	296.548	212.369	361.958	306.789	143.922	313.452	160.562	151.347	230.417	171.968
GABARAP	300.534	317.46	253.598	122.489	401.488	410.154	288.174	299.285	223.798	291.091	290.814	246.008
PRMT2	341.701	312.614	290.058	319.659	296.351	242.487	121.277	273.696	236.356	145.734	265.109	222.809
AOPEP	200.472	209.538	269.736	731.092	215.469	175.087	67.5711	193.162	171.86	86.1165	140.65	105.803
CALM3	336.006	336.006	292.599	194.101	326.898	315.492	160.241	225.339	231.474	127.192	260.359	200.472
KTN1	323.152	299.919	300.534	287.535	292.207	296.929	201.562	247.096	291.327	266.67	252.486	256.034
CFD	304.299	507.465	244.843	97.2316	280.916	357.056	208.05	221.058	377.416	294.398	384.699	321.149
MT2A	364.327	425.157	431.87	118.696	229.781	216.594	1821.67	1491.84	1867.7	2369.82	1329.71	2419.45
TCF4	258.772	278.98	276.734	360.298	312.262	299.285	76.3184	234.862	136.065	76.5861	256.034	122.489
MED13L	265.514	284.091	302.869	390.529	310.389	228.986	262.959	252.788	338.24	248.433	246.008	246.587
RHOB	320.094	348.181	406.278	293.527	202.053	210.599	353.708	689.394	529.063	356.452	676.105	402.183
FBN1	287.901	358.453	225.339	174.569	293.935	439.532	141.654	191.805	307.718	191.247	220.847	245.479
RPS26	413.604	270.662	393.994	51.5165	315.492	332.743	207.423	140.186	311.228	237.086	257.941	134.545
EIF3G	288.639	277.014	277.014	265.109	350.363	316.669	200.743	273.457	248.433	235.914	271.105	265.109
NCL	306.235	298.479	308.143	225.969	314.812	321.149	425.157	337.744	353.708	521.291	332.046	424.434
SARAF	345.429	312.262	338.625	138.164	340.809	295.745	351.726	393.29	410.154	335.591	375.805	310.689
PHLDB2	295.365	234.862	289.583	422.941	279.716	246.732	193.681	189.31	129.366	202.053	178.206	209.64
PLEC	289.048	176.602	339.04	579.551	212.098	170.974	104.851	148.546	208.249	108.449	159.945	166.775
NDUFA13	292.207	324.212	286.285	168.678	323.152	372.066	170.011	343.543	294.398	211.182	271.928	243.567
SDCBP	284.091	339.04	266.67	183.602	330.799	353.708	608.683	338.625	361.958	634.915	431.379	480.969
EIF4H	296.929	323.152	274.839	238.448	300.534	321.59	256.602	320.504	317.882	302.334	305.896	302.869
COX4I1	339.925	344.184	261.678	138.571	320.504	347.217	147.191	302.334	221.058	157.235	302.334	207.423
TMBIM1	311.228	292.207	312.262	245.715	301.936	278.634	327.639	324.587	339.394	367.722	328.645	431.87
IFI16	300.99	254.916	330.065	246.271	314.037	295.365	663.413	289.048	345.429	628.183	344.184	543.009
PTEN	296.351	307.326	297.77	276.242	288.639	271.105	400.565	258.495	298.479	259.594	262.959	285.482
RARRES2	400.565	313.452	350.009	147.305	261.912	262.151	107.635	236.818	228.629	153.33	248.056	225.148
SERF2	302.334	291.091	307.326	202.891	328.645	302.334	167.239	235.914	228.298	196.026	214.187	220.142
EWSR1	276.242	269.736	306.789	332.046	266.268	280.916	246.008	261.912	279.716	264.715	259.29	276.242
LMO7	342.502	245.479	363.17	382.6	186.286	204.532	66.6673	162.922	173.492	81.6865	240.017	100.789
LGI4	261.003	363.17	229.781	429.289	327.639	112.738	83.2303	282.691	196.684	155.211	185.622	243.03
GDI2	326.898	303.194	292.207	131.771	287.901	378.066	240.181	299.919	242.487	305.509	285.794	313.452
H3-3A	307.326	343.543	263.827	149.641	306.789	348.181	934.964	446.477	340.809	585.726	438.471	457.274
COL16A1	250.461	217.983	303.764	541.052	222.809	182.243	54.4898	109.984	163.931	76.3406	137.973	106.748
TRIM22	319.659	243.03	376.559	244.843	240.699	290.058	275.153	263.215	407.797	330.799	340.809	363.775
NUCB1	256.334	282.691	291.091	292.599	309.236	274.481	168.305	199.736	238.448	172.463	223.617	208.249
HSPA1A	324.587	251.756	316.669	262.585	274.481	274.839	268.094	316.059	190.655	668.982	326.898	249.216
AKAP13	273.004	220.298	341.701	400.565	248.056	219.192	333.398	264.359	359.072	285.106	301.936	347.217
ABCA10	235.914	303.764	283.633	415.112	248.976	214.996	14.7166	92.0427	56.6188	18.9199	94.461	39.3312
ACIN1	247.394	202.891	274.113	495.565	264.715	213.199	151.95	141.577	168.39	147.769	140.027	148.482
STARD13	340.809	333.398	318.327	254.916	278.98	166.601	146.735	309.963	202.594	186.637	245.138	225.339
HLA-DRB5	535.232	108.022	328.13	174.96	286.285	260.359	207.053	51.7571	104.351	209.64	152.643	197.975
CALCOCO2	243.976	212.817	242.282	557.596	238.238	189.877	136.065	208.696	256.602	162.402	198.692	178.682
GRN	246.008	239.791	261.912	139.774	351.726	443.747	213.969	186.416	195.675	145.993	168.095	232.434
EIF3D	260.553	296.929	256.334	247.394	291.985	326.898	251.145	285.482	234.862	277.418	254.709	264.715
PLPP3	275.508	322.531	323.675	128.367	317.46	312.262	473.478	267.609	370.16	544.982	266.268	434.942
FXYD1	321.59	387.668	278.209	135.3	357.951	198.692	141.73	359.072	336.647	230.595	316.059	272.794
NDUFS5	321.149	266.67	313.669	149.356	262.151	366.03	175.711	358.453	275.95	302.869	337.179	285.106
NEDD8	290.814	320.094	262.151	146.547	298.479	360.922	189.73	335.591	245.715	243.806	284.091	268.094
C1QC	278.98	182.243	309.963	17.4531	397.969	490.672	51.4552	96.9623	157.425	87.1238	76.834	187.68
COX6A1	276.734	314.037	258.495	127.771	282.296	416.032	227.942	333.398	256.334	246.732	280.151	263.215
JUN	394.679	210.797	507.465	208.377	228.986	121.157	137.179	626.601	172.149	153.476	807.517	257.524
ARGLU1	224.641	241.251	222.966	474.831	277.418	229.781	181.06	250.693	209.062	187.532	224.41	198.33
TNFRSF1A	284.356	258.772	324.587	256.812	266.67	279.475	573.561	161.008	316.669	468.444	253.598	415.112
EPS8	208.377	228.986	191.247	471.494	265.271	305.137	93.45	205.758	182.032	121.794	176.54	145.649
ZFAND5	324.212	307.718	397.219	218.305	203.061	219.46	328.645	563.411	585.726	378.896	711.897	479.033
EPAS1	153.907	256.334	212.996	549.756	214.397	282.296	214.996	278.209	287.067	171.968	228.298	188.86
TPI1	317.46	293.935	283.317	128.185	284.666	361.958	240.017	305.137	254.486	309.963	292.599	291.091
PTK2	215.613	231.474	247.776	527.521	249.78	195.675	91.0286	205.513	165.197	120.21	207.053	122.952
TAGLN2	262.585	310.689	268.848	264.715	264.359	296.548	848.257	430.784	447.571	552.368	445.157	608.683
STAB1	251.756	193.858	368.311	320.094	201.22	328.645	40.6892	51.2068	103.203	53.5407	63.314	90.1421
VCL	238.448	290.347	238.014	367.722	268.848	259.594	156.927	254.709	258.252	177.047	190.655	189.73
SPAG9	269.367	277.834	245.715	402.183	256.812	209.333	318.327	262.585	339.925	256.034	275.153	291.327
ZBTB20	296.548	260.359	338.24	309.236	251.438	203.594	73.8944	172.614	201.562	92.1294	177.903	118.795
NNMT	357.056	271.664	459.362	121.471	191.351	255.267	463.236	468.444	396.767	493.422	461.606	582.704
STAT6	233.334	223.798	252.185	479.033	235.56	232.132	288.639	212.098	214.644	180.561	198.33	235.914
CLDN1	376.559	245.715	321.59	220.663	294.627	194.567	73.3848	173.923	176.284	93.8428	306.789	167.461
C1QB	281.384	162.831	314.037	17.2319	393.994	481.875	50.7638	93.0761	147.769	105.114	68.9116	188.172
H4C3	256.602	355.326	294.627	113.767	370.16	258.772	141.342	278.98	171.781	132.976	211.386	149.806
MTCH1	281.804	266.982	268.501	286.699	278.634	266.268	232.845	270.151	280.916	251.145	253.055	282.296
RPS29	262.959	263.534	254.143	195.675	285.106	385.696	237.086	336.647	224.091	249.451	278.98	336.006
PSMB4	279.716	295.365	246.587	186.523	271.928	366.862	248.056	339.04	256.034	268.501	295.745	261.003
C7	223.334	216.305	202.891	155.093	479.033	370.16	42.9634	128.485	79.2208	65.1533	113.263	77.9993
NPIPB5	231.211	209.64	287.901	502.604	188.86	225.339	149.099	164.517	246.271	141.892	161.008	197.047
THBS4	399.825	195.814	348.773	130.536	299.919	270.662	121.794	164.635	364.327	104.021	226.115	177.642
STOM	261.678	275.153	288.639	164.23	271.412	383.591	346.527	311.228	378.896	334.024	320.094	372.766
LGMN	222.629	205.243	266.268	59.6016	461.606	429.289	104.324	135.624	145.734	111.735	100.735	149.394
PLD3	251.438	243.976	260.553	171.86	384.699	332.046	76.5861	156.086	199.58	100.339	165.388	147.444
AFDN	275.95	224.41	291.985	440.624	239.791	171.194	119.498	195.675	163.304	127.87	234.862	155.015
LENG8	160.819	136.336	208.249	830.544	180.722	123.277	81.9842	100.117	129.104	67.9254	82.4624	96.0611
JAG1	167.88	228.095	195.39	622.21	234.221	189.31	90.1195	162.296	135.231	76.5108	135.869	102.095
ARHGDIA	277.418	246.271	299.919	342.502	203.594	266.67	262.585	269.367	283.317	242.05	219.727	318.865
NDUFV1	231.474	243.567	243.03	396.767	241.685	277.834	116.595	223.617	187.79	134.277	199.924	169.444
MFAP4	236.356	375.101	174.314	177.903	368.996	297.77	121.934	232.132	232.845	107.947	204.347	226.357
NFE2L1	270.151	271.928	250.693	332.743	265.109	238.238	103.174	217.6	267.354	130.072	231.726	163.782
XRCC5	288.174	288.174	274.481	190.166	273.696	311.228	266.982	297.77	265.109	295.365	275.508	256.602
MRAS	351.008	262.959	321.149	217.124	251.756	220.468	69.6806	228.095	177.047	92.8853	263.827	122.66
MRFAP1	305.137	302.869	290.347	176.453	286.699	262.959	243.03	314.812	302.334	284.666	272.315	236.585
VMP1	339.394	263.215	399.825	144.061	229.503	247.776	1229.64	641.493	610.433	915.407	799.986	923.814
SFRP1	286.699	273.457	250.981	58.1243	308.143	445.157	49.9393	75.8093	82.7556	72.5507	156.086	156.419
ALDH1A1	280.916	455.78	219.727	61.6178	339.925	263.827	201.387	502.604	350.363	228.986	437.412	292.207
COX6B1	277.834	275.95	257.524	139.3	304.299	365.349	211.182	323.675	255.812	223.334	274.113	242.705
PFDN5	309.236	278.634	174.418	107.386	431.379	316.059	216.305	393.994	177.418	202.796	292.207	314.812
SH3BGRL	246.587	316.059	222.167	168.618	341.701	319.659	158.161	287.067	223.133	173.923	248.433	205.972
TMA7	292.963	289.583	269.367	149.882	301.428	309.963	261.003	316.669	257.941	258.252	268.501	250.693
YBX3	327.639	235.046	332.046	271.928	218.557	224.965	431.379	541.052	411.02	572.719	686.278	472.614
LYZ	397.969	102.951	547.417	8.32402	226.95	325.67	338.625	294.627	141.113	509.948	222.369	533.977
APBB2	243.567	179.78	264.715	568.608	187.216	164.913	59.4339	129.522	165.904	74.5651	188.649	111.894
GNB1	285.794	275.508	284.666	236.585	248.433	274.113	214.85	261.425	273.457	214.644	251.438	253.055
LAMA2	295.745	267.354	234.633	323.675	235.914	243.03	84.7996	196.684	254.143	157.655	212.817	176.886
HMGN2	260.359	281.804	250.461	245.138	276.242	285.482	117.461	271.105	179.004	128.325	206.199	170.125
RGS5	86.0932	338.625	122.112	466.41	311.228	271.412	209.333	616.146	123.985	138.571	313.669	143.42
EIF3E	257.941	286.699	238.676	157.963	347.655	304.299	182.885	266.268	189.544	220.298	242.705	208.571
PRDX5	298.479	269.367	275.153	133.4	292.963	323.675	149.03	277.834	216.924	161.968	246.271	212.996
ZEB1	289.583	226.357	231.211	224.641	318.327	302.869	119.781	187.36	234.221	149.882	242.282	168.095
DDIT4	355.826	297.305	418.214	146.476	254.916	118.224	230.595	357.056	460.561	373.493	496.83	227.942
CCN5	317.071	370.16	75.1121	133.639	269.736	417.427	120.878	206.199	213.375	165.197	229.503	290.058
CLTC	274.113	273.696	296.929	144.559	290.058	303.194	155.144	214.996	249.216	214.397	250.693	189.31
FBLN2	207.904	379.327	246.271	117.646	322.531	308.795	77.3881	132.783	273.696	94.1723	210.441	179.349
RSRP1	198.33	189.178	216.924	573.561	220.468	182.357	204.532	125.056	146.226	170.423	179.429	137.07
ECHDC2	198.814	162.203	252.788	535.968	250.693	178.082	35.5763	84.4569	170.011	47.3918	112.663	67.0114
NR2F2	293.527	234.633	266.982	305.509	243.976	232.622	28.6624	155.679	62.6842	29.4697	163.502	49.7581
ARPC3	274.481	253.867	251.145	118.948	317.882	358.453	429.289	306.789	247.096	347.217	276.734	320.094
HLA-DMA	252.486	211.182	339.925	173.492	264.19	331.205	61.49	153.999	110.246	58.4538	118.128	163.502
DHRS3	268.848	313.669	320.504	94.9858	298.899	273.004	57.6428	167.604	193.681	86.3278	216.305	151.182
PTTG1IP	274.839	279.475	253.055	230.917	271.664	259.29	195.39	255.812	227.284	216.594	255.267	243.303
TPM3	267.354	260.553	256.034	256.334	238.448	290.347	355.326	348.773	296.548	362.516	372.766	358.453
HNRNPL	263.827	257.069	263.215	284.356	239.235	256.334	183.015	263.827	265.271	221.795	249.216	254.143
NPIPB4	199.449	197.714	258.252	535.232	201.562	167.88	133.765	143.478	253.867	139.201	146.547	199.014
NUCKS1	291.985	319.659	265.514	144.623	279.475	258.252	114.601	281.384	260.553	165.488	271.664	203.342
AKAP12	242.05	301.936	258.772	258.495	303.764	194.249	453.959	251.145	363.17	449.94	262.151	454.994
SET	295.089	288.639	262.959	132.656	275.153	304.654	271.412	325.158	271.412	337.179	302.869	317.882
ERGIC3	272.315	265.514	256.812	172.256	280.497	301.428	122.708	253.598	194.101	154.382	218.793	180.361
PPP1R12A	222.167	237.086	249.451	401.488	236.356	202.263	156.267	249.216	157.963	141.577	191.805	155.144
DCAF8	226.115	237.349	242.487	369.583	242.487	230.595	105.624	209.64	200.909	112.22	188.417	148.324
RTN4	265.109	271.105	221.058	199.449	265.514	326.238	272.315	238.448	351.726	239.235	250.981	307.718
PLA2G2A	294.398	219.603	469.537	17.1805	492.08	55.0192	115.469	14.7436	154.456	48.8689	32.0833	247.096
PKDCC	254.709	225.148	255.267	296.929	259.883	253.315	81.252	93.3411	187.898	110.246	142.47	148.546
SRP9	263.534	295.089	247.394	181.598	272.315	285.106	172.551	271.928	230.595	205.415	247.394	205.513
LPAR1	310.389	305.509	267.609	157.425	281.804	221.452	112.326	217.795	194.366	152.374	233.994	195.39
SNRPD2	248.056	274.839	253.867	114.925	310.689	341.701	177.903	300.534	202.053	221.058	228.986	228.298
PECAM1	167.73	181.474	220.663	388.641	274.113	310.689	159.078	228.629	149.57	105.567	263.215	164.579
NONO	256.034	239.643	257.941	230.417	265.875	292.207	171.194	256.334	202.891	174.96	232.845	200.909
TCF25	196.684	152.078	235.046	533.977	233.8	189.178	155.803	169.307	185.208	151.884	188.989	183.468
MAT2A	271.105	192.088	289.048	316.669	228.629	238.676	825.487	612.985	830.544	821.57	551.341	973.842
GAB1	304.654	241.685	352.715	202.594	271.105	159.244	47.8309	174.752	133.817	50.5129	230.595	91.539
NOP53	227.552	236.818	213.583	257.524	289.048	306.235	101.507	219.727	140.415	121.324	219.954	174.752
PCM1	255.267	249.961	251.438	298.479	257.708	217.124	122.449	224.965	215.875	149.494	231.211	168.305
SEMA3B	313.669	344.684	293.527	304.654	177.642	93.3226	148.004	253.867	320.504	207.423	278.634	297.305
GSTM2	211.182	173.757	230.417	572.719	233.334	105.316	58.5619	126.939	151.641	62.5222	146.659	105.425
ARHGDIB	264.715	192.952	300.99	105.567	319.659	342.502	929.6	350.363	252.185	448.576	319.659	411.02
LMOD1	89.5867	202.449	97.7389	647.904	261.425	223.798	72.5327	243.806	89.0737	53.6497	133.331	92.0427
YWHAQ	259.594	309.236	265.271	150.569	250.981	286.699	202.263	328.645	294.627	273.696	303.764	295.089
IFI27	278.209	249.451	286.699	164.913	234.633	307.718	196.684	292.599	271.105	235.56	261.003	240.356
PSME1	285.106	256.602	301.936	114.972	255.267	305.509	203.342	286.285	188.989	210.441	253.867	248.976
SVEP1	287.535	199.924	271.105	143.978	246.271	364.327	49.4726	61.49	82.103	63.4304	107.855	132.497
ENSA	279.475	240.017	238.448	220.298	257.524	277.014	208.571	288.639	277.418	227.552	265.875	262.151
BSG	268.501	290.814	261.003	174.13	237.349	280.151	206.199	246.271	235.56	186.416	223.798	215.211
GAS7	348.773	398.899	271.664	140.703	224.41	127.192	242.282	372.766	401.488	280.151	317.071	271.928
MTURN	312.614	337.179	238.238	185.622	258.252	178.805	191.632	340.809	313.669	250.981	282.691	226.115
PDK4	87.1238	466.41	85.8706	273.457	276.734	318.865	220.142	290.347	961.734	502.604	481.875	342.502
PAM	245.715	296.548	231.474	180.361	300.99	253.055	94.5623	145.513	229.193	148.162	208.05	164.715
C4A	408.613	129.869	419.356	142.126	246.587	160.562	41.3633	37.6082	112.489	43.9613	74.1574	70.7681
TNXB	245.479	285.482	270.151	387.668	159.854	157.963	56.4536	105.316	259.594	59.4053	130.138	121.069
GLS	232.845	213.969	259.594	328.645	249.961	211.889	144.061	172.753	131.253	182.032	168.791	151.315
CALCOCO1	197.975	188.417	201.89	486.399	247.776	172.975	112.458	143.865	172.463	90.614	162.497	131.711
FLOT1	242.282	268.848	244.552	269.736	224.229	245.715	431.87	238.014	218.134	339.925	235.56	349.168
CHCHD2	258.252	267.609	241.251	141.492	266.982	318.327	240.954	321.59	237.349	283.317	259.883	288.174
IST1	215.469	252.486	240.181	280.151	270.662	231.474	225.148	237.349	222.966	230.917	181.598	261.425
CD164	264.359	272.794	239.235	127.447	302.869	283.633	174.569	214.187	247.394	201.387	215.875	220.298
KMT2C	197.047	240.181	234.221	441.448	189.73	186.908	126.527	158.832	219.727	115.958	147.769	140.415
RAC1	278.634	268.501	254.709	176.54	263.827	247.096	193.367	254.143	249.451	216.305	248.722	214.996
CDC42	244.843	325.158	281.804	100.669	254.486	281.384	307.326	304.654	261.003	353.708	363.775	289.583
FGF7	190.655	177.332	235.56	194.567	307.718	378.896	44.4694	79.3468	85.2333	73.3084	98.3368	75.8897
CCDC80	254.486	403.886	296.351	34.958	282.691	210.797	115.404	112.891	232.132	105.214	198.814	184.134
SYNPO2	197.714	264.715	194.101	308.143	259.594	256.812	72.6705	192.952	109.839	52.0142	153.33	98.2699
PLIN4	171.661	230.595	57.3411	86.3278	245.479	684.649	59.1349	24.6661	349.168	51.0422	99.3948	80.5079
RPS28	209.333	248.056	226.357	171.661	290.347	330.065	177.047	248.722	200.173	184.791	218.305	213.583
KCTD12	298.899	279.716	279.716	96.3137	281.637	234.221	89.9921	233.994	222.167	109.839	225.148	156.158
ACKR1	161.36	251.145	236.818	331.205	195.246	294.398	286.285	297.305	206.79	284.356	312.262	306.235
SRSF3	280.151	255.812	278.98	212.996	221.452	212.603	277.014	387.668	292.599	395.176	460.561	317.071
PRPF8	240.699	199.58	253.315	334.492	210.441	222.629	118.994	190.655	198.814	119.303	163.782	148.162
PSMA7	271.928	261.425	248.056	160.897	221.058	291.985	222.629	254.916	225.743	259.29	222.809	272.315
PDLIM5	205.243	207.053	228.986	344.684	217.795	250.981	124.14	238.982	189.178	129.522	207.76	160.032
CNN1	71.5935	396.767	87.7283	492.08	241.251	164.32	111.372	272.794	107.855	64.1344	83.0313	71.3448
DHX15	235.046	249.78	249.216	267.354	224.091	222.369	253.867	268.848	306.235	282.691	240.356	312.262
DEPP1	246.732	350.009	317.46	226.115	151.489	155.803	97.6149	572.719	624.102	212.098	663.413	271.105
RBM3	249.961	256.034	215.613	195.814	219.727	310.389	289.583	402.183	281.637	369.583	447.571	339.394
CTDSP2	234.404	236.356	226.95	301.428	240.181	207.053	114.267	164.23	168.207	100.84	166.949	135.937
PJA2	259.883	271.412	243.976	185.817	246.732	232.434	168.207	291.985	239.791	186.523	268.848	194.678
DYNLRB1	254.916	368.311	242.05	157.6	200.909	216.305	143.105	344.184	355.826	240.017	315.492	235.046
ELOB	249.451	281.384	248.433	122.449	259.29	278.98	157.963	259.883	210.285	192.414	235.272	216.305
HLA-DPB1	297.305	194.812	327.639	158.161	211.021	249.961	64.6382	133.712	119.195	73.8743	148.162	178.329
PAPOLA	238.982	220.663	224.965	275.95	257.941	215.469	188.533	185.208	197.319	194.812	187.68	177.812
EPHX1	228.629	195.675	208.571	160.679	287.535	351.726	63.0439	109.355	173.337	69.1463	148.768	103.042
EIF5A	257.524	248.433	287.535	134.057	204.172	297.305	422.027	262.151	320.094	445.157	224.641	388.641
STAT2	246.271	156.825	252.486	346.527	220.298	206.53	84.5671	124.981	107.158	91.4572	147.618	132.783
DYNC1LI2	238.238	265.109	212.817	259.883	229.193	223.133	130.485	224.41	220.142	159.945	222.966	196.296
ARL6IP5	252.788	276.242	211.612	83.648	320.094	283.317	110.713	183.087	148.004	140.355	201.09	155.601
SORBS3	179.196	212.098	198.33	449.94	210.599	176.284	60.0895	200.743	129.25	70.2842	152.311	104.388
OSBPL9	249.216	231.726	214.85	327.639	228.095	173.132	135.624	187.987	172.753	126.323	187.898	133.084
TSC22D1	209.062	200.3	249.78	359.072	218.963	186.523	185.311	269.736	344.184	238.238	249.78	205.243
COL12A1	273.696	233.334	240.699	217.983	191.474	265.109	107.759	167.986	224.41	137.146	152.078	178.875
ST13	255.547	262.585	210.065	130.432	308.795	254.709	118.298	239.791	207.053	166.323	238.238	185.208
VCAN	211.386	208.05	204.923	80.4909	369.583	347.655	150.462	102.951	119.038	389.337	112.458	282.691
PLTP	201.387	214.644	210.285	95.2408	437.412	261.003	53.6708	73.7867	143.056	54.5101	87.3519	131.576
SARS1	226.357	236.585	236.356	219.727	252.788	248.056	202.796	220.663	223.334	247.776	196.52	228.986
CPE	195.563	280.497	187.088	182.695	297.77	276.242	110.663	257.069	265.875	123.326	222.167	190.33
CDH19	302.869	338.24	254.916	197.319	209.538	115.116	194.249	375.805	238.238	249.961	341.701	274.113
XRCC6	265.875	254.709	235.272	150.32	242.705	267.609	197.319	261.678	209.538	231.726	243.976	218.793
IK	213.375	262.151	227.284	219.192	246.008	244.843	169.307	226.357	207.597	196.684	233.169	191.058
C4B	372.766	134.608	389.337	130.382	230.595	151.048	35.2645	34.1064	110.687	43.3028	74.0976	71.0932
FKBP9	230.417	254.143	202.594	216.924	240.954	263.215	101.696	175.087	176.602	106.23	211.889	160.157
ARPC1B	230.917	233.8	261.425	179.349	227.942	272.794	226.115	208.796	183.978	189.31	225.339	251.438
SSR2	284.666	243.806	222.809	90.3475	270.151	293.935	164.381	256.034	183.468	224.229	238.676	212.603
GPX1	234.862	209.823	230.595	66.4322	324.587	337.744	163.304	234.404	266.67	167.73	211.612	263.827
HERPUD1	291.327	210.441	355.326	168.305	194.101	183.602	153.585	218.963	252.788	316.669	226.357	139.889
DDX42	204.923	218.793	214.397	302.869	219.954	241.685	118.732	172.869	196.175	136.811	157.348	153.999
FOXP1	192.168	187.36	207.76	418.214	213.583	182.493	249.451	161.576	155.093	122.489	153.182	146.547
FGFR1	224.091	247.394	259.883	213.199	232.132	224.091	162.402	165.596	271.928	197.975	193.367	222.629
DMTF1	222.966	191.058	229.193	386.855	212.817	157.6	90.9175	114.741	172.551	93.998	106.538	112.527
CTDSP1	243.806	213.583	211.021	265.271	231.726	233.994	140.784	179.196	186.286	150.025	166.601	161.659
SCARB2	247.096	250.461	230.044	153.769	256.334	258.495	92.276	207.597	211.182	124.23	205.758	162.072
PER1	216.09	132.976	335.591	464.53	155.909	90.3475	214.644	368.311	263.215	143.056	339.04	188.533
NCOA4	239.643	242.705	226.241	92.8136	285.482	308.143	313.452	256.812	237.823	229.193	291.327	256.812
TBL1XR1	218.134	227.552	247.096	234.633	254.709	210.065	96.5504	163.167	131.823	115.404	179.78	108.572
TNS3	299.285	264.19	268.094	176.159	193.681	188.989	75.8897	204.172	239.643	96.0611	200.472	144.357
PLXND1	164.635	162.296	222.369	445.157	193.162	202.594	31.3793	103.016	113.055	36.138	111.735	66.4936
RPL28	225.743	273.004	182.243	132.976	252.486	323.152	170.423	164.015	167.112	161.462	193.517	168.618
DAZAP2	254.143	246.587	205.972	127.924	261.003	291.327	344.184	313.669	257.708	296.929	293.527	284.356
NID1	234.633	166.097	217.124	240.181	253.867	273.696	80.5615	132.714	204.923	99.4541	162.203	152.249
SMARCA2	212.603	216.924	236.585	276.734	228.298	214.397	89.1481	147.444	133.213	81.5817	149.394	105.114
SH3D19	211.889	274.113	168.305	314.812	222.369	193.517	87.7577	250.981	244.843	115.116	237.086	156.006
HSPA1B	261.425	198.814	273.457	206.79	223.334	218.134	219.727	258.772	148.701	506.807	287.535	210.441
TRIO	223.798	210.285	204.172	395.176	152.078	196.026	175.542	191.934	290.058	193.367	136.953	187.532
TUBB6	223.133	258.495	224.41	231.211	177.903	261.678	449.94	329.198	442.741	487.787	325.67	553.965
TMED10	282.691	276.734	243.806	97.9358	238.014	236.818	125.426	245.479	239.235	178.805	249.451	201.562
TTC17	210.599	192.168	218.134	353.708	207.76	192.859	95.7916	131.446	144.559	113.01	143.254	119.55
FERMT2	275.153	286.285	203.946	151.95	243.806	208.571	203.793	266.982	306.789	257.069	247.096	297.77
EGR1	374.452	118.439	538.657	75.8897	111.945	147.769	242.05	1042.07	248.976	275.508	1106.46	280.497
AMOTL2	272.794	169.051	243.567	303.194	177.047	200.573	27.5128	202.263	145.89	40.4622	182.032	80.4387
MYOC	227.942	284.356	187.898	85.6321	357.056	222.809	188.417	186.523	348.181	249.216	296.929	308.795
NDUFA1	233.994	264.359	218.963	104.123	251.145	292.963	161.576	287.535	194.567	199.014	211.182	185.622
ATP5PO	231.726	240.356	211.386	104.532	273.457	303.764	138.63	295.089	181.746	171.661	244.843	201.89
MAP1B	256.812	292.963	219.954	213.583	196.296	185.473	187.36	250.461	325.67	228.095	181.859	247.776
FNBP4	200.3	173.867	210.441	427.886	189.544	160.819	113.852	117.163	156.557	129.366	119.874	142.542
SEPTIN7	262.151	251.438	206.53	188.86	223.617	227.942	132.999	288.174	154.27	156.927	263.534	212.098
RPN1	268.094	257.524	256.602	107.784	217.383	252.486	213.199	254.486	233.334	257.524	226.241	231.474
ISLR	266.67	232.845	212.603	88.1704	302.334	257.069	48.5213	138.026	174.418	68.3418	139.674	129.947
ITGA7	147.117	138.223	183.313	501.11	199.449	190.166	73.5224	141.654	186.192	79.1847	155.679	116.665
PDLIM7	138.278	158.066	170.844	537.284	184.134	168.39	133.366	164.913	127.559	79.7463	123.457	120.558
PAFAH1B1	213.583	238.676	211.182	295.365	209.64	188.417	139.06	178.805	192.952	149.57	174.13	160.387
NRP2	269.736	230.044	273.696	163.931	216.09	202.053	68.0297	174.96	124.512	80.9763	156.158	133.765
SRSF2	217.124	208.796	232.845	249.451	194.567	251.145	348.181	261.003	315.492	383.591	298.479	399.825
NPIPB3	184.791	166.247	237.823	457.274	144.143	163.018	129.051	130.536	194.678	118.04	126.42	165.388
ABCA9	202.796	242.05	187.79	306.789	211.889	201.89	48.9901	157.6	137.441	65.4726	158.43	103.522
PSMB1	243.303	247.776	222.629	120.606	207.053	311.774	187.987	315.492	230.044	256.602	270.151	244.843
CHD2	195.39	171.661	237.086	324.212	208.249	216.09	215.875	214.644	183.087	195.675	207.423	203.946
THBS2	253.867	235.56	220.298	118.48	187.36	336.006	80.8516	106.115	160.096	137.07	84.1802	174.13
CTNND1	218.557	217.6	192.669	322.531	207.423	190.04	78.6201	194.678	207.423	99.1036	209.538	135.141
PHB2	199.014	229.503	205.415	176.886	263.534	271.664	158.258	241.685	205.758	176.759	206.79	211.182
HNRNPUL1	214.85	221.218	226.742	251.756	200.173	230.917	136.435	207.904	189.31	143.64	201.387	161.008
PDCD6IP	221.452	231.211	201.09	252.185	242.05	197.319	123.612	163.717	210.797	135.692	174.314	138.595
CNN2	225.969	158.559	263.534	249.216	168.39	277.418	541.052	196.026	160.819	296.351	197.481	261.678
SENP6	206.53	211.612	209.333	330.065	200.3	184.543	133.663	197.047	179.349	143.193	182.493	146.967
MXRA7	273.457	304.299	207.053	121.794	243.303	192.088	125.056	311.774	242.705	158.336	253.315	213.969
DBI	248.976	242.282	227.942	54.6691	250.461	314.812	186.908	318.327	209.333	217.383	327.639	207.76
MYLK	139.38	232.434	153.182	398.899	212.996	191.934	97.1405	218.793	88.7293	52.6362	124.692	94.8396
MGST3	225.339	223.334	163.931	207.423	225.969	281.637	87.4454	205.972	151.048	128.422	146.128	134.216
SYNE2	192.414	162.402	200.573	460.561	173.867	136.697	126.234	148.768	138.164	110.772	162.402	126.42
SLTM	219.727	207.269	220.142	292.963	188.417	197.047	145.608	172.463	185.622	168.39	176.159	181.598
BGN	188.86	261.003	240.954	180.893	255.812	195.246	52.0037	130.653	100.598	46.2992	105.058	76.4334
NOTCH2	238.676	238.014	216.594	176.359	235.272	216.924	151.432	158.618	217.795	144.5	182.243	173.066
ADH5	202.594	238.982	182.493	151.432	223.133	322.531	61.8896	185.311	136.697	83.4686	138.595	106.565
ATP5F1C	228.986	253.598	221.218	125.925	231.211	259.883	136.024	268.501	192.168	177.229	215.469	185.035
ATP5PD	239.235	234.404	203.061	106.791	248.722	287.067	135.141	246.732	196.841	185.951	206.53	184.279
ID3	213.969	249.216	271.928	226.241	175.625	182.032	169.567	187.898	190.443	116.179	130.844	257.069
SBDS	253.315	259.594	207.269	168.39	218.134	211.021	213.757	307.718	297.305	281.384	251.145	252.788
LUC7L2	199.736	192.589	224.641	323.152	213.969	163.167	117.061	175.196	187.088	147.37	168.207	152.643
MVP	224.229	208.696	241.685	246.587	169.867	225.969	216.924	154.689	159.945	192.952	160.096	189.178
CCN1	357.951	91.3273	422.941	145.822	159.078	138.767	111.003	445.157	292.963	98.5254	202.594	118.948
PLIN1	135.388	244.552	39.402	108.633	277.834	509.948	39.2975	19.4065	317.46	56.4129	71.7972	52.4186
DNM2	185.208	167.112	215.469	372.066	166.097	208.05	197.047	162.574	149.641	154.334	153.907	165.265
CCT7	228.298	246.008	232.434	126.891	219.603	260.553	217.795	232.622	193.858	280.916	210.599	250.981
H2BC12	212.996	252.185	218.557	95.0105	232.845	298.479	102.662	164.381	103.016	92.2422	168.678	130.737
CHL1	291.091	407.797	200.173	107.974	232.434	68.6643	92.0725	260.553	202.449	188.649	184.377	201.09
ASAH1	203.793	215.469	180.893	99.5178	316.059	289.048	317.071	221.795	232.434	266.268	271.412	223.798
GANAB	221.795	220.468	245.138	173.201	225.339	218.793	105.964	151.182	181.474	119.675	152.249	149.218
RNF213	199.924	160.741	233.994	348.181	173.616	185.311	105.454	125.465	108.752	81.8199	120.465	111.999
CYP1B1	257.708	214.397	255.812	83.9623	213.375	275.95	131.823	107.874	193.367	252.788	180.722	240.017
C1orf198	290.347	297.77	243.303	113.463	192.088	164.125	109.566	331.205	221.218	157.6	272.794	235.272
NFE2L2	247.776	217.124	254.486	154.207	220.847	206.104	252.486	240.181	198.484	295.745	290.347	278.634
ABLIM1	171.284	197.481	142.294	408.613	167.112	213.757	120.67	185.473	240.356	139.501	212.369	181.373
TUG1	217.6	192.669	221.452	293.935	205.758	165.596	112.047	155.601	148.546	101.135	146.916	110.04
ANAPC5	208.05	202.796	213.757	292.207	188.533	189.436	110.874	182.357	174.67	123.799	164.125	151.95
CLDND1	240.356	253.315	213.375	170.011	211.182	204.347	171.284	275.508	311.774	267.609	221.218	249.961
ISCU	235.272	212.369	212.369	141.654	237.823	249.216	118.421	231.211	158.066	114.654	193.858	124.886
MYO15B	128.325	103.97	178.329	616.146	159.582	101.135	74.8685	104.149	95.1184	61.2999	104.532	87.4034
GTF2I	229.193	205.513	228.095	233.334	212.369	176.886	109.794	160.032	162.831	113.512	167.819	115.087
CDV3	240.181	218.963	208.696	127.975	244.552	240.356	354.338	248.056	299.919	397.219	257.524	391.602
SESN3	271.412	195.563	267.354	98.5945	230.044	217.6	54.5322	156.267	125.256	63.5572	149.57	131.895
DAD1	239.791	255.267	193.162	75.6533	244.843	269.736	122.952	270.662	196.026	182.885	234.633	217.983
RBM6	206.199	165.265	218.305	348.773	184.929	154.27	83.0885	118.511	136.435	96.6916	126.596	104.324
RGL1	255.812	169.228	278.634	159.487	193.367	221.058	28.0867	103.584	98.0013	63.4598	143.375	92.5473
VAT1	196.026	257.941	177.047	143.375	260.359	240.017	68.8518	165.388	163.502	84.3999	183.313	141.809
G0S2	168.53	103.992	50.6739	54.2675	366.03	531.124	973.842	135.524	146.735	961.734	387.668	327.639
PEA15	219.603	280.916	225.148	115.469	195.39	235.914	257.524	274.839	422.027	311.228	273.457	283.633
PLSCR1	238.014	199.014	304.654	150.462	176.159	202.449	661.216	324.212	286.285	718.567	393.994	460.561
NDUFB8	208.796	232.622	179.196	160.157	222.629	265.514	126.04	240.954	186.523	155.485	155.144	188.649
ANKRD36C	157.005	155.354	202.053	452.615	183.978	115.342	37.6964	102.18	115.555	46.33	103.264	63.2002
TBCB	214.996	252.788	204.347	187.68	179.349	224.641	143.193	248.433	231.211	160.032	224.229	204.532
ARPC4	219.192	202.263	225.743	165.388	204.734	246.008	304.299	227.284	206.53	236.585	217.6	230.917
SEPTIN10	232.132	281.637	190.787	168.947	197.047	191.805	152.581	237.823	211.021	173.132	265.271	215.469
CCL2	333.398	140.703	393.29	48.9536	99.0264	245.138	2255.67	1667.72	1306.91	1947.65	1525.1	3597.24
CHD4	210.797	184.134	201.387	241.685	206.53	214.644	126.376	194.249	145.649	145.608	192.088	161.759
LASP1	217.795	188.649	213.969	227.552	205.415	202.891	142.294	149.882	163.782	102.696	168.39	143.865
MATR3	220.298	181.598	242.705	237.823	183.199	186.637	105.486	210.065	201.22	197.191	241.251	175.542
IFNGR1	228.095	200.743	211.889	117.603	253.315	239.643	448.576	251.756	277.014	390.529	289.583	305.509
HIPK3	203.946	233.994	196.175	196.296	217.6	203.061	295.089	279.716	334.024	320.504	282.296	301.428
TNFAIP2	134.94	143.056	191.934	313.452	178.082	288.639	216.594	146.401	109.474	116.224	149.806	195.563
SUMF2	207.053	226.742	205.243	188.172	182.493	237.086	77.7296	132.902	155.144	88.7293	126.097	113.093
HECTD1	200.173	198.33	207.904	204.532	215.875	217.983	108.418	170.268	174.96	129.182	178.329	152.374
TMEM165	187.532	216.09	223.798	253.315	179.553	182.885	246.271	211.182	274.839	232.622	281.637	245.715
ESD	185.311	253.055	169.228	123.326	268.094	240.181	97.4405	248.976	149.806	133.663	240.954	168.947
U2SURP	194.812	185.035	182.163	264.359	236.818	175.814	112.585	167.461	175.087	152.899	145.734	139.06
PALMD	217.983	194.678	197.714	206.53	189.31	231.726	47.5621	177.753	132.361	41.9524	205.972	83.3659
JAK1	187.898	196.296	196.841	178.875	240.017	237.349	229.503	203.342	210.065	193.681	194.366	192.168
SRSF7	245.138	166.323	276.242	201.09	172.256	173.492	259.594	284.666	240.699	313.452	321.59	267.354
WAC	230.044	216.594	213.199	177.812	201.706	193.858	192.669	213.583	200.573	222.966	236.585	199.198
KRT19	367.722	168.39	413.604	78.8333	150.255	50.3098	38.1246	52.7219	208.05	43.5651	190.33	64.4569
EIF4G1	207.423	191.632	232.132	229.781	151.823	213.583	271.928	213.969	316.059	271.928	217.795	271.412
APOL3	176.602	159.945	230.917	344.184	156.006	158.618	63.3266	123.985	96.9623	82.8469	95.4733	93.1801
EGFL7	95.4473	126.653	151.823	476.551	154.456	221.218	59.4527	65.3607	107.386	53.9857	55.7873	75.0608
BEX3	226.742	207.76	220.468	114.133	226.357	228.629	63.649	159.731	141.621	86.2215	160.493	123.836
NISCH	188.172	151.347	194.021	374.452	176.359	139.11	47.5305	95.6614	114.023	56.7043	122.796	76.8516
RRBP1	220.142	208.571	259.29	160.493	174.96	198.33	114.832	143.64	177.642	142.47	142.374	165.076
SOD3	210.065	204.532	214.996	177.988	217.983	193.681	69.475	119.952	141.198	84.3056	125.152	135.018
ATP5MC2	178.682	184.377	197.481	156.267	258.772	243.567	111.189	166.949	136.953	134.545	195.39	162.922
ITM2B	167.343	185.208	193.858	112.663	284.091	275.508	219.603	253.055	253.055	199.58	204.734	218.134
PHYKPL	181.859	156.419	173.132	399.825	186.637	119.435	110.04	80.0069	154.098	88.296	106.625	125.714
TTC3	233.8	225.743	219.603	131.253	215.211	190.655	61.0543	139.967	144.623	89.7336	143.478	118.886
LSP1	221.218	235.272	224.091	123.409	208.377	203.793	521.291	227.552	222.809	291.985	242.487	290.814
MTSS1	177.903	193.517	210.599	178.682	249.216	205.131	72.4111	98.0577	118.298	95.5308	137.51	125.014
HP1BP3	240.954	191.805	199.198	236.356	194.366	150.569	89.5867	136.765	161.759	118.795	141.73	123.457
TFPI	183.813	204.347	171.781	169.703	269.367	214.187	101.887	124.796	155.601	154.27	143.105	149.297
UBL5	201.706	214.85	234.862	120.878	200.573	238.982	200.173	293.935	187.68	223.798	188.86	196.026
PPP2R5C	203.594	174.014	223.133	207.053	192.168	211.612	144.143	174.13	139.718	129.25	158.957	155.485
SEPTIN11	220.468	205.972	190.04	149.159	235.046	209.062	75.2687	142.874	205.972	103.089	166.097	114.023
SCAF11	203.061	199.449	189.178	225.339	207.597	184.065	155.909	156.006	178.57	164.381	171.86	169.867
COX8A	221.058	234.221	186.637	96.2443	202.449	266.982	160.819	266.67	209.823	204.347	192.669	210.065
PAPLN	198.692	132.999	240.356	378.896	144.282	112.359	37.0248	55.1639	113.172	53.2663	141.654	60.7694
TRA2B	236.585	181.746	275.508	180.657	158.161	173.923	207.904	265.875	242.05	264.359	317.46	241.685
PALLD	185.817	219.727	179.78	257.708	180.233	182.695	96.0982	229.503	191.632	101.035	170.974	159.642
YWHAB	213.757	214.996	214.644	114.377	178.57	269.367	177.332	222.809	176.886	194.021	199.198	179.553
SMOC2	229.781	174.221	221.795	164.517	140.241	275.153	62.8323	97.166	154.689	90.8275	98.858	119.303
PRDX6	204.734	225.339	184.929	116.337	207.269	264.715	171.781	212.603	343.194	252.486	227.284	187.088
PTMS	204.347	224.229	190.166	136.391	216.305	230.417	110.301	180.893	151.489	133.712	185.951	182.243
CD163	142.294	139.38	173.923	93.6794	230.917	421.437	136.336	70.2956	285.794	254.143	76.8004	293.935
SECISBP2L	226.95	385.696	181.373	131.973	161.576	113.534	205.415	474.831	762.041	299.919	467.077	242.487
STAT1	292.599	113.673	357.056	88.7693	143.922	204.734	145.734	147.707	105.486	131.104	154.566	164.32
MARCKS	258.495	240.699	196.296	63.1595	245.715	195.39	175.087	234.221	143.478	201.09	215.211	172.463
ARF4	237.823	226.95	215.875	84.6722	197.319	236.585	220.663	225.969	197.481	274.839	242.05	226.241
OAF	236.818	219.954	251.756	140.456	172.051	177.642	104.965	134.892	153.182	124.433	171.968	163.092
UQCRC2	189.73	203.946	180.233	179.895	224.641	220.142	126.323	183.468	172.256	150.462	174.818	156.086
MAP4K4	180.102	237.823	176.886	159.366	218.305	225.743	334.492	215.211	192.859	341.701	173.132	223.617
TYROBP	192.859	124.053	175.711	10.964	311.774	382.6	610.433	241.251	237.086	459.362	249.961	404.54
SETD5	183.015	164.579	210.797	315.492	176.54	145.734	93.2285	105.588	145.822	101.816	120.395	106.509
EIF2S3	187.088	178.082	209.823	156.158	278.209	186.794	125.802	142.198	165.265	139.3	184.134	127.559
CAPRIN1	212.817	213.757	209.64	135.937	204.923	218.557	129.409	157.878	166.247	158.782	161.861	166.323
COPA	214.644	195.246	219.46	172.051	197.975	195.563	159.162	175.814	184.929	188.989	184.791	177.753
SEC11A	204.172	226.241	168.618	100.455	253.598	241.251	143.056	221.218	163.393	183.978	222.629	187.79
PPP1R15A	243.03	172.614	280.497	243.03	132.783	121.366	337.179	681.196	188.172	469.537	741.605	355.826
HADHA	187.36	206.104	175.328	145.649	231.474	247.394	112.663	171.399	159.731	140.241	188.172	167.604
ADAR	203.342	179.429	228.629	197.191	190.04	194.366	212.996	189.73	184.791	167.604	186.523	180.893
SNCG	100.05	240.954	105.698	290.814	192.952	261.912	95.5003	212.996	212.098	72.0084	152.184	123.212
RPN2	223.617	222.167	218.793	97.1405	189.178	240.699	131.323	213.757	213.199	181.859	194.101	194.249
XPO1	193.367	209.062	215.211	219.46	194.021	158.697	50.3985	111.003	113.743	66.958	117.061	81.8559
MMP14	148.091	203.342	162.574	127.559	233.994	313.669	68.0396	102.534	86.1427	76.4798	124.14	111.945
GNB2	208.571	182.163	208.796	189.31	175.923	224.229	275.508	183.199	190.96	243.976	170.125	203.594
RFTN1	179.004	177.903	204.532	205.758	202.891	218.305	81.0441	86.4874	135.075	109.984	132.783	117.461
PDGFRA	222.369	181.26	193.367	197.047	232.622	161.208	65.8641	115.116	175.328	131.523	164.635	137.835
ZNF207	174.67	146.054	188.172	338.625	162.072	178.206	203.594	152.777	179.895	248.722	146.476	184.065
TXNDC5	244.552	172.463	265.109	72.2163	187.79	243.976	136.488	176.359	147.444	164.579	133.817	151.738
DDB1	206.79	197.319	195.675	147.191	190.443	248.433	122.26	183.015	182.885	156.006	181.26	177.988
TIA1	185.622	181.859	191.351	261.425	224.965	140.289	57.6587	81.0441	95.6932	55.1992	92.1136	67.0651
NFIB	170.125	207.423	192.859	200.472	225.743	187.532	46.1375	140.97	108.785	58.1243	143.978	81.4892
C6orf62	200.909	199.736	209.538	150.656	210.065	211.386	164.913	171.194	180.233	161.36	177.418	158.832
UQCRH	192.088	195.013	169.867	104.052	242.282	278.209	172.869	249.78	173.132	207.597	190.166	201.387
NIBAN2	216.924	208.377	206.104	209.333	166.858	173.757	233.334	160.562	255.547	286.699	185.473	274.481
TRIR	188.417	202.594	194.812	131.711	240.356	222.966	195.563	223.133	182.243	217.983	218.134	234.404
TCP1	196.841	206.53	186.908	163.018	205.972	220.663	257.069	264.715	246.008	360.298	266.67	279.716
EIF5	220.663	207.597	231.726	144.768	190.787	184.279	284.666	287.901	213.757	326.898	323.152	275.153
VAMP3	212.098	217.383	194.366	119.712	209.062	226.241	142.126	218.557	195.246	161.861	212.098	176.54
LAMP1	213.199	247.096	195.563	86.6574	213.757	218.963	138.958	188.649	214.85	162.203	204.923	170.423
VIT	237.349	197.191	181.859	160.241	218.793	178.875	74.4769	150.569	158.957	94.8851	210.797	140.456
LRRFIP1	136.811	150.953	164.23	407.797	148.091	165.826	309.236	224.091	224.965	211.386	189.877	291.985
EXOSC10	201.562	180.361	188.86	291.091	160.241	149.756	79.4423	154.207	128.644	107.057	144.282	133.639
CORO1C	196.296	189.436	191.632	185.473	198.692	209.823	170.125	200.173	197.047	167.112	183.602	209.062
DYNC1I2	218.305	200.173	196.684	195.013	175.196	185.951	91.6869	194.101	158.43	140.027	161.12	168.53
PARK7	215.211	245.138	180.361	79.0694	222.966	228.095	153.055	284.356	276.242	187.216	228.095	161.462
HLA-F	162.922	135.231	245.479	294.398	178.875	153.841	375.101	180.722	145.223	132.602	176.453	159.731
LUC7L3	151.738	167.986	151.738	343.194	200.743	153.769	91.9008	104.243	122.295	112.174	104.851	113.852
ATP1A1	179.349	233.169	223.617	160.032	164.579	208.249	574.49	386.855	812.788	582.704	487.787	565.996
USP22	210.285	201.22	212.098	153.182	192.589	199.449	100.789	158.007	176.54	116.724	164.381	138.63
HSPA12A	261.912	265.271	224.229	198.33	127	91.0286	159.731	232.845	288.174	196.841	221.795	203.793
GNG2	283.317	289.048	200.743	42.1619	195.013	157.235	162.831	348.181	268.848	170.844	279.716	174.67
NAP1L1	207.76	198.484	192.589	139.501	220.663	208.377	156.419	199.014	238.676	216.09	209.64	207.053
HBA2	28.5053	118.511	15.8471	30.4621	198.814	772.737	184.377	2224.95	2255.67	327.639	858.899	1731.89
TRMT112	196.175	235.914	185.622	103.817	213.199	230.044	115.224	220.847	175.542	162.296	170.268	173.132
RUFY3	173.867	170.423	183.602	294.627	180.657	161.3	109.223	90.8098	173.867	119.195	109.514	164.517
CAT	165.488	256.812	114.741	133.293	239.643	254.486	138.767	137.441	191.351	96.0982	140.784	111.003
FNBP1	194.366	173.337	248.722	203.946	183.813	160.241	92.0427	147.064	175.196	88.349	166.858	110.621
PTGES3	222.809	218.134	186.192	122.536	214.187	200.173	135.075	204.923	174.014	194.101	172.463	163.018
TRAM1	216.305	221.058	197.319	84.8497	209.823	233.169	99.9563	182.032	158.832	130.737	199.014	157.878
TMED2	208.249	224.965	196.026	93.3226	201.387	235.56	148.162	216.594	190.787	190.655	213.969	177.332
PPP6R3	190.96	174.752	195.246	266.67	178.805	152.184	144.282	158.957	149.03	149.394	158.007	141.917
METTL7A	202.891	185.473	173.337	143.004	249.451	200.743	59.226	116.595	150.025	72.8117	149.756	108.979
ATP5MF	177.753	211.889	202.263	84.0444	217.124	261.425	145.223	219.192	197.191	184.065	177.047	189.877
MPRIP	167.986	183.813	194.567	317.882	163.782	126.287	166.775	162.732	243.976	155.354	160.897	172.975
PCNP	205.513	212.603	183.015	148.768	216.924	187.216	120.823	209.823	177.332	168.095	205.131	164.913
CYB5R3	157.963	204.734	192.168	199.58	164.715	233.334	86.7261	151.641	164.23	92.5722	157.075	142.05
CD14	191.632	154.098	197.191	21.6613	225.148	362.516	324.587	95.735	95.4733	322.531	89.2079	236.356
PRPF3	155.268	149.641	168.53	378.066	147.873	152.643	117.026	133.084	140.456	126.822	116	120.465
FIS1	183.602	215.613	176.159	157.878	191.247	226.357	121.069	265.514	229.503	153.68	201.706	173.923
ATP2B4	183.313	174.13	201.22	223.133	187.532	181.474	112.527	131.711	170.844	132.714	144.559	135.82
ARHGEF12	195.675	201.387	186.416	208.696	178.329	177.229	94.7971	213.375	148.482	113.566	193.162	126.891
H2AZ2	209.64	232.132	199.736	133.213	181.746	190.96	102.4	201.387	189.436	126.257	217.383	158.957
EPS15	186.794	174.96	171.284	200.173	220.142	191.351	101.784	137.262	153.68	100.874	153.769	143.787
SLC44A2	198.484	244.843	179.429	201.562	185.473	131.16	197.714	222.629	269.736	147.117	217.983	165.904
BCLAF1	212.369	177.753	188.989	203.594	181.598	175.441	176.359	265.271	169.628	237.349	288.174	179.895
SH3PXD2A	219.954	201.562	237.349	172.975	169.131	138.338	68.1828	126.323	149.882	83.0569	151.823	120.74
CTNNAL1	252.185	377.416	129.522	65.4394	215.613	98.3678	191.934	436.381	216.305	251.756	312.614	300.99
QARS1	156.927	160.562	169.628	280.916	177.753	191.474	72.7816	147.769	103.401	80.7236	139.501	115.958
WNK1	163.167	165.904	189.877	291.985	158.066	167.819	103.992	153.476	219.192	91.209	142.704	118.48
PDCD4	172.614	190.787	185.473	170.601	211.386	205.758	118.202	151.555	125.855	110.948	170.601	119.998
COX6C	194.021	239.235	171.537	74.658	199.014	257.708	128.185	210.441	159.642	168.207	173.201	197.319
TINAGL1	100.094	142.126	146.84	391.602	181.859	173.337	59.6077	142.294	114.925	48.6765	110.501	99.5468
ARRDC3	226.241	227.284	232.622	91.5721	187.68	170.125	263.827	301.428	211.386	303.764	324.587	269.736
TRIP12	207.269	190.166	176.602	192.589	184.791	181.06	202.594	192.168	226.357	219.192	192.952	194.567
CAVIN3	191.247	200.472	171.86	171.968	202.796	192.589	61.2688	205.415	109.355	70.5497	154.098	111.637
FOSB	346.527	65.5504	556.045	57.9159	79.2639	25.284	345.429	1144.18	174.13	363.17	1624.99	508.444
LPL	156.557	325.67	76.1156	44.6382	243.03	282.691	235.046	379.327	884.66	328.13	480.969	192.952
C1orf43	193.517	228.629	185.817	101.507	206.79	211.182	182.243	220.298	220.468	203.061	237.349	200.573
BNIP3L	200.573	196.52	159.078	92.779	234.404	243.303	117.163	228.298	169.444	129.718	199.736	166.247
BCL6	118.608	153.769	117.985	419.356	157.878	158.336	434.942	226.241	264.715	402.183	239.235	279.475
NAP1L4	189.178	191.934	198.814	219.954	173.201	151.432	91.2458	141.73	161.008	120.236	143.056	124.981
TBC1D9B	187.79	181.06	192.952	216.594	163.393	182.163	71.8408	117.026	157.075	86.1427	150.656	111.811
SPG7	139.501	123.51	155.354	416.032	126.891	161.576	88.3736	107.44	108.633	77.7577	126.04	105.588
SLC25A6	172.051	194.021	175.625	162.922	167.819	248.722	131.576	156.825	132.562	154.098	158.258	185.951
H1-0	224.41	189.31	238.982	99.4541	236.585	131.523	38.042	185.817	123.836	56.382	139.201	103.556
BNC2	227.284	168.947	233.8	163.167	195.675	131.323	24.6986	79.796	64.3468	25.4194	141.492	60.6468
ANK2	209.823	230.417	217.6	123.985	176.886	161.36	79.2639	163.502	170.423	98.7719	169.051	149.356
ANK3	263.215	222.369	216.305	196.52	139.201	81.8199	116.126	225.148	218.793	133.331	195.814	123.929
VCP	197.191	173.492	199.014	152.581	179.78	215.875	176.453	184.065	191.805	212.817	203.793	180.722
SP100	197.481	164.125	184.065	217.6	182.695	169.228	203.061	139.11	152.977	183.468	149.218	172.869
FMOD	192.669	211.021	164.381	93.8428	206.104	246.271	111.158	154.382	216.09	93.3071	144.061	161.12
RAB5C	195.246	183.199	181.474	121.934	193.858	237.823	213.375	194.567	179.429	189.877	194.021	202.053
ZBTB16	118.795	87.672	181.26	561.038	82.9888	78.8555	214.397	151.823	392.694	122.796	186.637	153.769
HLA-DQB1	315.492	294.398	305.509	19.3885	134.608	41.1377	41.9524	207.423	78.3059	106.073	84.7826	60.577
NCOR2	163.092	138.504	219.192	355.826	122.489	109.514	52.2589	87.9908	127.663	56.2837	86.8272	97.6415
FYN	211.021	219.192	183.813	180.102	153.476	161.008	64.0802	181.373	181.598	100.999	144.426	109.776
CSNK1E	162.072	144.5	161.3	335.591	150.32	154.207	139.841	147.117	148.257	145.087	127.192	145.325
PMP2	251.145	572.719	134.608	12.5106	85.9725	50.9201	464.53	848.257	1213.3	753.29	923.814	495.565
GDI1	193.681	160.897	187.36	272.794	160.819	131.66	158.832	190.166	193.162	159.244	175.542	167.986
PSMD4	186.416	191.351	186.286	134.35	200.472	205.513	128.987	197.319	162.497	148.324	169.444	153.841
ARHGEF2	169.867	153.055	178.805	288.174	158.618	151.823	149.882	136.953	172.614	130.249	133.712	165.596
HNRNPM	174.014	171.399	199.449	215.211	167.986	172.256	200.472	206.79	210.599	229.781	208.796	228.629
SRRM1	168.39	153.476	166.858	308.795	173.923	126.891	100.932	150.198	152.643	115.162	129.815	122.796
SLC40A1	116.126	123.326	103.556	92.2193	312.614	350.363	61.3084	77.1992	41.7377	30.9911	83.6731	46.5577
LY6E	170.675	161.968	204.734	136.561	196.026	227.552	75.2337	114.925	149.297	96.9623	170.844	165.197
ATP6V1E1	194.678	212.996	161.208	100.699	185.208	239.791	176.284	234.633	218.963	161.008	204.172	181.26
SEMA3C	250.981	225.969	205.758	58.5992	191.058	160.493	112.557	97.6149	243.03	137.441	175.711	137.973
HBA1	25.1595	102.306	11.2072	26.3529	177.332	749.446	167.604	2369.82	2419.45	287.535	876.085	1867.7
CSF1R	172.149	147.509	175.196	49.5447	295.089	252.185	38.3959	59.0436	103.224	39.9447	55.3241	97.7175
PPDPF	214.397	153.232	198.484	192.168	161.36	171.399	67.5047	125.542	141.577	67.2789	93.1318	95.3902
FILIP1L	182.243	177.047	174.752	179.196	203.946	173.201	85.9349	305.896	191.474	73.1655	262.585	162.732
NOP56	176.284	170.011	205.131	220.468	133.135	184.929	538.657	170.011	321.59	481.875	206.104	464.53
PLK2	220.847	175.196	228.298	177.229	142.47	145.325	149.494	189.877	55.525	142.374	196.684	98.313
PTPN12	205.758	172.975	155.485	258.772	171.194	125.105	178.682	152.311	203.342	164.32	159.309	176.602
CAPZA1	200.743	173.066	201.562	110.687	204.347	198.814	311.228	198.692	183.602	271.664	182.163	225.743
OLFML3	189.436	207.904	169.444	45.8173	243.567	232.845	81.1717	144.184	167.819	108.942	166.323	192.669
C11orf58	179.895	187.68	174.96	164.826	197.714	183.813	107.334	158.782	159.487	144.426	153.476	134.117
SMARCC2	164.125	163.717	166.451	278.98	174.818	138.958	74.9327	130.685	128.771	79.3603	128.422	103.898
NDUFB7	171.781	210.599	161.968	113.423	183.015	243.806	98.7422	209.062	164.015	98.0235	180.361	165.655
PRKCSH	176.54	163.621	177.903	177.332	196.52	192.168	102.74	138.958	136.811	92.5473	127.601	116.487
MEF2C	170.601	171.781	154.812	186.416	214.644	185.208	49.568	150.32	63.6987	41.3386	128.771	67.4778
CAV2	159.162	210.065	153.232	178.57	194.249	187.36	103.584	203.946	213.969	109.223	207.269	130.844
DDX6	193.858	190.33	192.088	144.5	180.361	181.373	172.051	184.279	186.416	164.015	187.532	158.007
HEXB	174.13	188.86	159.162	87.5989	214.996	257.524	110.772	133.449	130.072	143.865	175.625	166.858
CSNK2B	174.752	180.893	154.334	190.04	185.622	196.296	153.841	184.543	161.861	159.162	162.831	170.601
GNS	179.429	165.655	168.095	75.0327	227.284	265.271	147.769	132.976	154.382	143.541	163.393	147.769
DCTN1	176.159	169.703	180.102	238.982	166.323	149.494	85.3518	125.256	144.687	86.7915	128.022	123.71
MYOF	144.933	157.348	131.823	275.508	170.675	200.3	80.0236	99.7226	95.9314	73.1903	110.178	124.796
JUNB	265.271	84.6146	433.115	71.5765	116.464	108.82	1008.99	1249.37	600.688	996.219	1786.53	929.6
RNH1	174.818	186.908	197.047	160.562	165.076	194.678	113.055	157.963	136.336	130.301	172.256	157.6
NBL1	152.899	170.844	157.655	191.351	192.669	212.817	90.4966	140.355	133.639	95.4295	173.757	135.388
CCDC3	185.473	183.015	178.57	182.032	181.373	167.73	87.5539	230.044	139.597	71.61	191.058	158.559
ATP5F1A	180.893	203.594	216.09	95.4473	172.975	207.904	94.4286	158.43	228.986	109.71	179.004	162.296
SUN2	158.336	168.53	170.011	279.475	138.026	162.402	189.436	200.909	227.552	222.369	181.373	198.814
BRD2	184.065	167.73	195.013	201.706	160.032	167.343	183.813	189.544	167.239	207.053	227.942	197.714
CDK5RAP3	155.909	121.794	170.268	311.228	182.885	133.765	93.1801	103.623	99.6213	83.3659	100.339	93.0761
PTP4A2	195.814	193.681	189.73	103.401	183.468	209.538	155.015	168.39	166.097	174.818	195.013	175.923
SLIT3	159.731	183.602	184.134	165.265	214.85	167.986	42.8654	101.907	83.1801	48.9055	89.872	84.7826
SF3B2	171.113	179.895	208.05	165.488	170.423	179.429	141.198	179.553	152.899	138.427	158.336	141.654
MTUS1	142.874	168.305	151.95	318.327	164.635	128.185	47.1656	144.989	132.783	65.822	166.451	100.536
DCTN2	174.96	176.759	159.309	184.279	179.196	199.198	91.3273	190.33	143.42	110.012	156.419	130.653
TMEM259	139.718	127.379	165.076	350.363	143.64	146.054	124.886	132.999	145.167	104.243	150.198	164.125
NR3C1	202.449	185.622	190.33	130.737	199.736	162.574	74.9728	144.426	103.779	86.8272	172.051	99.3703
FDPS	193.162	155.015	206.79	159.945	144.061	212.369	107.021	163.782	133.084	123.059	181.474	150.693
SRSF1	173.616	171.537	173.066	235.914	150.569	166.247	185.817	144.559	182.357	208.571	168.305	189.544
RBMS3	183.978	186.637	158.697	169.444	203.342	168.618	71.7552	151.738	151.347	100.789	164.579	122.708
ACACB	102.992	103.659	102.4	469.537	132.999	157.655	27.4578	58.9782	146.967	39.1061	97.3992	35.0826
SS18	186.192	175.542	174.818	187.216	171.537	171.86	112.126	164.125	214.397	150.656	180.233	145.89
SERBP1	181.26	177.812	182.695	124.512	206.199	193.367	217.383	157.235	190.04	252.185	180.893	215.875
ZRANB2	180.233	167.343	159.244	244.552	172.753	141.621	100.874	137.07	126.693	115.609	102.915	112.489
FAT1	194.567	213.375	163.865	122.364	211.612	159.854	164.826	156.158	173.757	174.014	173.867	190.655
UBA1	186.637	155.093	209.062	205.513	157.348	151.95	149.159	137.973	174.752	130.602	163.717	145.449
TMEM43	192.952	203.793	158.782	148.701	183.313	177.903	179.895	173.337	204.172	189.544	178.57	186.286
BHLHE40	234.221	205.415	249.961	99.1985	155.268	121.069	144.5	334.492	139.967	208.796	288.639	296.548
FKBP1A	163.304	164.635	194.249	165.655	153.841	223.334	168.095	151.884	166.323	171.194	147.305	162.203
CLTA	185.951	171.284	182.357	106.16	201.89	214.85	116.337	169.628	125.925	148.546	151.347	154.098
SLC25A36	194.101	182.885	122.208	238.014	192.414	132.562	42.6189	129.718	130.345	64.0957	111.516	87.1238
PDIA6	214.187	194.101	207.423	72.334	170.125	203.946	108.545	171.968	167.604	169.628	151.555	150.198
TMEM123	202.053	215.875	179.349	78.2729	205.131	180.657	143.004	223.334	220.298	146.84	209.062	161.3
TTLL3	141.73	102.06	152.184	416.643	130.19	118.439	84.0679	74.6443	78.8042	52.7009	69.9409	79.7018
PLEKHA4	208.696	285.106	188.533	116.224	129.051	133.566	174.752	290.814	439.532	219.954	314.037	241.251
CD46	181.474	166.858	147.191	188.989	189.877	186.286	200.573	175.625	144.5	138.164	186.192	163.393
TCEAL4	160.157	167.461	161.462	170.675	219.46	180.361	83.4899	154.566	137.146	135.388	142.264	123.612
ZYX	167.239	134.001	206.199	234.404	131.446	186.192	356.452	187.216	292.207	233.334	159.366	260.359
SYNE1	120.74	122.857	282.296	228.986	129.947	174.418	199.449	239.643	158.161	76.3841	156.006	179.196
PCMTD1	169.628	185.311	159.582	167.604	201.09	175.328	113.172	144.143	127.447	99.1274	150.255	102.18
COL18A1	90.4546	140.355	146.735	394.679	133.935	151.347	105.187	147.509	120.049	85.7186	119.195	100.904
CEP95	158.007	123.409	175.441	317.46	170.844	111.606	71.8682	129.182	103.584	91.7185	114.462	77.4616
KDELR2	218.793	184.543	192.414	73.62	151.347	235.272	103.852	137.835	138.338	139.597	141.423	150.462
OCIAD1	177.418	185.951	166.775	137.61	203.793	184.377	111.606	171.113	161.968	133.135	161.576	133.293
MLLT6	149.03	125.542	185.951	321.149	141.654	132.497	73.0595	115.087	109.71	73.3451	96.9008	99.3068
CPNE1	144.623	143.478	177.642	269.367	175.542	144.768	79.8373	118.439	121.024	87.4893	119.594	104.685
YWHAH	201.09	221.452	171.399	114.561	158.336	187.987	122.165	245.138	172.869	152.643	208.377	187.987
POGZ	153.769	136.154	162.072	336.647	151.884	113.886	69.759	93.3992	124.337	68.2505	110.012	87.6904
CLTB	205.972	190.655	220.847	142.542	150.198	144.143	198.484	203.061	285.106	227.284	256.812	254.709
RAP1B	169.131	183.087	162.831	197.975	180.102	160.157	201.22	195.814	188.533	224.091	190.96	210.599
LTBP3	161.861	137.146	179.004	302.334	153.999	118.355	45.9138	80.3505	129.409	39.7974	87.4454	77.6991
TARDBP	162.402	158.007	158.957	250.693	171.399	150.32	90.379	135.575	164.125	118.56	120.274	136.953
NOTCH3	97.2658	109.114	148.091	438.471	148.324	109.035	40.4688	121.105	86.7915	21.854	94.8162	70.1869
BAZ2B	155.803	167.604	166.601	256.034	171.661	132.26	108.368	142.264	119.594	73.6057	151.489	105.058
MARK3	169.567	158.957	181.06	242.487	157.655	139.674	145.89	124.433	155.679	141.809	128.281	132.562
GPC3	242.487	248.976	130.249	24.9682	226.115	174.752	109.035	164.32	258.495	169.051	230.917	232.132
DDOST	190.443	203.061	175.087	86.506	183.602	208.696	99.0264	172.051	142.374	135.018	171.661	153.182
GNG12	191.805	205.131	160.679	90.5949	197.191	200.909	90.5372	172.149	132.999	125.346	169.628	145.087
PDE5A	146.547	201.89	161.759	183.978	210.797	140.849	43.2961	158.258	74.8685	34.6892	131.711	78.397
HNRNPF	201.89	190.04	199.924	94.5917	162.203	196.841	322.531	203.793	216.594	351.726	219.603	307.326
PPP1CB	162.831	206.79	172.551	153.476	184.377	163.502	313.669	281.637	220.847	368.996	213.375	214.85
RAB7A	191.351	206.199	187.68	118.421	162.402	176.759	277.834	178.875	195.563	253.867	165.265	206.104
H4C8	181.06	189.73	193.681	92.0427	177.418	207.597	72.6202	144.24	92.8853	82.4422	175.196	110.81
SELENOM	132.054	248.722	154.922	140.923	194.678	169.051	69.3403	211.386	119.303	98.0013	163.931	143.64
NTRK2	167.461	242.487	177.229	95.3493	221.795	135.388	111.858	178.682	164.635	111.783	160.679	170.675
CSNK1A1	184.377	192.414	182.885	134.545	175.328	170.011	222.809	197.975	190.166	240.181	205.513	219.954
ADAM33	121.794	99.5468	126.78	339.925	208.571	142.874	32.8056	81.6422	61.4323	33.1935	70.4197	57.2415
FHL2	181.373	144.061	160.032	162.574	156.419	234.862	106.597	112.22	140.186	139.06	95.735	155.093
PGRMC1	204.532	223.133	183.199	65.1852	186.523	176.359	125.997	212.369	217.383	164.826	225.969	182.357
PON2	196.52	186.192	166.949	171.537	172.614	144.933	79.6064	173.132	201.09	111.606	170.423	138.164
SNX3	182.493	197.047	163.717	78.3059	216.594	199.014	119.127	179.349	150.866	144.687	157.803	140.355
NID2	210.441	196.026	227.552	110.501	181.474	110.898	36.3502	92.1136	84.9208	51.3853	107.759	82.3401
LDB2	130.249	127.126	170.423	252.788	184.065	172.051	28.6678	86.3572	72.685	26.7977	135.189	51.0751
VPS13C	170.011	170.601	172.149	223.334	155.211	143.727	70.2956	129.572	108.909	72.8361	114.023	97.574
TNNC1	253.055	224.641	202.796	94.0848	117.461	142.198	69.6102	171.661	153.841	87.7994	264.19	139.597
CBX3	167.819	170.125	158.258	129.774	188.172	219.603	145.649	182.163	140.355	167.461	154.456	154.382
GLUD1	187.216	176.284	177.332	121.105	189.436	181.746	120.778	166.323	168.947	160.741	174.221	186.794
H4C11	182.885	133.331	191.058	31.9242	238.676	254.916	44.9751	76.1821	105.214	32.6996	59.3892	115.342
CPQ	186.523	201.706	163.782	130.485	180.561	169.628	217.6	167.819	167.343	151.823	191.632	172.051
TMOD2	250.693	265.875	185.311	70.3294	190.166	70.3085	61.0033	176.602	132.185	102.341	177.642	177.229
GLG1	190.166	184.791	190.443	131.895	177.229	156.419	69.1463	128.185	140.241	77.9507	136.697	111.114
CNOT2	165.076	175.441	165.826	175.923	194.812	153.585	130.072	160.387	131.028	147.444	131.823	149.57
H2BC4	167.112	222.809	146.659	73.142	208.696	212.098	124.595	184.929	105.538	95.5872	163.621	130.249
SLC25A6	155.485	174.418	162.922	155.354	154.566	227.284	123.277	143.056	120.395	138.088	146.226	168.791
ATP5MK	173.757	221.795	139.201	76.4977	184.279	234.404	148.768	242.05	156.927	183.015	200.909	181.06
GRHPR	186.286	185.817	168.207	142.264	167.73	179.196	71.5511	167.88	178.329	114.377	148.546	127.085
TXN	201.22	180.233	174.67	75.0608	168.947	229.193	325.67	242.705	186.794	457.274	258.252	345.429
ARID1B	151.823	149.882	183.978	262.151	143.978	137.179	58.2927	103.522	114.377	63.2373	85.4564	71.1119
CHD3	184.279	146.311	202.449	176.284	182.032	137.61	76.3034	98.8925	113.534	86.7567	140.703	105.754
EMP3	207.597	179.004	181.746	76.0334	176.453	207.76	221.795	226.742	164.579	312.262	171.399	309.963
RSRC2	156.419	149.099	162.402	243.567	164.913	151.489	147.117	185.951	150.32	188.172	202.053	169.628
KANSL1	127.035	161.759	158.618	248.056	161.861	170.423	98.8925	91.209	87.9227	54.8221	73.9698	69.0464
AKT3	139.3	163.393	145.608	299.919	154.27	123.929	68.9997	193.517	145.449	101.094	160.562	127.035
PRELP	229.503	178.875	187.987	133.135	166.247	130.301	52.6581	87.0431	147.117	53.1376	106.423	81.1717
ADAM15	121.438	120.049	154.456	365.349	116.053	147.962	94.9261	123.612	176.453	111.637	134.94	149.882
KIF5B	188.533	209.333	171.113	120.395	163.092	172.614	147.444	206.53	217.6	170.601	210.065	167.88
HNRNPA3	182.163	153.134	196.52	218.557	133.449	140.703	132.976	149.394	139.201	156.557	130.536	141.198
ZC3H11A	143.478	179.349	162.497	164.381	185.035	189.544	124.337	150.255	131.66	156.086	181.06	157.655
FRMD4A	150.569	144.426	167.239	305.137	139.555	116.841	67.4778	123.71	104.965	66.7201	90.9812	87.1516
RNF13	175.625	222.629	151.555	90.1195	208.796	174.014	258.495	237.086	236.585	265.514	269.736	211.612
KLF5	224.965	162.922	229.503	130.844	183.087	90.1195	79.3603	89.1081	85.9725	89.4138	172.869	88.1704
ADCY3	166.949	135.575	203.594	217.795	124.631	172.869	58.8747	76.2572	106.509	81.0615	74.9162	91.1614
BRK1	176.359	200.573	160.741	74.0813	199.924	209.64	129.774	192.589	162.402	141.342	172.753	160.897
CERS2	202.263	204.923	165.904	121.835	163.167	163.092	158.697	208.05	212.603	192.859	197.191	186.637
SRSF10	176.886	150.693	161.576	224.229	155.015	152.581	136.886	184.377	132.497	144.623	143.004	146.128
PRRC2C	164.826	149.218	179.895	229.193	151.107	146.128	146.916	132.135	163.092	144.143	128.587	139.201
XAF1	144.357	94.461	160.157	347.655	145.283	127.126	47.5034	67.2191	69.7441	36.5436	95.1609	78.1558
ELN	79.8213	149.394	100.286	397.219	169.051	123.212	42.2654	119.195	172.051	42.2042	100.05	76.9976
MACROH2A1	159.945	148.867	188.417	179.004	157.075	184.791	224.41	152.476	170.974	169.131	126.47	183.087
ERGIC1	171.537	179.196	162.296	159.162	173.132	172.753	412.346	162.497	212.369	262.151	196.296	200.173
ACTR2	187.68	168.618	191.805	92.276	165.904	210.285	227.552	174.314	170.675	198.814	179.349	182.032
PDGFRL	184.134	187.79	174.569	82.4965	245.138	141.917	76.7439	92.276	162.203	111.158	186.794	121.664
OPTN	173.066	191.474	154.566	196.841	151.182	147.509	62.5091	173.201	124.981	84.5399	141.577	100.17
ESYT2	178.206	187.987	161.36	167.986	168.678	148.768	157.655	177.047	271.664	182.243	195.246	244.552
AFAP1L2	199.198	226.115	189.544	194.812	131.973	71.2282	64.799	235.046	251.438	127.924	200.573	125.152
IPO5	189.31	197.975	167.112	113.263	169.307	174.96	191.058	189.436	184.279	236.818	180.561	191.632
ECM2	181.746	159.582	143.056	159.309	202.594	165.265	54.5101	89.8534	118.696	75.8897	117.865	102.4
CDH5	150.953	130.685	178.682	232.845	155.144	163.228	68.7961	110.073	93.2285	53.8109	146.735	86.3738
PDIA3	190.04	192.859	201.706	74.9564	149.218	199.924	100.999	157.075	157.803	163.502	151.432	151.107
SREBF2	205.131	122.595	240.017	200.743	132.295	106.597	59.0868	100.621	133.4	62.443	118.948	107.635
PTPRS	159.244	186.794	171.661	198.484	151.432	139.201	58.1159	125.925	188.417	72.0371	115.162	109.884
KIAA1109	165.655	170.675	155.211	227.284	158.559	129.051	87.672	138.832	116	74.4454	148.091	81.996
MDM4	147.707	158.258	169.051	271.105	142.767	117.026	118.439	119.675	127.192	94.8674	99	95.9577
TCF12	166.858	153.999	153.999	208.796	166.949	154.812	77.1305	109.257	120.321	94.4911	106.982	99.9563
RNF19A	194.249	157.235	191.474	159.244	159.945	142.47	93.3411	163.393	142.767	104.94	186.908	153.33
ZNF532	161.462	172.149	173.201	208.249	158.43	130.249	66.4448	151.048	161.3	80.5615	139.889	98.3368
CRISPLD2	165.265	186.286	225.969	93.2781	138.427	194.101	503.507	338.24	451.063	490.672	283.317	657.029
DDAH2	177.047	168.095	152.311	132.562	192.859	179.895	106.358	151.315	116.665	118.439	166.247	154.27
TPSB2	106.669	172.551	48.0629	21.7032	355.326	296.351	20.0065	9.16605	114.778	102.74	16.1905	77.3285
SEC61A1	178.805	176.453	193.517	99.6213	155.601	195.814	139.674	126.822	139.38	163.865	134.277	157.425
CAPZB	162.203	166.601	169.567	143.727	154.922	201.09	147.37	162.402	127.085	132.999	137.835	113.534
POSTN	71.1335	77.3881	95.767	138.278	291.091	324.212	62.7915	70.2071	66.6083	84.2868	76.0851	70.8208
ERH	175.087	193.162	159.366	62.0049	181.26	226.742	152.899	217.124	163.621	183.087	183.978	179.429
CCT3	180.657	163.502	170.601	103.224	173.492	205.972	243.567	161.861	187.532	293.935	153.134	220.663
DHX9	181.598	169.444	177.753	140.186	160.562	165.904	163.228	177.642	158.258	203.793	167.461	173.616
UBXN4	165.904	166.775	160.562	167.112	159.366	175.542	151.823	166.775	163.865	169.567	171.194	157.803
RBMS1	157.803	160.679	177.812	156.557	164.381	177.753	164.517	140.65	153.769	208.696	138.63	180.233
SRSF6	153.232	148.935	189.31	210.599	169.444	122.364	168.947	190.96	173.201	204.532	167.986	174.221
GPBP1	195.013	165.488	173.867	145.283	167.461	144.5	140.289	195.013	149.494	160.897	174.96	139.555
USP34	162.574	150.656	167.986	207.269	160.493	142.126	113.463	131.576	148.162	115.648	139.967	132.714
SASH1	153.841	154.566	146.547	239.791	174.418	121.794	72.9705	146.226	136.561	74.7973	143.865	106.885
TRAPPC12	158.161	132.902	186.523	290.058	126.527	95.767	76.6429	140.703	146.311	75.7085	94.0226	63.9497
VPS28	147.962	181.373	137.51	217.383	163.018	141.423	98.0577	152.249	121.438	87.9908	114.601	113.512
RAI14	197.319	218.557	172.869	110.301	168.095	121.203	77.1992	136.336	162.072	109.955	191.474	117.785
GPBP1L1	158.559	157.6	158.007	195.39	162.831	155.485	108.572	122.364	123.277	100.212	120.522	101.035
SELENOF	188.649	188.989	159.731	56.3524	172.551	220.847	132.295	173.066	162.922	168.678	182.885	175.814
SH3BGRL3	161.759	172.753	176.453	62.8784	163.304	248.976	320.094	187.532	199.198	251.438	157.235	240.181
NCOR1	138.595	141.342	165.488	239.235	152.374	148.546	82.103	112.842	98.3368	77.8286	99.3282	84.4351
CTBP1	159.366	144.989	166.247	224.965	136.765	152.977	91.5072	118.886	121.538	93.45	110.581	107.828
CRIP2	95.5872	194.249	102.629	284.666	172.149	134.415	108.264	217.983	143.64	105.265	184.929	156.557
MSL1	163.717	132.497	151.347	237.349	181.06	117.393	187.216	123.457	130.301	125.056	122.401	110.663
CD68	130.022	120.67	120.321	6.12283	318.865	284.356	44.0551	48.6003	41.9221	61.9128	32.4797	75.5781
SOD2	175.328	138.832	257.069	81.6069	134.057	192.669	1413.85	455.78	434.942	1068.72	442.741	934.964
GOLM2	172.551	196.684	154.382	102.696	184.543	168.53	111.735	165.265	173.923	125.152	184.065	140.703
FBXL5	174.314	169.131	152.777	127.508	174.314	180.722	366.862	199.924	177.988	314.037	197.714	221.795
ATP6AP2	191.474	180.722	142.874	66.999	174.569	221.795	137.61	163.092	153.907	151.641	187.987	158.066
MRC2	176.759	188.172	217.983	92.5722	191.632	111.277	53.6581	47.2213	111.606	53.2895	110.347	93.4855
KMT2E	162.296	152.899	167.819	214.85	158.782	121.471	146.128	146.659	155.211	119.038	139.597	128.681
RUNX1T1	169.444	162.732	176.359	205.972	154.098	109.395	25.5757	55.0037	43.076	33.0337	55.2084	28.4179
C1RL	158.957	149.756	170.125	223.798	125.925	149.159	137.747	93.5646	107.555	95.4473	107.974	111.698
THRAP3	168.947	171.968	164.826	140.241	167.239	164.23	123.457	150.025	145.325	128.771	148.611	125.492
PABPN1	128.281	143.865	167.343	249.961	145.384	141.342	112.489	111.552	118.994	112.089	101.458	105.932
VPS29	163.931	173.923	163.502	129.329	173.757	171.537	106.488	158.066	138.504	119.712	137.441	137.396
ERBB3	235.56	229.781	185.035	129.869	145.993	49.5335	52.8648	208.249	148.611	88.2753	162.574	141.055
HMGN3	154.27	160.157	155.015	137.915	190.33	177.988	57.6999	169.444	117.985	78.8189	138.695	108.449
ZNF83	163.502	138.338	136.391	250.461	157.425	128.737	48.3853	125.152	114.741	58.2927	121.366	74.9939
KIDINS220	166.323	175.328	157.803	170.268	174.221	129.947	104.243	130.844	142.264	104.999	141.972	115.766
ZCCHC24	189.544	201.09	167.88	100.735	164.23	150.198	65.4394	134.819	112.842	104.388	149.882	128.281
ATRAID	163.393	178.805	146.128	80.6738	191.805	210.441	79.8614	165.655	130.536	97.0135	143.64	119.594
ATM	175.542	143.254	181.598	149.494	177.812	142.374	80.9946	83.4521	86.3278	54.478	87.6904	66.8958
RAF1	159.309	151.884	163.018	210.441	137.61	147.064	228.986	186.908	190.33	166.775	170.675	174.418
ID1	113.673	165.197	140.123	259.594	99.9331	190.787	139.718	95.4473	203.793	86.3011	91.0286	243.976
ANTXR1	163.228	186.523	162.203	120.74	186.416	149.949	61.371	127.663	125.754	68.2805	129.484	91.9008
ENG	140.923	139.555	178.875	214.644	122.449	172.463	64.3298	94.2002	97.3721	55.2356	108.207	94.7693
ANXA7	174.418	180.657	163.092	102.891	158.697	188.533	114.494	185.622	151.555	135.937	168.53	157.553
ARHGEF7	126.596	122.449	152.249	311.774	137.51	117.603	59.0656	138.338	125.465	82.6928	127.719	87.8678
TGOLN2	177.812	184.279	177.988	126.323	142.126	159.642	140.123	125.754	174.221	102.441	125.658	117.571
WIPF1	180.361	155.144	187.216	155.144	153.055	136.612	233.994	133.935	130.844	140.849	135.018	150.025
HMBOX1	175.196	144.559	184.279	191.474	141.809	129.869	62.1465	108.785	122.057	74.1164	118.511	79.3769
SND1	170.844	160.819	168.791	153.232	145.513	167.112	81.6297	136.561	131.523	113.852	116.126	102.662
HNRNPH3	175.923	140.415	183.087	179.78	171.86	114.925	140.415	175.542	144.282	148.004	131.211	127.508
COL5A2	153.999	159.162	156.419	120.236	199.198	175.923	58.6528	71.2938	81.7928	62.8671	95.0713	96.1748
PHLDA3	171.194	177.418	208.377	153.999	126.78	126.257	65.3303	108.979	173.616	96.3447	112.557	129.654
LAMTOR4	144.282	171.113	165.197	105.425	173.066	203.342	161.968	200.472	141.892	139.774	175.441	155.679
COX7A1	118.732	182.493	119.874	123.71	170.601	246.587	87.0087	183.813	119.435	86.409	125.195	115.224
FLII	143.254	130.382	159.854	245.479	141.055	141.972	117.785	110.37	126.376	107.855	120.236	130.138
ITGAV	178.082	211.386	156.158	83.4521	190.96	141.809	146.311	131.253	151.107	188.417	138.958	178.206
ARL2	160.897	198.692	150.569	103.174	171.113	177.047	84.2424	166.451	160.679	108.181	172.975	143.056
TPSAB1	131.711	136.391	53.7017	25.8665	303.194	309.236	27.1277	10.0941	81.7669	74.5232	14.5064	59.9871
USP33	153.33	157.553	145.167	169.628	165.388	168.678	58.2363	112.489	97.5397	67.0651	108.06	83.7972
ATL3	173.492	175.814	151.107	120.321	158.957	179.78	94.725	143.727	128.587	120.156	151.641	126.78
CNP	192.589	293.527	184.791	61.6582	129.718	97.0748	76.4651	274.113	327.639	108.14	220.468	135.455
H2AC19	164.579	161.12	172.753	94.1115	186.908	179.553	161.3	161.12	77.9059	124.398	140.123	137.345
RBBP7	178.57	168.791	157.963	129.25	159.642	163.865	89.5272	176.759	140.923	116.464	162.072	129.182
LAP3	183.087	119.952	214.187	106.115	141.73	192.952	149.394	168.207	134.057	172.869	178.082	218.963
COBLL1	141.917	138.278	147.244	273.004	133.084	124.053	65.3073	139.597	205.243	68.7258	179.196	86.1427
NAMPT	217.383	113.804	350.363	76.2812	79.4608	119.234	4648.23	1306.91	1296.32	4129.76	2369.82	2224.95
ERBB2	191.058	157.655	233.334	167.88	128.147	78.2034	41.6438	127.379	115.513	62.2126	151.315	84.7081
ENDOD1	199.58	178.329	175.542	126.15	143.056	132.902	79.1277	171.284	153.33	100.316	161.659	124.14
ACTG2	46.5302	366.862	51.2501	226.742	158.832	104.883	78.8189	126.596	26.4925	41.2802	45.4436	33.2398
TRA2A	150.77	129.182	154.207	246.008	149.159	124.846	124.433	140.456	135.624	143.922	148.701	131.823
RAD21	170.974	183.468	157.075	108.06	174.13	158.782	150.32	177.812	165.826	146.226	185.208	138.571
ELMO1	120.465	146.401	174.014	277.834	104.595	128.987	301.428	167.112	278.634	174.221	194.812	165.751
PRMT1	160.387	160.493	150.198	130.798	177.988	171.781	154.27	161.659	143.375	205.243	150.693	171.399
PARVA	164.32	143.105	150.693	187.532	146.967	158.559	56.0041	110.835	135.141	70.4197	118.696	81.0615
MICAL2	136.697	117.646	121.664	340.809	101.535	131.823	182.493	122.208	203.061	144.282	125.714	121.366
ERBIN	169.703	159.731	160.096	127.321	176.284	155.679	107.674	172.551	130.022	136.765	160.741	144.426
ZMYND11	177.642	182.357	164.015	137.345	145.734	141.577	96.4046	170.423	135.455	134.486	171.113	122.857
COX7A2	161.12	189.544	138.504	64.1645	165.596	229.503	172.614	255.547	167.461	206.53	192.589	195.675
PDLIM1	110.04	137.262	153.33	193.367	173.337	180.102	161.008	181.06	185.951	153.999	161.462	174.818
DLC1	143.375	158.161	153.585	218.963	138.504	132.656	83.7497	198.33	156.158	89.63	175.087	124.433
HUWE1	169.307	149.03	174.221	180.561	136.336	134.892	109.439	122.895	165.076	113.628	120.049	123.277
BTG2	209.538	147.769	265.875	103.779	109.035	108.109	645.509	919.228	376.559	496.83	1136.17	522.614
ANGPTL2	168.207	196.841	151.432	75.0103	132.602	219.727	49.6407	72.511	106.651	51.2364	111.158	126.04
SLCO2B1	154.334	160.387	169.703	71.8682	160.157	226.95	30.3384	47.7745	131.446	57.414	33.1182	91.3738
ELOVL5	178.329	161.36	176.54	82.0792	143.478	201.562	295.745	201.09	277.834	272.315	218.963	255.547
SLC25A3	152.643	150.32	148.324	140.415	161.659	187.68	160.493	209.333	147.064	183.602	208.696	174.96
BCAP31	162.497	168.207	128.022	110.749	171.781	199.736	134.001	133.639	160.387	157.075	159.244	163.228
CHMP3	165.388	178.682	141.621	115.806	155.354	183.978	131.104	196.175	144.933	137.345	191.934	160.741
FBLN5	187.987	200.909	166.323	48.2794	195.563	141.492	105.538	165.904	278.209	144.559	175.923	144.061
RDX	173.201	183.978	153.68	129.947	162.574	137.021	145.384	153.33	125.582	181.373	139.3	153.232
KCTD9	160.032	159.642	155.679	196.684	133.331	134.486	58.8595	147.962	110.948	76.9976	134.892	108.545
ANXA11	146.84	131.823	157.425	212.098	140.456	150.462	150.078	125.29	104.619	90.4546	131.523	109.173
TM9SF2	175.711	183.313	157.348	84.76	160.897	176.159	143.42	170.601	145.384	129.654	177.332	138.278
TENT2	151.555	141.198	167.73	175.196	157.963	143.978	92.5722	100.455	114.171	98.2283	86.7915	90.9812
UGP2	148.324	177.642	128.839	107.674	178.682	196.175	216.09	134.415	222.629	261.425	135.775	193.367
NRBP2	136.273	128.325	107.118	362.516	117.312	85.7455	48.752	104.411	126.653	58.7512	97.9358	87.208
COPG1	160.679	154.456	178.206	125.997	139.597	178.329	98.9185	117.061	124.295	106.323	122.364	110.948
PSMA1	146.311	167.819	147.769	102.095	158.007	215.211	182.695	163.228	168.305	190.787	158.161	188.989
DKK3	154.098	154.812	203.793	101.758	202.263	120.321	60.2254	124.295	91.9008	85.9049	122.857	107.514
UBAP2L	142.264	140.123	152.374	225.743	134.216	140.186	106.399	115.648	137.179	115.052	113.132	120.522
COL5A1	159.582	165.596	180.561	175.441	144.184	108.752	47.3316	72.9524	89.3575	57.5573	87.815	85.258
INF2	126.47	144.687	144.061	325.67	113.534	79.627	54.7068	139.06	186.908	63.4116	127.826	86.7261
CTSC	174.569	119.038	174.13	73.7867	195.814	196.52	129.947	134.35	127	108.82	98.1636	154.922
ANKRD11	114.691	97.3176	156.927	356.452	111.406	94.2238	160.157	91.9814	156.703	113.767	86.1652	120.395
TSPAN4	149.641	122.796	162.732	142.767	180.893	172.149	52.3945	97.8284	119.998	61.9416	110.713	89.9921
TOP2B	168.791	178.57	164.715	122.708	154.382	141.284	77.5346	150.866	128.485	94.9527	138.767	108.207
TALDO1	160.241	163.865	156.825	74.0645	151.641	223.617	403.886	242.487	226.241	293.527	208.571	234.633
EGFR	186.908	163.018	179.553	121.024	126.15	153.232	92.6029	120.778	218.557	116.665	145.283	133.566
UBE2V1	139.841	155.485	166.097	166.323	123.37	178.682	116.284	136.612	140.703	122.026	145.223	142.264
TAPBP	155.601	150.078	200.3	147.962	140.415	135.189	171.86	123.661	124.846	113.172	125.492	143.105
ILF3	185.035	127.447	160.819	194.249	121.508	140.456	132.497	125.492	192.589	142.874	151.738	154.812
RRAS	154.689	177.988	154.27	149.756	164.517	127.975	44.6782	126.891	114.068	64.1084	122.66	98.9185
DOCK9	130.844	158.697	144.282	257.069	134.277	103.487	59.0436	122.756	141.809	62.8512	153.055	94.9261
PRDX2	163.621	173.616	160.493	63.314	182.163	185.035	70.6234	158.697	140.123	97.9706	130.382	127.321
FHL5	55.9278	175.711	76.0851	282.296	188.649	149.394	64.3007	231.726	80.3876	59.2054	89.1481	73.9415
FXYD5	137.146	149.356	137.61	134.117	190.655	178.57	105.588	152.899	116.179	108.979	129.947	149.03
PBXIP1	143.42	158.618	149.641	161.12	187.088	126.939	163.931	112.394	110.749	81.0881	126.15	110.37
SERINC3	156.086	169.867	136.336	107.594	182.243	173.867	202.449	163.304	155.485	183.199	199.449	167.73
ZNF655	148.768	131.771	164.32	191.934	142.198	146.916	117.985	108.752	141.917	129.329	121.616	135.189
IMPDH2	175.814	154.27	131.576	101.558	174.752	187.79	113.804	153.134	113.673	151.107	142.126	130.951
LDB1	125.426	120.21	137.262	248.433	160.679	133.449	70.4051	110.178	80.4387	58.3694	121.157	90.2573
HDGF	182.695	167.88	134.277	107.44	155.803	177.332	164.715	206.104	180.102	213.199	175.328	191.934
CHMP2A	161.008	180.561	138.595	97.9706	161.12	185.817	218.305	202.594	152.777	179.429	180.102	175.328
BPTF	164.381	151.182	147.873	197.481	147.117	116.337	78.3805	114.267	129.329	77.9802	121.835	94.6293
BLOC1S1	166.451	213.199	155.909	92.4384	155.485	140.784	157.6	176.54	189.73	125.855	142.198	151.347
LIPA	148.611	130.89	135.624	44.1922	263.215	201.706	43.8827	101.816	81.1895	62.8323	111.894	102.364
TGFBR3	150.693	159.309	158.161	151.555	150.36	153.999	56.8269	137.146	116.224	70.6557	142.767	101.696
CHD9	159.642	147.117	161.659	173.867	153.134	127.87	64.2277	110.687	106.323	75.3348	107.334	79.9509
NDUFV2	179.78	164.715	143.541	84.5399	149.297	201.387	124.512	186.637	170.125	163.228	162.296	159.854
PCBP1	165.596	155.803	165.596	127.192	152.184	155.268	174.014	134.94	143.254	160.819	125.542	131.323
DEK	151.048	184.065	149.57	104.685	169.703	162.072	141.917	189.178	136.024	183.813	163.865	183.015
SAMD4B	152.249	132.054	160.897	234.862	117.495	123.409	135.189	117.461	161.36	127.771	117.085	141.492
G3BP1	178.875	174.67	136.697	135.775	120.049	174.314	166.451	101.349	246.587	173.616	124.23	154.456
ATF7IP	152.581	135.018	155.093	169.307	149.949	157.878	51.6921	84.5671	68.983	41.8096	92.3815	52.4331
NRN1	145.087	243.303	132.295	90.2356	186.192	122.026	62.1812	176.886	84.655	110.37	160.157	120.21
COPB1	172.975	147.915	148.004	115.435	154.812	177.812	109.474	138.595	122.536	138.338	143.922	140.97
NDUFS4	160.493	174.314	132.562	83.8884	175.441	189.73	80.0733	180.233	115.909	114.023	159.078	128.922
TNRC6A	131.523	113.566	144.426	279.716	127.663	117.684	39.8493	79.287	74.7271	45.0568	74.015	46.045
PALM2AKAP2	135.575	153.585	135.018	177.642	163.621	148.701	317.46	149.03	164.32	276.734	173.616	212.817
DACT1	205.415	139.3	189.436	88.6573	187.898	103.264	20.5882	55.3644	35.5503	24.7829	106.19	36.039
SMTN	83.4899	114.462	109.302	437.412	100.598	68.6849	80.8714	154.922	182.163	86.191	122.449	83.7718
NDFIP1	173.923	168.678	157.6	91.0658	156.703	162.203	77.0734	134.608	128.092	93.6223	144.357	122.208
PLPP1	151.182	164.913	140.289	92.8853	162.732	197.191	78.0417	140.849	174.569	104.785	148.257	136.207
RAB6A	172.753	176.54	149.949	103.97	157.6	148.091	103.314	182.493	167.73	132.361	165.751	152.977
SDC2	174.221	176.359	132.424	101.135	168.791	155.354	104.619	149.494	145.513	141.198	189.31	164.635
TUBB4B	168.618	169.628	173.616	101.253	108.752	186.416	361.958	224.641	284.091	364.751	238.448	364.327
NRDC	160.096	152.476	149.297	165.076	142.374	138.026	204.347	139.201	165.751	187.79	159.162	136.561
NET1	123.059	164.826	136.886	155.015	209.333	117.312	73.7526	215.469	150.656	88.9705	157.425	94.0848
TMEM30A	144.559	190.443	138.63	80.8714	168.53	183.087	138.695	154.812	139.06	138.278	168.618	147.509
STT3B	171.968	146.476	159.642	104.999	159.244	163.782	86.4623	123.409	117.817	110.156	131.446	103.203
RIMKLB	148.257	135.455	129.654	207.76	160.096	124.886	55.6819	143.004	118.56	61.0283	116.785	83.0703
AUP1	149.099	137.835	155.268	183.199	137.146	143.478	147.244	146.735	153.585	152.311	120.321	154.566
VDAC3	161.3	155.601	143.978	116.096	165.655	163.393	89.7847	155.909	121.714	116	135.624	115.162
SURF4	177.988	156.158	164.913	68.3202	140.97	197.481	135.775	122.978	149.394	173.201	134.057	158.161
ARHGEF10	150.462	131.523	173.757	218.793	141.972	88.0331	65.9402	174.014	156.006	96.2156	103.659	94.7971
MBNL2	168.678	175.923	139.674	122.26	161.008	136.886	81.5083	181.598	161.208	88.6864	169.703	129.774
ITGA5	88.7088	114.741	123.869	352.715	102.364	121.934	501.11	188.172	391.602	301.428	201.89	466.41
RERGL	75.9095	222.966	119.195	192.088	168.207	125.465	24.5511	355.826	52.9136	9.30657	149.297	62.3242
PPFIBP1	177.332	165.751	147.117	165.904	139.718	107.158	72.1997	103.733	103.115	76.7246	132.361	71.9297
FXR1	141.342	146.547	147.064	148.546	193.517	125.618	104.351	131.771	111.858	103.694	122.165	106.651
CYP4B1	128.185	70.8703	133.213	454.994	67.2789	47.1104	61.5249	39.3121	218.305	54.66	94.2002	78.2729
ZFAND6	157.655	174.569	145.087	116.179	143.254	164.715	146.547	155.485	135.692	146.659	134.001	132.185
ATRX	145.649	142.704	148.162	189.877	152.476	122.536	69.8717	125.426	112.089	76.2112	121.794	90.6426
COL8A1	173.337	108.729	136.207	193.517	128.185	160.897	37.132	71.5283	121.835	72.0495	68.2805	67.2982
EZH1	140.123	130.138	132.26	243.806	140.289	113.348	76.415	110.413	124.595	68.1293	109.839	84.1802
FIBIN	233.169	126.47	190.655	137.835	104.851	106.267	75.8437	155.354	323.152	105.058	219.46	135.692
EHBP1L1	110.012	102.915	148.257	310.689	131.66	95.5003	98.103	99.0599	88.3736	81.2732	96.2156	111.068
CASC3	150.198	156.267	134.001	193.858	134.892	129.329	130.89	163.865	154.566	122.952	145.384	115.71
YAP1	160.562	151.823	161.12	134.001	149.756	141.055	81.3139	125.014	184.134	93.0576	140.355	96.4046
PHKB	140.289	145.89	144.989	206.104	121.157	138.832	52.1227	111.068	91.3738	50.6789	107.911	61.0283
PSMC3	153.476	161.659	153.055	101.951	147.509	179.004	124.089	173.616	148.935	158.066	167.112	143.004
SERPINH1	158.697	135.524	173.492	88.1405	174.67	166.097	75.3132	89.3347	66.5804	105.964	114.925	95.5595
SYTL2	99.5178	146.226	106.597	255.812	152.249	136.154	46.565	126.234	41.6194	48.4933	87.2979	76.7908
TBC1D2B	135.231	129.409	136.435	162.497	165.265	166.775	30.5394	63.6585	53.4029	30.8194	73.5224	54.2157
OGN	230.595	186.416	170.974	7.93463	196.841	100.536	39.7689	59.0997	125.152	66.2732	113.423	80.2197
MS4A7	99.771	121.835	123.929	23.5497	247.096	276.734	27.5566	57.0018	69.1921	52.325	42.9725	76.2812
TMEM59	149.297	175.625	139.841	92.9209	185.817	148.867	122.295	156.927	154.334	129.572	167.604	134.702
ATP2A2	145.283	131.253	180.657	154.334	111.24	169.307	125.618	128.644	178.805	158.43	119.35	136.065
ARL6IP4	149.57	159.244	163.228	109.914	137.747	171.113	103.062	161.3	117.026	119.874	176.284	119.35
EIF3I	158.618	156.557	152.643	89.1481	157.235	176.602	215.613	216.924	162.732	253.315	192.168	206.53
DOCK5	135.624	134.057	139.06	291.327	103.733	86.886	224.641	129.815	130.653	126.596	171.284	115.835
EBF1	117.204	114.601	122.536	241.251	151.315	143.64	28.1336	80.6527	63.2191	28.1057	97.3518	56.5247
TAF15	137.021	117.085	145.89	238.676	127.87	123.51	83.719	95.9314	116.096	79.4849	92.1576	84.0212
RAN	159.078	165.826	163.167	71.8408	146.401	183.199	343.543	220.468	261.912	422.941	228.629	319.659
UBR5	141.809	142.198	152.581	172.869	150.866	128.771	97.3518	115.342	121.974	98.9765	122.978	114.972
TANK	144.143	141.055	152.078	132.185	146.226	173.066	254.486	137.021	118.355	234.404	137.179	170.268
ETS2	137.835	151.107	163.304	181.474	113.996	140.355	413.604	296.929	262.151	446.477	300.99	403.886
GABARAPL2	163.865	161.462	137.915	91.3738	174.014	159.366	152.311	177.229	153.055	135.3	163.228	151.884
NBR1	144.24	151.048	150.078	119.55	164.826	157.803	91.0658	139.889	113.093	81.9842	149.641	95.1412
SNRPN	150.656	145.822	164.125	130.19	165.751	130.89	60.1621	129.329	140.289	69.3703	122.595	90.379
WARS1	183.199	133.4	235.914	92.4178	95.5308	146.547	342.502	198.484	155.015	332.743	220.663	315.492
EXOC7	132.999	133.135	140.027	204.172	141.621	134.94	81.6603	108.545	109.661	80.7383	106.488	100.408
DAG1	176.453	190.96	194.678	83.3246	102.827	138.164	127.975	180.102	200.743	143.42	161.208	127.826
CDC16	132.848	139.201	139.718	196.175	161.3	115.648	42.4369	91.9228	85.297	58.3161	81.7235	70.3725
MRPL33	164.913	158.832	156.006	85.7455	154.689	164.517	140.849	204.347	143.922	165.265	150.77	151.823
CENATAC	105.895	105.895	130.951	328.13	109.661	104.021	56.3453	86.2215	93.892	55.4439	84.76	70.0195
ITM2A	161.968	219.46	151.315	35.4272	196.175	119.781	70.5356	148.257	127.321	110.874	192.414	144.5
KRTCAP2	158.066	164.23	172.975	52.3138	133.663	202.796	98.9765	184.134	131.104	120.968	123.612	135.3
PLVAP	82.7138	142.47	133.935	262.959	125.658	136.065	98.4575	110.874	96.4342	52.0799	146.967	90.0943
IP6K2	153.055	169.307	133.293	161.3	159.309	106.358	96.3632	146.311	285.482	125.997	157.6	130.345
CALU	165.197	175.087	153.769	57.4935	148.867	181.598	107.386	161.759	142.874	162.831	151.107	170.011
SHC1	116.224	123.212	141.423	223.617	116.531	160.741	129.718	108.82	153.476	126.376	133.765	139.774
SPIDR	133.213	117.985	143.004	209.062	132.185	146.226	64.0523	89.5006	92.7982	84.0679	89.8112	79.6064
ASPN	164.015	220.847	101.985	38.8846	198.33	157.425	81.6069	106.669	100.699	78.6742	145.608	157.235
ARL6IP1	151.489	176.886	138.223	69.7441	185.951	158.957	128.587	191.351	180.361	159.487	187.088	170.844
SSR4	141.654	164.015	198.692	43.9345	147.064	185.622	94.2002	134.001	129.947	105.454	124.089	134.819
MBTPS1	147.769	141.917	149.806	162.831	143.193	135.455	70.0885	99.3948	113.263	69.6657	99.1985	86.5351
KPNB1	151.432	142.767	157.878	129.409	153.769	144.357	204.923	142.767	159.244	192.088	147.37	166.949
DNAJA1	177.229	140.456	170.675	64.0221	159.731	167.461	360.922	283.317	200.472	511.464	337.744	366.862
SNED1	104.351	95.3078	168.678	248.976	162.922	99.3282	53.1235	51.8923	129.522	63.1858	56.4196	89.1346
PUF60	152.184	164.32	152.977	148.257	130.432	131.253	146.967	202.053	196.296	170.974	164.015	173.201
SMIM7	143.541	161.861	132.783	143.254	146.547	151.315	59.1433	108.942	110.485	73.5605	103.817	84.8959
LAMP2	170.423	188.533	130.345	55.8814	170.268	163.621	197.975	168.618	150.198	170.675	162.922	168.39
DPYSL3	155.093	166.451	133.817	152.476	139.674	130.432	72.7545	136.273	114.317	66.7342	149.03	97.7389
EFEMP2	154.922	141.73	145.449	107.118	179.895	146.967	46.4477	88.2188	103.992	58.6726	100.904	94.2562
TLE2	184.543	81.3139	205.513	184.791	115.958	103.623	35.4573	56.3693	100.455	52.0037	92.4384	67.0491
SMCHD1	147.915	136.024	160.387	164.715	142.05	124.14	477.375	257.708	221.452	273.457	290.058	313.669
TBCA	139.201	173.201	156.086	87.0431	149.641	169.444	113.953	180.657	109.302	150.198	167.343	130.022
USF2	127.126	130.951	142.126	187.898	150.078	135.869	82.6042	126.376	117.163	86.7261	110.04	100.339
XBP1	211.612	122.952	234.404	46.8974	120.21	137.747	219.192	180.361	194.812	365.349	164.826	269.367
EIF3B	145.223	149.297	149.882	157.005	121.573	150.36	205.131	139.718	207.76	238.448	133.293	213.199
AMFR	153.182	161.3	148.424	110.663	141.917	157.348	106.538	190.443	197.714	133.817	183.199	152.078
EZR	184.929	155.268	171.968	122.978	124.089	112.663	181.26	160.679	202.796	234.221	220.142	242.05
PSIP1	150.36	146.84	127.924	121.616	185.311	139.774	69.8856	148.482	129.182	80.0733	140.456	93.3071
SYNPO	173.132	166.949	182.032	149.949	112.359	87.0087	66.4322	99.5468	141.654	70.7681	109.173	89.9
PXN	129.25	115.766	150.255	271.412	97.6149	106.748	212.369	95.1907	234.633	168.791	112.622	152.184
CITED2	164.715	112.663	154.098	171.781	115.555	151.884	81.6422	120.823	100.375	121.471	158.559	147.064
EVL	151.107	95.6353	207.597	139.889	147.618	128.681	31.6503	52.48	66.4936	38.4166	53.2346	72.511
WLS	152.078	147.244	151.182	104.94	178.206	134.216	88.349	120.236	93.7151	73.9078	127	106.358
IFNGR2	172.869	158.782	164.635	62.7473	169.228	139.3	294.627	194.366	274.481	406.278	219.192	295.745
NUDT3	182.357	191.247	149.756	74.5232	138.571	131.028	82.9655	161.208	151.432	114.741	165.488	130.382
NARS1	155.679	150.36	149.356	102.779	133.366	175.711	121.203	144.623	116.841	149.641	138.278	132.602
COX5B	135.937	171.86	130.798	77.8864	156.086	194.021	111.637	173.867	141.972	128.737	157.878	129.366
PSMB3	172.256	152.374	151.048	55.6819	127.085	207.423	210.285	224.229	147.244	246.008	190.787	210.285
DENND5A	140.784	139.889	146.476	168.095	142.542	127.508	255.812	152.977	194.021	226.241	155.354	224.641
STAG2	145.449	148.424	142.767	117.684	176.759	133.639	126.596	158.161	120.21	133.213	167.239	127.87
GRINA	133.449	140.97	140.241	127.663	158.258	164.015	164.579	113.172	159.582	158.559	101.162	134.001
HBP1	140.703	148.482	135.575	112.891	187.987	138.223	137.021	177.418	109.884	141.621	182.695	118.298
SCARA5	125.056	238.238	94.4	37.8828	208.05	159.582	36.9715	97.1405	163.018	62.3879	102.629	100.286
ARHGAP5	149.218	202.053	127.379	88.1874	165.197	130.951	106.323	160.096	120.778	143.105	203.061	121.471
EIF3A	144.061	154.922	144.559	125.618	137.658	156.086	187.532	148.324	175.441	219.603	157.553	201.22
GOLGB1	150.078	130.249	149.218	162.203	132.361	137.973	91.8026	130.89	112.557	100.758	144.184	102.257
LTBP1	136.488	157.075	136.488	139.674	176.602	115.469	71.1119	177.988	107.471	78.0695	151.048	93.3855
BAG6	143.727	139.674	158.066	169.228	118.795	131.386	98.3678	128.887	134.415	103.401	113.767	121.934
UBE3A	141.892	138.427	149.099	163.621	139.501	127.601	97.7389	121.203	133.366	112.663	122.895	115.648
MKNK1	134.636	124.14	161.861	173.757	136.697	128.422	293.935	86.191	121.471	187.898	84.2054	181.859
SEC61B	157.235	157.425	137.021	59.3485	141.198	207.269	163.717	174.418	141.492	210.599	147.117	187.36
MDH1	140.97	150.569	118.696	87.539	182.357	179.349	70.1392	114.171	116.487	90.5116	104.758	104.195
SSBP1	155.354	136.953	125.195	117.534	135.018	188.86	128.422	184.791	144.24	171.284	152.374	150.32
CCND1	171.86	205.758	164.579	89.8534	103.817	122.857	67.4899	151.489	120.999	91.9228	161.968	116.053
ARPP19	154.456	177.229	129.869	100.904	148.257	148.004	119.234	169.051	163.167	141.113	172.149	149.159
AP2B1	151.95	153.33	145.649	131.66	117.534	158.007	120.236	127.447	109.984	94.725	142.05	127.719
ECE1	127.379	145.167	129.572	222.369	109.955	123.575	205.243	156.703	162.574	166.247	134.545	167.112
ZNF280D	153.585	135.189	142.374	160.819	152.899	113.093	31.1539	85.4756	71.7552	46.5487	90.614	47.1188
TMTC1	117.571	114.377	102.154	253.598	110.178	159.731	47.3217	76.529	95.3493	70.6081	100.598	67.5533
RELN	215.875	295.745	144.687	45.684	93.6034	61.4511	114.068	328.13	305.896	161.759	303.194	162.831
DDHD2	165.751	164.381	110.772	133.765	135.869	146.476	52.1968	107.784	96.2723	86.4874	133.366	95.767
UFC1	139.11	145.449	135.692	74.1164	171.968	190.33	95.735	136.886	106.23	114.832	119.712	107.194
RAB1B	149.356	156.086	137.973	95.0713	136.065	181.859	131.895	151.95	139.555	125.542	145.89	130.89
EBF2	156.158	134.94	165.655	153.68	135.3	110.663	29.2015	95.2745	76.3034	47.9043	99.2721	65.5959
SRPX	158.258	147.064	163.393	35.2921	204.532	146.401	46.4727	38.3442	84.9552	101.277	49.3548	68.5202
TPR	146.054	138.164	141.342	141.892	146.476	139.38	141.892	145.283	132.295	144.24	144.143	139.3
CCND2	169.051	160.032	185.208	60.0982	144.623	134.057	93.3855	101.558	177.903	111.336	140.415	119.385
PNRC2	140.415	156.006	123.409	94.5367	172.869	165.751	188.989	159.945	142.628	214.996	182.357	191.474
SREK1	137.179	126.527	141.917	179.429	141.113	126.376	97.7175	128.367	125.658	118.732	135.575	118.994
ECPAS	148.867	136.886	125.105	160.096	148.701	132.848	130.844	121.714	138.695	158.618	123.326	135.075
SAP30BP	142.704	125.29	141.654	213.757	123.799	105.236	206.53	196.52	161.659	213.757	184.279	195.013
AIF1	180.722	96.1748	147.305	9.12336	205.513	213.375	276.734	173.757	110.772	173.757	148.324	221.452
HCLS1	145.89	101.696	177.418	104.491	134.486	188.172	1106.46	214.85	305.509	454.994	212.603	353.708
TM9SF3	157.878	163.782	137.07	81.6297	153.585	158.066	129.25	159.582	160.493	148.768	173.066	151.641
ARPC1A	146.128	157.005	137.396	105.698	161.759	143.42	101.277	163.931	136.154	107.874	144.933	124.23
RAB34	137.973	149.159	147.509	115.513	147.244	153.33	65.1406	145.993	108.109	98.4851	139.06	118.696
FUBP1	133.765	127.87	124.692	199.014	135.231	129.718	120.558	100.375	117.345	137.021	95.9577	137.915
LSM14A	166.775	137.396	135.869	136.765	139.841	133.366	111.999	163.621	140.97	127.126	140.289	106.488
UBA7	126.097	117.461	165.388	191.058	137.835	112.126	51.7276	86.1427	71.0932	29.3545	67.9406	66.1235
UBXN1	112.823	141.423	135.3	117.917	172.463	169.867	111.068	146.84	92.1136	115.835	131.028	116.435
MEF2A	130.798	135.869	115.014	176.759	145.325	145.89	101.415	133.331	118.48	94.2562	117.917	116.915
CCT8	168.095	133.935	169.307	76.3184	149.03	152.311	186.523	148.611	151.182	230.417	161.36	180.657
PTPRC	183.468	83.5315	246.732	18.1592	146.659	170.268	755.636	198.814	175.711	619.959	257.708	334.024
BIRC6	138.832	129.815	144.24	186.192	124.398	125.29	87.9908	110.81	110.301	93.1015	104.883	87.5168
PPP1CC	141.284	165.388	130.138	94.2238	148.482	168.791	128.771	197.714	167.88	154.207	200.3	143.193
SHISA5	148.482	150.77	153.907	100.621	139.3	153.476	180.657	141.342	139.501	134.702	141.198	146.226
SMARCD2	137.747	120.321	160.241	135.189	143.004	150.025	63.2828	88.614	128.987	72.0844	115.766	86.0332
PTPN13	179.553	151.738	158.559	120.93	148.935	86.7915	62.6842	120.115	171.537	112.891	143.727	108.418
ARHGAP21	149.806	170.974	121.974	137.51	144.687	121.105	94.8674	125.855	156.419	108.675	127.321	153.055
AKT2	125.997	129.366	133.366	198.692	136.811	121.74	87.815	100.014	122.208	89.5515	104.558	114.494
JMJD1C	147.191	134.545	138.427	144.687	151.048	129.815	282.296	175.328	148.768	231.211	196.841	205.415
FCGR2A	146.476	127.321	157.553	23.1664	161.968	228.298	923.814	230.917	325.158	714.863	224.965	470.199
ZMYM2	131.576	129.947	140.6	167.239	142.952	132.054	72.0173	116.096	109.794	78.2962	121.105	92.2422
PARP6	125.658	122.057	138.164	216.09	128.022	114.317	71.7972	109.914	100.932	87.8861	92.6349	96.5504
LTBR	157.425	102.341	122.978	202.796	128.485	130.138	187.79	93.3071	156.086	147.962	115.909	147.305
SH3BP5	138.223	158.336	134.636	129.718	130.138	153.055	231.726	148.935	194.249	191.632	140.544	172.614
EIF3C	122.208	147.444	111.158	138.088	175.814	148.935	121.438	126.04	157.005	117.985	63.2471	130.602
SMARCE1	150.866	143.42	130.737	107.759	150.025	160.679	88.4439	121.508	128.281	93.6034	140.923	121.277
DRAP1	151.884	148.611	155.803	87.5539	132.135	166.949	128.54	154.098	140.027	146.476	136.488	144.933
UROD	133.566	187.898	123.612	72.5799	162.296	162.497	67.3655	131.523	111.698	76.1333	140.97	94.7009
ILF2	145.993	150.255	156.267	69.712	139.967	180.233	308.143	178.329	203.594	329.198	183.087	290.347
PSMC6	142.126	141.621	128.644	119.781	152.581	157.553	173.757	161.36	130.951	197.714	165.596	171.194
LRIG3	140.027	128.771	135.937	190.655	146.916	99.9857	25.7711	117.134	57.8492	43.9498	102.779	44.1922
FKBP10	145.384	135.3	142.704	98.858	168.618	151.182	53.8009	82.2468	83.9623	63.0207	101.843	83.1801
MAN2A2	138.695	142.628	150.77	214.187	109.776	85.8386	424.434	174.221	181.373	195.814	141.809	173.337
IFI44	132.295	114.925	146.967	154.098	145.89	147.618	56.2837	117.085	82.0157	50.361	119.781	94.1522
NENF	143.787	167.239	125.582	66.0599	175.087	163.931	70.6557	153.182	123.612	94.7971	153.999	117.603
PKP4	115.513	131.16	122.952	224.41	124.692	122.66	81.5294	113.673	87.672	92.0427	144.623	69.9157
CELF1	138.504	118.657	143.922	178.329	129.522	131.771	97.0135	92.9394	115.404	92.779	99.859	106.001
KMT2A	129.774	123.836	150.36	202.449	131.028	102.992	36.135	83.6731	91.0457	43.0595	79.5674	56.6777
NOP10	131.211	142.542	132.497	64.0053	169.567	200.472	268.501	172.975	141.73	265.271	161.759	209.333
GYPC	115.766	115.162	115.224	70.1277	226.241	197.714	65.7053	113.055	89.667	72.4755	78.4422	88.0826
STK25	121.157	125.195	120.93	235.272	128.887	108.729	42.6926	81.3139	89.0488	59.9621	85.8481	71.2614
YLPM1	135.189	111.24	146.311	201.89	124.14	121.024	50.9395	95.8973	97.6839	59.0361	81.9649	58.1758
H2AC18	144.989	138.63	154.689	85.144	161.208	154.566	143.787	142.374	70.5236	109.776	126.891	131.211
CDC42SE1	158.832	135.692	164.517	126.234	132.976	120.93	467.077	249.961	299.285	347.655	252.788	341.701
ROCK1	132.424	131.211	138.958	186.286	125.754	124.433	125.658	135.692	118.224	102.06	122.295	112.823
SNRNP200	126.15	116.487	140.456	201.387	118.355	136.207	85.103	127.126	106.597	77.0395	112.738	93.1318
BLVRB	144.687	130.737	127.035	59.1777	163.228	213.969	64.123	120.67	99.1607	91.783	95.1412	108.82
HNRNPR	134.057	130.602	144.143	160.387	152.311	116.632	128.681	175.441	134.545	142.628	124.747	189.436
SEC13	161.659	144.768	156.703	95.3241	119.435	159.487	118.795	144.357	138.595	133.449	136.065	133.663
CNOT1	148.546	135.937	147.618	134.94	134.415	135.3	121.105	120.049	129.774	124.933	135.3	131.16
PSME2	164.23	126.287	175.923	86.7567	122.26	159.945	148.091	146.547	93.2023	159.642	115.513	148.935
NDUFB2	120.93	163.304	147.962	69.4129	135.524	197.975	103.623	159.854	121.74	130.345	113.852	102.06
PDXK	131.323	106.982	217.383	135.141	127.508	116.665	81.2732	59.2637	233.169	112.489	121.277	86.9926
TAX1BP1	149.882	145.734	135.231	106.538	144.5	152.899	141.423	167.343	123.212	164.517	156.557	128.185
JAM3	147.873	172.869	131.028	117.393	144.989	119.498	134.117	169.567	147.962	152.581	188.533	137.61
LTBP2	159.854	117.603	115.342	114.267	155.679	170.675	65.2968	79.5857	166.775	75.5434	132.185	81.5294
FUS	135.524	109.035	158.336	211.021	119.127	100.094	126.287	117.393	126.47	123.836	130.345	109.004
GPI	125.618	129.329	135.775	168.207	120.74	153.182	67.7598	95.0105	125.426	79.8213	93.2781	92.276
PLXNB2	122.895	109.355	143.727	216.305	123.277	117.085	39.8631	65.2421	73.9078	40.7571	75.6363	79.6883
TAF1D	150.255	121.508	141.492	143.478	147.37	128.092	236.585	126.78	183.199	273.004	149.949	221.058
PSMA3	157.075	135.624	150.32	85.4564	128.839	174.569	158.957	155.015	128.147	203.594	134.415	152.581
SSB	144.426	142.294	142.628	101.212	149.806	151.107	132.783	153.055	133.935	178.329	129.329	145.608
RHOQ	151.641	144.24	120.522	124.337	140.544	149.57	105.316	176.159	127.379	130.653	197.319	158.258
PCF11	144.143	133.213	133.084	161.576	131.895	126.596	158.336	183.978	155.354	177.642	203.594	155.909
IRF2BP2	155.144	155.679	163.621	103.358	146.735	105.754	60.366	124.933	90.8951	64.9761	96.5504	98.6373
FOXN3	124.337	139.841	149.394	151.107	136.207	129.366	95.3493	105.842	111.456	83.2893	107.874	106.625
ZFP36L2	136.207	141.892	176.284	130.89	120.274	123.985	141.113	145.89	138.088	104.149	163.167	140.65
DLG1	175.441	139.11	176.759	123.277	113.602	101.277	58.3841	106.456	95.0398	76.4977	115.71	85.5464
TTC37	141.423	142.952	134.216	132.26	149.882	128.485	54.4265	105.236	115.052	79.2639	112.964	83.0569
ADIPOQ	53.7646	122.112	26.1718	24.0538	167.88	434.245	25.9759	10.4906	205.513	37.1363	50.7967	19.8027
HSPD1	138.088	140.186	155.144	92.1851	146.84	155.093	293.527	173.492	185.473	498.339	210.285	273.457
YTHDC1	161.576	118.202	136.273	165.197	124.23	121.835	115.052	182.695	140.6	149.356	159.487	123.661
TCEA1	146.967	157.803	132.902	103.522	145.087	140.923	83.0703	141.621	126.323	110.535	136.765	111.552
ELF2	132.656	118.48	109.839	191.805	141.284	132.714	245.715	113.712	134.277	190.33	133.663	176.453
TMEM176B	136.765	238.448	118.128	16.4205	253.055	63.9377	77.8286	168.53	99.3068	117.817	126.234	146.735
TAX1BP3	137.658	194.567	121.471	80.4057	126.323	166.323	83.0042	168.678	183.813	115.71	160.032	117.534
PPWD1	139.597	125.754	128.887	185.035	137.915	108.207	62.2576	107.057	95.3902	71.96	91.7601	67.2191
SECISBP2	143.64	124.933	147.444	192.669	105.114	111.114	95.1412	108.572	117.393	92.0725	104.685	91.865
ETS1	149.949	113.348	167.604	138.832	133.566	121.573	261.425	150.693	135.575	236.356	132.26	207.597
GIGYF2	130.602	112.557	141.972	183.813	135.075	120.67	89.6948	97.1021	106.844	101.784	106.16	90.8381
MGAT1	127.826	129.718	116.724	103.314	149.57	196.684	113.302	76.1938	123.409	111.552	116.284	109.257
SDHA	147.509	132.714	132.656	138.767	122.208	149.641	59.6876	120.878	112.663	72.8446	93.998	97.9706
LIFR	107.635	141.492	124.512	224.091	120.968	104.785	75.6146	145.449	157.878	104.965	190.04	107.084
CSTB	156.006	117.061	136.612	30.9289	159.487	222.167	95.2199	130.951	115.264	112.458	99.5923	111.189
LITAF	163.018	182.032	132.185	57.3892	166.775	120.778	1337.42	312.262	368.996	893.545	368.311	502.604
USP25	158.782	134.892	139.774	137.747	136.391	114.133	77.6854	120.274	102.74	86.8077	136.336	95.1907
NFIA	126.78	164.517	141.73	118.732	139.889	129.774	46.7754	99.0264	121.203	51.1236	115.555	74.2868
BCAM	72.5327	106.399	125.997	325.158	108.368	82.8734	55.0643	159.642	104.883	40.8241	111.189	66.1768
ACSL1	134.117	113.423	111.068	42.6189	164.32	253.598	1381.92	275.153	541.052	953.725	350.363	619.959
DENND2B	118.948	103.358	132.999	242.05	115.014	106.423	32.7292	80.7916	70.8703	41.5346	73.2429	58.8901
PSMB7	148.004	145.649	130.536	92.9883	138.278	163.304	140.6	181.474	147.37	172.551	155.093	158.43
RBM25	129.104	122.756	140.186	203.061	115.404	107.874	127.87	118.795	117.085	113.055	108.14	121.105
ARHGEF25	112.126	104.619	150.866	233.994	123.869	92.1294	34.6258	112.29	68.0007	37.2306	90.7633	59.2436
PRRC2A	142.05	110.178	168.947	179.553	109.223	107.635	139.38	121.157	143.193	110.749	132.714	120.999
CTSF	132.976	163.228	127.25	70.8817	227.552	95.4295	60.727	100.874	159.162	68.7079	125.618	98.2283
KIAA0100	147.064	128.185	158.43	151.823	123.15	108.545	81.7124	100.498	122.857	94.5623	100.094	106.031
AXL	131.771	159.487	117.026	155.803	132.424	120.156	107.314	150.462	139.11	135.455	117.495	159.244
ITSN1	133.817	146.128	125.542	111.811	163.502	135.775	39.9447	89.7847	108.06	57.0787	88.7512	73.5224
ARFGAP2	127.192	125.997	134.415	190.33	122.295	116.179	89.6015	120.968	127.126	96.9866	112.22	109.066
TMEM230	143.922	146.735	144.768	81.33	134.117	165.488	76.0128	121.74	101.887	97.3721	97.8284	105.163
CIZ1	122.112	120.968	133.639	209.823	117.204	112.326	61.1325	97.9358	97.3992	68.1063	81.7669	81.3374
DAP3	145.734	134.486	142.198	102.992	121.069	169.567	133.817	120.395	115.307	122.449	102.583	135.524
RAB1A	141.055	157.878	149.159	90.0588	131.771	144.559	210.797	146.916	151.823	209.062	139.774	182.695
ST6GALNAC6	145.608	145.283	124.933	114.691	135.575	147.873	105.754	157.803	115.766	120.878	137.915	146.401
PSMD2	142.628	139.718	142.47	114.317	122.796	151.641	135.3	140.6	148.867	142.542	130.249	141.113
NASP	102.4	101.458	138.832	219.603	140.703	110.156	117.345	125.346	113.566	120.558	144.5	107.057
TMEM219	130.345	133.639	123.059	100.14	156.557	169.131	61.1053	137.747	98.2283	74.4	112.489	99.0599
CLASP2	133.084	148.324	132.135	161.861	136.435	100.932	52.5568	128.987	122.756	66.8958	133.084	89.8534
SAP18	144.768	152.249	131.104	87.4034	148.611	148.482	151.347	188.989	134.77	164.635	165.076	148.867
TMBIM4	112.622	142.374	120.778	72.0371	175.711	188.649	159.945	123.212	95.8973	121.366	132.848	140.186
CASP4	139.774	123.37	155.601	89.4464	150.77	153.134	647.904	164.715	178.206	610.433	235.046	384.699
WASF2	141.198	137.021	144.5	140.6	125.465	123.078	90.7014	113.093	134.608	74.5988	109.606	95.1184
SLC7A2	125.014	152.581	143.42	128.681	136.154	125.925	150.198	169.867	143.787	176.602	147.444	159.487
INPPL1	119.127	92.0427	132.848	230.044	129.409	107.594	51.8053	86.3738	66.4448	43.2212	94.3243	73.0779
ZBTB38	164.517	127.924	145.384	125.195	133.293	114.741	117.603	137.658	121.934	111.114	165.197	124.398
PPP1R12C	88.5429	105.661	113.263	303.764	90.9812	108.368	117.085	123.15	119.781	109.302	114.431	133.331
TOMM20	145.513	155.211	121.873	79.6064	160.741	147.444	112.29	193.681	159.854	151.432	177.812	152.311
IKBKB	98.0577	100.094	124.595	283.633	107.26	96.5311	94.8396	78.5023	84.0212	76.8843	87.208	70.4518
WTAP	121.277	113.628	151.489	130.138	151.738	141.654	317.882	197.481	168.678	287.901	194.567	322.531
UBR4	120.999	111.894	137.179	207.597	115.342	116.531	101.162	100.999	127.975	88.1874	96.4342	105.698
ALDH3A2	156.825	140.65	130.382	127.085	134.94	118.795	46.1223	117.312	95.0105	60.8398	113.055	78.4626
SOX10	168.305	195.39	172.614	113.743	111.999	46.5487	70.2681	152.184	118.732	104.073	104.619	99.4541
TNIP1	134.77	124.398	127.771	148.004	130.301	143.254	165.076	127.508	126.822	131.16	123.77	139.718
AKR1A1	124.886	133.084	148.867	105.454	143.727	152.374	53.7646	102.154	69.9157	78.6445	88.6573	89.5272
FBXL3	150.32	159.854	122.057	112.557	134.77	127.771	90.4546	141.892	152.374	104.709	143.42	118.732
RIN2	107.828	121.203	115.766	222.629	124.295	115.404	31.705	78.3059	76.529	41.3633	85.185	56.6298
DNAJC8	158.43	152.643	133.712	71.373	145.822	145.087	129.572	147.618	126.234	149.806	137.146	130.685
ARHGAP15	143.193	179.553	152.476	54.5976	196.684	80.1678	285.794	174.569	128.887	206.104	179.553	145.734
MIF	138.767	156.703	135.524	38.9461	143.541	193.162	165.488	166.858	164.715	174.67	151.182	199.736
SRGN	149.756	97.6839	175.814	27.758	138.164	217.383	1898.75	582.704	622.21	1667.72	681.196	1051.49
DENND3	57.667	60.1768	96.9008	453.959	65.8563	71.3815	290.347	153.841	160.032	122.536	129.182	130.19
STEAP4	122.295	99.5178	150.656	109.884	130.798	192.414	239.791	130.249	176.759	242.282	160.819	219.46
INTS10	133.4	144.623	130.89	134.277	131.576	130.602	77.5156	135.141	155.268	112.738	130.19	116.387
ESYT1	129.366	123.15	130.844	128.422	140.65	152.078	49.2381	93.998	110.501	56.8771	96.2723	73.4951
WDR6	132.902	123.71	127.975	110.11	156.927	152.777	46.2767	83.3659	91.7185	71.6996	88.1704	75.19
ATP6V0E1	145.822	151.315	131.16	56.0041	148.162	171.661	152.643	127.601	124.631	151.315	127.771	125.426
FBXO7	141.113	156.927	107.674	105.624	151.95	140.6	76.7605	147.873	120.74	98.5523	142.294	127.924
ARAP1	121.573	110.449	141.113	158.559	137.07	135.018	221.058	104.532	100.212	103.016	121.438	127.663
NEK7	153.68	165.076	116.284	89.5006	154.207	124.933	115.835	141.423	125.492	120.778	169.131	128.771
CTSZ	121.203	118.224	147.707	71.4491	179.004	165.655	83.5553	92.5294	88.5246	75.6363	100.408	95.6614
HADHB	122.66	154.382	102.891	90.7381	165.488	165.388	100.969	133.663	119.35	122.595	130.951	109.839
TKT	143.056	106.509	143.375	81.9842	153.33	172.551	217.124	117.646	143.727	141.917	131.771	138.504
HERC4	127	111.552	126.527	166.451	147.444	121.324	81.996	78.6026	97.5145	83.939	95.767	86.9663
SRPRA	143.105	131.446	139.597	117.163	123.77	144.184	137.51	131.16	137.658	139.967	125.105	137.658
SPG11	132.714	107.635	136.811	188.417	120.823	112.458	114.691	81.7492	88.6573	78.8042	84.9854	75.4397
PSMB6	140.456	153.68	132.361	63.6331	125.256	183.313	112.26	169.228	134.35	147.191	125.582	149.099
FNDC3B	135.82	133.293	146.916	131.211	122.952	128.367	159.366	122.66	172.975	175.814	125.855	164.381
ANKRD36	116.915	101.065	124.337	247.776	112.29	96.1162	28.4027	82.8469	77.155	36.2911	80.1202	50.2398
ARRB2	122.595	102.827	134.819	99.5468	163.931	174.221	884.66	160.741	195.013	514.31	159.854	336.647
KDELR1	141.972	123.575	131.771	93.0197	159.162	148.424	64.7265	97.8763	97.166	74.943	108.181	90.1195
SNX9	113.055	141.577	95.6078	151.738	128.422	167.239	83.9826	89.8112	93.7512	103.623	98.6373	99.6213
TMEM109	150.025	150.025	133.663	84.7826	137.179	140.97	63.4598	118.56	116.126	82.3036	120.558	103.264
CZIB	118.48	145.325	114.778	126.653	143.787	147.244	56.106	107.118	88.9705	69.3854	96.0257	85.9725
XPO6	116.531	109.302	133.449	214.996	114.214	107.674	908.464	210.797	272.315	461.606	281.804	378.896
LMAN2	139.674	137.441	136.953	107.471	130.345	143.787	123.059	124.337	114.431	107.784	105.511	112.891
TNKS1BP1	107.874	94.725	115.404	256.602	107.635	113.39	74.8838	84.0444	141.284	80.9946	92.9883	105.964
PTCH1	180.561	148.257	188.649	91.1424	105.661	81.3139	8.98813	87.1516	46.5487	13.0444	86.275	29.1041
MAF1	133.663	143.727	129.947	94.7009	156.158	137.345	74.214	141.917	111.189	90.4966	121.974	95.2199
YY1AP1	136.886	134.77	138.695	139.201	140.027	105.265	133.084	150.656	142.47	131.253	147.064	144.282
CS	125.346	120.93	129.484	111.277	132.714	174.13	101.135	104.883	126.596	120.606	114.377	121.203
TRIP10	96.4342	103.898	87.4893	277.418	118.732	109.302	138.026	110.772	144.061	175.328	141.342	185.311
FOLR2	102.492	70.3294	81.4122	11.6533	262.585	264.19	16.0613	37.3879	45.4173	35.2149	29.5285	61.6178
TMEM14C	141.621	149.806	117.684	66.1613	153.232	162.922	64.4968	127.924	100.904	86.3955	125.465	95.0398
TAF7	151.347	153.182	140.923	86.2215	132.104	127	193.858	202.449	150.078	199.198	179.895	169.567
COL28A1	157.6	272.315	121.277	62.6075	135.624	41.0689	97.3721	277.014	337.744	174.752	223.133	136.886
GPC1	161.208	113.01	169.131	146.311	119.498	81.252	126.78	91.3054	135.388	151.555	138.832	151.048
LCP1	166.601	65.0325	199.58	9.42933	165.826	183.468	953.725	240.699	205.131	673.188	280.916	427.886
RNPS1	131.253	120.823	141.284	139.38	121.873	135.075	157.878	150.078	142.294	171.537	124.295	184.543
MCTP1	111.669	106.323	124.053	194.366	122.401	130.653	144.24	143.922	110.11	174.314	176.759	158.697
SDF4	136.024	128.022	144.933	98.7719	132.26	149.297	88.9349	106.791	115.648	96.5105	105.454	117.646
CTSL	130.951	129.654	105.964	78.7823	138.223	205.415	440.624	134.117	348.773	728.568	141.284	561.038
CCNH	142.952	123.277	142.05	150.255	112.22	117.917	300.99	355.326	206.199	288.174	395.176	259.29
TMEM119	134.892	144.933	122.756	30.187	197.481	158.161	30.6892	53.4279	50.985	40.9773	78.9913	60.0147
BOC	118.128	118.732	184.377	111.336	149.099	106.456	19.829	28.0233	48.8689	25.2302	47.1938	30.0897
MRPL51	146.916	140.923	141.055	60.6276	141.577	157.005	85.144	145.608	122.165	110.073	115.404	118.04
PPP2R2B	182.032	143.541	184.543	130.653	98.2054	49.0051	27.3118	110.11	69.3185	41.8448	87.3691	79.172
CLIP1	111.811	131.66	124.398	182.243	108.572	128.839	258.772	127.771	180.657	239.643	129.366	237.349
COPZ2	152.977	151.432	125.346	71.2938	131.253	155.015	63.1141	114.691	129.572	85.185	135.388	98.0577
UBA2	110.11	125.014	99.5923	175.625	145.167	131.711	135.692	143.42	145.608	149.03	116.595	123.869
CYBA	155.015	90.9175	186.794	28.1195	179.429	146.311	302.334	121.794	134.702	198.33	124.981	214.397
LEPROT	126.527	148.768	105.754	109.633	137.345	158.258	75.7885	117.534	103.062	68.4056	113.743	89.4138
TUBA1C	166.097	125.426	148.546	52.8775	102.583	190.443	325.158	192.414	161.576	321.59	131.253	268.848
UQCRB	123.77	137.61	138.278	28.7099	186.794	170.601	102.827	210.599	108.675	117.534	111.783	118.421
TSPYL2	121.069	100.536	140.544	249.78	96.1162	77.644	100.621	188.86	217.124	162.574	175.814	131.973
NPDC1	78.1811	88.797	108.909	316.059	110.874	82.6928	44.169	51.3409	79.9267	38.4896	75.7085	59.5343
NIBAN1	134.277	147.707	111.999	134.415	155.093	101.887	285.106	163.018	122.708	265.109	177.753	177.903
SF3B6	137.262	151.489	117.134	64.5504	153.182	161.759	162.296	178.082	121.508	178.682	174.569	144.623
INMT	146.401	161.208	119.385	81.9277	152.643	123.799	38.1568	94.4911	93.544	44.3483	101.277	81.7492
SCARA3	132.497	182.695	134.486	99.3282	111.669	124.512	42.3072	118.04	82.3036	57.3751	107.084	76.362
FRYL	113.348	139.967	125.802	199.924	100.536	105.425	74.6878	134.216	132.104	69.3185	123.985	73.0011
EFCAB14	137.61	148.004	141.809	92.5473	129.25	135.575	80.1947	119.038	117.534	89.8534	119.234	106.922
SCFD1	137.51	132.783	144.623	120.67	125.492	123.71	83.6281	102.23	101.593	85.7732	97.6149	87.6516
DOCK1	120.778	137.658	126.097	189.436	103.584	107.229	64.8842	128.325	146.476	77.4132	123.15	88.1874
ARHGAP17	94.9858	86.8077	115.555	268.094	106.885	112.26	56.6777	79.627	82.0792	56.7457	77.9059	74.1364
STING1	112.22	109.633	140.703	178.805	111.516	131.104	137.262	170.974	124.433	126.47	189.544	193.517
AKAP9	127.924	119.234	132.104	183.087	119.038	101.985	51.1023	92.0725	81.2118	48.0806	103.435	71.016
WASHC4	140.186	126.822	123.799	128.587	143.375	120.522	111.24	103.97	108.368	99.7467	103.174	94.8162
SCPEP1	114.171	141.972	123.71	84.9854	141.892	176.453	69.3523	78.8555	91.4335	81.5083	96.2443	86.06
EHD2	96.5311	96.3447	127.601	240.017	104.999	117.204	26.9385	67.8626	80.8286	24.5269	67.1845	43.9694
BRI3	114.654	127.508	114.601	116.531	142.704	166.451	133.449	117.726	101.784	108.752	122.208	103.314
EHMT1	118.511	80.4057	139.889	253.867	90.8381	98.7719	76.2252	69.2381	93.6794	78.108	71.6677	86.8077
PUM1	127.321	130.345	144.184	136.024	125.426	118.696	87.9227	103.203	110.156	113.348	106.565	97.3721
IGFBP3	71.2282	148.162	96.9866	76.5108	147.769	240.954	60.5011	155.144	80.2439	74.9564	116.053	57.5229
ITGB1BP1	157.348	114.068	116.972	125.256	143.865	124.089	83.2052	128.839	138.278	72.766	134.819	125.925
MYCBP2	117.253	113.743	130.072	143.64	129.654	147.117	59.7458	89.9921	75.9691	56.3524	88.5931	70.5628
NFIX	130.138	152.977	128.987	134.819	107.874	126.04	33.3095	68.2805	93.0761	37.225	77.1992	50.4082
PSME3IP1	117.534	123.77	125.658	162.732	122.756	128.281	127.601	106.423	103.898	79.2208	86.3572	92.7263
CLNS1A	122.536	132.656	133.135	137.146	128.587	126.47	71.3635	145.822	96.6429	103.042	127.924	98.6705
RBM4	119.952	111.698	151.641	148.867	113.673	134.608	148.701	146.054	119.838	148.935	133.566	150.953
DICER1	140.65	133.712	138.767	138.338	125.714	102.827	155.601	146.128	136.391	128.185	126.376	136.488
VDAC2	134.702	140.6	120.606	103.264	138.832	141.892	179.429	204.734	196.52	156.703	149.159	195.246
TMEM87A	140.544	150.198	136.024	91.1039	138.63	123.37	115.342	147.191	147.191	142.264	147.191	136.024
STIP1	163.782	85.8012	167.461	76.1746	135.692	150.953	170.844	137.396	169.867	283.633	145.087	153.476
PLCG1	86.9926	88.7088	118.511	289.048	104.883	91.5967	26.5155	69.9002	68.8309	37.9116	79.5464	41.3202
PTGFR	172.463	129.25	117.817	52.4331	138.958	168.305	8.96363	35.2819	16.8954	15.7934	73.0595	26.0809
PFKL	113.996	146.967	124.295	159.078	113.132	121.277	78.5023	140.784	135.82	80.3876	126.527	107.26
RCN1	131.386	158.43	131.211	79.2009	129.329	149.099	158.782	152.581	152.249	190.166	139.38	153.907
RALGAPA1	130.382	110.835	136.765	190.443	116.841	93.2023	62.3541	88.7512	85.5639	70.9249	91.3054	88.1245
SPON2	115.71	143.64	88.6864	183.015	87.9504	159.162	43.027	59.8826	35.9185	32.1402	85.0781	64.8842
PRRC2B	125.582	103.817	145.822	192.952	106.267	103.358	70.2842	75.3348	102.154	67.7998	73.5378	78.7694
SDHD	136.435	149.494	122.364	66.2732	138.595	164.579	102.441	138.223	112.22	119.066	143.193	115.307
TRIM28	126.376	113.712	153.476	143.922	119.712	119.838	109.984	121.616	108.337	125.105	148.482	113.132
MPZL1	134.216	132.135	124.465	56.1556	169.628	160.096	145.167	107.855	113.132	104.851	140.186	119.675
THBS3	104.758	107.471	112.26	270.151	103.089	78.9454	49.9873	78.6881	83.9157	49.568	97.2316	80.6341
UBTF	121.024	108.572	148.768	146.401	135.388	116.435	66.7201	93.3683	79.3603	83.719	105.567	83.1143
YME1L1	146.659	132.295	127	93.998	138.338	138.088	123.77	144.061	123.71	146.401	140.6	142.198
CCL19	103.203	24.901	344.184	68.6643	64.0523	170.844	16.332	12.2578	8.15331	16.2697	4.37579	16.425
CD93	110.749	116.179	150.462	126.287	127.126	144.989	419.356	162.831	222.369	250.693	172.551	283.317
SERPINB6	124.465	136.765	125.426	149.099	119.781	119.195	68.5851	135.869	111.372	73.62	103.694	85.5156
ELP2	111.456	145.513	135.388	146.128	130.485	105.588	53.8551	75.9095	93.1318	81.5476	82.103	75.1301
RNF146	128.771	143.922	116.487	118.04	150.462	115.766	87.9504	115.909	132.656	96.5311	118.886	94.8674
ATP5MG	133.293	133.663	120.236	52.2431	152.777	180.893	114.654	168.095	113.886	128.485	122.756	122.895
OLFML2B	142.47	143.978	150.025	48.5514	163.717	124.337	28.5106	77.6256	79.107	24.4409	72.5799	64.4968
PIK3IP1	124.433	161.576	119.675	102.026	151.555	113.767	36.2158	107.334	75.6363	34.8601	107.635	59.2772
ZNF644	140.849	132.602	139.3	112.22	126.822	120.999	96.7859	155.803	129.051	124.981	137.021	114.925
ATP6V0A1	113.743	107.194	134.057	152.777	142.294	122.595	74.9564	86.1165	106.001	75.2687	82.2468	80.4909
UBE2E1	134.001	137.179	128.587	96.9329	128.54	147.37	103.264	172.256	109.114	127.25	169.228	133.366
CD99L2	149.159	141.284	131.711	87.9504	115.469	146.84	64.0399	116.531	134.486	80.9599	138.427	90.4966
HCFC1R1	135.018	138.958	131.523	62.3242	157.553	146.735	39.4436	118.657	64.7596	51.324	101.318	88.0331
YPEL5	128.737	136.065	125.256	85.6534	160.387	135.141	232.434	197.191	126.939	249.78	202.796	158.618
ASH1L	124.089	130.653	132.714	155.601	119.55	108.449	84.5021	114.214	131.16	93.7151	121.508	92.8136
RBFOX2	129.947	126.234	126.15	135.624	129.366	122.796	44.3587	96.1162	73.3451	53.827	104.243	72.0495
LAPTM5	146.226	90.8951	165.265	8.5756	163.865	194.812	657.029	201.706	240.017	504.951	218.557	371.161
ARCN1	156.703	144.282	142.264	71.0467	116.785	138.504	115.958	135.455	136.612	129.869	141.621	120.93
EIF2A	133.639	130.798	135.82	67.3509	147.915	153.907	135.231	121.366	134.892	139.718	128.092	147.873
SPOP	128.422	137.07	106.651	138.026	140.186	119.066	92.3516	106.19	93.45	82.7788	108.109	73.8331
NAB1	120.274	117.204	132.602	178.206	127.826	92.9883	71.2282	107.594	101.212	80.3373	112.891	99.1607
HERC1	121.366	108.675	135.189	169.867	120.522	113.263	64.7471	85.144	76.3406	54.5608	98.0577	67.7998
SVIL	95.0901	116.096	137.747	203.793	116.435	99.3948	183.468	107.828	130.89	147.064	95.6078	134.636
CREG1	123.457	122.295	98.3368	49.3657	205.243	169.703	117.134	114.972	100.789	103.584	109.439	110.535
NDUFB10	136.561	147.962	111.669	72.5327	130.602	168.947	79.9267	157.553	107.947	102.095	137.396	103.487
ATP1A2	154.812	187.532	114.068	122.112	124.433	65.1852	54.9035	187.68	166.601	84.0212	168.947	90.6719
FAM193B	94.3243	90.0588	106.358	298.899	101.758	76.6204	79.9509	88.4276	67.1845	55.3567	69.1463	65.822
MAP4K5	137.07	141.654	125.714	138.223	124.465	100.408	76.7783	122.449	93.3411	95.0105	103.016	106.791
CRTAP	122.26	135.075	107.057	84.8211	164.015	154.098	67.7998	136.435	104.388	75.9234	145.822	97.2658
KXD1	124.796	134.35	115.264	116	115.435	161.462	107.229	128.422	118.04	105.842	120.878	113.743
PTOV1	109.984	97.5145	125.152	208.571	126.257	98.8105	67.9406	89.0488	105.316	65.0164	90.7381	80.5465
H2AJ	104.388	173.132	84.4768	97.0411	126.376	180.561	98.3368	196.296	178.875	118.994	150.462	171.284
PTPRA	154.382	140.784	124.846	82.0157	124.337	139.597	80.6738	140.123	110.663	107.555	133.135	116.284
SETX	128.092	121.069	140.355	121.324	128.681	126.42	122.796	101.277	102.095	112.394	113.628	104.595
PNN	111.003	106.597	116.531	195.563	120.115	115.958	115.555	106.488	105.754	138.223	111.606	125.855
RTL8C	134.35	152.184	127.559	104.758	109.794	137.07	76.8516	124.846	144.357	96.0025	123.37	108.487
TRIM8	125.152	123.869	118.298	163.304	107.514	127.559	66.7691	90.3475	128.922	73.9415	91.9814	80.7066
EIF3CL	112.78	140.027	100.14	115.264	161.462	135.692	113.423	114.431	139.774	101.253	56.2072	120.274
REEP5	147.37	142.874	122.295	75.5434	134.35	142.767	88.6864	149.159	138.026	113.132	158.832	121.573
COMT	130.432	114.778	136.065	118.202	129.104	136.561	52.686	104.388	121.324	69.0747	103.089	66.5804
ETFA	111.158	127.663	120.049	136.435	121.664	148.162	68.9644	71.7865	105.236	89.1081	91.9228	72.7545
RNPC3	106.885	100.247	95.5308	255.547	108.675	98.2283	64.5089	81.8199	75.9234	62.1564	79.2208	68.1549
SUPT6H	117.785	113.953	126.323	187.79	102.779	116.224	147.915	117.785	135.018	141.055	131.16	131.386
H4C5	152.476	139.774	150.953	51.7041	149.394	119.998	67.457	124.886	99.1985	63.0628	144.989	84.7996
DDR2	131.895	153.907	109.257	58.4401	148.424	162.296	63.0908	99.771	137.747	82.2468	151.95	98.7719
KARS1	129.182	130.432	124.886	90.0381	137.396	152.249	135.575	137.915	119.55	161.12	116.915	147.117
EGLN2	112.089	113.534	107.784	209.64	119.066	101.758	134.35	96.6429	131.211	110.713	119.385	130.432
TEAD1	145.167	151.555	120.999	134.702	102.915	108.295	66.5561	129.051	164.381	88.4439	131.973	100.094
SBSPON	165.826	229.193	139.11	63.8031	97.1405	67.7089	70.9084	187.79	168.53	111.945	197.047	128.422
TSC2	89.7336	79.7463	121.024	289.583	87.902	94.6293	52.5778	70.8703	90.865	43.2441	80.1947	58.5516
SUPT5H	117.026	121.438	145.283	150.693	123.836	104.324	94.0848	116.972	120.274	112.326	110.413	106.323
CREBBP	125.492	96.6429	133.4	211.612	101.985	93.3992	125.855	98.4575	101.162	76.6651	84.3056	91.0125
CYFIP1	119.038	131.386	111.516	145.384	119.195	135.937	72.1418	115.224	118.657	93.9475	114.214	107.974
LEPR	171.399	143.004	90.7813	78.0695	166.451	112.489	66.2214	86.275	178.682	65.6324	148.867	133.935
JAM2	104.411	92.276	108.729	187.36	150.953	117.817	35.5214	71.2282	59.1349	29.233	89.7336	48.792
H4C12	133.712	101.663	143.865	33.3534	167.343	181.26	41.0063	63.4486	86.0932	28.2162	47.8853	94.9858
AFF1	123.078	105.932	143.254	172.614	109.633	106.565	85.9951	85.9349	126.04	95.0713	112.78	91.5967
IRF9	135.692	99.9563	161.008	151.048	113.302	99.859	183.313	133.817	141.055	148.257	173.337	200.743
PIGT	124.295	160.241	111.698	78.7694	128.644	156.703	82.1403	95.1609	105.114	85.4756	114.317	110.301
SP1	130.685	137.51	127.826	117.495	127.719	118.732	96.9008	112.089	103.659	91.3738	123.575	93.45
CCT2	140.241	148.546	129.051	71.96	127.035	142.704	286.699	193.367	204.734	334.492	176.359	248.056
PPT1	134.545	147.37	138.088	48.621	147.707	143.193	153.232	153.68	118.886	107.635	148.935	150.569
SAFB2	101.135	95.6932	123.457	230.595	121.794	86.8272	105.163	87.539	156.267	102.779	103.314	116.841
HAX1	147.305	124.631	122.449	73.5805	145.608	145.449	91.1614	149.806	114.561	99.8997	128.367	100.84
FDFT1	154.566	110.501	147.37	91.1769	122.536	132.185	62.1932	129.774	134.636	72.685	117.461	102.696
RBPJ	133.331	136.561	130.301	87.7577	128.771	141.198	123.985	109.514	110.581	118.511	110.535	114.654
MLF2	131.028	125.346	124.631	118.657	117.134	141.113	152.249	149.297	135.937	142.952	129.718	142.47
ITGBL1	216.594	106.748	122.895	65.6721	137.441	108.022	48.0272	102.629	124.053	77.9059	124.398	79.796
MRPL20	124.846	112.842	134.702	112.089	129.869	142.952	132.26	161.462	123.51	137.973	125.925	125.754
GOLGA4	122.401	122.895	122.026	142.874	120.236	126.693	95.1907	102.257	110.874	114.068	106.922	103.817
LUC7L	107.194	95.2199	119.35	225.148	115.806	94.1522	76.9606	78.5809	89.8112	83.9157	84.2246	85.3244
OAT	141.492	152.311	126.376	53.7856	135.189	147.191	122.364	160.819	157.655	155.144	169.567	151.489
PA2G4	142.542	135.141	137.835	91.4572	118.202	130.685	208.249	145.087	179.78	245.715	131.576	199.58
APOE	53.1483	136.612	54.3092	51.324	223.798	236.356	30.0245	86.3011	53.1742	50.4937	73.7301	44.0037
ATXN2	111.068	104.758	128.281	210.797	107.784	92.7263	52.2122	64.7596	86.6029	51.0751	65.8332	57.4365
TCEAL9	137.345	134.819	117.534	56.488	144.357	164.826	68.4056	137.51	81.9061	112.557	123.71	111.516
CYBB	148.935	86.886	149.494	12.4953	126.234	231.211	47.3113	85.8386	51.2364	77.9993	77.9289	107.705
GBP2	139.06	124.23	153.134	91.9008	138.695	108.181	175.923	160.493	72.4956	122.057	133.213	192.859
FMNL2	154.207	152.777	148.701	102.341	123.326	73.7088	93.501	140.415	159.366	122.26	120.156	108.368
IDS	125.256	154.334	135.141	140.784	106.399	92.8498	163.167	138.164	140.65	109.395	134.77	134.892
CPNE3	139.889	141.113	133.566	87.9908	137.021	114.601	63.3626	111.158	104.284	74.5772	126.653	90.1752
ANKHD1	105.803	120.999	134.77	200.3	100.408	91.8026	94.1115	79.0327	85.8386	70.3085	103.733	82.6659
NFIC	123.409	104.243	115.71	208.05	99.5178	103.042	34.176	70.9379	77.7742	44.0881	58.7111	54.0493
UBE2L6	152.311	111.516	172.463	53.827	124.981	138.695	91.9634	105.214	96.2156	91.3273	99.7226	116.096
CEP170	138.164	123.661	135.075	108.295	130.022	118.09	62.2723	101.758	78.0181	69.1658	93.6794	101.816
RTN3	127.975	147.191	97.5145	68.7824	146.054	165.076	190.443	143.978	158.336	153.769	143.787	136.273
PEAK1	137.396	109.514	148.935	133.935	111.158	110.713	50.7268	97.3518	108.418	53.013	78.7458	84.2686
FEZ2	130.653	140.289	118.608	78.1811	133.817	150.078	89.2719	141.055	148.324	99.3703	157.655	101.094
SLC12A4	107.386	99.0599	122.26	239.643	93.1318	88.7293	48.0178	78.1315	101.558	53.4588	80.3373	73.5888
RAD23A	125.105	136.697	131.895	119.952	106.952	129.484	99.4541	119.874	134.94	115.766	92.2066	111.999
HLA-DMB	138.026	97.4405	143.64	54.6479	166.601	149.356	34.7158	82.8734	48.199	31.5489	81.8199	107.784
STAG1	128.147	122.401	128.737	154.27	99.7467	116.096	67.0491	102.11	78.9771	76.2252	102.74	78.2962
PLAC9	136.612	178.206	128.54	58.3694	103.401	144.061	55.223	95.4733	104.999	67.7478	137.262	124.846
LARP7	136.336	130.072	128.092	94.4	127.601	131.446	91.1424	137.61	81.6603	108.545	115.435	103.089
RABGAP1	109.474	123.929	122.796	159.854	122.895	108.869	57.7357	99.4907	99.9563	65.7211	99.8249	66.0812
ITCH	139.555	128.422	138.026	100.117	131.104	110.04	124.747	155.211	151.738	126.287	134.117	117.345
RNF10	128.922	120.156	127.508	161.968	102.257	106.001	168.791	124.398	165.388	164.715	120.999	127.447
HEXA	106.031	121.714	92.4653	132.295	164.125	130.072	56.0915	81.996	94.7971	68.4628	82.2023	82.6222
PRPF6	113.886	114.691	123.277	161.759	113.712	119.127	69.712	119.435	93.6223	71.4318	106.651	82.6462
HSPA5	170.268	117.253	183.468	59.2054	97.0748	118.608	121.024	131.323	117.061	337.744	95.6614	106.982
JUND	143.004	96.3137	187.532	125.346	113.886	79.4213	127.826	292.207	180.722	140.6	318.865	253.867
KIF13A	111.516	117.917	112.964	159.582	125.618	117.726	88.6573	128.54	98.0577	78.9771	128.922	97.2838
MKLN1	126.939	127.085	138.571	125.492	121.616	105.567	69.4282	105.187	113.423	85.3518	111.945	84.9854
PTBP1	119.712	116.435	137.658	145.087	100.117	125.195	138.278	126.287	130.249	145.822	129.25	143.727
PSMD8	138.958	145.223	111.606	72.7312	115.609	158.832	154.566	147.37	147.305	165.596	126.323	152.777
STAT5B	117.085	116.972	119.952	136.697	132.656	119.303	184.279	113.263	114.462	158.258	118.355	125.582
ECH1	90.2072	122.708	89.0488	116.464	149.356	174.67	52.3733	82.5387	102.06	55.1526	88.4276	66.5561
TRIP6	102.341	116.595	127.192	154.812	125.855	115.224	49.8061	107.759	93.9475	64.123	102.154	84.5399
CD34	85.8386	144.357	95.0105	171.399	127.447	117.571	39.2056	101.318	85.1223	33.5113	111.669	73.4328
WDR61	142.198	116.053	123.212	112.823	110.663	136.488	81.3374	113.852	110.535	83.9992	112.174	105.842
WWTR1	145.325	154.689	130.19	65.822	120.321	125.056	88.0826	115.766	108.449	96.3137	129.654	106.073
RP11-864I4.1	97.4405	92.3516	101.593	58.1333	135.775	256.034	55.8929	149.218	57.2988	58.6454	120.778	118.224
SGCE	118.696	161.008	102.364	73.5888	140.784	143.865	71.016	143.254	123.661	111.669	154.689	129.25
CMPK1	130.301	137.915	104.149	63.1049	144.559	160.032	106.509	138.695	118.511	128.644	145.513	116.724
RBM17	101.985	126.78	130.485	147.37	112.585	120.465	142.05	117.817	124.796	103.556	118.202	125.056
LETMD1	90.1752	105.567	111.637	150.77	150.656	130.737	49.2889	74.3261	82.5563	47.0983	75.4529	64.1645
CPSF7	120.606	107.416	127.321	172.551	117.817	92.9394	130.301	105.511	130.685	104.123	89.9211	110.713
TCERG1	121.105	114.214	126.822	170.423	105.803	99.5923	136.612	89.3575	128.54	155.601	79.0327	134.608
PLP2	120.878	148.701	116.879	82.2468	154.334	114.561	156.158	148.162	120.67	150.569	123.799	147.191
NPIPB12	91.0286	93.826	113.628	287.901	69.5759	81.4699	77.7143	79.8766	99.859	69.5333	82.0157	101.253
GGNBP2	118.886	113.463	132.054	131.576	118.608	122.449	107.416	125.618	121.105	105.661	114.171	109.223
RNF181	129.815	112.359	114.654	91.9634	129.815	158.43	110.073	143.541	95.8548	128.987	125.056	122.026
ST6GALNAC2	149.494	187.088	121.934	140.027	82.2252	56.1757	74.5232	170.125	149.356	68.8117	152.977	127.192
C4orf3	122.857	159.078	117.495	57.1602	129.484	150.866	120.21	162.072	122.489	130.138	154.922	141.892
CFI	130.536	92.1136	140.415	139.11	105.187	129.572	35.873	68.1985	65.2233	38.374	80.0733	63.5712
PTPRM	85.6534	100.758	105.163	212.603	110.501	122.208	54.8306	107.514	96.0257	49.1098	109.566	68.6401
ROCK2	123.212	125.582	119.038	123.059	119.35	126.15	71.4318	116.487	137.835	80.2439	108.752	99.424
DCAF6	120.321	110.485	115.958	144.143	130.89	113.953	64.7128	92.8136	88.614	73.3263	100.498	75.3348
APH1A	123.51	125.925	118.202	71.9825	147.191	148.611	98.0235	127.826	112.891	111.003	130.072	128.644
LRPPRC	119.998	129.051	123.51	144.184	105.145	113.463	112.394	100.286	120.465	142.198	104.195	132.295
SUMO1	134.486	143.193	114.494	75.4096	127.379	139.555	113.534	131.66	100.969	130.89	134.636	112.557
NDEL1	116.724	115.307	119.234	167.73	106.844	108.675	603.488	210.285	256.812	422.027	281.384	325.158
COPE	120.67	129.774	130.432	85.214	104.351	163.717	154.689	141.113	120.558	139.674	129.869	148.091
MAGED1	138.63	131.576	140.65	51.4725	120.93	150.77	47.8853	102.095	76.2252	58.5887	105.698	82.5563
CCT6A	129.654	123.985	125.29	95.5003	103.264	156.006	185.208	142.05	157.235	254.916	147.244	191.247
HMGN1	124.595	132.562	133.331	82.4213	123.457	136.953	62.6173	124.692	94.2562	85.4564	97.7389	99.2721
SAFB	110.178	96.3632	129.718	177.753	115.766	103.401	122.595	85.8706	125.346	114.972	95.0901	107.674
MAPK8IP3	79.7018	69.2633	96.3632	318.865	92.5473	76.4334	56.795	69.5333	67.2556	55.2443	67.0491	61.4779
GOLIM4	136.065	143.375	124.14	82.2023	133.4	113.852	53.6891	107.635	94.7693	64.368	118.421	89.4464
USP7	127.771	119.55	125.855	125.426	109.514	124.23	126.15	116.879	124.14	143.004	109.914	138.223
PPP2CB	148.701	138.088	126.42	86.3955	120.465	112.22	145.087	169.131	208.696	168.618	173.923	179.78
NCOA1	128.367	120.522	129.366	111.189	134.702	107.911	116.724	112.622	113.953	112.964	122.536	108.109
PAIP2	142.767	127.826	119.066	71.3206	137.973	132.976	132.902	140.289	121.573	133.765	119.303	121.616
ZNF91	132.783	129.522	120.67	137.262	113.628	97.7753	55.1338	108.487	92.701	80.5802	120.115	75.2337
SNX6	115.909	114.317	112.663	86.5743	156.267	145.513	82.9339	94.0848	76.6429	92.276	110.449	98.5254
TUT4	129.329	105.454	126.596	169.051	107.416	92.8853	63.2471	87.3234	87.7577	59.226	81.5294	63.9935
FAM114A1	144.5	132.424	134.892	77.5156	117.917	122.295	29.6019	99.6639	73.2429	45.4524	93.1015	76.1938
DYRK1A	123.612	127.719	129.774	138.958	110.81	98.3845	107.555	105.895	120.115	95.1184	113.712	83.0313
HLA-DQA1	190.787	146.659	197.975	24.387	107.947	61.3084	48.705	85.0354	41.0862	50.3098	58.4849	90.7381
NDUFA4	106.625	135.388	101.907	94.7693	128.325	161.861	85.0354	155.268	113.602	98.3845	106.073	101.887
SRI	137.915	140.241	112.359	76.9606	134.636	126.653	103.203	147.915	144.426	124.14	136.811	126.822
PSMA6	156.267	134.636	67.5047	67.0114	138.088	165.197	199.924	191.247	125.014	240.699	144.24	193.858
ADGRL3	128.54	170.268	107.158	118.224	125.997	77.6991	69.845	186.794	97.1937	84.581	132.562	145.283
EXOC4	111.858	110.621	120.395	158.007	110.301	115.909	45.2094	79.1847	76.1333	53.1483	84.4201	62.6173
FCER1G	152.777	75.6706	157.005	4.45528	188.989	147.915	471.494	112.738	127.771	568.608	128.185	287.901
RTF2	134.415	137.747	121.538	79.9813	124.886	127.924	206.79	168.947	139.889	166.858	161.3	144.989
NRBP1	120.558	111.811	118.48	120.21	126.47	128.922	87.3691	113.602	102.11	105.088	119.952	108.869
SNX5	130.485	117.865	121.573	80.8516	142.264	133.135	102.11	101.535	121.873	121.934	101.985	108.729
DDX24	120.968	124.337	129.409	110.81	120.999	119.594	128.887	113.953	137.51	132.135	116.879	143.541
CDC42BPB	106.001	104.785	117.603	205.131	90.5949	101.663	55.0037	82.6462	108.207	63.4486	92.1294	80.7383
JCHAIN	266.982	21.3599	383.591	0	34.8736	18.7578	3.65722	12.2199	29.8708	50.6163	0.879117	23.1065
NXF1	106.423	83.7972	121.366	200.909	114.654	98.2699	108.14	96.9008	84.1577	107.194	113.348	101.593
AP3S1	127.559	144.184	105.624	65.1406	131.823	150.693	100.05	135.231	132.135	120.321	132.656	121.714
SEC23A	125.29	130.536	122.401	85.4928	123.661	137.262	64.3119	104.685	91.662	77.155	114.972	88.8948
PARP4	116.595	111.114	113.302	127.719	128.092	127.663	158.559	97.7175	98.9185	104.052	108.869	104.94
ASXL1	119.234	96.2156	125.465	190.787	99.3948	93.0197	99.5178	122.112	121.157	107.229	127.126	115.014
PSMD13	122.057	116.665	129.104	91.865	112.663	151.738	122.978	139.674	109.395	132.848	115.264	128.839
PBRM1	123.869	105.163	125.925	125.714	118.421	124.747	67.5382	94.3243	95.0901	77.8516	97.1937	93.892
COL21A1	140.355	120.878	125.056	104.558	167.604	64.832	18.9707	94.2848	80.8852	30.6214	87.9908	45.3962
PTPN11	136.953	148.091	108.418	78.6881	110.621	139.967	99.424	141.284	144.184	128.092	137.747	119.038
RHBDF1	116.337	113.767	109.884	228.629	95.0105	58.9374	35.4736	110.535	81.6422	57.1076	85.6041	81.8802
CLSTN1	121.974	136.811	134.545	102.154	124.796	102.095	47.8744	88.4439	117.603	51.5535	90.4546	71.2282
DPP7	97.1937	110.301	116.096	136.886	136.273	125.014	58.9512	93.1015	94.0848	78.5499	69.845	99.0264
GOLGA2	132.185	102.492	110.713	142.05	110.835	122.978	51.086	90.2573	84.7081	55.7493	101.816	85.4093
PGAM1	132.104	131.104	120.156	58.4748	118.948	160.387	124.053	137.179	123.929	141.492	130.485	137.262
NAPA	122.756	113.172	131.973	115.014	97.4784	140.544	129.329	119.838	106.702	127.508	119.838	142.767
PTPRG	91.3273	95.767	108.14	191.632	110.246	123.15	51.661	68.8779	115.435	80.4909	81.2302	73.3451
PARP14	131.104	89.2079	148.482	117.726	123.71	109.955	110.621	108.418	86.2215	89.2079	104.123	121.157
MAPRE1	135.075	139.06	131.323	65.2233	109.566	139.889	192.168	162.203	160.897	190.96	146.84	164.826
GHITM	132.135	139.597	110.621	56.9195	123.929	156.927	139.3	154.27	127.826	141.284	141.892	131.028
ANP32A	114.778	135.82	121.714	87.4601	140.6	119.55	114.741	121.573	91.9228	93.7512	116.224	104.243
PRCP	100.735	112.326	105.932	103.898	148.768	148.257	58.0686	93.45	60.9046	45.9861	108.909	80.7236
SMAD4	122.978	127.25	125.618	142.628	96.8389	104.388	73.7867	93.6034	82.6659	78.6881	88.797	80.9763
MUSTN1	33.2028	169.567	35.4635	154.382	222.167	104.411	41.111	94.5623	33.5821	30.2137	58.5887	59.4589
PEAR1	108.572	90.2573	142.542	171.194	121.277	85.0595	18.7769	52.6005	37.4455	15.711	76.1746	40.1187
MFSD1	123.929	118.886	128.367	54.7671	133.213	159.078	130.653	98.7719	111.669	102.992	106.456	115.435
YWHAG	128.887	120.606	130.022	67.7089	114.068	156.825	248.722	112.174	250.461	297.305	136.435	308.143
EIF6	132.361	123.059	115.513	79.5674	121.438	145.993	157.425	139.841	132.902	169.228	132.054	160.562
TJP2	90.7381	128.681	98.9765	147.244	126.42	125.582	94.0226	60.9164	160.241	110.347	112.823	144.559
RAPGEF5	101.843	85.185	122.489	213.969	98.8925	94.8674	49.6084	119.781	99.0264	54.6691	110.81	73.1762
MCM3AP	105.388	93.0576	119.838	215.875	93.3226	88.7693	56.4667	76.4798	81.3995	60.1857	75.1121	68.3015
REXO2	115.835	134.702	121.438	101.397	120.156	122.401	90.8275	88.5931	119.127	122.165	84.5399	114.778
WDR45B	114.925	127.601	113.221	113.348	110.413	136.391	108.295	148.424	119.952	133.4	145.449	139.11
MFF	134.608	132.361	109.794	87.6313	133.765	117.646	79.0498	131.028	96.4046	101.318	103.115	90.8951
EMC4	143.865	126.097	106.952	66.6673	117.393	154.382	78.2529	152.078	106.625	91.0125	108.979	104.785
SLFN11	125.542	118.355	126.234	113.996	123.612	106.982	73.7406	81.3995	89.9211	104.491	121.873	125.465
THOC1	116.632	102.696	117.253	152.374	116.487	109.173	75.9452	80.5982	94.5623	81.6422	68.1549	90.2356
RUNX1	155.211	92.4178	178.082	100.999	78.9913	108.06	86.4874	46.3705	58.7354	76.1938	49.5593	109.302
EIF3H	118.439	138.695	102.11	80.5982	143.42	130.485	101.253	159.366	102.306	121.835	127.508	133.4
LYVE1	107.911	119.874	77.0562	12.0114	139.774	256.602	124.398	131.895	99.5178	93.2285	87.7283	205.758
HIF1A	125.855	97.7175	157.235	62.7915	125.582	143.922	386.855	143.787	203.946	408.613	130.432	300.534
USO1	131.16	128.367	117.785	98.6373	118.128	118.994	72.0844	102.284	103.314	94.461	111.068	94.2848
KAT6A	135.869	114.133	126.257	137.396	104.619	94.5623	180.102	117.204	136.886	155.093	134.608	129.484
ABCD4	81.2932	102.583	108.449	221.058	106.488	92.7982	31.8808	55.0257	60.1969	35.5943	64.0221	45.9067
RCN3	117.603	130.485	128.325	110.04	115.087	111.068	63.5849	52.0037	74.3261	52.1968	73.5805	77.5346
LMBR1L	79.3603	86.7915	110.347	231.474	114.972	89.63	66.2577	92.1851	88.1245	57.0275	100.375	72.1561
MTIF3	93.6034	122.66	108.942	120.558	131.386	135.231	63.3481	100.735	83.1143	61.9019	109.004	77.644
TENM2	169.228	119.594	145.993	51.0422	118.09	107.555	20.6465	82.9655	87.8861	24.6912	81.996	59.9349
NPTN	120.21	133.449	111.24	97.2838	128.367	120.878	101.663	109.606	102.284	98.2699	102.026	93.9278
LAMTOR1	125.925	128.839	109.355	70.0992	121.974	155.144	99.7226	124.512	96.1748	93.1318	109.066	112.089
GIT2	113.221	89.3575	131.386	143.865	111.783	121.538	91.5721	77.1116	74.5772	54.2675	83.2052	63.1446
ARHGEF17	89.5515	76.2112	116.841	268.501	84.8809	74.8448	28.0526	83.9826	67.457	32.9036	63.0908	52.8511
SLMAP	93.0576	132.26	102.992	166.949	112.047	103.115	91.8248	118.696	100.247	86.6029	100.699	77.6256
PUM2	126.04	115.806	137.441	123.37	111.189	96.4342	84.2868	98.6373	95.767	81.9452	101.035	84.1271
SLC43A3	114.431	104.558	123.078	93.0761	117.571	157.075	142.767	87.0641	111.894	160.493	117.393	175.711
GBF1	118.09	93.3855	141.198	166.775	93.7758	96.3137	82.3655	79.0861	105.932	70.4518	84.5671	87.0087
H2BC5	135.455	108.14	145.513	52.3379	131.16	136.273	59.8399	99.9857	54.6691	49.8567	110.948	54.1938
PPA1	131.446	140.849	146.401	45.7958	109.395	134.77	263.534	203.594	318.865	323.152	171.781	255.812
WASHC3	112.174	115.958	118.355	116.785	112.842	132.295	70.6387	135.937	106.031	77.0562	121.069	88.797
PSMD7	127.085	128.737	109.514	81.4892	118.657	142.628	159.487	158.336	144.143	192.589	129.522	156.703
TAB2	143.978	145.087	139.501	65.9208	121.366	91.9008	104.709	124.465	104.123	99.6639	111.003	106.115
OXA1L	96.0982	124.465	93.2023	105.236	133.712	154.922	75.3348	96.4046	93.3226	77.7143	105.803	89.3347
HINT1	115.224	127.035	122.165	56.6507	122.112	164.381	96.0025	133.213	127.25	163.393	178.805	108.295
MSRB3	86.5351	151.95	90.2356	152.977	110.687	114.691	64.2658	134.277	109.173	66.4448	117.026	73.7406
TNFSF10	105.316	116.126	118.224	92.6349	136.024	138.63	131.771	108.06	44.9112	73.7406	114.133	76.9606
NADSYN1	100.621	91.9634	135.455	172.463	109.302	97.1405	104.491	67.7998	82.9888	76.9606	66.119	71.9825
ARNT	113.534	119.435	120.878	113.886	131.211	107.828	54.7868	90.2356	90.9812	60.6884	94.2562	76.1821
RBIS	114.832	125.492	106.669	80.7383	129.182	149.218	75.3584	148.091	92.9209	94.7009	119.066	109.606
TIAL1	110.156	104.123	113.804	135.388	143.105	99.4907	66.3099	73.3451	77.1305	64.7128	69.7441	66.1386
HNRNPD	111.945	106.115	123.985	163.502	101.816	98.313	80.2992	107.974	107.194	92.1136	95.2745	95.2408
FAXDC2	110.535	163.167	87.6904	119.998	138.767	85.3854	33.3591	112.527	101.758	43.869	114.778	68.983
EP300	113.566	105.265	138.338	150.866	104.195	92.9209	102.992	89.1346	100.999	75.6533	93.3071	85.2333
MICALL2	97.5145	93.501	101.349	287.067	80.9326	44.7463	45.1568	90.4284	63.8922	63.1345	83.1582	89.1481
RBM26	119.874	105.058	113.673	143.541	122.978	99.9331	53.827	78.2034	68.3579	61.9543	78.0417	57.6156
ALG13	99.9331	104.411	131.66	174.818	102.154	91.4572	53.4489	70.2517	90.4966	59.7155	74.7973	61.5249
PPA2	112.394	112.089	124.23	100.789	130.072	124.631	71.2938	101.135	84.6146	85.3244	102.257	95.2745
HDAC7	78.1558	81.33	95.3241	274.481	88.296	86.3278	64.368	63.729	101.535	64.2588	68.4628	73.9078
ABR	82.3401	83.0569	99.7226	260.553	92.8853	85.3518	84.7081	96.7859	69.5759	62.7473	73.4567	80.5802
INTS11	85.6801	82.0157	100.117	267.609	94.2002	73.9698	62.3658	74.7271	67.7748	59.4399	73.1762	62.9814
PCMTD2	108.06	96.6916	101.318	156.927	140.355	99.8997	47.2634	83.5077	79.8766	40.0455	90.8381	50.5357
ADAM9	106.488	119.195	101.397	62.9445	145.223	167.604	77.0562	90.8275	87.7283	99.8249	94.5623	101.535
TCEAL8	130.89	134.277	105.803	46.1223	145.649	139.841	32.3983	130.301	81.0441	55.6474	123.059	75.0749
TPD52L2	115.052	118.421	108.337	105.538	112.326	142.264	166.949	119.066	107.416	131.028	104.785	126.323
KHDRBS1	122.449	117.163	123.836	110.713	114.832	112.842	81.4539	109.302	106.399	83.6731	106.885	91.7185
POLR2A	96.9329	92.4384	128.681	196.026	83.1404	104.123	106.565	104.457	115.806	69.5614	136.886	94.2238
VDAC1	123.326	131.711	118.439	70.8957	111.456	145.384	167.73	132.848	154.207	211.889	120.67	183.602
NDUFB1	130.072	121.974	86.6029	56.0818	101.094	204.923	110.178	194.021	102.257	121.74	163.018	154.207
PPP4R1	119.55	121.105	111.894	129.104	112.78	106.16	222.966	141.972	161.462	170.125	138.504	171.781
BTAF1	108.633	96.7859	105.661	189.544	90.2573	109.606	103.487	130.602	109.257	110.898	113.463	112.622
MTA2	124.512	107.784	129.329	108.82	103.659	126.323	136.561	111.372	137.973	158.007	132.902	147.707
POLR1D	99.7467	113.996	110.04	110.535	134.545	131.211	106.16	108.729	109.035	122.208	105.236	112.326
SLC25A5	104.491	124.512	114.561	59.7297	119.952	176.54	189.31	153.907	124.465	229.503	133.4	183.813
SNRK	100.498	101.643	120.558	135.869	113.566	127.447	152.476	104.491	86.6574	105.236	127.25	90.4284
CSNK2A1	104.595	111.735	123.37	122.401	117.061	120.395	83.6731	78.2529	97.7389	89.1481	72.3081	96.8053
PRSS23	118.202	112.823	95.8548	39.9294	256.034	76.6429	58.9782	115.435	73.9698	76.2812	85.2333	123.985
HSD17B11	106.16	121.024	90.6719	93.6034	149.494	138.278	177.988	144.687	99.771	129.051	164.23	131.104
MARCHF6	127.601	113.263	114.832	142.952	110.012	90.5372	92.9209	103.174	115.087	85.144	102.4	89.7336
PACS2	94.4911	115.404	100.094	215.469	90.379	83.2303	48.9536	94.6293	133.331	59.1349	97.574	69.8856
PHACTR2	122.796	103.779	129.182	97.3176	112.174	133.663	41.8448	67.4778	79.5164	51.403	101.507	64.9761
NFKBIZ	162.732	81.2732	233.169	75.9691	74.4	71.3635	434.245	486.399	233.994	376.559	508.444	370.16
EPN2	103.556	74.1951	105.486	258.252	84.655	72.5327	50.2519	58.6528	81.1552	55.4189	70.7681	63.6987
CFDP1	128.587	107.911	128.922	125.105	104.558	103.584	77.6615	120.465	99.424	94.7693	109.661	90.3989
CDK13	109.514	98.103	112.823	175.814	106.19	95.1609	72.7159	72.8446	82.7347	68.8894	84.8211	71.61
BRD8	108.82	95.0105	106.844	176.602	108.14	102.06	69.5759	79.2385	74.6878	66.3585	75.1301	60.8141
CCDC88A	106.844	116.915	118.657	121.277	121.203	112.29	39.3214	59.5244	57.3751	45.8173	52.0542	53.7531
ASS1	93.3855	104.685	89.3575	112.047	134.819	162.831	43.1569	64.0523	85.277	53.3669	88.4018	61.1645
ZNF106	123.71	129.572	115.307	68.0007	128.281	132.135	89.3347	103.062	115.835	85.6041	120.606	92.5058
ARHGAP10	105.624	103.203	112.22	212.817	89.1081	73.8944	74.3408	130.737	145.993	99.9331	124.886	94.2002
SUPT16H	127.663	119.385	113.566	98.5523	117.345	120.21	108.207	134.702	115.958	137.51	121.324	118.128
WWP1	109.257	117.817	121.324	80.8059	153.68	113.804	41.3737	88.1245	71.3206	50.5639	81.2932	59.1225
CCN3	160.741	163.931	148.611	63.5472	89.0114	70.231	89.0488	179.78	157.6	93.0197	159.731	163.621
SCP2	77.5346	180.102	141.892	48.4933	126.287	121.616	62.91	118.202	60.567	58.1869	68.9478	58.0541
CRBN	108.545	115.513	106.538	123.078	132.497	109.71	56.217	111.945	91.7601	68.8518	93.4222	79.107
APEX1	114.601	116.841	107.911	77.644	122.66	156.158	92.2422	122.857	88.6353	122.756	105.163	97.3176
UQCRC1	112.585	127.559	110.37	94.0226	103.97	147.305	95.9577	128.092	101.397	100.699	110.156	103.174
MGLL	82.3655	128.887	83.1143	149.394	119.998	131.973	70.4518	125.802	177.229	57.9751	138.338	76.3841
SRSF9	118.657	115.014	119.498	109.474	113.767	119.038	107.828	110.04	101.065	113.712	98.0013	107.229
RASSF2	147.444	145.993	101.065	28.3186	116.972	155.601	321.59	165.826	182.493	185.208	187.36	192.088
IVNS1ABP	133.135	122.26	133.765	62.9984	125.105	118.04	958.161	247.394	262.959	1003.14	413.604	422.027
ARIH2	107.947	103.556	120.274	154.566	105.511	102.951	106.115	89.0114	104.532	117.061	87.6313	109.794
ARF5	117.985	119.066	109.661	74.6878	139.38	133.817	110.11	136.391	109.066	101.349	109.395	125.346
SLC29A1	99.6639	134.216	96.5504	147.509	112.489	103.817	54.4091	115.307	97.9358	50.0441	113.093	72.9524
MAL	157.553	258.252	127.87	20.517	99	30.5785	127.559	295.745	374.452	209.333	239.791	190.787
USP48	113.953	112.047	112.891	157.235	105.388	91.6434	45.5107	93.4855	67.8626	57.1867	71.61	52.5052
STX8	109.566	114.171	110.012	117.134	115.162	126.78	60.1857	105.058	83.5077	65.497	90.944	90.5372
RCOR3	103.659	102.11	114.133	186.794	107.314	78.7332	44.5751	77.2762	65.8	34.7774	65.822	38.1888
TMEM248	126.891	126.596	124.089	73.1003	121.538	120.274	85.4332	104.758	118.421	96.7438	109.355	99.3948
ZDHHC17	115.958	113.093	115.162	137.658	113.463	96.8723	74.2445	94.4286	82.6928	70.0639	87.4216	68.9997
RAPGEF3	41.5504	46.7452	57.6999	430.784	59.8191	55.4701	26.1718	44.6619	41.2278	18.4668	60.5103	41.6438
ACAT1	112.891	131.028	92.3214	86.4623	125.802	143.056	53.2346	141.492	84.7826	81.2118	114.561	87.7994
DNAJB6	114.494	120.115	125.014	111.114	104.324	116.387	138.088	147.244	120.156	157.803	146.311	137.747
MRFAP1L1	129.484	135.775	102.341	64.4332	130.685	128.644	95.3902	114.494	101.951	96.7859	119.998	96.6916
DAAM2	106.323	113.39	112.458	166.601	99.771	92.701	108.82	129.869	122.66	66.5561	98.5523	82.4965
CNPY2	128.839	123.457	117.571	83.4686	116.632	120.968	65.4119	126.47	85.144	84.2424	82.6042	96.7438
S100A13	81.9277	110.663	72.0701	65.4726	210.285	150.255	104.123	70.1689	108.979	85.2333	115.342	97.4784
TBC1D5	127.87	113.512	119.303	97.5145	118.994	113.132	56.3693	83.9623	90.2356	52.4331	155.909	68.2334
PPP2R1A	102.257	134.415	112.126	120.115	109.004	111.999	87.4601	91.9008	99.2721	100.14	103.203	96.7098
HM13	119.066	115.835	136.561	105.754	101.415	111.189	104.021	90.3157	102.951	111.516	92.5058	109.035
PSMD1	129.409	114.654	118.994	88.7293	98.9765	138.595	116.785	116	128.185	149.218	104.284	128.147
MRC1	119.35	96.4342	126.693	28.7467	146.128	171.968	31.401	30.0964	117.312	51.8714	48.3775	99.8997
ACLY	147.244	111.858	145.223	68.4378	86.8077	129.409	77.4132	104.021	96.9008	82.6462	106.23	96.5311
CAPZA2	101.507	133.366	100.17	100.536	127.975	125.346	155.093	145.223	122.401	155.268	137.07	129.718
STXBP3	128.987	111.406	111.372	117.461	111.277	108.14	88.1704	111.698	86.931	88.797	117.253	90.2851
SZRD1	125.754	117.134	123.15	87.3864	100.375	134.636	112.22	122.057	111.811	119.781	116.435	123.799
RABAC1	106.952	128.644	117.646	71.3635	136.561	127.25	89.752	121.471	104.149	95.8302	108.487	110.772
NUMB	109.355	101.558	120.74	145.325	114.431	96.9623	230.917	111.516	112.047	173.066	139.11	150.866
THOC2	108.368	105.624	113.512	141.342	115.052	104.284	66.1768	85.7455	92.1576	82.9655	91.1614	77.0395
LYST	93.2285	97.0411	95.0398	202.263	95.5872	104.999	128.485	109.173	69.759	72.2163	115.469	82.7556
BAZ2A	91.539	79.1277	115.435	232.434	86.7261	82.7982	87.2558	69.277	75.9095	76.9819	65.1406	72.9827
PSPC1	103.97	91.539	115.909	175.328	101.887	99.1274	72.9276	77.5659	76.834	86.6255	82.0792	76.2112
GASK1B	117.917	162.072	91.5072	60.8937	128.737	126.234	82.3401	166.247	142.704	117.785	138.223	132.848
PIGL	82.6928	81.4699	90.1421	265.875	77.4865	89.5867	60.7694	71.9018	75.9864	59.3485	73.3848	65.1278
AKR1B1	98.313	184.929	96.5311	62.1465	123.059	122.26	112.174	215.613	400.565	172.149	226.742	139.501
TINF2	115.264	125.618	123.661	101.458	98.2699	122.895	184.929	179.429	130.602	163.304	159.642	186.192
LPAR6	141.577	101.593	98.5523	57.3103	147.305	140.65	23.5075	58.2517	40.1187	27.7197	66.9448	28.5972
SAR1A	120.236	128.987	115.052	56.6777	109.984	155.909	116.387	157.005	126.15	149.099	137.61	120.049
SNAP23	121.873	100.789	127.126	90.865	123.985	122.165	129.522	106.702	93.5646	125.256	105.114	100.498
SFRP5	189.877	163.092	226.115	5.71335	99.4541	2.47406	89.302	171.86	262.585	141.73	229.781	116.464
DDX23	103.089	106.267	111.406	151.347	103.779	110.413	116.972	113.01	105.511	110.687	124.846	117.865
AKT1	115.469	114.431	114.925	102.534	95.7916	143.105	112.089	130.485	102.992	90.3989	123.836	103.358
DUSP6	138.571	150.866	147.915	54.6858	79.107	114.972	154.382	236.356	105.588	113.263	202.263	188.417
TMEM63A	93.9475	73.5109	110.535	235.046	94.1115	78.9611	38.1888	52.5868	47.9152	21.8023	42.5535	38.3356
FKBP5	120.156	79.5164	158.832	162.296	72.9276	92.0427	537.284	165.197	755.636	434.942	240.699	418.214
NR4A1	148.424	47.4309	255.547	91.6869	75.1301	67.5171	172.463	762.041	321.149	266.982	753.29	376.559
ID2	138.338	131.973	159.945	46.0393	110.073	98.8925	76.8152	181.746	72.8604	88.4276	121.573	127.601
LRRFIP2	106.23	111.783	114.171	140.97	109.839	102.18	114.317	113.804	116.284	139.555	115.958	124.053
NDUFB9	116.464	160.096	103.401	42.7958	91.0457	171.284	106.702	134.636	91.9814	111.277	117.785	102.951
GSK3B	114.133	111.999	132.976	116.915	102.095	106.952	81.8694	83.3246	97.0411	77.0901	89.0114	70.6724
TOR1AIP1	121.508	126.257	115.648	82.6659	125.195	113.743	128.644	128.147	114.133	117.495	141.113	106.844
SYNCRIP	127.508	124.692	122.66	97.1937	98.3845	114.431	151.884	136.065	151.884	169.867	130.602	163.717
MPHOSPH8	105.754	116.879	106.267	167.343	110.749	77.7143	55.5344	85.258	88.2188	61.359	77.3629	56.3453
CCT4	117.495	118.09	119.594	69.0464	129.774	130.536	138.164	114.462	112.622	168.947	115.052	131.253
GATM	146.735	223.617	104.457	41.9524	88.7293	78.6881	127	326.238	295.089	173.867	291.985	153.134
WDR45	100.536	112.738	111.114	142.374	103.522	113.712	121.714	89.5515	88.0331	100.014	95.4295	107.911
ARHGAP1	89.7847	106.001	111.456	145.734	105.486	125.426	60.1125	78.397	73.5109	41.5581	69.7001	62.2283
NPEPPS	113.263	92.2193	114.317	158.43	115.264	90.3157	91.9814	83.939	98.7422	92.8498	77.4865	93.8688
ITPR1	77.8286	99.3282	108.06	201.22	91.6434	105.486	83.4521	122.796	63.8173	68.4799	186.286	83.8286
VEZT	104.532	108.368	111.945	135.455	118.298	104.94	51.9549	88.4801	97.7753	79.172	100.286	78.8333
FABP5	101.784	104.999	116.179	62.5222	135.141	162.732	133.639	132.424	78.5809	140.703	113.172	116.632
SELENBP1	103.623	97.0748	109.066	122.756	118.224	132.602	44.2543	69.2633	91.5072	48.6413	90.0381	63.6585
UBE2G2	102.696	97.6149	108.109	161.659	97.6415	115.555	117.571	85.6534	123.326	123.212	80.2992	128.987
SDHB	133.366	139.501	107.855	59.7002	108.82	134.001	117.865	150.77	136.207	137.658	131.386	134.486
DPYD	110.81	108.785	123.326	105.163	131.323	103.224	140.027	94.9527	71.9297	114.214	86.3011	112.78
AATK	103.435	193.367	143.787	148.482	68.7567	24.6316	86.3011	156.557	208.796	94.8162	147.962	118.439
CREB3L2	136.391	121.573	137.146	88.0571	107.674	91.1769	38.6504	94.1522	114.267	57.3411	80.1678	78.8721
PAFAH1B2	132.602	133.566	116.464	75.1121	114.741	109.474	84.4569	106.597	103.042	90.5949	119.127	91.0286
RARS1	124.692	117.393	113.602	78.5267	123.212	124.398	96.2723	112.663	98.2054	117.603	119.435	103.115
KDM2A	103.522	87.3519	121.616	169.131	105.214	94.9261	118.04	93.2285	128.737	105.932	104.457	114.462
SEC62	121.324	128.587	110.301	80.5261	126.596	114.377	98.5254	120.558	128.325	118.696	117.345	114.691
USF1	111.406	101.758	110.948	120.778	110.581	125.855	101.535	96.0257	77.5156	83.0703	91.3273	79.3603
VAPA	126.653	121.664	115.609	96.2723	117.163	103.522	194.567	157.425	169.051	190.04	154.27	178.805
BZW1	128.485	117.534	119.712	64.1764	105.932	144.687	160.897	170.675	138.571	203.946	176.886	172.753
MARCHF7	129.572	118.696	107.594	102.629	119.874	102.026	123.869	126.097	106.982	118.224	128.887	114.133
INTS3	96.0025	80.6738	117.163	204.923	100.699	80.7631	56.5923	65.6454	79.5464	46.1872	72.5507	54.4179
SH3GLB2	103.817	104.94	125.754	174.67	98.129	72.8361	49.4583	116.915	117.571	73.2157	84.4768	99.7226
VPS13B	111.999	93.3683	120.21	174.014	92.9883	87.5168	85.1223	81.252	76.4334	65.9851	76.6651	70.2956
PRDX3	121.835	107.057	101.696	54.8221	132.902	161.659	82.8469	120.21	94.5367	98.1636	109.302	101.397
SSR3	127.447	144.143	108.785	55.525	107.555	136.435	86.06	132.656	147.873	127	148.424	131.523
SCRN1	129.869	218.305	108.264	46.7322	101.843	74.6878	120.115	295.365	344.684	180.657	275.95	159.945
BNIP2	114.214	125.714	110.749	96.8053	116.126	116	128.325	133.293	110.012	136.561	135.937	123.37
RSL24D1	117.345	123.612	102.862	66.4724	142.628	125.492	142.47	149.641	106.538	167.819	132.424	133.213
CCND3	106.702	102.257	130.602	152.184	90.8275	95.8302	223.617	129.366	146.547	99.424	136.024	138.088
FOSL2	132.26	98.9765	159.487	133.817	75.4397	77.9289	331.205	275.95	328.645	332.046	320.504	343.194
ARFGAP1	103.016	105.088	113.534	175.711	80.1678	100.17	68.7824	87.4216	85.9049	78.3805	77.8107	85.103
HSPE1	134.819	107.855	127.085	49.2069	113.263	145.283	243.806	188.533	147.707	364.327	189.178	208.696
G3BP2	99.859	122.026	120.968	78.2962	130.536	125.802	90.0588	118.421	117.253	112.26	102.951	113.172
MRTFB	56.106	90.1421	80.1472	265.514	91.4335	93.8688	26.5004	69.7748	38.2246	30.5618	82.9655	27.3455
PSMB5	123.277	106.952	110.898	61.0283	118.696	156.267	98.2699	122.401	102.662	127.379	123.661	110.835
ANO6	106.597	132.104	95.6932	74.3261	130.382	137.915	80.7066	100.247	123.869	94.0605	104.149	95.8973
M6PR	110.663	104.654	111.336	76.9076	123.51	149.806	106.952	99.1607	98.3678	130.432	95.2199	128.367
HGSNAT	95.2199	102.441	95.9314	182.357	98.0577	102.4	54.7671	74.6353	82.1565	52.4186	73.7994	76.9391
SETD7	112.26	138.595	95.7916	61.7887	140.123	127.719	58.3051	99.1274	122.026	77.3881	107.514	88.5698
CTSH	115.806	91.783	101.887	144.989	91.6869	129.522	47.0261	80.1059	60.6987	63.0354	59.0206	87.7577
ACTR1A	112.359	126.323	118.795	84.4201	103.992	129.654	106.423	114.023	113.463	121.664	115.087	114.377
MOB1A	122.708	116.464	113.132	58.0849	126.653	138.427	132.361	119.303	107.229	142.294	118.657	134.057
ELF1	124.981	101.951	127.663	83.3659	122.057	115.052	291.327	188.417	243.806	179.004	183.813	260.553
IDH1	129.522	86.931	91.9008	38.8127	136.612	191.247	31.7389	62.1465	59.6585	34.9501	84.8809	57.2515
GAS2L3	121.471	257.708	102.441	40.6645	116.337	36.3658	67.5923	221.452	252.486	138.63	255.812	122.295
RNF149	105.425	106.538	126.939	112.527	117.865	105.163	1061.34	223.798	296.351	707.872	294.398	496.83
COPZ1	128.644	126.15	109.004	54.0039	116.284	139.718	78.6881	113.463	85.214	94.1115	95.5308	90.3475
AKR1C3	75.4397	114.494	60.6031	122.66	102.026	198.484	40.5758	80.9599	78.3326	47.1425	92.276	68.2632
LRCH3	109.914	136.207	96.6429	146.967	99.3282	84.0212	70.9379	93.1801	76.3184	70.8703	82.3401	71.7972
MGST1	120.823	115.087	40.843	24.4155	128.922	242.705	30.5557	35.5084	146.84	54.3697	60.567	54.2919
LARP1	113.01	105.236	128.147	118.886	103.487	103.659	80.9326	75.4096	112.527	92.5058	89.3944	94.1723
AAMP	111.24	104.073	110.835	97.2658	118.439	130.022	106.885	111.114	119.385	133.293	113.602	129.572
IL33	76.1821	127	93.6223	65.3303	142.874	166.858	63.6987	98.2699	42.0144	59.1113	101.758	67.7319
ADAMTS1	136.154	81.3601	200.472	99.9563	63.2973	90.5578	416.643	647.904	564.552	470.199	626.601	572.719
SGMS1	119.435	115.71	112.527	82.1565	122.364	119.35	83.0569	85.7186	94.9261	101.458	88.9705	95.8302
CYSTM1	107.158	130.301	96.5865	87.5168	112.527	137.396	291.091	159.309	154.922	292.963	152.899	187.898
ZFR	116.096	127.192	108.869	91.2458	113.172	112.823	95.8302	120.999	117.495	121.573	110.37	110.156
PGK1	119.781	113.852	115.806	69.4404	105.425	143.541	205.972	150.953	126.257	214.187	155.803	164.23
SERP1	133.935	111.336	118.09	52.6698	132.562	118.657	140.923	115.609	116.785	162.497	125.426	129.869
DLST	108.295	102.154	108.752	148.162	94.1522	105.661	100.17	94.5917	118.795	116.841	105.187	115.806
CLK3	99.4907	79.4213	105.388	199.198	83.939	99.6213	107.158	79.4213	87.4216	103.733	96.0611	94.4
SUMO2	116.841	121.366	100.536	57.6428	141.342	129.25	85.2333	118.298	92.3516	97.8284	118.795	109.633
BBS2	126.287	127.771	110.073	135.575	94.8396	72.334	40.1187	139.555	177.812	86.9926	133.935	107.386
MYO9B	85.103	86.3738	127.447	173.616	103.174	91.0125	152.777	94.6747	91.2811	102.951	73.6057	106.399
STARD7	116.972	117.495	118.421	65.0778	124.595	123.836	94.2848	93.2781	121.664	116.387	99.1607	103.694
NCAM1	142.374	171.194	128.185	78.2529	110.713	35.5214	63.2613	168.305	165.488	103.659	132.295	146.916
WDR11	104.195	99.1985	104.491	123.929	120.558	113.566	44.1739	74.9162	72.3701	52.5223	75.4397	65.1682
ARID5B	123.985	84.934	140.849	115.307	105.538	95.1412	162.574	165.488	251.145	178.875	150.078	191.351
VPS13D	96.9008	98.3845	107.334	180.233	92.9209	89.7336	66.0341	78.108	90.5949	71.3635	80.6926	67.7185
CAPN1	105.454	101.507	116.915	123.15	116.096	102.364	70.5628	90.7633	68.6401	52.2589	88.614	70.8817
RANBP2	117.134	109.223	114.431	99.6639	116	108.633	118.608	106.952	127.601	138.958	107.594	119.234
VPS8	109.223	118.795	114.462	93.7151	119.234	109.355	138.338	83.0703	76.2812	80.4057	94.5367	85.6321
ATP6V1F	107.44	109.794	95.4473	57.1374	144.24	150.656	90.7381	108.207	103.522	121.024	104.965	113.423
SULF2	78.9913	86.0932	94.2848	133.366	122.857	149.03	100.316	71.0637	65.3458	61.043	83.0569	66.6293
ANKRD17	110.835	111.606	120.115	117.061	105.058	99.1607	105.842	103.94	121.069	117.726	103.556	95.4473
ZNF460	110.501	108.752	124.433	121.664	95.4295	102.779	167.112	165.751	168.791	150.953	153.585	179.004
TMEM14B	108.487	109.066	101.162	94.8851	113.804	136.024	64.701	116.179	81.0615	73.0011	93.3683	86.6255
AZIN1	121.934	143.787	112.047	61.0668	113.743	110.749	164.32	149.356	153.999	157.878	149.494	155.803
SORT1	83.939	123.078	76.1424	163.092	110.449	106.323	153.134	171.781	235.272	115.307	135.692	99.771
TOM1L2	109.173	119.127	120.823	169.567	83.9992	59.8281	51.2501	95.3902	127.719	54.4702	93.5646	68.7824
KHNYN	107.594	100.969	99.1985	148.935	104.532	101.065	89.0114	118.732	87.0641	92.1851	119.498	99
PPP1CA	122.952	96.0611	123.575	67.6911	107.386	144.282	129.366	117.345	81.8559	105.803	99.771	119.874
PHC2	96.1162	126.891	111.783	112.842	99.9857	114.023	634.915	177.332	274.113	425.157	184.543	328.645
RNF130	122.165	126.04	88.1405	42.9277	147.962	134.277	167.986	148.867	155.909	137.747	131.323	125.105
ECHS1	103.264	125.105	92.8136	58.7047	106.323	175.196	60.3374	109.661	124.747	72.9276	101.253	74.4769
[truncated: 12,809 more rows]

## Sheet: B - Top expressed genes
gene_name	C1	C2	C3	C4	C5	C6	S38	S39	S40	S42	S43	S44	mean control	mean dpn	stdev control	stdev dpn
EEF1A1	4129.76	4648.23	4648.23	3597.24	4648.23	4648.23	3125.9	4648.23	3597.24	4648.23	4129.76	4129.76	4386.66	4046.52	438.83	597.892
VIM	3597.24	4129.76	4129.76	4648.23	3597.24	3125.9	1992.94	3125.9	2783.3	2255.67	3125.9	3125.9	3871.36	2734.93	537.228	498.226
APOD	4648.23	3597.24	2668.31	1731.89	4129.76	4129.76	2315.37	4129.76	4129.76	3597.24	3597.24	4648.23	3484.2	3736.27	1089.73	799.872
FTL	3125.9	3125.9	2783.3	1647.21	3125.9	3597.24	2224.95	2419.45	2539.21	2419.45	2539.21	2668.31	2900.91	2468.43	666.683	151.03
ACTB	2539.21	2539.21	3597.24	2783.3	2255.67	2783.3	2668.31	2255.67	2125.41	2045.12	2125.41	2369.82	2749.65	2264.95	458.971	228.498
B2M	2668.31	2369.82	3125.9	1552.98	2668.31	2668.31	2783.3	2315.37	1821.67	2539.21	2419.45	2539.21	2508.94	2403.03	527.266	324.847
ACTA2	1077.49	2783.3	1413.85	4129.76	2539.21	2189.17	556.045	1947.65	953.725	429.289	1003.14	848.257	2355.46	956.351	1087.42	535.648
UBC	2369.82	2419.45	2255.67	2369.82	1992.94	2045.12	2045.12	2668.31	2369.82	2668.31	2783.3	2783.3	2242.13	2553.03	181.738	291.263
RPL13A	2255.67	2125.41	2045.12	1867.7	2419.45	2539.21	1278.78	1898.75	1604.65	1507.77	1992.94	1552.98	2208.76	1639.31	247.318	263.934
TMSB4X	2315.37	2224.95	2369.82	1542.19	2315.37	2369.82	1604.65	2045.12	1898.75	1624.99	2189.17	2125.41	2189.59	1914.68	321.553	251.815
RPS27	2224.95	1947.65	1992.94	1584.92	2783.3	2419.45	1466.23	2125.41	1667.72	1584.92	2045.12	1821.67	2158.87	1785.18	415.632	260.875
AHNAK	2419.45	2255.67	2315.37	2539.21	1821.67	1296.32	741.605	1453.14	1947.65	1106.46	1688.85	1466.23	2107.95	1400.66	466.596	426.666
TMSB10	2189.17	2045.12	2189.17	1898.75	1947.65	2315.37	1584.92	1821.67	1786.53	1821.67	1821.67	1947.65	2097.54	1797.35	160.607	117.991
GSN	1898.75	2668.31	1667.72	2045.12	2224.95	1992.94	1023.95	1525.1	2315.37	1320.19	1647.21	1584.92	2082.97	1569.45	340.203	429.965
RPS11	1992.94	1992.94	1898.75	1442.05	2369.82	2255.67	1285.53	1867.7	1647.21	1453.14	1898.75	1647.21	1992.03	1633.26	323.544	236.305
S100A6	1947.65	2189.17	1786.53	1947.65	1688.85	2224.95	1947.65	2189.17	1731.89	1992.94	2255.67	2189.17	1964.14	2051.08	212.853	197.966
CD74	2783.3	1898.75	2419.45	1119.5	1624.99	1821.67	629.409	1392.26	1624.99	666.064	1222.77	1898.75	1944.61	1239.04	588.058	511.442
RPS24	1821.67	1867.7	1867.7	1453.14	2189.17	2125.41	1119.5	1688.85	1337.42	1354.73	1584.92	1392.26	1887.46	1412.94	261.301	200.666
RPL3	1667.72	1624.99	1731.89	1992.94	1786.53	1947.65	1296.32	1604.65	1507.77	1413.85	1731.89	1525.1	1791.95	1513.26	149.389	150.511
COL1A2	2125.41	1821.67	2224.95	1034.53	1867.7	1604.65	240.356	568.608	853.761	388.641	785.414	770.008	1779.82	601.132	427.362	246.037
RPL12	1624.99	1688.85	1466.23	1688.85	2045.12	1867.7	1096.5	1442.05	1186.83	1207.45	1249.37	1092.5	1730.29	1212.45	201.12	128.525
RPS18	1647.21	1667.72	1552.98	1354.73	2125.41	1898.75	1207.45	1466.23	1381.92	967.939	1667.72	1381.92	1707.8	1345.53	270.097	237.769
RPS3A	1731.89	1604.65	1525.1	1278.78	1898.75	1786.53	1113.69	1624.99	1348.32	1337.42	1604.65	1278.78	1637.62	1384.64	219.894	197.151
ACTG1	1786.53	1507.77	1624.99	1525.1	1525.1	1688.85	1320.19	1354.73	1688.85	1267.1	1392.26	1491.84	1609.72	1419.16	111.78	152.191
FTH1	1584.92	1786.53	1604.65	1229.64	1507.77	1667.72	2419.45	1992.94	2189.17	2783.3	2224.95	2255.67	1563.54	2310.91	188.324	268.811
HLA-B	1604.65	1320.19	2125.41	1320.19	1604.65	1392.26	2125.41	1367.27	1413.85	1604.65	1401.81	1688.85	1561.23	1600.31	305.555	287.075
MYL6	1392.26	1647.21	1354.73	1604.65	1278.78	1731.89	1453.14	1542.19	1401.81	1306.91	1186.83	1296.32	1501.59	1364.53	183.321	126.771
RPL7A	1542.19	1491.84	1507.77	1296.32	1584.92	1584.92	1029.05	1267.1	1249.37	1119.5	1306.91	1213.3	1501.32	1197.54	107.522	104.128
IFITM3	1688.85	1525.1	1688.85	1306.91	1119.5	1507.77	1525.1	1413.85	1367.27	1786.53	1278.78	1624.99	1472.83	1499.42	223.455	185.65
RPL10	1348.32	1552.98	1431.64	1367.27	1542.19	1542.19	830.544	1320.19	1222.77	1034.53	1213.3	1229.64	1464.1	1141.83	93.7342	178.658
TXNIP	1136.17	1442.05	1119.5	1821.67	1667.72	1466.23	1667.72	1084.64	1431.64	818.01	1491.84	996.219	1442.22	1248.34	280.439	329.946
RPS12	1466.23	1337.42	1442.05	1077.49	1401.81	1647.21	1077.49	1348.32	1166.53	1329.71	1381.92	1320.19	1395.37	1270.69	187.123	120.424
RPL30	1431.64	1367.27	1401.81	1166.53	1552.98	1442.05	1092.5	1507.77	1285.53	1229.64	1413.85	1367.27	1393.71	1316.09	127.687	146.504
HLA-DRA	1867.7	1144.18	1947.65	458.195	1381.92	1431.64	459.362	958.161	967.939	651.701	961.734	1442.05	1371.88	906.825	541.792	335.013
RPL26	1306.91	1381.92	1320.19	961.734	1647.21	1525.1	1051.49	1329.71	1229.64	1158.26	1296.32	1329.71	1357.18	1232.52	233.752	110.685
RPS8	1367.27	1392.26	1285.53	1158.26	1453.14	1354.73	876.085	1241.3	1207.45	1092.5	1207.45	1166.53	1335.2	1131.88	102.322	135.333
SPARC	1453.14	1731.89	1296.32	904.064	1348.32	1222.77	1084.64	1647.21	1992.94	1278.78	1867.7	1348.32	1326.08	1536.6	272.388	356.737
PTMA	1442.05	1401.81	1491.84	1213.3	1077.49	1329.71	1306.91	1584.92	1329.71	1647.21	1320.19	1542.19	1326.03	1455.19	155.687	153.121
FLNA	876.085	1092.5	1023.95	3125.9	893.545	941.146	363.775	908.464	794.685	344.684	596.235	632.258	1325.52	606.683	885.769	225.755
RPL21	1413.85	1354.73	1267.1	1018.93	1466.23	1413.85	996.219	1381.92	1193.48	1113.69	1229.64	1241.3	1322.45	1192.71	163.472	129.907
PSAP	1381.92	1348.32	1329.71	889.394	1392.26	1552.98	947.831	993.78	1354.73	880.316	1144.18	1285.53	1315.76	1101.06	223.404	191.808
A2M	1029.05	1296.32	1127.68	1392.26	1413.85	1624.99	350.363	893.545	836.318	375.805	967.939	765.694	1314.03	698.277	214.024	268.134
GAPDH	1337.42	1413.85	1278.78	1222.77	1186.83	1401.81	1329.71	1337.42	1552.98	1525.1	1466.23	1431.64	1306.91	1440.51	93.4483	93.2217
COL3A1	1329.71	1306.91	1542.19	571.006	1731.89	1186.83	97.6415	332.743	266.268	147.618	535.968	331.205	1278.09	285.241	396.856	156.03
C1S	1491.84	1186.83	1367.27	934.964	1337.42	1320.19	308.795	551.341	864.007	535.968	684.649	818.01	1273.09	627.128	192.275	205.546
RACK1	1249.37	1249.37	1241.3	1144.18	1354.73	1337.42	899.111	1056.45	1113.69	1018.93	1175.25	1158.26	1262.73	1070.28	76.0418	102.735
RPL5	1285.53	1329.71	1186.83	1092.5	1296.32	1381.92	1056.45	1222.77	1241.3	1193.48	1267.1	1222.77	1262.14	1200.64	104.953	74.6862
PTGDS	1507.77	1008.99	1584.92	1491.84	1367.27	577.439	292.963	565.996	1127.68	549.756	668.982	655.279	1256.37	643.443	390.136	273.09
RPL41	1222.77	1207.45	1222.77	1056.45	1442.05	1367.27	993.78	1278.78	1136.17	1166.53	1193.48	1207.45	1253.13	1162.7	135.154	95.5782
SPARCL1	864.007	1084.64	1042.07	2224.95	1241.3	1051.49	543.009	1431.64	947.831	537.284	1042.07	705.615	1251.41	867.907	491.85	345.173
FOS	2045.12	765.694	2539.21	782.846	741.605	556.045	1552.98	3597.24	899.111	1898.75	4648.23	919.228	1238.42	2252.59	835.019	1534.38
ANXA2	1525.1	1542.19	1306.91	788.717	993.78	1249.37	1431.64	1119.5	1525.1	1731.89	1542.19	1786.53	1234.34	1522.81	297.07	238.587
DCN	1552.98	1431.64	1193.48	483.531	1491.84	1119.5	818.01	1106.46	1491.84	899.111	1431.64	1306.91	1212.16	1175.66	395.572	279.966
RPL19	1193.48	1193.48	1229.64	1136.17	1229.64	1285.53	776.666	1136.17	1061.34	923.814	1077.49	1023.95	1211.32	999.903	49.9253	130.049
EEF2	1106.46	1175.25	1144.18	1337.42	1207.45	1278.78	734.806	934.964	1096.5	830.544	1092.5	1008.99	1208.25	949.719	86.2717	145.64
RPL35	1241.3	1267.1	1158.26	1023.95	1249.37	1267.1	893.545	1207.45	1029.05	1061.34	1029.05	1106.46	1201.18	1054.48	95.7864	103.287
RPL11	1278.78	1166.53	1084.64	1029.05	1431.64	1193.48	753.29	1092.5	986.481	958.161	1113.69	958.161	1197.35	977.049	143.885	128.742
SPTBN1	1296.32	1285.53	1249.37	1466.23	1008.99	803.091	390.529	880.316	1466.23	608.683	993.78	749.446	1184.92	848.165	237.725	368.992
LGALS1	1320.19	1453.14	1166.53	673.188	1144.18	1229.64	651.701	1229.64	1392.26	919.228	1241.3	1127.68	1164.48	1093.63	265.931	266.969
RPS25	1207.45	1127.68	1096.5	1084.64	1320.19	1136.17	807.517	1127.68	1003.14	941.146	1084.64	1096.5	1162.1	1010.1	88.554	120.573
CLU	1354.73	1584.92	1348.32	734.806	1113.69	830.544	507.465	889.394	1056.45	612.985	776.666	807.517	1161.17	775.08	330.273	195.543
RPL17	1213.3	1061.34	1207.45	864.007	1267.1	1348.32	1136.17	1175.25	915.407	1096.5	1061.34	1136.17	1160.25	1086.81	172.842	92.5378
TAGLN	803.091	958.161	889.394	2419.45	889.394	923.814	372.766	961.734	684.649	355.326	600.688	557.596	1147.22	588.793	625.394	223.858
RPL10A	1166.53	1222.77	1136.17	929.6	1158.26	1213.3	858.899	1096.5	1084.64	934.964	1166.53	1084.64	1137.77	1037.69	107.251	115.745
RPL8	1061.34	1077.49	1106.46	1207.45	1092.5	1175.25	641.493	923.814	825.487	770.008	818.01	947.831	1120.08	821.107	58.1176	110.913
RPL7	1175.25	1213.3	1068.72	899.111	1193.48	1106.46	812.788	1166.53	934.964	1023.95	1127.68	1068.72	1109.39	1022.44	116.692	130.833
RPLP0	1127.68	1113.69	1018.93	794.685	1096.5	1491.84	799.986	1023.95	848.257	1042.07	1018.93	953.725	1107.22	947.818	225.381	101.525
RPS6	1084.64	1119.5	1056.45	1061.34	1084.64	1158.26	770.008	1034.53	993.78	973.842	1051.49	1003.14	1094.14	971.131	38.5528	102.442
COL6A2	884.66	1056.45	993.78	1786.53	958.161	853.761	334.024	419.356	559.47	416.643	565.996	649.661	1088.89	490.858	349.54	118.986
CXCL14	1401.81	1051.49	1821.67	544.982	1051.49	658.474	165.265	441.448	305.137	215.613	622.21	596.235	1088.32	390.985	473.027	193.501
HLA-A	1119.5	929.6	1381.92	1106.46	908.464	1068.72	904.064	953.725	1023.95	884.66	794.685	986.481	1085.78	924.594	170.523	81.7834
COL1A1	1229.64	1018.93	1647.21	759	953.725	858.899	60.781	178.57	143.865	89.5272	254.486	228.095	1077.9	159.221	321.152	76.1274
RPL6	1158.26	1136.17	1034.53	842.278	1068.72	1207.45	919.228	1077.49	996.219	1008.99	1034.53	1056.45	1074.57	1015.49	129.655	55.7929
ADIRF	889.394	1241.3	941.146	1401.81	899.111	1042.07	421.437	915.407	919.228	533.977	812.788	676.105	1069.14	713.157	209.112	205.852
HLA-E	996.219	947.831	1077.49	1329.71	973.842	993.78	1731.89	1186.83	1158.26	1367.27	1367.27	1337.42	1053.14	1358.16	142.284	204.735
RPLP2	1008.99	1096.5	996.219	947.831	1061.34	1127.68	725.94	947.831	893.545	825.487	880.316	908.464	1039.76	863.597	67.3925	78.341
FN1	1144.18	1278.78	1092.5	725.94	919.228	1008.99	626.601	1193.48	1278.78	731.092	1119.5	967.939	1028.27	986.23	191.822	261.173
TPT1	1092.5	848.257	1453.14	821.57	1034.53	908.464	1186.83	996.219	1542.19	1175.25	1453.14	1113.69	1026.41	1244.55	234.154	209.295
IGFBP7	958.161	1068.72	961.734	941.146	1106.46	1077.49	472.614	899.111	718.567	571.006	821.57	830.544	1018.95	718.902	72.9158	166.139
RPS17	904.064	889.394	934.964	1051.49	1285.53	1023.95	527.521	830.544	565.996	705.615	670.869	658.474	1014.9	659.836	147.706	107.4
RPL4	1018.93	1023.95	947.831	893.545	1056.45	1092.5	788.717	1113.69	1106.46	1127.68	1008.99	1193.48	1005.54	1056.5	72.8647	143.917
C1R	1186.83	1106.46	1213.3	397.969	1166.53	958.161	370.16	473.478	803.091	541.052	629.409	904.064	1004.87	620.209	310.971	202.2
AQP1	899.111	821.57	1029.05	1431.64	728.568	1113.69	276.242	506.807	448.576	267.354	649.661	433.115	1003.94	430.293	251.269	144.637
THBS1	1096.5	537.284	1337.42	1667.72	577.439	776.666	1867.7	1401.81	2045.12	2189.17	1068.72	1992.94	998.839	1760.91	449.789	433.013
TPM1	629.409	803.091	699.544	2255.67	830.544	738.612	228.629	629.409	408.613	250.461	464.53	382.6	992.811	394.04	622.867	147.436
RPL18	993.78	993.78	973.842	799.986	1018.93	1056.45	616.146	870.405	799.986	684.649	947.831	799.986	972.795	786.5	89.2992	120.686
MYL9	663.413	703.418	416.643	2189.17	934.964	915.407	483.531	561.038	493.422	235.046	390.529	304.299	970.502	411.311	626.393	124.362
RPS27A	1042.07	973.842	986.481	728.568	1023.95	1061.34	718.567	1029.05	908.464	870.405	953.725	842.278	969.374	887.082	122.491	105.582
RPS20	1267.1	718.567	718.567	1042.07	1175.25	864.007	466.41	755.636	547.417	559.47	772.737	731.092	964.26	638.794	233.694	129.977
TPM2	354.338	1029.05	438.471	2315.37	812.788	753.29	387.668	818.01	373.493	289.048	381.291	360.298	950.551	434.968	713.368	191.043
RPS4X	1023.95	807.517	1051.49	661.216	1222.77	919.228	479.033	772.737	904.064	603.488	1023.95	699.544	947.694	747.136	197.375	198.336
HNRNPH1	893.545	693.522	1003.14	1507.77	848.257	731.092	655.279	668.982	741.605	762.041	770.008	762.041	946.221	726.659	297.013	51.0452
RPL18A	973.842	961.734	929.6	705.615	1003.14	1084.64	504.951	738.612	772.737	624.102	657.029	876.085	943.095	695.586	127.68	129.09
SERPINF1	1003.14	934.964	899.111	463.236	1306.91	1003.14	296.351	433.115	728.568	371.161	529.063	593.833	935.083	492.015	272.562	157.516
RPL39	941.146	899.111	848.257	587.751	1213.3	1096.5	596.235	858.899	699.544	759	889.394	785.414	931.011	764.748	215.81	107.247
RPS2	919.228	836.318	853.761	923.814	947.831	1034.53	593.833	794.685	705.615	711.897	658.474	714.863	919.247	696.561	71.1247	66.7595
C3	1056.45	1034.53	1392.26	153.055	996.219	785.414	172.149	218.305	626.601	256.812	348.773	616.146	902.989	373.131	415.971	200.894
MYH11	241.685	884.66	347.217	2668.31	721.802	553.965	319.659	770.008	278.98	156.419	285.106	258.495	902.94	344.778	896.387	215.53
RPL23A	923.814	915.407	908.464	746.711	967.939	947.831	668.982	884.66	818.01	772.737	825.487	821.57	901.694	798.574	79.0694	72.8056
RPL34	947.831	799.986	904.064	770.008	941.146	996.219	547.417	904.064	711.897	734.806	803.091	718.567	893.209	736.64	89.3077	117.639
RPL9	934.964	953.725	744.144	776.666	1127.68	821.57	711.897	1018.93	770.008	776.666	973.842	759	893.125	835.057	142.35	127.799
DDX17	776.666	728.568	821.57	1624.99	772.737	626.601	451.063	496.83	744.144	419.356	531.124	547.417	891.855	531.656	365.213	114.646
RPL24	953.725	923.814	864.007	626.601	986.481	953.725	765.694	973.842	788.717	864.007	884.66	884.66	884.725	860.263	133.012	75.0556
EEF1G	836.318	967.939	876.085	693.522	1029.05	904.064	494.42	711.897	663.413	522.614	610.433	529.063	884.497	588.64	115.849	87.2289
RPL29	858.899	870.405	818.01	686.278	1042.07	1029.05	624.102	876.085	721.802	738.612	836.318	836.318	884.119	772.206	134.379	94.4619
RPL27	961.734	880.316	880.316	591.637	929.6	961.734	567.572	967.939	714.863	749.446	870.405	782.846	867.556	775.512	140.032	136.882
RPS3	870.405	825.487	958.161	689.394	923.814	934.964	490.672	853.761	647.904	703.418	762.041	643.493	867.038	683.548	99.4345	122.967
CALD1	785.414	749.446	770.008	1285.53	782.846	794.685	230.044	591.637	521.291	279.716	541.939	421.437	861.321	431.011	208.406	148.072
UBB	915.407	830.544	953.725	564.552	915.407	986.481	561.038	649.661	765.694	741.605	707.872	755.636	861.019	696.918	154.319	78.729
CD63	986.481	908.464	919.228	434.245	880.316	1018.93	759	753.29	876.085	908.464	731.092	1018.93	857.943	841.143	213.9	113.081
TIMP3	788.717	864.007	776.666	1193.48	765.694	693.522	381.291	699.544	1119.5	505.773	734.806	636.609	847.014	679.587	178.239	252.193
ANXA1	1034.53	1042.07	923.814	494.42	799.986	746.711	1213.3	1158.26	870.405	1431.64	1285.53	1267.1	840.255	1204.37	207.57	187.569
RPS13	967.939	858.899	785.414	634.915	904.064	880.316	686.278	929.6	776.666	807.517	853.761	853.761	838.591	817.931	116.174	82.6817
HLA-DRB1	1113.69	904.064	1175.25	384.699	818.01	616.146	257.941	504.951	369.583	345.429	446.477	686.278	835.311	435.11	299.723	149.545
TNS1	632.258	470.199	641.493	2125.41	585.726	544.982	138.427	396.767	552.368	135.189	353.708	234.862	833.344	301.887	636.083	163.357
ITGA6	1068.72	818.01	1008.99	880.316	618.321	571.006	274.839	624.102	686.278	415.112	782.846	504.951	827.561	548.022	201.768	186.652
CST3	908.464	1003.14	967.939	337.179	876.085	870.405	365.349	603.488	1018.93	472.614	641.493	753.29	827.202	642.527	245.659	228.547
IGFBP5	622.21	986.481	825.487	749.446	853.761	848.257	211.612	424.434	535.232	307.718	443.747	426.902	814.274	391.607	121.315	114.11
RPL31	853.761	842.278	807.517	668.982	842.278	807.517	496.83	807.517	703.418	636.609	744.144	689.394	803.722	679.652	68.7906	106.25
ANGPTL7	1051.49	681.196	893.545	973.842	600.688	593.833	175.196	746.711	734.806	290.814	908.464	624.102	799.099	580.016	199.277	286.037
RPS9	746.711	782.846	830.544	681.196	825.487	893.545	597.917	657.029	658.474	676.105	738.612	651.701	793.388	663.306	73.918	45.4047
MYH9	597.917	585.726	788.717	1413.85	645.509	636.609	549.756	552.368	579.551	372.766	577.439	516.852	778.055	524.789	319.802	77.8829
ANKRD10	721.802	753.29	681.196	1267.1	596.235	597.917	209.538	525.794	469.537	301.936	470.199	440.624	769.59	402.938	251.953	120.895
ADH1B	616.146	603.488	458.195	1068.72	699.544	1166.53	72.8739	327.639	323.675	117.461	415.112	237.823	768.77	249.097	282.858	132.515
DDX5	818.01	657.029	870.405	986.481	568.608	707.872	836.318	842.278	880.316	842.278	929.6	893.545	768.067	870.723	152.584	37.0981
CAVIN1	755.636	772.737	705.615	884.66	770.008	703.418	271.105	639.932	643.493	349.168	666.064	567.572	765.346	522.889	66.0444	169.891
SRSF5	670.869	561.038	707.872	1348.32	668.982	612.985	458.195	718.567	639.932	567.572	759	568.608	761.677	618.646	291.975	110.448
TIMP2	799.986	770.008	753.29	721.802	718.567	770.008	266.67	415.112	636.609	275.153	507.465	468.444	755.61	428.242	31.3191	142.143
SERPING1	794.685	699.544	728.568	645.509	858.899	782.846	267.609	434.942	512.46	310.689	389.337	459.362	751.675	395.733	75.9487	92.6285
HLA-C	830.544	639.932	1061.34	618.321	575.471	744.144	1786.53	836.318	842.278	1136.17	788.717	1119.5	744.958	1084.92	180.674	375.366
RPL15	848.257	711.897	842.278	529.063	794.685	741.605	457.274	703.418	731.092	525.794	986.481	622.21	744.631	671.045	118.599	186.19
RPS5	770.008	794.685	714.863	442.741	864.007	876.085	564.552	759	587.751	744.144	718.567	668.982	743.731	673.833	159.185	81.9441
RPL32	639.932	746.711	741.605	610.433	746.711	973.842	529.063	721.802	556.045	629.409	705.615	744.144	743.206	647.68	127.683	90.5059
NACA	741.605	785.414	693.522	499.43	884.66	836.318	442.741	785.414	531.124	639.932	830.544	741.605	740.158	661.893	135.87	152.095
IGFBP4	718.567	673.188	884.66	556.045	632.258	967.939	183.087	231.474	387.668	191.805	334.492	339.925	738.776	278.075	157	86.7821
CD81	812.788	776.666	799.986	521.291	759	762.041	238.014	531.124	782.846	304.654	538.657	494.42	738.629	481.619	108.545	193.528
PMP22	842.278	1466.23	661.216	434.942	574.49	447.571	1249.37	1731.89	2224.95	1491.84	1947.65	1354.73	737.789	1666.74	387.304	373.335
CSRP1	681.196	941.146	651.701	870.405	603.488	632.258	297.77	714.863	616.146	398.899	678.278	579.551	730.032	547.584	140.262	164.499
COL6A3	508.444	812.788	663.413	624.102	870.405	899.111	193.162	185.035	402.183	297.77	270.662	360.922	729.711	284.955	154.855	87.5122
HSPA8	929.6	676.105	915.407	337.744	657.029	818.01	1401.81	799.986	1068.72	1688.85	958.161	1144.18	722.316	1176.95	220.772	321.05
FAU	689.394	734.806	725.94	593.833	785.414	788.717	628.183	765.694	618.321	721.802	651.701	734.806	719.684	686.751	72.2633	61.8244
TUBA1B	782.846	996.219	858.899	232.132	546.421	884.66	772.737	986.481	1175.25	1029.05	899.111	993.78	716.863	976.07	280.976	134.291
MPZ	762.041	2315.37	676.105	52.686	366.862	120.558	1647.21	2539.21	4648.23	1867.7	2668.31	1507.77	715.603	2479.74	834.041	1162.23
UBA52	738.612	725.94	655.279	507.465	803.091	825.487	565.996	676.105	655.279	573.561	673.188	663.413	709.312	634.59	115.835	50.7973
SORBS1	649.661	651.701	645.509	1241.3	605.913	458.195	200.3	466.41	670.869	343.543	547.417	375.805	708.713	434.057	271.184	165.049
LRP1	711.897	663.413	812.788	699.544	678.278	681.196	117.204	243.03	509.948	127.447	297.305	261.912	707.853	259.474	54.1424	142.91
IFITM2	657.029	919.228	772.737	461.606	572.719	812.788	3597.24	1051.49	1077.49	2224.95	864.007	1667.72	699.351	1747.15	167.898	1036.32
RPL36	676.105	628.183	673.188	629.409	821.57	755.636	427.886	608.683	541.939	485.143	574.49	577.439	697.349	535.93	76.5023	67.5157
MGP	699.544	853.761	765.694	368.996	836.318	557.596	281.637	463.236	498.339	285.794	431.87	453.959	680.318	402.473	186.58	94.4591
RPS7	731.092	721.802	639.932	431.87	749.446	799.986	563.411	812.788	577.439	658.474	703.418	629.409	679.021	657.49	131.716	91.9514
