# Supplementary material for: Cell and molecular profiles in peripheral nerves shift toward inflammatory phenotypes in diabetic peripheral neuropathy
Source: J Clin Invest. 2025 Aug 19;135(20):e184075. doi: 10.1172/JCI184075 (PMC12520680; doi:10.1172/JCI184075)
Supplement: Supplemental data set 3 [file jci-135-184075-s176.xlsx]

## Sheet: deseq2_results
Gene	baseMean	log2FoldChange	lfcSE	pvalue	padj	C1	C2	C3	C4	C5	C6	S38	S39	S40	S42	S43	S44	threshold
ARG1	305.355	10.1684	1.18359	2.05973e-19	3.52299e-17	0	0	0.978796	0	0	0	2213.15	218.694	82.3314	537.204	204.627	407.275	TRUE
CSF3	1022.51	9.42714	0.668417	1.83277e-46	7.6802e-43	2.43918	0.981443	8.80916	0	0.965909	0.909732	5359.84	930.926	799.411	2334.27	936.414	1895.16	TRUE
KRT23	245.899	9.26616	1.00538	1.49771e-21	3.30323e-19	0.813061	0	0.978796	1.66714	0	0	1793.12	181.26	118.628	391.802	297.197	165.321	TRUE
PROK2	750.47	9.17466	0.963393	8.86138e-23	2.18433e-20	1.62612	0.981443	0.978796	3.33428	1.93182	1.81946	4140.23	130.034	156.695	3550.6	196.832	820.576	TRUE
PADI4	776.923	9.00616	0.745739	8.97915e-35	1.00339e-31	3.25224	1.96289	1.95759	0	2.89773	3.63893	5573.34	563.481	322.243	1749.18	339.097	762.025	TRUE
CALCA	101.382	8.98754	0.985299	4.31371e-21	9.0383e-19	0.813061	0	0	0	0	0	503.749	116.243	31.8702	269.037	121.802	173.07	TRUE
BTNL8	152.374	8.97597	1.07146	3.00944e-18	4.34863e-16	0	0	0.978796	1.66714	0	0	1091.22	46.3	61.9698	350.01	117.904	158.432	TRUE
AQP9	5062.8	8.96309	0.890825	5.07019e-25	1.57382e-22	8.94367	6.8701	8.80916	0	10.625	50.945	28480.7	1840.18	2216.75	18494.8	3514.72	6120.31	TRUE
CXCR1	2738.75	8.79935	0.657597	5.8084e-42	1.08178e-38	11.3829	10.7959	6.85157	3.33428	7.72727	20.9238	16217.7	729.964	1554.56	9334.47	1531.78	3435.57	TRUE
CXCR2	3328.42	8.71879	0.603356	1.96965e-48	1.58989e-44	10.5698	12.7588	13.7031	1.66714	19.3182	22.7433	18574.5	1524.95	2129.11	10816.4	2724.47	4090.83	TRUE
LIPN	823.193	8.40527	0.914811	3.3003e-21	7.00249e-19	1.62612	2.94433	2.93639	0	1.93182	10.9168	5249.6	172.394	226.633	2636.39	864.307	708.64	TRUE
ORM1	63.7774	8.21287	1.10821	9.22918e-15	8.74009e-13	0	0.981443	0	0	0	0	373.975	12.8064	36.2966	255.977	44.8231	40.4691	TRUE
S100P	441.834	8.16685	1.29829	1.66209e-11	9.01615e-10	0.813061	0	0	0	0	8.18758	2849.46	170.423	86.7578	1692.59	158.83	334.947	TRUE
IL1R2	5320.31	8.11434	0.684517	2.1737e-33	2.0242e-30	48.7837	38.2763	46.9822	5.00142	13.5227	39.1185	33522.4	1555.48	2449.58	16854.5	2517.89	6752.32	TRUE
S100A12	505.846	7.98868	0.701638	5.48657e-31	3.99852e-28	5.69143	0.981443	2.93639	0	5.79545	3.63893	2465.72	277.8	223.977	1961.62	244.578	877.405	TRUE
XIRP1	283.373	7.9336	0.976834	4.21917e-17	5.3577e-15	1.62612	0.981443	2.93639	0	2.89773	0.909732	1177.74	26.5979	713.538	631.237	21.4371	820.576	TRUE
FPR2	1752.99	7.81404	0.707857	2.94865e-29	1.37292e-26	10.5698	8.83298	17.6183	0	10.625	29.1114	10368	642.29	900.333	5893.57	917.9	2237	TRUE
FCAR	1264.84	7.75503	0.691435	4.18041e-30	2.26039e-27	14.6351	5.88866	20.5547	3.33428	3.86363	10.007	7073.42	431.477	377.131	4839.19	766.865	1631.68	TRUE
ADGRG3	2111.73	7.71935	0.844729	7.00217e-21	1.4141e-18	5.69143	10.7959	11.7455	10.0028	4.82954	49.1255	13419.8	437.387	1051.72	7169.11	904.258	2266.27	TRUE
FCGR3B	2665.65	7.70967	0.533124	2.84552e-48	1.58989e-44	18.7004	19.6289	19.5759	1.66714	17.3864	59.1326	13320.8	2918.87	2446.04	4953.25	4367.33	3845.43	TRUE
TREM1	3508.69	7.67616	0.544363	5.04266e-46	1.6905e-42	30.8963	17.666	46.0034	13.3371	21.25	54.5839	17656.3	2202.7	1808.63	11966.5	4208.5	4077.91	TRUE
MCEMP1	219.631	7.60871	1.36312	8.22617e-10	3.22166e-08	0	0	0.978796	0	0.965909	4.54866	950.286	23.6426	23.9027	1453.15	13.6418	164.46	TRUE
FFAR2	765.534	7.53038	0.682997	3.78912e-29	1.71657e-26	7.31755	7.85154	5.87277	5.00142	3.86363	11.8265	3873.71	210.813	316.046	3377.33	268.939	1097.83	TRUE
VNN3	1076.22	7.51756	0.676149	1.3569e-29	6.49838e-27	12.1959	0	8.80916	3.33428	19.3182	15.4654	6428.74	859.998	432.018	2639.01	1136.17	1359.59	TRUE
MGAM	5137.28	7.51631	0.573514	4.30554e-40	7.21695e-37	46.3445	36.3134	40.1306	81.6898	30.9091	64.5909	32634.9	2229.3	2983.41	13328.2	3093.77	7077.79	TRUE
PHOSPHO1	572.207	7.51605	0.591702	8.00977e-38	1.11883e-34	3.25224	5.88866	6.85157	5.00142	3.86363	8.18758	3887.66	652.141	644.486	285.58	766.865	596.705	TRUE
TREML2	717.359	7.39781	0.736017	1.16589e-24	3.48977e-22	11.3829	2.94433	14.6819	0	8.69318	3.63893	4352.34	225.589	386.869	2479.67	367.355	755.137	TRUE
FOLR3	245.783	7.39155	1.3194	7.10866e-10	2.83029e-08	0	3.92577	1.95759	1.66714	0	1.81946	1282.4	21.6723	30.0996	1555.89	22.4116	27.5535	TRUE
CXCL8	3574.12	7.35973	0.708564	3.76697e-26	1.28861e-23	61.7926	17.666	60.6853	1.66714	23.1818	52.7644	12270	2472.62	382.442	17102.6	4502.78	5941.21	TRUE
APOBEC3A	1125.15	7.31332	0.640414	4.70998e-31	3.58858e-28	17.0743	5.88866	10.7668	5.00142	4.82954	29.1114	6527.81	476.792	750.72	3366.89	652.859	1654.07	TRUE
LINC02218	21.945	7.29944	1.04973	2.55373e-13	1.91953e-11	0	0	0	0	0	0	131.17	24.6277	12.394	57.4643	20.4627	17.2209	TRUE
PGLYRP1	60.8009	7.06807	0.979248	3.88773e-14	3.35908e-12	1.62612	0	0	0	0.965909	0.909732	447.932	45.3149	38.9525	109.705	42.8743	41.3302	TRUE
ADGRE3	468.466	6.95171	0.678597	1.64323e-25	5.40075e-23	1.62612	5.88866	1.95759	3.33428	1.93182	23.653	2732.25	448.224	326.67	1006.5	445.308	624.258	TRUE
S100A8	3010.02	6.78598	0.710305	1.42394e-22	3.40973e-20	60.9796	12.7588	48.9398	0	47.3295	105.529	15067.8	2306.13	1723.65	9518.18	2313.26	4915.71	TRUE
SLC2A14	149.115	6.78563	1.17132	1.95439e-10	8.68953e-09	3.25224	0.981443	0.978796	3.33428	0.965909	0.909732	443.746	0.985107	226.633	903.757	197.806	6.02732	TRUE
CCL20	112.591	6.77352	1.85572	8.01323e-07	1.32856e-05	0	0	0	0	3.86363	0	933.541	3.94043	10.6234	240.305	10.7186	148.1	TRUE
GLT1D1	631.066	6.7411	0.558359	2.0987e-34	2.11297e-31	7.31755	7.85154	6.85157	10.0028	10.625	20.9238	3721.61	401.924	524.088	1572.43	416.076	873.1	TRUE
LRG1	1171.49	6.68763	0.639573	1.66855e-26	5.8267e-24	21.1396	14.7216	15.6607	15.0042	20.2841	31.8406	6928.3	275.83	571.893	4224.5	581.726	1357.01	TRUE
IL6	5131.88	6.64699	0.633102	1.04401e-26	3.80428e-24	128.464	12.7588	278.957	15.0042	41.5341	60.0423	19901.6	9415.65	2901.07	11135.9	6487.66	11203.9	TRUE
MMP25	2281.8	6.6154	0.666241	3.37476e-24	9.75307e-22	41.4661	16.6845	77.3249	11.67	38.6363	54.5839	18045.7	1060.96	1431.5	3300.72	1675.02	1627.38	TRUE
PI3	32.9401	6.56988	0.982098	8.97206e-13	6.18888e-11	0.813061	0	0	0	0.965909	0.909732	142.334	40.3894	31.8702	23.5081	25.3348	129.157	TRUE
BCL2A1	1406.35	6.53413	0.747032	1.78741e-19	3.08872e-17	31.7094	4.90721	70.4733	1.66714	21.25	20.9238	7443.21	568.407	561.27	5435.6	844.818	1871.91	TRUE
HAL	794.405	6.49797	0.52215	1.94278e-36	2.32606e-33	17.0743	9.81443	15.6607	18.3385	13.5227	21.8336	5097.5	531.958	688.75	1452.28	732.761	933.373	TRUE
FOSL1	1070.53	6.47662	0.579007	5.48737e-30	2.78725e-27	11.3829	19.6289	36.2154	18.3385	9.65909	33.6601	4822.6	457.089	1148.21	3151.83	348.841	2788.93	TRUE
CRISP3	13.9762	6.474	1.25651	3.38638e-09	1.13073e-07	0	0	0	0	0	0	96.2845	10.8362	9.73812	41.7922	3.89766	5.16627	TRUE
CEACAM3	289.114	6.46568	0.669515	4.21047e-23	1.06933e-20	3.25224	6.8701	5.87277	1.66714	2.89773	12.7362	1861.5	120.183	208.927	690.442	159.804	395.22	TRUE
TNFRSF10C	1130.31	6.45954	0.59609	2.5092e-28	1.05148e-25	24.3918	14.7216	28.3851	20.0057	17.3864	31.8406	7052.49	448.224	634.748	3338.15	604.138	1349.26	TRUE
EREG	216.193	6.3876	1.07659	6.23401e-11	3.05539e-09	7.31755	3.92577	4.89398	0	2.89773	1.81946	178.615	57.1362	30.0996	2026.92	51.644	229.038	TRUE
SLC11A1	6095.03	6.38759	0.569865	3.90351e-30	2.18102e-27	74.8016	110.903	115.498	106.697	108.182	267.461	38331	3114.91	4599.05	15221.1	3127.87	7962.95	TRUE
OSM	730.4	6.23508	0.739882	1.82663e-18	2.70271e-16	26.018	8.83298	38.173	3.33428	5.79545	14.5557	3381.12	158.602	252.306	3635.05	534.954	706.057	TRUE
MMP3	847.852	6.21711	1.28033	9.80239e-09	2.94458e-07	39.0269	3.92577	3.91518	13.3371	8.69318	11.8265	5052.84	16.7468	200.959	3884.07	2.92325	935.956	TRUE
SELE	5501.46	6.15286	0.543572	8.4148e-31	5.87704e-28	116.268	54.9608	342.579	105.03	99.4886	120.994	12138.8	16758.6	918.039	9455.49	17769.4	8137.74	TRUE
SERPINB2	125.054	6.14135	1.32506	2.30213e-08	6.23398e-07	3.25224	2.94433	1.95759	0	0.965909	2.72919	166.056	6.89575	3.54113	1166.7	15.5907	130.018	TRUE
MT1A	1009.95	6.12647	0.549953	6.00363e-30	2.95979e-27	27.6441	32.3876	61.6641	5.00142	10.625	18.1946	4431.88	691.545	1256.22	2625.07	716.196	2243.02	TRUE
CLEC4E	1766.27	6.12285	0.541733	9.72139e-31	6.51799e-28	72.3624	32.3876	76.3461	5.00142	36.7045	50.945	9695.43	1987.95	1374.85	3436.54	1969.29	2457.42	TRUE
ADAMTS4	10816.8	6.09717	0.526042	3.47491e-32	2.91232e-29	348.803	145.253	657.751	216.728	98.5227	257.454	44716.5	7556.75	13348.3	24579.9	5767.57	32108.4	TRUE
CCL7	12.9469	6.01454	1.55925	3.60815e-07	6.65338e-06	0	0	0	0	0	0	62.7942	1.97021	0.885283	72.2657	1.94883	15.4988	TRUE
S100A9	5202.79	5.94082	0.606224	4.76868e-24	1.33221e-21	184.565	38.2763	182.056	20.0057	191.25	281.107	24978.2	4288.17	3414.54	15533.6	4400.46	8921.29	TRUE
IL18RAP	2194.26	5.90759	0.87178	1.90683e-13	1.47292e-11	44.7184	35.3319	82.2188	38.3442	35.7386	106.439	17984.3	727.009	890.595	4270.64	304.992	1810.78	TRUE
HCAR3	436.792	5.90688	0.78918	1.46938e-15	1.58399e-13	14.6351	4.90721	8.80916	3.33428	13.5227	25.4725	2504.79	57.1362	182.368	1763.11	107.186	556.235	TRUE
CLEC4D	515.311	5.87757	0.950423	7.00909e-12	4.15146e-10	14.6351	3.92577	27.4063	1.66714	6.76136	23.653	3519.27	117.228	136.334	1608.13	264.067	460.659	TRUE
CMTM2	219.228	5.87702	0.587289	5.4219e-25	1.6524e-22	4.87837	8.83298	6.85157	5.00142	6.76136	7.27785	1276.82	179.289	100.922	602.505	164.676	266.924	TRUE
CEACAM8	11.581	5.78177	1.2072	8.19344e-09	2.50161e-07	0	0	0	0	0.965909	0	72.5622	10.8362	6.19698	29.6028	13.6418	5.16627	TRUE
KCNJ15	1597.43	5.77643	0.679708	4.05446e-19	6.66283e-17	37.4008	49.0721	56.7702	10.0028	29.9432	115.536	10111.3	555.6	921.58	4403.86	773.686	2104.4	TRUE
OR52N1	23.9799	5.73974	0.914839	3.16988e-12	2.028e-10	0	0	1.95759	1.66714	0.965909	0	60.0034	8.86596	94.7253	47.0163	38.9766	33.5808	TRUE
FPR1	4084	5.73571	0.667075	1.58345e-19	2.76477e-17	192.695	79.4968	179.12	6.66855	144.886	187.405	21207.7	2042.13	2610.7	13482.3	2849.19	6025.6	TRUE
MEFV	1177.54	5.7335	0.615533	2.83467e-22	6.59928e-20	51.2228	15.7031	73.4097	15.0042	26.0795	50.945	6463.62	647.215	704.686	3997.25	686.963	1398.34	TRUE
OR52N5	14.3435	5.67043	1.15502	4.13476e-09	1.34838e-07	0	0	1.95759	0	0	0	29.304	1.97021	54.0023	43.5336	22.4116	18.943	TRUE
CCNA1	216.163	5.63043	0.670217	6.24088e-19	1.00586e-16	1.62612	11.7773	3.91518	10.0028	13.5227	4.54866	964.24	36.4489	233.715	459.715	157.855	696.586	TRUE
AREG	527.137	5.55591	1.13387	3.72226e-09	1.22579e-07	17.8873	2.94433	62.6429	1.66714	0	2.72919	1193.09	454.134	409.001	2827.07	318.634	1035.84	TRUE
ARC	429.259	5.51916	0.619164	5.70849e-21	1.1669e-18	19.5135	17.666	19.5759	16.6714	15.4545	9.09732	2102.91	99.4958	477.168	1178.89	121.802	1072.86	TRUE
TMEM45B	22.2712	5.51248	1.07867	1.26432e-09	4.78385e-08	0.813061	0	1.95759	0	0.965909	0	90.7028	15.7617	7.08227	109.705	20.4627	19.804	TRUE
NLRP6	288.217	5.47954	0.547732	1.84241e-25	5.93892e-23	13.822	4.90721	11.7455	11.67	10.625	16.3752	1740.1	204.902	262.929	632.978	266.99	281.562	TRUE
CSF3R	9025.83	5.45469	0.491609	1.79717e-30	1.11571e-27	297.58	327.802	315.172	245.069	470.398	590.416	50485.2	5824.94	7670.1	22151.6	7246.73	12684.9	TRUE
RND1	282.569	5.42384	0.488646	1.54331e-30	9.94962e-28	17.0743	7.85154	23.4911	10.0028	5.79545	7.27785	714.459	825.519	93.84	634.719	639.217	411.58	TRUE
PPBP	133.525	5.39248	0.687782	2.83559e-17	3.74253e-15	1.62612	3.92577	2.93639	1.66714	10.625	10.9168	47.4445	577.273	450.609	51.3696	226.064	217.845	TRUE
RGL4	191.889	5.33505	1.08278	2.43192e-09	8.42803e-08	9.75673	0.981443	16.6395	3.33428	0.965909	6.36812	1163.79	40.3894	61.0846	760.967	36.0534	202.346	TRUE
IL1RN	564.449	5.25169	0.942462	7.26399e-11	3.51904e-09	27.6441	7.85154	25.4487	3.33428	26.0795	39.1185	3051.8	96.5405	209.812	2260.26	125.7	899.793	TRUE
SULT1B1	608.436	5.2334	0.576204	5.09e-22	1.15295e-19	19.5135	38.2763	31.3215	5.00142	37.6704	37.299	3442.52	409.804	413.427	1568.08	561.263	737.055	TRUE
NFE2	393.724	5.15219	0.703783	7.299e-16	8.18788e-14	22.7657	10.7959	19.5759	3.33428	27.0454	25.4725	2183.84	128.064	231.944	1492.33	170.523	408.997	TRUE
CXCL5	41.5766	5.13819	1.04831	2.13477e-09	7.48598e-08	0.813061	1.96289	0	0	0.965909	5.45839	206.523	14.7766	15.0498	181.97	6.82091	64.5784	TRUE
SELL	3290.27	5.13547	0.604511	6.40022e-20	1.16609e-17	193.509	104.033	229.038	28.3414	159.375	253.815	19358.8	2087.44	2091.92	7930.08	2679.64	4367.22	TRUE
CYP4F3	1071.52	5.06868	0.5706	1.76915e-21	3.85124e-19	62.6057	26.4989	77.3249	58.3498	77.2727	31.8406	7260.41	866.894	756.032	1535.86	820.458	1284.68	TRUE
LILRA5	577.314	5.06575	0.744491	2.30026e-14	2.07295e-12	32.5224	8.83298	50.8974	8.33569	14.4886	50.945	2934.58	203.917	231.944	2497.09	277.708	616.509	TRUE
HAS1	145.652	5.0597	0.61675	5.81201e-19	9.45834e-17	5.69143	4.90721	10.7668	5.00142	16.4204	1.81946	301.412	131.019	236.371	395.285	38.9766	600.149	TRUE
CA4	139.24	5.02434	0.715625	4.59111e-15	4.63591e-13	3.25224	4.90721	8.80916	11.67	2.89773	10.9168	927.959	56.1511	82.3314	350.881	97.4416	113.658	TRUE
RGS2	5659.75	4.99193	0.508621	2.18664e-25	6.91557e-23	440.679	334.672	538.338	58.3498	199.943	321.135	23794.8	5511.67	4724.76	16794.4	8125.65	7072.63	TRUE
VNN2	2058.39	4.96435	0.684298	7.32718e-16	8.18788e-14	93.502	50.0536	101.795	10.0028	233.75	161.932	7995.8	977.226	1278.35	9250.88	1704.25	2843.17	TRUE
CCR3	75.6532	4.95715	0.682379	6.69627e-16	7.58397e-14	3.25224	4.90721	2.93639	0	5.79545	6.36812	473.05	48.2702	69.9374	141.049	50.6696	101.603	TRUE
PTGS2	2904.25	4.92809	0.538216	9.44496e-23	2.29444e-20	302.459	57.9051	298.533	93.3597	156.477	91.8829	8926.55	3385.81	1341.2	12017.9	4950.03	3228.92	TRUE
PTX3	2737.3	4.8341	0.744181	1.14752e-13	9.37602e-12	178.873	126.606	120.392	63.3513	111.08	310.218	12833.7	477.777	2749.69	9167.3	290.376	6418.23	TRUE
TUBB1	68.0641	4.80123	0.947636	6.10278e-10	2.46494e-08	0	4.90721	4.89398	0	5.79545	4.54866	12.5588	237.411	310.734	6.96537	95.4927	133.462	TRUE
TRIML2	8.135	4.80119	1.52639	2.3083e-06	3.17145e-05	0	0	0	0	0.965909	0	34.8857	0.985107	10.6234	9.57739	0.974416	39.6081	TRUE
PF4	23.486	4.76868	1.01463	3.96241e-09	1.29723e-07	0.813061	2.94433	0.978796	0	1.93182	0	11.1634	101.466	84.1019	2.61201	44.8231	30.9976	TRUE
MAK	120.901	4.75829	0.536737	8.17981e-22	1.82813e-19	9.75673	5.88866	8.80916	6.66855	5.79545	9.09732	641.897	91.6149	74.3638	221.151	225.09	150.683	TRUE
ATP2C2	47.1658	4.7574	1.10875	2.78304e-08	7.35793e-07	3.25224	0	0	6.66855	2.89773	0.909732	277.69	9.85107	18.591	170.652	4.87208	70.6057	TRUE
MXD1	5247.61	4.67363	0.507037	2.59618e-23	6.90748e-21	376.447	298.359	395.433	290.082	397.954	388.455	29852.4	3005.56	3656.22	13195	4745.4	6370.01	TRUE
SERPINA3	696.818	4.66433	0.682584	8.39025e-15	8.08261e-13	83.7453	61.8309	94.9432	6.66855	6.76136	10.007	2087.56	1379.15	456.806	1073.54	2369.78	731.028	TRUE
LILRB3	1629.2	4.57405	0.562113	3.05772e-19	5.17712e-17	117.894	52.0165	137.031	86.6912	92.7272	205.599	9449.84	938.807	1436.81	3936.31	1142.99	1953.71	TRUE
IL20	4.28337	4.55785	1.31937	7.97501e-07	1.32616e-05	0	0	0	0	0	0	22.3268	4.92553	1.77057	5.22403	6.82091	10.3325	TRUE
RNF222	5.81931	4.52908	1.29972	7.14044e-07	1.21019e-05	0.813061	0	0	0	0	0	25.1177	8.86596	0.885283	16.5428	10.7186	6.88836	TRUE
CEACAM6	5.04991	4.50728	1.54867	4.74011e-06	5.70378e-05	0	0	0	0	0	0	27.9086	1.97021	0.885283	15.6721	10.7186	3.44418	TRUE
CXCL2	1880.27	4.5	0.387983	2.14297e-34	2.11297e-31	152.042	111.884	221.208	128.37	115.909	164.661	6815.27	2932.66	965.844	4348.13	2290.85	4316.42	TRUE
ANKRD1	35.6497	4.45036	2.1752	4.36454e-05	0.00035445	0	0.981443	0	1.66714	0	1.81946	350.252	7.88085	3.54113	47.0163	0	14.6378	TRUE
SAMSN1	4061.4	4.43897	0.742739	2.14667e-12	1.41108e-10	317.907	170.771	350.409	46.6799	550.568	268.371	22100.8	1199.86	1234.97	14575	2595.84	5325.57	TRUE
NAMPT	47424.1	4.37902	0.480744	4.41613e-23	1.10482e-20	5205.22	2967.88	8002.63	1997.23	2228.35	3089.45	203017	44374.1	32028.7	127380	68350.4	70449	TRUE
CAMP	23.6519	4.37087	0.858791	4.14412e-10	1.71093e-08	2.43918	0	0.978796	0	1.93182	3.63893	118.611	24.6277	15.0498	70.5244	10.7186	35.3029	TRUE
SIRPB1	667.255	4.35293	0.69212	2.7093e-13	2.00059e-11	47.9706	9.81443	65.5793	33.3428	31.875	113.716	4247.68	415.715	366.507	1572.43	468.694	633.729	TRUE
PEAK3	81.4008	4.31143	0.628236	5.0151e-15	5.00376e-13	7.31755	6.8701	9.78796	3.33428	5.79545	5.45839	524.681	51.2255	95.6106	125.377	60.4138	80.9383	TRUE
SIGLEC5_1	81.3225	4.26295	0.828339	3.04363e-10	1.28832e-08	7.31755	2.94433	7.83037	0	8.69318	8.18758	524.681	50.2404	23.9027	244.659	38.0022	59.4121	TRUE
TMEM272	52.2261	4.26	0.951568	1.02583e-08	3.05416e-07	6.50449	1.96289	4.89398	5.00142	2.89773	0	439.56	15.7617	25.6732	29.6028	60.4138	34.4418	TRUE
CXCL1	374.778	4.25215	0.745722	1.1708e-11	6.58555e-10	39.84	5.88866	72.4309	13.3371	10.625	31.8406	1747.08	131.019	124.825	1228.52	297.197	794.745	TRUE
SERPINA1	3154.91	4.24753	0.772091	3.93991e-11	2.01959e-09	339.86	152.124	424.797	8.33569	216.364	307.489	18493.6	1562.38	1794.47	8850.37	1986.83	3722.3	TRUE
C2CD4B	165.105	4.2055	0.590891	7.8939e-16	8.76275e-14	9.75673	5.88866	37.1942	3.33428	15.4545	13.646	214.896	580.228	92.0695	261.201	601.214	146.378	TRUE
C2CD4A	28.5183	4.1219	0.829401	8.58492e-10	3.33876e-08	2.43918	0.981443	1.95759	0	4.82954	2.72919	145.124	21.6723	10.6234	104.481	22.4116	24.9703	TRUE
ICAM4	77.5145	4.10636	0.683119	1.82353e-12	1.21294e-10	2.43918	5.88866	5.87277	10.0028	11.5909	5.45839	104.657	166.483	20.3615	63.559	458.95	74.911	TRUE
F5	683.512	4.10076	0.697722	4.29026e-12	2.71371e-10	13.009	104.033	28.3851	93.3597	35.7386	82.7856	3893.24	244.306	451.495	1850.18	358.585	1047.03	TRUE
VSTM1	7.77196	4.06017	1.11717	4.47429e-07	8.02977e-06	0	0	0	1.66714	1.93182	0	16.7451	6.89575	7.08227	20.8961	8.76974	29.2755	TRUE
PLAUR	2057.55	4.05865	0.509921	1.20557e-18	1.90639e-16	239.853	149.179	285.808	143.374	144.886	254.725	6907.37	944.717	1339.43	8512.55	1855.29	3913.45	TRUE
ELAPOR1	285.543	4.05843	0.690653	4.50354e-12	2.81673e-10	30.0833	16.6845	30.3427	25.0071	14.4886	36.3893	1684.28	201.947	328.44	874.154	129.597	55.1069	TRUE
NLRP12	379.402	4.03592	0.597174	1.25633e-14	1.16346e-12	30.0833	30.4247	39.1518	33.3428	26.0795	58.2228	2549.45	277.8	201.845	620.789	261.143	424.495	TRUE
ADGRE2	1413.8	4.0248	0.678984	3.38307e-12	2.15616e-10	168.304	84.4041	204.568	50.0142	107.216	162.842	8834.45	329.026	909.186	2820.1	639.217	2656.33	TRUE
HCAR2	586.064	4.01889	0.812642	1.06603e-09	4.07963e-08	39.84	41.2206	27.4063	21.6728	62.7841	103.709	3382.52	61.0766	232.83	2282.9	208.525	568.29	TRUE
SIK1	47.4862	4.01675	0.921108	2.04119e-08	5.62407e-07	11.3829	0.981443	3.91518	1.66714	2.89773	0.909732	316.762	16.7468	8.85283	60.947	38.0022	106.77	TRUE
CDA	200.021	4.01137	0.685895	5.66385e-12	3.47756e-10	13.822	13.7402	19.5759	5.00142	17.3864	40.0282	1417.75	131.019	153.154	300.382	117.904	170.487	TRUE
NEIL3	101.353	3.99118	0.62153	1.38935e-13	1.10897e-11	10.5698	3.92577	9.78796	5.00142	9.65909	19.1044	516.308	73.883	49.5759	310.83	104.262	103.325	TRUE
ALPL	1110.91	3.9714	0.705124	2.25054e-11	1.20139e-09	50.4098	82.4412	87.1128	28.3414	133.295	237.44	5578.92	388.132	609.96	4383.83	633.37	1117.64	TRUE
RIPOR2	5972.16	3.97001	0.475401	5.15485e-20	9.49512e-18	687.85	454.408	843.722	586.833	665.511	552.207	32177.2	4576.81	4637.11	13677.4	5000.7	7806.24	TRUE
GK	2064.3	3.96457	0.638104	5.8287e-13	4.08789e-11	247.984	176.66	262.317	200.057	167.102	150.106	10449	615.692	952.565	7824.72	885.744	2839.73	TRUE
LCN2	13.476	3.94388	0.83273	3.46038e-09	1.14857e-07	2.43918	0	0.978796	1.66714	0	1.81946	68.376	14.7766	16.8204	24.3788	17.5395	12.9157	TRUE
ANKRD34B	4.40576	3.90668	1.33245	5.35531e-06	6.26418e-05	0	0	0	0	0	0.909732	25.1177	3.94043	3.54113	6.96537	2.92325	9.4715	TRUE
MAFF	2681.44	3.90543	0.261794	1.40463e-53	2.35444e-49	362.625	273.822	443.394	315.089	289.773	244.718	6992.49	4313.78	2559.35	6690.24	3797.3	5894.72	TRUE
TMEM154	1634.3	3.86685	0.501575	1.3204e-17	1.81415e-15	220.34	159.975	212.399	80.0226	207.67	206.509	9498.68	1305.27	1195.13	2582.41	1735.43	2207.72	TRUE
SLC7A5	949.964	3.86379	0.627978	1.03316e-12	7.06853e-11	132.529	87.3484	196.738	51.6813	49.2613	71.8688	4687.24	409.804	1018.08	2726.94	264.067	1704.01	TRUE
ADAM8	1627.66	3.84874	0.625942	1.09299e-12	7.44746e-11	182.939	73.6082	324.96	180.051	113.011	146.467	9149.82	708.292	916.268	4578.86	823.381	2334.29	TRUE
MT1M	1319	3.84689	0.381799	6.08042e-27	2.26489e-24	202.452	268.915	228.059	58.3498	101.42	80.0564	3005.75	1727.88	1910.44	3748.24	1769.54	2726.93	TRUE
MMP10	14.0868	3.83577	2.58769	0.000171246	0.00106668	0	0	0	0	0	0	62.7942	0	1.77057	83.5845	1.94883	18.943	TRUE
KCNE1	209.125	3.83105	0.553441	5.68068e-15	5.6343e-13	32.5224	15.7031	20.5547	16.6714	18.3523	33.6601	1307.52	176.334	200.074	336.95	176.369	174.792	TRUE
ICAM3	1260.52	3.80214	0.535248	1.62513e-15	1.73506e-13	180.5	92.2556	223.165	43.3456	135.227	180.127	6788.76	950.628	927.777	2683.41	1209.25	1711.76	TRUE
IL18R1	1871.58	3.78893	0.655905	1.2876e-11	7.123e-10	208.144	181.567	260.36	171.715	178.693	191.044	10186.6	507.33	1344.75	6952.31	561.263	1715.2	TRUE
APOLD1	5850.93	3.78196	0.384506	8.47713e-26	2.84187e-23	825.257	798.894	1244.05	458.463	335.17	675.931	9691.24	20199.6	5525.05	6930.54	15857.6	7669.33	TRUE
LIF	1502.95	3.7795	1.03708	5.32091e-07	9.36861e-06	221.966	88.3298	198.696	33.3428	93.6931	95.5218	7898.12	368.43	277.979	5423.41	83.7998	3252.17	TRUE
DUSP13	7.57446	3.77637	1.62393	3.01446e-05	0.000261669	0	0.981443	0	0	0	0.909732	57.2125	0.985107	3.54113	20.8961	2.92325	3.44418	TRUE
S1PR4	234.675	3.77268	0.594182	3.46697e-13	2.5377e-11	30.0833	18.6474	33.2791	15.0042	27.0454	31.8406	1412.17	149.736	136.334	545.04	119.853	297.061	TRUE
LMNB1	1212.71	3.77171	0.704559	1.61403e-10	7.25316e-09	157.734	83.4226	217.293	65.0184	97.5568	133.731	6398.04	292.577	450.609	4547.52	439.461	1669.57	TRUE
C5AR1	2181.45	3.76175	0.588327	2.64515e-13	1.96186e-11	254.488	183.53	218.271	46.6799	379.602	386.636	10517.3	1291.47	1394.32	6268.83	1688.66	3547.51	TRUE
IL1B	931.292	3.75627	1.1606	2.27733e-06	3.14253e-05	113.829	8.83298	237.847	0	20.2841	34.5698	2878.77	577.273	566.581	3322.48	807.791	2607.25	TRUE
CLEC4C	36.6581	3.75255	1.65649	3.54053e-05	0.000297774	2.43918	0.981443	3.91518	0	2.89773	0	330.716	30.5383	0.885283	1.74134	39.951	25.8314	TRUE
SLCO4C1	95.7773	3.74914	0.699983	1.66269e-10	7.432e-09	12.1959	10.7959	4.89398	0	10.625	20.9238	555.38	97.5256	37.1819	207.22	78.9277	113.658	TRUE
C17orf107	367.602	3.74647	0.494155	5.0134e-17	6.22479e-15	48.7837	41.2206	53.8338	45.0127	35.7386	39.1185	1648	296.517	185.024	1232.87	427.768	357.334	TRUE
PADI2	1003.38	3.74596	0.536866	4.74223e-15	4.75984e-13	86.9975	263.027	145.841	43.3456	100.455	62.7715	5372.4	1007.76	1192.48	1769.2	780.507	1215.8	TRUE
NR4A3	1640.74	3.73117	0.471802	3.88058e-18	5.5124e-16	232.535	85.3855	528.55	73.3541	110.114	171.03	4283.96	2453.9	1960.02	3075.21	1890.37	4824.44	TRUE
CASP5	79.311	3.72477	0.730384	7.20089e-10	2.85346e-08	11.3829	6.8701	12.7243	3.33428	5.79545	9.09732	290.249	9.85107	46.0347	384.837	53.5929	117.963	TRUE
PNP	2713.29	3.72246	0.439421	3.53085e-20	6.57602e-18	370.756	237.509	389.561	313.422	235.682	484.887	11587.6	2627.28	2435.41	6930.54	1604.86	5341.93	TRUE
NOCT	376.827	3.72175	0.27304	2.99009e-45	7.15999e-42	48.7837	45.1464	81.24	28.3414	49.2613	48.2158	884.701	741.785	360.31	793.182	603.163	837.797	TRUE
FGR	2210.61	3.70968	0.526575	3.22027e-15	3.31154e-13	231.722	158.012	316.151	396.779	185.454	304.76	12117.9	1178.19	2358.4	4552.74	1199.51	3527.7	TRUE
ITGAX	3814.64	3.69184	0.525024	3.73592e-15	3.79524e-13	456.94	373.93	666.56	286.748	424.034	569.492	20430.5	2184.97	2623.09	7668	2249.93	7841.54	TRUE
LRP2	10.1286	3.68642	1.07591	1.2808e-06	1.95705e-05	1.62612	0.981443	0	1.66714	0	0.909732	18.1406	4.92553	10.6234	47.8869	2.92325	31.8587	TRUE
CDH16	10.4288	3.65273	0.691507	3.09673e-10	1.30749e-08	0.813061	0.981443	2.93639	0	1.93182	0	25.1177	14.7766	16.8204	24.3788	25.3348	12.0546	TRUE
GPRC5A	1377.68	3.63843	0.560906	1.98579e-13	1.52688e-11	130.903	145.253	114.519	213.394	130.398	279.288	4031.39	555.6	2551.39	3529.7	289.401	4560.96	TRUE
SLC16A3	1688.52	3.63617	0.539906	3.65965e-14	3.21167e-12	192.695	142.309	275.042	205.058	159.375	284.746	9254.48	689.575	1334.12	4043.4	1129.35	2552.14	TRUE
SOCS3	12496.2	3.63602	0.458753	4.60917e-18	6.43824e-16	2726.19	961.814	3772.28	755.214	753.409	787.828	31967.9	21418.2	10265.7	27388.7	26454.4	22703.2	TRUE
ALOX15B	62.9125	3.63172	0.575442	6.49185e-13	4.53402e-11	5.69143	7.85154	10.7668	10.0028	5.79545	6.36812	180.01	35.4638	283.291	87.9378	25.3348	96.4371	TRUE
ZNF878	14.7486	3.63005	0.557441	1.71696e-13	1.34484e-11	0	3.92577	1.95759	0	2.89773	1.81946	23.7223	24.6277	17.7057	33.9562	30.2069	36.1639	TRUE
CCL2	6660.88	3.62343	0.468485	2.23742e-17	3.02449e-15	1332.61	575.125	1612.08	235.067	420.17	1036.18	21583.1	9089.58	5355.96	14090.1	8012.62	16588	TRUE
MEDAG	5769.79	3.6199	0.59061	2.17669e-12	1.41968e-10	713.055	850.911	705.712	253.405	651.022	1036.18	22864.1	2183	7122.99	18253.6	1371	13232.5	TRUE
ARMH2	8.15343	3.6135	1.16515	3.96844e-06	4.91278e-05	2.43918	0	0	0	0	0.909732	47.4445	9.85107	6.19698	16.5428	5.84649	8.61045	TRUE
CXCL3	244.445	3.59849	0.549096	1.42755e-13	1.12871e-11	26.831	21.5917	51.8762	16.6714	20.2841	47.306	891.678	152.692	108.005	902.886	210.474	483.047	TRUE
TNFRSF12A	978.44	3.59704	0.419273	2.1558e-20	4.10631e-18	182.939	128.569	149.756	61.6841	107.216	166.481	3164.83	763.458	1139.36	2536.27	672.347	2668.38	TRUE
SERPINE1	4374.58	3.59484	0.566369	5.71522e-13	4.02514e-11	711.428	288.544	738.991	443.459	709.943	395.733	19932.3	3572	3467.66	13218.5	972.467	8043.89	TRUE
SLC19A2	1987.61	3.59254	0.260999	8.3166e-46	2.32338e-42	350.429	293.451	371.942	250.071	210.568	263.822	5454.73	2186.94	3949.25	3438.28	2240.18	4841.66	TRUE
RCAN1	4791.61	3.58897	0.4247	6.78375e-20	1.22268e-17	677.28	930.408	749.758	345.098	542.841	671.382	16699.1	3987.71	2392.04	13812.3	7083.03	9608.41	TRUE
CACNA1E	59.7568	3.58411	0.615146	1.57491e-11	8.59893e-10	4.87837	1.96289	11.7455	1.66714	15.4545	7.27785	327.925	49.2553	54.0023	86.1965	74.0556	82.6604	TRUE
ICAM1	6262.52	3.55404	0.315572	4.99019e-32	3.98312e-29	918.759	690.936	1385.97	718.537	697.386	1091.68	17943.8	10971.1	3986.43	11180.3	12137.3	13428	TRUE
CSRNP1	4854.33	3.55088	0.438886	1.62881e-18	2.43769e-16	1009.01	465.204	1473.09	405.115	376.704	301.121	11905.8	8605.89	3187.91	11652.2	11982.4	6887.5	TRUE
CASS4	788.005	3.51409	0.594654	1.16313e-11	6.56441e-10	134.968	78.5154	155.629	38.3442	89.8295	110.987	4625.84	483.687	316.931	1938.11	759.07	724.139	TRUE
SLC24A2	10.5441	3.5133	1.02902	1.61901e-06	2.37843e-05	0.813061	1.96289	0.978796	0	1.93182	0	15.3497	1.97021	16.8204	43.5336	38.0022	5.16627	TRUE
DPEP3	23.8164	3.5129	0.694512	1.43838e-09	5.35781e-08	0	3.92577	4.89398	1.66714	2.89773	3.63893	126.984	31.5234	30.0996	13.9307	43.8487	22.3872	TRUE
GCM1	5.08901	3.50929	1.31529	1.50402e-05	0.000147775	0.813061	0	0	1.66714	0	0	23.7223	3.94043	1.77057	15.6721	4.87208	8.61045	TRUE
CDKN1A	6869.28	3.50426	0.263461	6.90756e-43	1.44731e-39	1209.83	854.836	1477	625.177	845.17	1340.03	17107.9	11453.8	7229.22	13599	10734.2	15955.2	TRUE
SLA	4653.88	3.47494	0.595538	2.05047e-11	1.10515e-09	787.043	487.777	1020.88	115.033	605.625	660.465	25788.9	2220.43	3951.91	10205.1	3158.08	6845.31	TRUE
HEMGN	25.3556	3.47493	0.580075	7.97249e-12	4.67255e-10	3.25224	1.96289	0.978796	0	7.72727	5.45839	19.536	75.8532	40.723	21.7668	55.5417	71.4668	TRUE
SRGN	6489.29	3.45925	0.518704	1.02637e-13	8.51687e-12	993.561	672.288	1170.64	220.062	935.966	1441.92	28773.7	4801.41	4611.44	18756.9	6009.22	9484.42	TRUE
RAB3B	109.839	3.43215	0.658742	7.94252e-10	3.12518e-08	8.13061	45.1464	6.85157	1.66714	13.5227	9.09732	276.295	228.545	98.2665	130.601	456.027	43.9133	TRUE
TRIB1	3963.19	3.42666	0.426016	3.87274e-18	5.5124e-16	743.951	398.466	1043.4	356.768	437.557	590.416	15578.6	3462.65	3342.83	10316.6	3808.02	7479.04	TRUE
MNDA	2491.83	3.42204	0.515228	1.40377e-13	1.11517e-11	429.296	234.565	411.094	86.6912	462.67	512.179	11901.6	2548.47	1304.02	5732.5	2975.87	3302.97	TRUE
APOBR	432.446	3.40654	0.504153	6.74451e-14	5.65257e-12	47.9706	49.0721	79.2825	66.6855	51.1932	82.7856	2506.19	302.428	362.081	751.389	303.043	587.233	TRUE
CTD-3088G3.8	722.703	3.40292	0.491575	2.15427e-14	1.95188e-12	80.493	85.3855	87.1128	241.735	66.6477	77.3272	3628.11	489.598	633.863	1360.86	838.972	1082.33	TRUE
NEU4	6.81976	3.39685	1.06628	3.86688e-06	4.82266e-05	0.813061	0	0.978796	0	0	1.81946	12.5588	6.89575	23.9027	7.83604	2.92325	24.1093	TRUE
IL1RL2	77.8284	3.37792	0.642472	7.14182e-10	2.83676e-08	13.009	7.85154	14.6819	5.00142	14.4886	7.27785	355.834	23.6426	93.84	220.28	20.4627	157.571	TRUE
CEACAM1	151.226	3.3701	0.648165	9.9319e-10	3.81831e-08	26.831	20.6103	24.4699	8.33569	22.2159	19.1044	706.086	57.1362	135.448	637.331	55.5417	101.603	TRUE
RGS16	1383.73	3.36875	0.430675	2.88961e-17	3.7547e-15	278.88	134.458	449.267	115.033	141.989	167.391	2045.7	4386.68	680.783	2917.62	2975.87	2311.05	TRUE
SORL1	13675.1	3.36621	0.447528	3.02273e-16	3.54315e-14	2130.22	2089.49	2297.23	1522.1	2660.11	1930.45	71497.5	10587.9	11005	29787.4	13880.6	14713.5	TRUE
NCF1	418.054	3.36556	0.523715	7.15936e-13	4.97947e-11	78.0539	39.2577	103.752	31.6756	54.0909	60.952	2451.77	517.181	226.633	536.334	428.743	488.213	TRUE
TMEM71	1079.58	3.35438	0.499706	1.09767e-13	9.0636e-12	183.752	180.585	170.31	115.033	189.318	133.731	5608.22	696.47	556.843	2793.11	963.697	1363.9	TRUE
RGS18	752.83	3.35034	0.552586	7.57089e-12	4.45275e-10	124.398	88.3298	96.9008	21.6728	176.761	148.286	4246.29	690.56	578.975	1314.71	619.728	927.346	TRUE
CFAP126	4.43239	3.34572	1.26352	1.8446e-05	0.000174586	0.813061	0	0	0	0.965909	0	15.3497	1.97021	2.65585	14.8014	9.74416	6.88836	TRUE
DMP1	3.46412	3.32883	1.34533	2.90285e-05	0.000254087	0	0	0	1.66714	0	0	15.3497	7.88085	6.19698	2.61201	0.974416	6.88836	TRUE
DUSP5	1694.52	3.32437	0.429395	6.45125e-17	7.89312e-15	428.483	109.922	576.511	161.712	123.636	220.155	4250.47	2125.86	1693.55	4452.61	2400.96	3790.32	TRUE
RUBCNL	3028.46	3.32103	0.686146	6.90959e-09	2.14877e-07	474.015	414.169	577.489	130.037	445.284	408.469	15988.8	590.079	1058.8	11082.8	1629.22	3542.34	TRUE
MAB21L3	20.521	3.31222	0.874161	5.89649e-07	1.02955e-05	0.813061	0.981443	3.91518	3.33428	0.965909	4.54866	146.52	6.89575	21.2468	30.4735	13.6418	12.9157	TRUE
DEFA3	16.0022	3.31217	1.59569	7.47514e-05	0.000551732	0	0	0.978796	0	0.965909	3.63893	97.6799	2.95532	2.65585	62.6883	20.4627	0	TRUE
MPZL3	479.111	3.31084	0.563652	2.69874e-11	1.42701e-09	74.8016	31.4062	98.8584	98.3612	52.1591	70.0493	2937.38	308.338	311.62	952.515	356.636	457.215	TRUE
CXCL6	9.17765	3.31057	1.19139	1.35789e-05	0.00013516	0	0	0.978796	0	1.93182	1.81946	34.8857	6.89575	1.77057	33.9562	2.92325	24.9703	TRUE
MT1X	975.411	3.30555	0.299696	2.04899e-30	1.22661e-27	197.574	224.75	286.787	73.3541	106.25	115.536	1858.71	1779.1	1524.46	2312.5	1698.41	1527.49	TRUE
C11orf91	46.2606	3.27605	0.500316	4.37081e-13	3.13092e-11	9.75673	5.88866	15.6607	10.0028	2.89773	0	94.8891	48.2702	52.2317	118.411	80.8765	116.241	TRUE
SERTAD1	990.28	3.27449	0.258642	8.49366e-39	1.29428e-35	225.218	167.827	223.165	113.365	149.716	177.398	1957.78	1559.42	874.66	2106.15	2569.53	1759.12	TRUE
TNFAIP6	606.358	3.26806	0.628004	1.28334e-09	4.82316e-08	140.66	145.253	97.8796	16.6714	68.5795	57.3131	2372.23	319.175	262.929	2450.94	352.738	991.924	TRUE
GADD45B	4445.84	3.25239	0.295679	3.58687e-30	2.07321e-27	1010.63	664.437	1305.71	776.886	548.636	444.859	10772.7	9439.29	4220.15	6533.52	8251.35	9381.95	TRUE
SLC2A3	8211.33	3.25158	0.41265	2.87127e-17	3.7547e-15	1680.6	980.461	2348.13	961.939	1049.94	1269.08	26439.2	6710.55	5263.01	27179.7	12350.7	12302.6	TRUE
ALOX5AP	1447.09	3.23238	0.704624	2.76503e-08	7.32187e-07	217.9	171.752	200.653	15.0042	274.318	332.962	7874.4	631.453	854.298	4529.23	639.217	1623.93	TRUE
LILRA2	452.255	3.22932	0.489623	3.74223e-13	2.71546e-11	96.7543	55.9422	74.3885	23.3399	92.7272	97.3413	2419.67	396.013	365.622	673.9	465.771	665.588	TRUE
CH25H	382.914	3.22674	0.431006	6.67795e-16	7.58397e-14	116.268	35.3319	96.9008	41.6785	43.4659	53.6742	272.108	1370.28	357.655	500.636	994.878	712.085	TRUE
MBL2	4.25564	3.22072	1.28772	3.02528e-05	0.000262337	0.813061	0.981443	0	0	0	0	6.97714	9.85107	1.77057	9.57739	18.5139	2.58314	TRUE
GCA	3008.95	3.21274	0.516507	4.47346e-12	2.80839e-10	478.893	547.645	378.794	416.785	571.818	525.825	15066.4	1649.07	1735.16	9092.42	1831.9	3812.71	TRUE
MCTP2	2389.99	3.20393	0.569827	1.60253e-10	7.24032e-09	400.839	537.831	418.925	215.061	338.068	337.51	11270.9	1160.46	1488.16	9337.08	1357.36	1817.67	TRUE
TIPARP	5952.89	3.19192	0.304635	1.30083e-27	5.0708e-25	1397.65	1623.31	1523.98	450.127	748.579	833.314	15112.5	7670.04	11904.4	9257.85	10049.1	10863.8	TRUE
SLC10A6	594.196	3.18693	0.417721	2.59952e-16	3.06853e-14	111.389	108.94	100.816	108.364	124.602	68.2299	2072.21	384.192	425.821	834.103	741.53	2050.15	TRUE
TCN1	13.0456	3.18314	0.876752	1.26775e-06	1.94161e-05	0.813061	1.96289	0	0	2.89773	3.63893	75.3531	10.8362	9.73812	31.3442	8.76974	11.1936	TRUE
MT2A	4096.95	3.17457	0.323431	1.21641e-24	3.57711e-22	930.955	1064.87	1158.89	330.093	534.148	517.637	9927.07	5669.29	5760.54	10000.5	4853.56	8415.86	TRUE
ETNPPL	41.3498	3.17168	0.711926	5.65057e-08	1.3628e-06	1.62612	23.5546	1.95759	1.66714	3.86363	2.72919	51.6308	28.5681	185.024	92.2912	66.2603	37.025	TRUE
NFIL3	2720.09	3.16092	0.331333	1.87914e-23	5.08035e-21	618.739	435.76	717.457	328.426	464.602	461.234	9184.7	2930.69	2605.39	6853.05	3142.49	4898.49	TRUE
HMX3	2.90506	3.15395	1.26995	3.38757e-05	0.000288236	0	0.981443	0	0	0	0	9.76799	3.94043	2.65585	6.0947	1.94883	9.4715	TRUE
HSPA6	565.076	3.10504	0.554665	2.45091e-10	1.06431e-08	102.446	73.6082	158.565	41.6785	71.4772	120.994	2476.88	222.634	499.3	2012.99	331.301	669.032	TRUE
NLRC4	474.321	3.09062	0.62704	8.03161e-09	2.45668e-07	67.4841	55.9422	77.3249	26.6742	93.6931	135.55	2841.09	159.587	297.455	1100.53	240.681	595.843	TRUE
TACSTD2	354.807	3.08948	0.677148	4.27083e-08	1.06371e-06	38.2139	80.4783	29.3639	41.6785	23.1818	116.446	1844.76	132.989	134.563	1289.46	203.653	322.892	TRUE
CDH20	17.3885	3.07803	0.660868	2.88676e-08	7.58431e-07	2.43918	5.88866	0.978796	0	3.86363	2.72919	18.1406	17.7319	84.1019	20.8961	38.9766	12.9157	TRUE
NPFFR1	114.298	3.07412	0.872161	2.1372e-06	2.99723e-05	4.87837	69.6824	4.89398	3.33428	3.86363	4.54866	89.3074	243.321	662.192	103.61	135.444	46.4965	TRUE
NOP16	656.379	3.07318	0.450157	1.3217e-13	1.06001e-11	117.894	109.922	148.777	113.365	88.8636	143.738	2395.95	315.234	686.095	1991.23	387.817	1377.67	TRUE
DPP10	24.6199	3.06361	0.640509	1.6937e-08	4.7714e-07	1.62612	9.81443	2.93639	1.66714	6.76136	0.909732	15.3497	32.5085	59.314	13.9307	80.8765	69.7447	TRUE
RNF122	455.23	3.05624	0.247405	9.78806e-37	1.26206e-33	79.68	101.089	97.8796	78.3555	93.6931	108.258	1128.9	744.741	385.098	765.32	1110.83	768.914	TRUE
THBD	3128.89	3.05276	0.38193	2.38509e-17	3.17293e-15	626.87	719.397	802.612	676.858	335.17	468.512	11530.4	2616.44	4987.69	6241.84	2007.3	6533.61	TRUE
PNPLA1	49.6578	3.05247	0.652641	2.80352e-08	7.40042e-07	10.5698	4.90721	7.83037	15.0042	4.82954	5.45839	329.321	27.583	32.7555	67.0417	31.1813	59.4121	TRUE
MARCHF10	49.7893	3.04351	0.534081	1.66033e-10	7.432e-09	7.31755	12.7588	7.83037	10.0028	11.5909	3.63893	106.052	30.5383	194.762	137.566	48.7208	26.6924	TRUE
PMAIP1	126.751	3.02678	0.52729	1.37395e-10	6.29241e-09	24.3918	7.85154	44.0458	6.66855	24.1477	28.2017	478.632	172.394	46.92	333.467	158.83	195.457	TRUE
CLEC1B	4.77841	3.02259	1.13318	2.52718e-05	0.000227256	0	0	0	1.66714	0.965909	0.909732	11.1634	13.7915	13.2793	1.74134	7.79533	6.02732	TRUE
NPW	2.96835	3.01057	1.36346	7.43407e-05	0.000549184	0	0	0	0	0	0.909732	6.97714	5.91064	1.77057	12.1894	0.974416	6.88836	TRUE
IL17B	145.409	2.99441	0.550107	7.63905e-10	3.01995e-08	11.3829	95.1999	13.7031	15.0042	11.5909	10.007	249.782	298.487	414.313	249.012	245.553	130.879	TRUE
CD55	5137.39	2.99272	0.468491	3.06836e-12	1.97815e-10	944.777	1175.77	833.934	796.892	833.579	1288.18	22349.2	3273.51	3063.08	16571.5	4298.15	6220.19	TRUE
ITPKC	3708.14	2.99131	0.289655	1.32542e-26	4.72696e-24	909.815	550.589	1229.37	900.255	593.068	488.526	7113.89	6676.07	4205.98	3938.92	8869.13	9022.03	TRUE
SLC26A8	65.1817	2.98397	0.721242	2.97425e-07	5.65885e-06	4.87837	7.85154	1.95759	11.67	5.79545	30.0211	280.481	29.5532	28.3291	247.271	44.8231	89.5487	TRUE
DNAH17	28.5088	2.97286	0.842106	2.46798e-06	3.34966e-05	4.87837	1.96289	6.85157	6.66855	2.89773	1.81946	108.843	9.85107	12.394	157.592	6.82091	21.5261	TRUE
SYTL3	600.559	2.96556	0.520362	2.03693e-10	9.00236e-09	125.211	80.4783	168.353	76.6884	109.148	113.716	3181.57	261.053	464.774	1362.6	377.099	886.016	TRUE
RPH3A	13.9975	2.96384	0.983338	1.12071e-05	0.000116496	0	1.96289	2.93639	0	1.93182	3.63893	51.6308	3.94043	23.0174	40.0509	0.974416	37.886	TRUE
ZC3H12A	828.326	2.95744	0.350265	7.831e-19	1.25013e-16	195.135	100.107	261.338	201.724	117.841	160.113	2305.25	901.373	765.77	2264.62	821.432	1845.22	TRUE
JUNB	8811.13	2.95524	0.417363	3.23193e-14	2.85124e-12	2576.59	893.113	4052.21	783.555	1196.76	1132.62	19559.7	17501.4	6798.98	16190.1	21858.1	13190.4	TRUE
KIAA0040	3446.08	2.95338	0.308772	3.07455e-23	8.05245e-21	657.766	968.684	519.741	618.508	812.329	828.765	11965.8	3324.74	4782.3	6738.13	3478.66	6657.6	TRUE
NCF2	3582.29	2.94452	0.489112	3.3695e-11	1.75949e-09	601.665	589.847	675.369	431.789	963.011	898.815	18238.2	2168.22	2176.91	8461.18	2836.52	4945.85	TRUE
FUT7	28.9804	2.93619	0.765821	9.66203e-07	1.55278e-05	7.31755	3.92577	8.80916	0	2.89773	3.63893	145.124	13.7915	16.8204	103.61	11.693	30.1366	TRUE
LYPD5	189.274	2.93402	0.687897	1.99539e-07	4.0056e-06	34.9616	22.5732	28.3851	58.3498	16.4204	30.9309	1121.92	52.2107	201.845	297.77	25.3348	380.582	TRUE
KLK6	50.5293	2.92876	0.894056	5.68412e-06	6.55277e-05	2.43918	33.369	2.93639	0	3.86363	0	83.7257	53.1958	231.059	72.2657	62.3626	61.1342	TRUE
THEMIS2	2320.78	2.92644	0.493679	6.07944e-11	2.98838e-09	433.362	344.486	612.726	193.388	479.091	653.187	11803.9	1488.5	1833.42	5105.62	1707.18	3194.48	TRUE
IL1RAP	2626.38	2.92552	0.512944	2.19603e-10	9.61093e-09	667.523	553.534	645.026	261.741	521.591	386.636	12713.7	1248.13	1690.89	7506.06	1972.22	3349.47	TRUE
ADPRHL1	682.389	2.91719	0.477296	2.08487e-11	1.12008e-09	91.0628	304.247	89.0704	226.731	60.8522	41.8477	2123.84	787.1	1891.85	1090.08	807.791	674.199	TRUE
VNN1	580.511	2.91053	0.720715	4.89947e-07	8.69046e-06	92.689	46.1278	52.855	31.6756	175.795	178.307	4352.34	400.938	239.027	664.322	467.72	264.341	TRUE
SLC39A14	3752.21	2.90801	0.560066	3.41214e-09	1.13706e-07	766.717	881.335	919.089	393.445	533.182	746.89	13523.1	1015.64	6225.31	11877.7	869.179	7274.97	TRUE
F2RL1	100.952	2.90729	0.63203	5.32831e-08	1.29065e-06	18.7004	12.7588	11.7455	1.66714	34.7727	27.2919	601.429	92.6	57.5434	162.816	94.5183	95.576	TRUE
GLDC	350.828	2.90534	0.654257	1.04279e-07	2.31514e-06	45.5314	215.917	66.5581	20.0057	5.79545	15.4654	528.867	542.794	1201.33	610.341	612.907	344.418	TRUE
MYBPC3	89.1648	2.90252	0.613727	3.05846e-08	7.97293e-07	13.822	15.7031	16.6395	18.3385	13.5227	19.1044	531.658	33.4936	57.5434	180.229	32.1557	137.767	TRUE
MYC	4768.73	2.89531	0.272624	8.17202e-28	3.34096e-25	1383.02	987.331	1747.15	931.93	648.125	719.598	11596	6338.18	5721.59	9546.04	7763.17	9842.61	TRUE
ZPLD1	7.25935	2.89425	1.17112	4.72588e-05	0.000378054	1.62612	0.981443	0.978796	0	0.965909	0	20.9314	2.95532	17.7057	34.8269	0.974416	5.16627	TRUE
B3GNT5	1703.65	2.89416	0.497067	1.20818e-10	5.59432e-09	407.344	471.092	318.109	128.37	368.011	335.691	7009.23	1228.43	1074.73	5900.54	1236.53	1965.77	TRUE
GSDMC	7.29319	2.89143	1.07267	2.79203e-05	0.000246446	0.813061	0.981443	0	3.33428	0	0.909732	33.4903	6.89575	2.65585	19.1548	2.92325	16.3599	TRUE
PWWP3B	262.567	2.88891	0.417762	1.23491e-13	9.99109e-12	56.9143	73.6082	60.6853	41.6785	52.1591	44.5768	407.465	204.902	893.251	855.87	147.137	312.56	TRUE
ELL2	4764	2.8885	0.322446	1.06373e-20	2.09769e-18	973.234	904.89	1065.91	1155.33	990.056	1211.76	16449.3	4796.48	5318.78	11670.5	3976.59	8655.23	TRUE
QPCT	417.198	2.88029	0.563515	5.39638e-09	1.71315e-07	93.502	72.6267	87.1128	16.6714	71.4772	135.55	2235.48	318.189	256.732	974.281	303.043	441.716	TRUE
KIF19	766.052	2.87585	0.569187	7.23945e-09	2.24303e-07	95.1281	470.111	131.159	78.3555	31.875	70.0493	1194.49	938.807	3119.74	1460.12	1017.29	585.511	TRUE
SIGLEC10	279.454	2.87404	0.45445	6.28256e-12	3.78807e-10	68.2971	52.9979	75.3673	20.0057	46.3636	81.8758	1353.56	280.755	263.814	364.811	243.604	501.99	TRUE
STC1	366.124	2.86751	0.379901	1.34135e-15	1.45998e-13	49.5967	41.2206	67.5369	86.6912	69.5454	161.932	1133.09	280.755	838.363	674.77	531.057	458.937	TRUE
RP11-986E7.7	30.5279	2.86655	0.436636	1.37142e-12	9.26925e-11	14.6351	5.88866	1.95759	3.33428	6.76136	4.54866	83.7257	31.5234	33.6408	67.0417	63.337	49.9406	TRUE
ROPN1L	34.1892	2.86367	0.687303	3.30206e-07	6.19118e-06	0.813061	3.92577	5.87277	16.6714	1.93182	8.18758	174.428	38.4192	18.591	80.9724	31.1813	29.2755	TRUE
LILRA6	401.923	2.86082	0.725049	7.4247e-07	1.25456e-05	47.9706	44.1649	49.9186	36.677	53.125	178.307	2751.78	173.379	159.351	510.213	105.237	712.946	TRUE
SEZ6	3.912	2.85645	1.64206	0.000227333	0.00134474	0	0	0.978796	0	0	0	12.5588	1.97021	0	19.1548	1.94883	10.3325	TRUE
ROPN1B	15.2052	2.85043	0.571022	1.01728e-08	3.0395e-07	4.06531	7.85154	0.978796	1.66714	0.965909	1.81946	16.7451	26.5979	57.5434	23.5081	24.3604	16.3599	TRUE
HPCAL4	10.3698	2.84777	0.838937	4.52722e-06	5.47118e-05	1.62612	1.96289	2.93639	0	0	2.72919	25.1177	6.89575	6.19698	47.0163	5.84649	24.1093	TRUE
STX11	723.569	2.84709	0.45042	6.83334e-12	4.06172e-10	155.295	153.105	180.098	71.6869	129.432	223.794	2955.52	575.302	591.369	2042.6	470.643	1134	TRUE
PFKFB3	7663.47	2.84654	0.543125	3.04048e-09	1.02544e-07	929.329	1026.59	1103.1	1920.54	1574.43	2549.07	34808.9	3190.76	4869.06	23325.3	4002.9	12661.7	TRUE
TLR2	4263	2.84614	0.486248	1.12983e-10	5.26062e-09	1041.53	772.395	957.262	226.731	1148.47	1120.79	19449.5	2814.45	4085.58	9185.58	3090.85	7262.92	TRUE
NKX3-1	98.6222	2.84	0.497756	2.63576e-10	1.13867e-08	23.5788	24.5361	26.4275	11.67	10.625	23.653	429.792	77.8234	69.9374	300.382	95.4927	89.5487	TRUE
SH2B2	174.574	2.83789	0.629434	8.90226e-08	2.01921e-06	30.8963	15.7031	33.2791	60.017	28.9773	27.2919	933.541	41.3745	148.728	410.086	58.4649	306.532	TRUE
UPP1	1220.66	2.83536	0.375727	1.47418e-15	1.58399e-13	245.544	249.286	317.13	356.768	207.67	248.357	4540.72	1057.02	1282.78	3104.81	859.435	2178.45	TRUE
NFAM1	1122.21	2.82541	0.552394	5.91368e-09	1.85976e-07	199.2	182.548	273.084	36.677	274.318	373.9	6240.35	869.849	1003.91	1583.75	968.569	1460.33	TRUE
HRH2	1182.54	2.81302	0.496504	3.47651e-10	1.4532e-08	180.5	220.825	231.975	305.086	265.625	277.468	6294.77	734.89	1004.8	2809.66	649.935	1214.94	TRUE
MEGF11	19.0448	2.80028	0.677201	4.11986e-07	7.44953e-06	1.62612	8.83298	2.93639	1.66714	3.86363	1.81946	61.3988	17.7319	25.6732	80.1018	11.693	11.1936	TRUE
SLC25A25	2358	2.79818	0.308853	5.3634e-21	1.10989e-18	661.832	476	808.485	500.142	404.716	465.783	3678.35	6209.13	1953.82	3377.33	6931.02	2829.4	TRUE
TNFRSF10D	1120.33	2.79287	0.256184	5.11718e-29	2.19934e-26	231.722	241.435	265.254	368.438	220.227	291.114	2608.05	2056.9	805.608	2321.21	2190.49	1843.5	TRUE
TLR8	1022.67	2.79047	0.726066	1.18177e-06	1.8444e-05	191.069	66.7381	231.975	6.66855	311.989	279.288	5390.54	649.185	539.138	2654.68	707.426	1243.35	TRUE
NPPA	4.48244	2.78693	1.49288	0.000192272	0.00117195	0.813061	0.981443	0	0	0	0	16.7451	0	1.77057	17.4134	4.87208	11.1936	TRUE
C19orf38	165.978	2.7863	0.513692	1.33735e-09	5.01492e-08	42.2792	32.3876	43.067	10.0028	40.5682	39.1185	840.047	138.9	111.546	308.218	102.314	283.284	TRUE
TMEM252	5.31324	2.78171	1.33845	0.00012714	0.000834423	0	0	0.978796	0	0.965909	0.909732	33.4903	6.89575	5.3117	10.4481	3.89766	0.861045	TRUE
ABHD5	2268.82	2.77035	0.408358	3.98625e-13	2.86771e-11	436.614	501.517	438.5	460.13	514.829	732.334	10492.2	1671.73	1682.92	4523.14	2792.68	2979.22	TRUE
CEBPB	1815.05	2.75365	0.346092	7.36507e-17	8.88154e-15	454.501	371.967	567.702	393.445	353.523	436.671	6837.6	1313.15	2075.1	3721.25	1878.67	3377.02	TRUE
SGK1	4811.45	2.7482	0.300882	3.06169e-21	6.5795e-19	1545.63	1240.54	1986.96	668.522	556.363	1004.34	10100.1	6739.11	6421.85	11438	7643.32	8392.61	TRUE
ARID5A	2302.9	2.74819	0.305007	9.44484e-21	1.8847e-18	469.136	431.835	651.878	756.881	600.795	437.581	7080.4	2877.5	1620.95	4915.81	3808.02	3984.06	TRUE
CLCF1	491.678	2.74181	0.592673	6.34773e-08	1.50071e-06	97.5673	83.4226	100.816	165.047	66.6477	87.3342	1822.43	149.736	292.144	1860.62	147.137	1027.23	TRUE
PLPPR1	54.8432	2.73502	0.877601	1.17317e-05	0.000120642	2.43918	43.1835	1.95759	0	3.86363	0.909732	78.1439	105.406	150.498	98.3859	135.444	37.886	TRUE
ADAMTS9	10943.2	2.71432	0.367346	6.21503e-15	6.12802e-13	2794.49	2835.39	2947.15	3205.91	1505.85	2464.46	36803	7354.81	16792.1	27155.4	8140.27	19320.1	TRUE
XIRP2	42.2963	2.71403	0.728403	1.95028e-06	2.78885e-05	6.50449	30.4247	2.93639	0	2.89773	3.63893	47.4445	89.6447	131.022	80.1018	97.4416	15.4988	TRUE
NECAB2	50.3594	2.71106	0.626992	2.28625e-07	4.48211e-06	5.69143	5.88866	9.78796	16.6714	11.5909	11.8265	315.367	43.3447	38.0672	79.2311	19.4883	47.3575	TRUE
TFPI2	265.26	2.70754	0.573092	4.36265e-08	1.08176e-06	80.493	76.5525	62.6429	23.3399	38.6363	52.7644	1458.22	312.279	77.0197	529.368	154.932	316.865	TRUE
CFP	77.7867	2.70661	0.453977	7.87524e-11	3.78237e-09	15.4482	13.7402	23.4911	16.6714	13.5227	23.653	379.556	66.9873	76.1344	127.989	64.3114	111.936	TRUE
MT1E	1294.84	2.70141	0.274462	3.9232e-24	1.11459e-21	388.643	515.257	364.112	156.711	242.443	291.114	2201.98	2451.93	1706.83	3211.91	1582.45	2424.7	TRUE
KDM6B	2939.83	2.69907	0.465528	2.04086e-10	9.00236e-09	505.724	399.447	759.545	1517.1	461.704	390.275	12050.9	2247.03	3501.3	5453.89	1965.4	6025.6	TRUE
PANX2	42.0752	2.6987	0.595771	1.01333e-07	2.2617e-06	9.75673	2.94433	4.89398	20.0057	10.625	5.45839	223.268	34.4787	44.2642	83.5845	31.1813	34.4418	TRUE
DRC7	13.9027	2.69851	1.26085	0.000124261	0.000821217	0.813061	3.92577	0	1.66714	0.965909	1.81946	124.193	0.985107	10.6234	7.83604	1.94883	12.0546	TRUE
ACSL1	12237.4	2.6978	0.503842	2.21915e-09	7.76563e-08	2600.17	2176.84	2228.72	963.606	3230.96	5167.28	55021.7	6457.37	12627.7	30891.4	8748.3	16735.3	TRUE
EGR2	1471.34	2.69542	0.534481	1.03584e-08	3.07849e-07	502.472	465.204	578.468	35.0099	104.318	241.989	2026.16	3324.74	1808.63	2104.41	4951.01	1513.72	TRUE
ERVMER34-1	8.53264	2.69492	0.813543	7.15061e-06	7.95874e-05	0.813061	1.96289	1.95759	0	1.93182	1.81946	33.4903	6.89575	12.394	28.7322	2.92325	9.4715	TRUE
DOK3	983.702	2.69257	0.593686	9.9832e-08	2.23715e-06	195.948	167.827	272.105	185.052	159.375	255.635	5817.54	349.713	620.584	2161.88	347.866	1270.9	TRUE
TAF11L2	2.64383	2.68782	1.6282	0.000320647	0.00176607	0	0	0	0	0	0	20.9314	0.985107	2.65585	3.48269	1.94883	1.72209	TRUE
PELI1	4260.43	2.67919	0.419122	6.05487e-12	3.66396e-10	988.682	1084.49	1043.4	923.595	992.954	1053.47	18132.2	3396.65	2793.07	11980.4	3804.12	4932.07	TRUE
ADAMTS1	12665.3	2.66699	0.239458	4.93212e-30	2.58351e-27	3872.61	2493.85	5779.79	3072.54	1975.28	2649.14	24983.7	22854.5	18046.5	22472.9	22280	21502.9	TRUE
RBKS	180.375	2.66113	0.409263	3.09556e-12	1.98804e-10	47.9706	38.2763	48.9398	53.3484	34.7727	39.1185	552.589	167.468	104.463	636.461	187.088	254.008	TRUE
MSRB1	600.996	2.6566	0.469037	4.56511e-10	1.87091e-08	130.09	126.606	121.371	158.378	123.636	183.766	3254.14	480.732	434.674	1113.59	466.745	618.231	TRUE
S100A1	190.568	2.65366	0.604716	1.90966e-07	3.87527e-06	20.3265	158.994	13.7031	15.0042	17.3864	17.2849	375.37	225.589	554.187	365.682	345.918	177.375	TRUE
GPM6A	361.311	2.65362	0.619639	2.89383e-07	5.52465e-06	42.2792	264.008	45.0246	8.33569	27.0454	68.2299	401.883	740.8	1094.21	685.218	698.656	260.036	TRUE
SMAP2	4957.81	2.65269	0.421722	1.19245e-11	6.66261e-10	1176.5	985.368	1365.42	740.209	1349.37	1570.2	24583.2	4164.05	4548.59	8179.09	4623.6	6208.14	TRUE
SPSB1	1936.18	2.65217	0.489166	1.66994e-09	6.13849e-08	416.287	450.482	472.758	421.786	423.068	505.811	4895.16	641.304	2668.24	3832.7	735.684	7770.94	TRUE
OR8S1	2.12093	2.64034	1.21376	0.00012473	0.000823149	0.813061	0	0	0	0	0	2.79086	3.94043	7.08227	3.48269	3.89766	3.44418	TRUE
PRRG4	898.875	2.64005	0.489128	1.92321e-09	6.88821e-08	217.087	605.55	164.438	70.0198	126.534	73.6883	1467.99	1159.47	2396.46	2324.69	1365.16	815.41	TRUE
DDX21	6974.59	2.64005	0.441926	8.09802e-11	3.86721e-09	1957.04	1579.14	2010.45	1101.98	1380.28	2036.89	24867.9	3887.23	7030.04	21819.9	3819.71	12204.5	TRUE
GPR3	12.4177	2.63954	0.619171	3.1731e-07	5.98285e-06	0	1.96289	7.83037	0	0.965909	4.54866	27.9086	23.6426	19.4762	16.5428	11.693	34.4418	TRUE
RNF149	4917.03	2.63794	0.450523	1.60815e-10	7.24619e-09	1166.74	1124.73	1227.41	1110.31	1243.12	1195.39	22137.1	2653.88	3484.48	12953	3665.75	7042.49	TRUE
CLEC12A	295.941	2.62965	0.473636	8.65062e-10	3.34877e-08	175.621	41.2206	72.4309	15.0042	53.125	61.8617	361.416	330.996	259.388	541.558	711.323	927.346	TRUE
CNTF	1389.72	2.62654	0.93998	3.13922e-05	0.000270677	113.015	1014.81	118.434	21.6728	29.9432	39.1185	3032.26	2163.29	3539.36	2692.99	2634.82	1276.93	TRUE
CSF2RB	2646.67	2.61786	0.524422	1.45324e-08	4.16397e-07	561.825	432.816	717.457	693.53	606.591	653.187	12800.3	1350.58	1205.76	8045	1897.19	2795.81	TRUE
ESRP1	37.4452	2.61621	0.892707	2.25465e-05	0.000206291	3.25224	29.4433	3.91518	0	0.965909	0	37.6765	62.0617	138.989	53.9816	76.0044	43.0523	TRUE
NT5DC4	7.39589	2.61236	0.927538	3.02794e-05	0.000262432	0.813061	0.981443	3.91518	1.66714	0	0	39.072	5.91064	6.19698	11.3187	6.82091	12.0546	TRUE
SLC25A37	5906.23	2.61101	0.496078	3.93255e-09	1.28997e-07	1239.11	1196.38	1398.7	2002.23	1265.34	1276.35	26485.2	3108.01	4257.33	18740.3	3480.61	6425.12	TRUE
RHAG	71.3176	2.59638	0.664325	1.22048e-06	1.88465e-05	9.75673	46.1278	7.83037	1.66714	18.3523	5.45839	131.17	46.3	138.989	309.959	102.314	37.886	TRUE
CD300E	463.959	2.59442	0.758226	5.90085e-06	6.76011e-05	108.137	32.3876	121.371	23.3399	80.1704	173.759	820.511	132.989	227.518	2315.12	70.1579	1462.06	TRUE
IER3	1407.03	2.58766	0.474044	1.48328e-09	5.48848e-08	403.278	235.546	502.122	138.372	291.704	482.158	4945.4	1488.5	532.055	3696	1199.51	2969.75	TRUE
MCOLN3	134.167	2.57781	0.49601	5.64863e-09	1.78596e-07	23.5788	96.1814	35.2366	8.33569	14.4886	15.4654	230.246	179.289	358.54	225.504	299.146	123.991	TRUE
EPOP	113.547	2.57776	0.43767	1.41453e-10	6.46057e-09	39.84	27.4804	40.1306	23.3399	20.2841	19.1044	305.599	48.2702	166.433	317.795	84.7742	269.507	TRUE
OR2AT4	35.0388	2.57695	0.903475	2.90123e-05	0.000254077	5.69143	12.7588	12.7243	1.66714	0.965909	1.81946	15.3497	98.5107	212.468	16.5428	35.079	6.88836	TRUE
ALKAL2	531.703	2.57364	0.318264	3.50834e-17	4.5236e-15	152.042	120.717	184.014	155.044	170.966	71.8688	1244.72	567.421	523.202	788.828	756.147	1645.46	TRUE
UAP1	3699.82	2.56892	0.338217	1.65484e-15	1.7556e-13	1164.3	1010.89	1167.7	711.868	890.568	959.767	8891.66	2351.45	6828.19	8906.1	2668.92	8846.38	TRUE
DIRAS2	50.049	2.56436	0.790762	1.03251e-05	0.000108849	5.69143	34.3505	7.83037	0	0.965909	8.18758	33.4903	35.4638	192.107	170.652	58.4649	53.3848	TRUE
PIM1	1564.74	2.55592	0.370711	2.62243e-13	1.95365e-11	471.575	288.544	697.881	260.074	322.614	434.852	4257.45	1379.15	2223.83	3383.43	1018.26	4039.16	TRUE
IVNS1ABP	8571.14	2.55216	0.444859	3.4235e-10	1.43462e-08	2434.3	2324.06	2460.69	1260.36	2389.66	2161.52	32293	5030.94	5633.94	28165.3	8486.19	10213.7	TRUE
SOD2	24963	2.55199	0.400687	8.21182e-12	4.79605e-10	6898.01	5634.46	8113.24	4376.24	5772.27	8171.21	93435	19072.7	19865.8	65746.1	19185.3	43285.6	TRUE
SLC22A4	326.336	2.54621	0.434619	1.73984e-10	7.75618e-09	97.5673	89.3113	87.1128	53.3484	74.375	98.251	1322.87	205.887	241.682	888.956	279.657	477.019	TRUE
NEDD9	5526.42	2.54398	0.288864	8.17313e-20	1.45743e-17	1530.99	1228.77	1703.1	2587.4	864.488	1243.6	17119.1	7547.89	7805.54	8668.4	8183.14	7834.65	TRUE
BTG2	8620.22	2.54387	0.31868	8.36925e-17	1.00204e-14	3091.26	2208.25	3796.75	1660.47	1683.58	1657.53	19803.9	17907.3	6605.1	12392.3	21913.6	10722.6	TRUE
MBOAT7	1507.31	2.53469	0.474641	2.8617e-09	9.76941e-08	387.83	343.505	395.433	296.751	432.727	415.747	7766.95	884.626	1140.25	3125.71	1005.6	1892.58	TRUE
EVI2B	956.786	2.53041	0.602296	4.48977e-07	8.04893e-06	224.405	141.328	207.505	26.6742	396.023	322.045	5016.56	743.756	596.681	1734.38	743.479	1328.59	TRUE
PI15	387.546	2.52401	0.543045	7.4128e-08	1.71621e-06	65.8579	236.528	66.5581	46.6799	49.2613	95.5218	863.77	346.758	922.465	1402.65	436.538	117.963	TRUE
FAM83G	270.481	2.51395	0.639126	1.21377e-06	1.88381e-05	53.662	38.2763	64.6005	101.695	48.2954	60.0423	851.211	59.1064	416.083	781.863	32.1557	738.777	TRUE
KRT14	230.782	2.51226	0.717008	5.03908e-06	5.97771e-05	30.8963	186.474	41.1094	5.00142	20.2841	8.18758	298.622	237.411	862.266	412.698	473.566	192.874	TRUE
SIRPD	4.99259	2.51034	0.965095	5.84678e-05	0.000449972	0.813061	0	1.95759	0	0	1.81946	20.9314	4.92553	4.42642	12.1894	6.82091	6.02732	TRUE
NTNG2	210.875	2.50797	0.525387	4.33119e-08	1.07555e-06	61.7926	28.4618	62.6429	43.3456	57.9545	57.3131	1253.09	130.034	195.648	269.908	155.907	214.4	TRUE
IRF1	4623.66	2.50757	0.432597	2.53892e-10	1.09967e-08	1798.49	643.826	2505.72	611.84	679.034	1038	9444.25	10060.9	2516.86	5629.76	13102	7453.21	TRUE
SIK1B	270.196	2.5067	0.32979	1.6877e-15	1.7792e-13	96.7543	45.1464	146.819	60.017	49.2613	50.945	319.553	670.858	293.029	486.705	587.573	435.689	TRUE
BEST1	1406.43	2.50054	0.420463	1.08183e-10	5.06526e-09	341.486	588.866	369.985	280.079	353.523	304.76	6354.78	991.017	1756.4	2901.08	1165.4	1469.8	TRUE
ARHGAP9	1052	2.49942	0.485065	7.45288e-09	2.30065e-07	321.972	125.625	442.416	173.382	286.875	258.364	5569.15	915.164	876.431	1600.29	938.362	1115.91	TRUE
FJX1	146.869	2.49912	0.541028	8.52879e-08	1.94239e-06	36.5877	38.2763	43.067	11.67	30.9091	54.5839	478.632	63.0468	177.057	519.791	56.5161	252.286	TRUE
TIGD3	23.2001	2.49886	0.584351	3.45094e-07	6.43433e-06	4.87837	3.92577	7.83037	8.33569	2.89773	5.45839	108.843	30.5383	28.3291	10.4481	49.6952	17.2209	TRUE
CFAP73	3.32337	2.49865	1.33029	0.000269277	0.00153891	0	0	0.978796	0	0.965909	0	5.58171	7.88085	15.0498	1.74134	6.82091	0.861045	TRUE
SERPINB1	3493.87	2.49758	0.399316	1.73779e-11	9.39642e-10	991.121	977.517	1012.07	691.862	879.943	1088.04	14109.2	2850.9	2183.11	8842.54	3801.2	4498.96	TRUE
MMP8	10.7035	2.49522	0.874778	3.22373e-05	0.000276815	1.62612	0.981443	1.95759	0	5.79545	0.909732	68.376	6.89575	9.73812	13.0601	8.76974	10.3325	TRUE
CCNJL	379.82	2.48855	0.529581	6.08412e-08	1.448e-06	93.502	87.3484	112.562	106.697	122.67	44.5768	2003.83	239.381	250.535	894.18	353.713	248.842	TRUE
CXCR4	1568.51	2.48746	0.520768	4.33027e-08	1.07555e-06	504.098	221.806	784.015	55.0156	459.773	332.962	6155.23	2647.97	1342.09	1811	3106.44	1401.78	TRUE
TMEM179	9.16289	2.4872	0.692033	3.88825e-06	4.83852e-05	1.62612	6.8701	1.95759	1.66714	0	0	12.5588	16.7468	29.2144	12.1894	18.5139	8.61045	TRUE
FGF4	134.338	2.48671	1.46474	0.000377358	0.00202085	1.62612	68.701	1.95759	0	0.965909	0.909732	763.299	84.7192	67.2815	402.25	132.521	87.8266	TRUE
RRP12	1283.73	2.48349	0.383782	4.53621e-12	2.82662e-10	410.596	274.804	480.589	358.435	214.432	369.351	4854.69	1132.87	1137.59	2972.47	1059.19	2139.7	TRUE
LYN	2473.85	2.48204	0.472584	4.61194e-09	1.48951e-07	711.428	547.645	755.63	306.753	668.409	866.064	10764.3	1850.03	1572.26	6877.43	1845.54	2920.67	TRUE
ARL11	194.323	2.48061	0.617438	9.2389e-07	1.5006e-05	38.2139	36.3134	51.8762	25.0071	58.9204	61.8617	1180.53	77.8234	139.875	367.423	70.1579	223.872	TRUE
TNFAIP3	3773.23	2.47383	0.375524	2.15584e-12	1.41157e-10	1226.91	743.933	2132.8	696.864	666.477	793.286	11870.9	5866.31	2415.94	6661.51	6433.09	5770.73	TRUE
ANKRD30B	293.198	2.47359	0.629328	1.26838e-06	1.94161e-05	127.651	169.79	58.7277	30.0085	17.3864	5.45839	210.71	642.29	741.868	559.842	597.317	357.334	TRUE
ERRFI1	2589.07	2.47246	0.291682	1.52294e-18	2.32068e-16	567.517	782.21	639.154	866.912	701.25	916.1	6294.77	2062.81	5253.27	4583.21	2246.03	6155.61	TRUE
MYO1F	3148.61	2.46978	0.441195	7.71856e-10	3.0442e-08	832.575	554.515	1153.02	743.544	822.954	937.933	15674.8	2318.94	2593	5547.05	2700.11	3904.84	TRUE
SIGLEC9	349.764	2.46955	0.541542	1.11499e-07	2.44517e-06	71.5494	59.868	97.8796	45.0127	85.9659	162.842	1525.2	157.617	322.243	964.704	154.932	549.347	TRUE
PHLDA2	45.1524	2.46166	0.493027	1.6323e-08	4.61477e-07	13.009	7.85154	15.6607	10.0028	12.5568	10.9168	133.961	12.8064	56.6581	113.187	38.9766	116.241	TRUE
IL1A	12.536	2.46046	0.659005	2.52304e-06	3.40235e-05	4.87837	4.90721	0.978796	0	2.89773	2.72919	27.9086	14.7766	3.54113	25.2495	41.8999	20.6651	TRUE
TSPEAR	2.83742	2.44696	1.21493	0.00022398	0.00132709	0.813061	0	0	0	0	0.909732	8.37257	2.95532	3.54113	6.96537	8.76974	1.72209	TRUE
IPO4	54.387	2.4437	0.451165	2.03261e-09	7.2155e-08	13.009	12.7588	15.6607	28.3414	10.625	9.09732	182.801	29.5532	59.314	130.601	50.6696	110.214	TRUE
ORM2	2.33618	2.44329	1.58818	0.000519549	0.00262212	0	0	0	0	0	0	11.1634	1.97021	0.885283	11.3187	0.974416	1.72209	TRUE
LILRA1	263.613	2.44194	0.463371	4.28865e-09	1.39315e-07	69.1102	51.035	68.5157	40.0113	60.8522	132.821	1279.61	255.143	210.697	262.072	272.836	460.659	TRUE
RASGRP4	601.268	2.44192	0.481769	1.14926e-08	3.37121e-07	133.342	143.291	171.289	106.697	203.807	195.592	3060.17	379.266	434.674	1184.98	415.101	786.996	TRUE
MX2	2524.44	2.44153	0.440004	1.01428e-09	3.89047e-08	691.915	498.573	734.097	708.534	733.125	751.438	11774.6	1464.85	1875.92	5560.98	2425.32	3073.93	TRUE
CEBPD	2246.41	2.43748	0.229602	1.96517e-27	7.48639e-25	791.921	646.771	978.796	560.158	507.102	565.853	5343.09	3077.47	2307.93	4237.56	4060.39	3879.87	TRUE
DCLK3	1304.72	2.43488	0.79095	1.90189e-05	0.000178898	189.443	1071.74	241.763	26.6742	34.7727	53.6742	1342.4	3326.71	4271.49	1713.48	2469.17	915.291	TRUE
MAFA	6.3242	2.43182	0.941676	6.78483e-05	0.000508392	3.25224	0	1.95759	0	0.965909	0	26.5131	3.94043	3.54113	13.0601	9.74416	12.9157	TRUE
NFKBIZ	5585.71	2.42696	0.328781	9.056e-15	8.62481e-13	2180.63	1138.47	2903.11	1262.02	1165.85	1105.32	14615.7	9988	4078.5	10516.8	10241.1	7832.93	TRUE
MTHFD2	2163.43	2.42362	0.435708	9.47625e-10	3.65993e-08	500.846	567.274	650.899	780.221	503.238	574.95	7941.38	1283.59	2353.97	6180.9	1051.39	3572.48	TRUE
TCIM	1449.54	2.41084	0.403281	9.35112e-11	4.40291e-09	517.107	476.981	685.157	261.741	243.409	275.649	3566.71	2581.96	516.12	3335.54	2726.42	2207.72	TRUE
NLRP3	1302.68	2.40922	0.379868	1.04679e-11	5.96813e-10	383.765	321.913	475.695	170.048	416.307	473.06	2125.24	1877.61	671.045	4679.86	2073.56	1964.04	TRUE
HK2	946.596	2.40849	0.459878	5.093e-09	1.63509e-07	296.767	324.857	353.345	85.0241	240.511	253.815	4330.01	677.753	1377.5	1643.83	720.093	1055.64	TRUE
IRAK3	4284.2	2.40835	0.449152	2.71293e-09	9.35682e-08	1071.61	1115.9	1092.34	1277.03	1029.66	1503.79	19929.5	2353.42	4310.44	9138.57	2672.82	5915.38	TRUE
LHX4	9.91293	2.4033	1.05068	0.000136873	0.000889943	3.25224	0	0	0	4.82954	0.909732	55.8171	6.89575	15.0498	10.4481	1.94883	19.804	TRUE
CYP27B1	26.2196	2.40087	0.398246	6.96977e-11	3.3863e-09	8.13061	4.90721	10.7668	6.66855	6.76136	7.27785	73.9577	22.6575	35.4113	64.4297	26.3092	47.3575	TRUE
UBASH3B	607.482	2.39599	0.58141	6.65066e-07	1.1397e-05	173.182	133.476	199.674	43.3456	163.239	210.148	1851.73	175.349	994.173	1481.88	157.855	1705.73	TRUE
RND3	4289.57	2.39542	0.311824	9.60892e-16	1.05964e-13	1811.5	1576.2	1717.79	491.806	911.818	1180.83	9932.65	5291.01	4645.08	9648.78	6947.58	7319.75	TRUE
MMP19	1217.51	2.39536	0.428391	8.14443e-10	3.19712e-08	374.821	200.214	660.687	200.057	346.761	272.919	3820.68	884.626	1155.29	3400.84	959.799	2333.43	TRUE
SIRPB2	625.356	2.38736	0.554529	3.27803e-07	6.153e-06	143.912	170.771	206.526	36.677	153.579	262.912	3466.24	467.926	837.478	585.091	418.024	755.137	TRUE
BMP2	507.153	2.38556	0.252752	2.82307e-22	6.59928e-20	145.538	118.755	142.904	195.055	160.341	174.668	1378.68	660.021	673.701	1169.31	520.338	746.526	TRUE
SPTBN5	954.482	2.38515	0.498847	4.40864e-08	1.09155e-06	148.79	789.08	218.271	231.732	90.7954	72.7785	1564.27	1742.65	2122.02	1305.14	2142.74	1025.51	TRUE
HCK	1905.46	2.38331	0.573161	5.81078e-07	1.01777e-05	520.359	332.709	639.154	171.715	545.738	728.695	8369.77	986.092	900.333	6209.63	1190.74	2270.58	TRUE
TUBA4A	682.785	2.37879	0.47171	1.31771e-08	3.80818e-07	153.669	169.79	244.699	216.728	153.579	195.592	3580.67	595.004	459.462	1232	530.082	662.144	TRUE
FGF1	3117.3	2.37844	0.573999	6.15363e-07	1.06667e-05	577.273	2714.67	541.274	166.714	558.295	261.093	5195.18	3702.03	9466.34	6314.11	5027.01	2883.64	TRUE
PLS1	45.2763	2.37445	0.458003	6.64182e-09	2.06934e-07	12.1959	12.7588	7.83037	6.66855	19.3182	16.3752	132.566	26.5979	77.9049	122.765	28.2581	80.0772	TRUE
LITAF	6006.07	2.36803	0.452937	5.34691e-09	1.70066e-07	1911.51	2309.33	1620.89	755.214	2019.72	1542.9	25282.4	4287.18	4695.54	15362.1	4808.74	7477.32	TRUE
LGI3	27.2809	2.35987	0.846841	4.49878e-05	0.000363415	1.62612	19.6289	1.95759	10.0028	0	0.909732	37.6765	23.6426	120.399	42.6629	51.644	17.2209	TRUE
RASD1	1247.79	2.35921	0.320138	9.99569e-15	9.36021e-13	368.317	542.738	471.78	148.375	288.807	455.776	2136.4	1927.85	2829.37	1087.47	1648.71	3067.91	TRUE
CEMIP2	5265.15	2.35516	0.292065	4.8022e-17	6.00706e-15	1283.01	2024.72	1733.45	1343.71	1374.49	1990.49	14798.5	3996.58	9438.01	11038.4	5340.77	8819.69	TRUE
MOBP	31.6216	2.35375	0.623591	2.36501e-06	3.23347e-05	8.13061	11.7773	10.7668	6.66855	5.79545	4.54866	30.6994	62.0617	155.81	9.57739	55.5417	18.082	TRUE
GLDN	2984.72	2.35105	0.384654	4.2438e-11	2.16215e-09	420.353	2207.26	462.97	865.245	589.204	761.445	6039.41	5146.2	5478.13	5282.36	5817.26	2746.74	TRUE
CPPED1	1464.37	2.35064	0.385422	4.59156e-11	2.32519e-09	395.961	561.385	430.67	340.096	396.988	476.699	6728.75	1381.12	1374.85	2148.82	1781.23	1555.91	TRUE
ENKUR	26.7624	2.3506	0.471432	1.72643e-08	4.85543e-07	11.3829	7.85154	6.85157	1.66714	7.72727	8.18758	101.866	29.5532	17.7057	46.1456	33.1301	49.0796	TRUE
ADARB2	141.88	2.34878	0.483217	3.08936e-08	8.04098e-07	36.5877	23.5546	37.1942	95.0269	28.9773	19.1044	538.635	106.392	307.193	262.943	116.93	130.018	TRUE
SAT1	7797.49	2.34707	0.342568	3.8346e-13	2.7705e-11	2181.44	2294.61	2531.17	1447.08	3436.7	2299.8	25257.2	8333.02	6171.31	19714.6	9049.4	10853.5	TRUE
BCL3	1119.74	2.34625	0.446307	4.62381e-09	1.49047e-07	328.477	257.138	434.585	450.127	184.489	272.919	4607.7	642.29	972.926	2523.21	857.486	1905.49	TRUE
NABP1	7942.81	2.34228	0.473793	2.10576e-08	5.75804e-07	2443.25	1396.59	3281.9	1101.98	2356.82	2886.58	29647.3	3618.3	6343.06	22499.9	7018.72	12719.4	TRUE
TGFA	342.107	2.34012	0.511098	1.07579e-07	2.37268e-06	94.3151	195.307	100.816	11.67	82.1022	80.9661	773.067	265.979	768.426	1061.35	418.999	252.286	TRUE
DYSF	2993.54	2.33375	0.518498	1.49495e-07	3.152e-06	560.199	632.049	896.577	1150.33	604.659	1108.05	13950.1	1729.85	1737.81	8232.2	1918.62	3401.99	TRUE
BASP1	1699.63	2.33313	0.617475	2.35797e-06	3.22648e-05	423.605	403.373	430.67	131.704	477.159	743.251	7658.11	623.573	764.885	5707.25	1030.93	2001.07	TRUE
CAMK2B	143.3	2.33238	0.728072	1.47633e-05	0.000145652	29.2702	126.606	23.4911	10.0028	6.76136	3.63893	191.174	224.604	575.434	179.358	219.244	130.018	TRUE
R3HDM4	1270.25	2.33162	0.428649	1.8147e-09	6.56091e-08	313.842	358.227	386.624	426.787	301.364	442.13	5276.11	810.743	1048.18	3036.9	864.307	1977.82	TRUE
C3orf52	465.237	2.32501	0.530401	2.43101e-07	4.72721e-06	162.612	95.1999	184.014	81.6898	124.602	118.265	1518.23	136.93	519.661	1234.61	178.318	1228.71	TRUE
SYT8	4.05858	2.32389	0.885909	7.07019e-05	0.000526012	1.62612	0.981443	0.978796	0	0	0.909732	6.97714	7.88085	8.85283	11.3187	4.87208	4.30523	TRUE
ATF3	1983.7	2.32155	0.529052	2.38637e-07	4.66204e-06	848.023	325.839	1151.06	273.411	379.602	302.031	2016.39	6298.77	704.686	3067.38	6393.14	2044.12	TRUE
BATF	150.758	2.32106	0.73013	1.60193e-05	0.000154988	47.1575	25.5175	59.7065	13.3371	26.0795	39.1185	687.946	23.6426	133.678	513.696	28.2581	210.956	TRUE
PDE4B	2417.14	2.31869	0.543905	3.9439e-07	7.17003e-06	739.072	443.612	997.393	280.079	592.102	908.822	9381.46	1754.47	859.61	8118.14	1758.82	3172.09	TRUE
ATP1B3	2297.88	2.3181	0.211462	4.77766e-29	2.10745e-26	765.904	884.28	739.97	496.807	686.761	894.266	4391.41	2970.1	2922.32	5229.25	2878.42	4715.09	TRUE
SBNO2	4147.2	2.31632	0.511413	1.32852e-07	2.86598e-06	1020.39	792.024	1431	2138.94	736.022	848.78	17701	1852.99	3993.51	9667.94	2230.44	7353.33	TRUE
CYTIP	1534.73	2.31189	0.408547	5.59431e-10	2.27051e-08	486.211	303.266	670.475	431.789	391.193	473.06	5795.21	1575.19	870.234	4003.35	1740.31	1676.46	TRUE
MLIP	1884.84	2.30958	0.736537	1.83449e-05	0.000174022	228.47	1884.37	244.699	128.37	64.7159	97.3413	2585.73	3341.48	5360.39	4369.03	2838.47	1474.97	TRUE
NSUN7	117.949	2.30228	0.615489	2.72685e-06	3.62758e-05	18.7004	44.1649	14.6819	23.3399	43.4659	40.0282	654.456	56.1511	77.9049	275.132	91.5951	75.772	TRUE
PREX1	6783.68	2.30186	0.46888	2.45981e-08	6.62883e-07	2114.77	1734.21	2790.55	1525.43	1762.78	1893.15	34341.5	4320.68	6237.71	12415.8	4583.65	7683.97	TRUE
SH3GL3	24.5534	2.29871	0.746862	2.18693e-05	0.000201192	9.75673	8.83298	7.83037	1.66714	5.79545	0	18.1406	8.86596	19.4762	39.1802	106.211	68.8836	TRUE
BCAS1	3024.22	2.29662	0.536699	3.71029e-07	6.79706e-06	989.495	2497.77	668.517	231.732	226.989	433.942	5451.94	5685.05	7294.74	5516.57	4920.8	2373.04	TRUE
CHST2	412.061	2.29489	0.256074	2.27096e-20	4.27706e-18	102.446	222.787	136.053	76.6884	108.182	152.835	907.028	523.092	866.692	646.038	658.705	544.181	TRUE
DCSTAMP	19.3951	2.28868	1.03714	0.000190981	0.0011662	0.813061	0	0	0	9.65909	9.09732	30.6994	5.91064	33.6408	41.7922	10.7186	90.4098	TRUE
CDKN2D	226.733	2.28713	0.44934	1.04002e-08	3.08547e-07	66.671	75.5711	66.5581	56.6827	63.75	73.6883	823.302	180.275	111.546	686.089	170.523	346.14	TRUE
MME	6786.88	2.28053	0.449702	1.13639e-08	3.34179e-07	2096.07	3919.88	1789.24	326.759	2403.18	1585.66	21387.7	8658.1	11905.3	10494.2	10567.5	6308.88	TRUE
HOMER1	405.845	2.27537	0.347995	2.93527e-12	1.89965e-10	172.369	143.291	130.18	83.3569	99.4886	138.279	1204.25	302.428	413.427	975.152	398.536	809.383	TRUE
PLXNC1	3529.41	2.27325	0.458524	1.94671e-08	5.38461e-07	1091.94	906.853	980.753	656.853	1320.4	1339.12	15792.1	2131.77	2748.81	8340.16	2804.37	4239.79	TRUE
RPS6KA1	1498.09	2.27064	0.512779	2.02645e-07	4.05339e-06	436.614	329.765	596.087	206.725	556.363	456.685	7585.54	945.702	1092.44	3177.08	1093.29	1500.8	TRUE
GRIA2	247.363	2.269	0.575185	1.33526e-06	2.01624e-05	37.4008	226.713	46.0034	40.0113	39.6023	18.1946	209.314	502.404	843.675	302.994	468.694	233.343	TRUE
RP4-541C22.8	46.9446	2.26564	0.327577	2.38054e-13	1.79742e-11	13.822	15.7031	15.6607	21.6728	17.3864	7.27785	106.052	40.3894	62.8551	113.187	62.3626	86.9656	TRUE
FKBP5	8780.86	2.26284	0.372973	5.349e-11	2.65654e-09	2740.02	1920.68	3589.24	4239.53	1835.23	2224.29	26627.5	5070.34	19486	16576.7	7915.18	13145.6	TRUE
ADTRP	47.2169	2.26026	0.726808	2.06286e-05	0.000191515	8.94367	12.7588	14.6819	5.00142	9.65909	17.2849	205.128	9.85107	68.1668	149.755	6.82091	58.5511	TRUE
SPAG4	44.5613	2.25725	0.350838	5.65012e-12	3.47756e-10	15.4482	13.7402	25.4487	6.66855	10.625	11.8265	114.425	42.3596	69.9374	77.4898	47.7464	99.0202	TRUE
MARCHF3	295.284	2.25563	0.541148	5.75402e-07	1.00994e-05	76.4277	91.2742	113.54	70.0198	80.1704	71.8688	1020.06	83.7341	485.135	849.775	84.7742	516.627	TRUE
CD274	361.869	2.24886	0.498967	1.45117e-07	3.07515e-06	135.781	60.8494	167.374	80.0226	86.9318	106.439	1334.03	176.334	281.52	983.859	201.704	727.583	TRUE
ZFP36	9671.86	2.24457	0.362106	2.40028e-11	1.27726e-09	4246.62	2057.1	6254.5	2425.69	1831.36	1707.57	18691.8	20609.4	9000.68	13208.1	23807.9	12221.7	TRUE
BCL6-AS1	65.3113	2.24449	0.625957	4.72607e-06	5.69097e-05	26.018	15.7031	36.2154	3.33428	14.4886	8.18758	262.34	48.2702	28.3291	205.478	68.2091	67.1615	TRUE
GMFG	899.356	2.24358	0.505889	1.96322e-07	3.95699e-06	247.171	188.437	299.511	151.71	337.102	358.434	4454.2	655.096	532.941	1871.94	602.189	1093.53	TRUE
CREM	1123.42	2.24111	0.418778	2.75838e-09	9.47441e-08	402.465	319.95	399.349	240.068	301.364	427.574	3379.73	806.802	879.972	3858.82	797.072	1667.85	TRUE
TINAG	4.05062	2.23871	1.51822	0.000755985	0.00354854	0	1.96289	0	0	0	0	2.79086	8.86596	24.7879	4.35336	5.84649	0	TRUE
RASAL1	34.3174	2.23841	0.790499	4.57288e-05	0.000367982	9.75673	25.5175	7.83037	3.33428	0	0.909732	39.072	80.7787	103.578	32.2148	91.5951	17.2209	TRUE
IFI30	33.8108	2.23268	0.492202	1.27735e-07	2.75914e-06	11.3829	6.8701	10.7668	3.33428	11.5909	15.4654	72.5622	35.4638	24.7879	93.1618	20.4627	99.8813	TRUE
RELT	627.376	2.23006	0.468711	4.81486e-08	1.17648e-06	211.396	138.383	297.554	130.037	149.716	212.877	2666.66	380.251	483.365	1412.23	424.845	1021.2	TRUE
GALNT14	38.2516	2.22722	0.545492	8.00057e-07	1.32778e-05	8.13061	7.85154	6.85157	8.33569	14.4886	20.0141	125.588	18.717	36.2966	134.954	32.1557	45.6354	TRUE
BIRC7	99.731	2.22713	0.659148	9.34001e-06	0.000100101	15.4482	105.014	9.78796	5.00142	14.4886	7.27785	133.961	167.468	294.799	181.1	131.546	130.879	TRUE
PRX	9959.59	2.22445	0.783047	4.52529e-05	0.000365028	1601.73	9788.91	1665.91	378.44	325.511	292.934	15293.9	17381.2	29289.6	14796.2	19666.6	9034.09	TRUE
CLEC12B	37.3106	2.22223	0.504683	2.23067e-07	4.39232e-06	21.1396	6.8701	7.83037	6.66855	8.69318	14.5557	34.8857	45.3149	21.2468	48.7576	97.4416	134.323	TRUE
HK3	413.085	2.21574	0.540334	7.47348e-07	1.26154e-05	109.763	76.5525	136.053	121.701	109.148	168.3	1776.38	261.053	201.845	1136.23	168.574	691.42	TRUE
HSH2D	181.505	2.21264	0.635586	6.76625e-06	7.57116e-05	82.9322	15.7031	129.201	10.0028	24.1477	31.8406	860.979	203.917	223.977	161.945	180.267	253.147	TRUE
MLF1	561.956	2.21159	0.251022	8.26466e-20	1.45823e-17	247.171	247.324	196.738	106.697	210.568	137.369	1098.2	809.758	527.629	1073.54	1099.14	989.341	TRUE
LST1	492.07	2.21124	0.490053	1.40568e-07	2.9901e-06	199.2	75.5711	185.971	40.0113	133.295	256.544	1964.76	604.855	300.996	746.165	510.594	886.877	TRUE
C5AR2	483.714	2.20979	0.481871	1.02329e-07	2.27788e-06	118.707	139.365	92.0068	56.6827	227.954	246.537	2052.67	404.879	363.851	888.956	412.178	800.772	TRUE
GPSM3	784.184	2.20888	0.518453	3.98337e-07	7.23395e-06	241.479	162.919	309.299	83.3569	297.5	301.121	3840.22	539.838	557.729	1531.51	581.726	963.51	TRUE
SNAI1	297.493	2.2072	0.373562	1.29223e-10	5.95065e-09	121.959	83.4226	104.731	91.6926	79.2045	97.3413	969.822	241.351	289.488	488.447	216.32	786.135	TRUE
EGR3	1298.07	2.20533	0.497306	1.94907e-07	3.93618e-06	671.588	148.198	903.428	168.381	198.977	259.273	2490.84	3071.56	741.868	1885	3143.47	1894.3	TRUE
REM2	53.529	2.20036	0.550848	1.11915e-06	1.75484e-05	8.94367	8.83298	13.7031	41.6785	12.5568	10.007	233.036	44.3298	37.1819	110.575	52.6184	68.8836	TRUE
CHIT1	82.7033	2.20013	0.641852	8.09702e-06	8.86495e-05	34.1486	19.6289	11.7455	8.33569	42.5	17.2849	477.236	37.4341	71.708	141.919	63.337	67.1615	TRUE
PLK3	1601.39	2.1986	0.357669	3.1497e-11	1.64985e-09	514.668	350.375	676.348	731.874	444.318	440.31	5866.38	1583.07	1241.17	2709.53	1838.72	2819.92	TRUE
DNASE2B	3.62957	2.19589	0.98695	0.000209643	0.00126125	0	0	0	1.66714	1.93182	0.909732	9.76799	3.94043	6.19698	3.48269	8.76974	6.88836	TRUE
SIGLEC14	141.84	2.19504	0.833166	8.00887e-05	0.000582406	23.5788	31.4062	26.4275	0	46.3636	64.5909	761.903	97.5256	78.7902	408.345	33.1301	130.018	TRUE
ISG20	743.536	2.19499	0.442901	1.89216e-08	5.24893e-07	284.571	235.546	359.218	211.727	165.17	145.557	3220.65	576.287	573.664	1532.38	634.345	983.314	TRUE
ITPRIP	1796.25	2.19409	0.338492	3.93852e-12	2.50066e-10	693.541	521.146	696.903	641.848	455.909	573.131	6236.17	2066.75	1167.69	3767.4	2253.82	2480.67	TRUE
UGDH	3031.22	2.193	0.511162	3.52257e-07	6.53744e-06	1126.09	1157.12	919.089	456.796	827.784	990.698	8182.79	1106.27	4069.65	9361.46	1047.5	7129.46	TRUE
WAS	791.565	2.18565	0.530222	6.86112e-07	1.16995e-05	232.535	134.458	359.218	115.033	242.443	332.962	4084.42	545.749	559.499	1374.79	544.698	972.981	TRUE
PNO1	793.985	2.18495	0.47088	7.9826e-08	1.82793e-06	270.749	240.453	250.572	181.718	226.989	309.309	2781.09	398.968	776.394	2379.54	357.611	1354.42	TRUE
LDLR	4314.92	2.18367	0.398697	1.37298e-09	5.1256e-08	2207.46	962.795	2594.79	746.878	708.011	1179.92	11781.6	4710.78	4787.61	7249.21	4096.44	10753.6	TRUE
ALOX12	2.43158	2.1832	1.42558	0.00075525	0.00354807	0	0	0	0	0	0.909732	0	4.92553	9.73812	0.870671	5.84649	6.88836	TRUE
PLSCR2	22.0325	2.18265	0.674398	1.49417e-05	0.000146893	6.50449	3.92577	4.89398	10.0028	6.76136	3.63893	75.3531	6.89575	10.6234	85.3258	34.1045	16.3599	TRUE
SPATA2L	205.108	2.18145	0.348805	1.6151e-11	8.78973e-10	67.4841	64.7752	75.3673	65.0184	72.4432	64.5909	636.315	170.423	215.124	451.008	149.086	429.662	TRUE
SERPINB9	1788.51	2.18089	0.287457	1.77343e-15	1.85789e-13	566.704	1183.62	635.238	301.752	488.75	494.894	3203.9	2184.97	3637.63	3487.04	2467.22	2810.45	TRUE
SELPLG	1233.58	2.17304	0.606951	4.93667e-06	5.87285e-05	360.186	259.101	473.737	43.3456	480.057	483.067	5855.21	863.939	818.002	2853.19	883.795	1429.34	TRUE
AVPR1A	1553.43	2.17006	0.363384	8.63015e-11	4.0864e-09	304.898	634.993	453.182	400.113	517.727	793.286	1935.46	5803.26	1535.08	1368.7	2607.54	2286.94	TRUE
CELF3	1.42484	2.16991	1.31911	0.000647808	0.00313651	0	0	0	0	0	0	1.39543	2.95532	3.54113	2.61201	4.87208	1.72209	TRUE
LPAR2	248.748	2.168	0.468864	8.50145e-08	1.93879e-06	65.8579	48.0907	95.922	113.365	74.375	71.8688	1254.49	229.53	206.271	353.493	213.397	258.314	TRUE
MIDN	1575.13	2.16665	0.313616	2.28139e-13	1.73821e-11	539.059	344.486	703.754	840.238	343.864	457.595	4786.32	1838.21	1693.55	2930.68	1951.75	2472.06	TRUE
NUAK2	251.949	2.16567	0.506512	3.71037e-07	6.79706e-06	96.7543	88.3298	100.816	63.3513	53.125	60.952	1346.59	210.813	215.124	397.897	166.625	223.011	TRUE
ARG2	84.34	2.16212	0.294953	1.15815e-14	1.0785e-12	47.9706	23.5546	29.3639	20.0057	32.8409	19.1044	153.497	138.9	75.2491	121.023	149.086	201.485	TRUE
TMIGD3	81.5308	2.16141	0.422178	8.36998e-09	2.55087e-07	19.5135	36.3134	19.5759	16.6714	29.9432	35.4795	347.461	125.109	74.3638	100.998	87.6974	85.2435	TRUE
GJB1	77.5504	2.15441	0.889337	0.000141607	0.000913283	13.822	70.6639	13.7031	0	1.93182	0.909732	90.7028	160.572	223.091	136.695	131.546	86.9656	TRUE
DUSP1	12671.6	2.15356	0.354035	4.40006e-11	2.23496e-09	5971.12	3264.28	8036.89	2755.78	3102.5	2551.8	35993.7	16452.3	10857.1	24214.2	21335.8	17524	TRUE
SYNDIG1	136.957	2.15193	0.467955	9.42287e-08	2.12579e-06	43.9053	91.2742	35.2366	6.66855	54.0909	28.2017	189.778	209.828	439.101	194.16	243.604	107.631	TRUE
TM4SF1	7834.86	2.14837	0.340799	1.14241e-11	6.4693e-10	2433.49	3010.08	2607.51	1990.56	2816.59	3167.69	24616.7	8709.33	4855.78	18916.2	8601.17	12293.1	TRUE
APOBEC3B	38.9765	2.14065	1.04009	0.000322064	0.00176977	6.50449	8.83298	9.78796	3.33428	4.82954	9.09732	351.648	38.4192	3.54113	6.0947	20.4627	5.16627	TRUE
NIPAL4	22.1375	2.13602	0.640369	1.12103e-05	0.000116496	4.87837	2.94433	7.83037	10.0028	9.65909	2.72919	64.1897	12.8064	24.7879	83.5845	7.79533	34.4418	TRUE
DGAT2	1699.36	2.13585	0.725662	3.68532e-05	0.00030733	337.42	161.938	385.646	80.0226	765.966	933.385	8535.83	517.181	1262.41	4613.69	817.535	1981.27	TRUE
DRC1	37.5404	2.13553	0.396188	2.06913e-09	7.30164e-08	10.5698	28.4618	8.80916	3.33428	16.4204	6.36812	72.5622	71.9128	78.7902	53.9816	61.3882	37.886	TRUE
SMIM41	8.17932	2.12676	0.617182	7.85191e-06	8.64742e-05	1.62612	6.8701	0.978796	3.33428	0.965909	0.909732	6.97714	19.7021	16.8204	13.9307	16.5651	9.4715	TRUE
GRHL1	121.462	2.12562	0.283664	3.31021e-15	3.38327e-13	29.2702	48.0907	58.7277	60.017	36.7045	27.2919	196.755	162.543	334.637	171.522	137.393	194.596	TRUE
XPO6	6324.59	2.12497	0.457311	7.49136e-08	1.732e-06	1890.37	1682.19	2129.86	3037.53	1775.34	1799.45	28571.4	4012.34	4765.48	13527.6	5022.14	7681.39	TRUE
TLR4	5461.09	2.12154	0.543423	1.56428e-06	2.31018e-05	1571.65	1632.14	1498.54	783.555	2289.2	2280.7	25761	2868.63	3395.95	13806.2	3293.53	6351.93	TRUE
FCN1	1342.03	2.11739	0.702017	3.02469e-05	0.000262337	451.249	151.142	578.468	46.6799	352.557	593.145	6025.46	1104.3	424.936	2674.7	518.389	3183.29	TRUE
C11orf96	1615.59	2.11659	0.250896	1.83814e-18	2.70271e-16	393.522	581.995	522.677	895.253	495.511	602.242	3308.56	3152.34	1656.37	2557.16	1769.54	3451.93	TRUE
VMP1	14304.8	2.11331	0.31891	1.3941e-12	9.38469e-11	6466.27	4966.1	7434.93	2447.36	4149.54	4678.75	39564.6	15122.4	13011.9	29028.2	20106.1	24681.9	TRUE
PLEK	2460.46	2.10797	0.683387	2.48269e-05	0.000223736	728.503	455.389	959.22	151.71	814.261	966.135	10747.6	845.222	998.6	8656.22	1079.65	3123.01	TRUE
IER5	983.121	2.10494	0.233289	1.0775e-20	2.10011e-18	352.055	317.987	463.949	326.759	277.216	409.379	2224.31	1305.27	856.954	2034.76	1516.19	1712.62	TRUE
TMCC3	1801.75	2.09708	0.436982	3.66862e-08	9.28904e-07	582.965	642.845	551.062	535.151	688.693	606.791	8276.28	1151.59	1458.95	3095.24	1413.88	2617.58	TRUE
OR6B2	14.2976	2.08723	0.925326	0.000227714	0.00134589	1.62612	14.7216	0.978796	0	0	0.909732	22.3268	25.6128	54.8876	18.2841	25.3348	6.88836	TRUE
ZDHHC18	1493.74	2.08645	0.458502	1.11595e-07	2.44517e-06	488.65	373.93	552.041	553.49	452.045	550.388	7030.16	939.792	1144.67	2885.41	1199.51	1754.81	TRUE
TTC9	225.969	2.08511	0.581414	4.91971e-06	5.85833e-05	55.2882	202.177	92.0068	11.67	29.9432	20.9238	489.795	310.309	568.352	287.322	419.973	223.872	TRUE
FAM107A	1742.75	2.08447	0.330607	1.03526e-11	5.92256e-10	552.882	363.134	592.171	1300.37	353.523	555.846	4363.5	2733.67	1760.83	3119.62	2734.21	2483.26	TRUE
IGSF23	2.02413	2.08269	1.51398	0.00109251	0.00477618	0	0	0	0	0	0	15.3497	0.985107	2.65585	1.74134	0.974416	2.58314	TRUE
SSH2	5713.23	2.0785	0.361606	2.7683e-10	1.19286e-08	1929.39	1852.96	2067.22	2417.35	1908.64	1865.86	23362.2	4864.46	5957.07	9938.71	6002.4	6392.4	TRUE
KLHL2	1395.71	2.07827	0.433346	3.66108e-08	9.28397e-07	473.202	503.48	515.825	421.786	408.579	507.63	5181.22	910.239	1145.56	4088.67	1011.44	1580.88	TRUE
SLC51A	15.2054	2.07595	0.731191	5.2019e-05	0.000409555	4.06531	4.90721	6.85157	1.66714	3.86363	2.72919	50.2354	7.88085	5.3117	64.4297	10.7186	19.804	TRUE
CR1	2142.74	2.07511	0.605672	8.50983e-06	9.26848e-05	443.931	585.921	601.959	146.708	965.909	1118.06	9761.02	1096.42	1588.2	5912.73	1506.45	1985.57	TRUE
ADGRE5	2765.2	2.07483	0.502088	6.39574e-07	1.09954e-05	958.599	689.954	1178.47	913.592	853.863	787.828	14438.5	1867.76	2244.19	4695.53	1606.81	2947.36	TRUE
IFRD1	1076.11	2.06945	0.351755	1.26403e-10	5.83682e-09	400.839	370.004	391.518	326.759	453.977	346.608	2789.46	990.032	720.621	3210.17	1883.55	1029.81	TRUE
ANKRD22	103.398	2.06703	0.882703	0.00019161	0.00116919	60.9796	6.8701	63.6217	0	3.86363	6.36812	433.978	63.0468	118.628	240.305	143.239	99.8813	TRUE
SPINK1	5.25919	2.06648	1.66596	0.00131441	0.00551905	0.813061	0.981443	0	0	0	0	40.4674	0	1.77057	12.1894	0	6.88836	TRUE
PTPRE	3553.47	2.06625	0.440777	5.952e-08	1.42155e-06	1304.96	1336.72	1532.79	898.588	921.477	1229.96	13880.3	2249	2876.29	8808.58	2382.45	5220.52	TRUE
OSCAR	114.595	2.06427	0.524388	1.36968e-06	2.05906e-05	35.7747	33.369	49.9186	13.3371	29.9432	57.3131	482.818	71.9128	103.578	242.047	61.3882	193.735	TRUE
SLC27A6	444.232	2.05883	1.12623	0.000568156	0.00282343	26.018	376.874	29.3639	1.66714	8.69318	5.45839	729.809	740.8	1126.97	948.161	893.539	443.438	TRUE
SLC25A33	263.633	2.05698	0.333138	2.2051e-11	1.18089e-09	115.455	95.1999	121.371	60.017	72.4432	103.709	713.064	226.575	303.652	680.865	248.476	422.773	TRUE
TFRC	2714.98	2.05155	0.354101	2.05342e-10	9.03396e-09	1265.12	981.443	1356.61	530.15	855.795	839.682	6205.47	3072.55	2191.96	8116.4	2433.12	4731.44	TRUE
ABCA13	204.414	2.05136	0.79934	0.000111662	0.000753495	55.2882	200.214	20.5547	1.66714	27.0454	6.36812	396.301	312.279	584.287	297.77	385.869	165.321	TRUE
MS4A3	7.88193	2.0502	0.964892	0.000320207	0.00176498	0	0	0.978796	0	6.76136	1.81946	36.2811	6.89575	5.3117	19.1548	8.76974	8.61045	TRUE
PMP2	11803	2.04958	0.639437	1.76298e-05	0.000168382	4621.44	10776.2	2543.89	281.746	1705.79	1065.3	18391.7	21184.7	23123.6	23400.2	22047.1	12493.8	TRUE
NR4A1	5933.39	2.042	0.41399	1.85165e-08	5.15571e-07	2584.72	875.447	4203.93	1943.88	1499.09	1312.74	5033.31	15656.3	6048.26	7625.34	16074.9	8342.67	TRUE
ST20	69.0514	2.03946	0.582187	6.5969e-06	7.41469e-05	22.7657	25.5175	20.5547	18.3385	29.9432	11.8265	327.925	28.5681	74.3638	170.652	37.0278	61.1342	TRUE
CYCS	2138.91	2.03701	0.294893	1.85997e-13	1.44337e-11	895.18	862.688	848.616	453.462	675.17	1014.35	5241.23	2186.94	1908.67	5177.01	2849.19	3554.4	TRUE
GPR160	209.323	2.0363	0.540138	2.54559e-06	3.42175e-05	39.84	41.2206	58.7277	91.6926	72.4432	101.89	911.214	134.96	118.628	578.996	160.779	201.485	TRUE
MAT2A	8966.89	2.03603	0.236298	3.3927e-19	5.68685e-17	3327.86	2771.59	3722.36	4112.83	3210.68	3204.98	21863.6	9316.15	11383.9	17336.8	9369.01	17982.9	TRUE
FGD3	1075.04	2.03266	0.505566	9.79537e-07	1.56905e-05	359.373	209.047	510.931	306.753	337.102	413.928	5525.89	747.696	800.296	1752.66	772.712	1164.13	TRUE
SEPTIN3	611.275	2.03227	0.677121	3.34309e-05	0.000285175	209.77	562.367	173.247	33.3428	29.9432	52.7644	673.992	1005.79	2133.53	1047.42	830.202	582.928	TRUE
SLC16A6	127.804	2.03103	0.583919	7.19284e-06	7.99055e-05	56.9143	20.6103	76.3461	10.0028	24.1477	50.945	493.981	105.406	69.0521	289.934	85.7486	250.564	TRUE
BATF3	143.011	2.03008	0.316648	4.84083e-12	3.00526e-10	57.7273	49.0721	66.5581	58.3498	46.3636	38.2087	360.02	138.9	154.925	276.003	124.725	345.279	TRUE
KBTBD8	139.23	2.02877	0.45863	1.85979e-07	3.79242e-06	68.2971	36.3134	72.4309	13.3371	34.7727	59.1326	348.857	100.481	122.169	414.44	134.469	266.063	TRUE
TUBB4A	122.485	2.0255	0.663738	2.88069e-05	0.000252543	35.7747	95.1999	39.1518	3.33428	32.8409	9.09732	120.007	191.111	546.22	100.127	184.165	112.797	TRUE
HMOX1	2655.07	2.02392	1.01196	0.000432156	0.0022632	362.625	239.472	504.08	101.695	763.068	1209.03	4299.31	236.426	4151.09	15441.4	188.062	4364.64	TRUE
MCL1	21108.7	2.02001	0.308637	2.0152e-12	1.32987e-10	9808.77	7067.37	11912.9	5896.67	5995.4	6397.23	61048.6	25221.7	18444	45059.9	30151.3	26300.6	TRUE
PANX1	1327.71	2.01999	0.365513	8.62549e-10	3.34677e-08	534.994	539.793	549.104	330.093	438.523	492.165	3756.49	1040.27	1265.07	3186.66	914.002	2885.36	TRUE
NSG1	127.916	2.01949	0.447381	1.24442e-07	2.69495e-06	39.84	74.5896	43.067	6.66855	49.2613	50.945	142.334	174.364	331.981	231.599	305.967	84.3825	TRUE
SLITRK3	19.989	2.01452	0.539101	2.86767e-06	3.76707e-05	5.69143	4.90721	14.6819	1.66714	5.79545	5.45839	68.376	43.3447	14.1645	19.1548	20.4627	36.1639	TRUE
FFAR3	4.066	2.01069	1.02164	0.00047025	0.00242608	1.62612	0.981443	0	0	0.965909	0.909732	9.76799	1.97021	6.19698	18.2841	2.92325	5.16627	TRUE
PPP1R3B	2938.15	2.0094	0.501622	1.02857e-06	1.63557e-05	859.406	1084.49	720.394	1076.97	1236.36	957.038	13093.3	1984	1570.49	7497.35	1995.6	3182.42	TRUE
TEAD4	414.32	2.00821	0.470624	3.56184e-07	6.58979e-06	114.642	139.365	150.735	226.731	82.1022	141.918	1488.92	225.589	480.709	1000.4	209.499	711.224	TRUE
CD53	2337.24	2.0074	0.705267	5.37772e-05	0.000421316	812.248	453.426	852.531	43.3456	951.42	896.995	10771.3	1130.9	1418.22	6227.91	1279.41	3209.12	TRUE
LAT2	750.282	2.00571	0.554566	4.43179e-06	5.39083e-05	281.319	191.381	310.278	106.697	324.545	247.447	3621.13	409.804	471.856	1634.25	417.05	987.619	TRUE
SPI1	1159.8	2.00393	0.539568	3.1146e-06	4.02211e-05	356.934	272.841	464.928	206.725	452.045	534.012	5285.88	612.736	707.341	2838.39	699.63	1486.16	TRUE
FCGR2A	3605.08	2.00258	0.627983	1.89378e-05	0.000178535	1202.52	1001.07	1257.75	120.034	1303.01	1759.42	15112.5	1771.22	2969.24	9620.92	2228.49	4914.85	TRUE
ARID3C	14.4235	2.00119	0.490318	7.58987e-07	1.27861e-05	8.13061	8.83298	3.91518	3.33428	2.89773	1.81946	26.5131	19.7021	29.2144	26.1201	33.1301	9.4715	TRUE
TMEM217	22.7842	2.00031	0.517902	1.78675e-06	2.59303e-05	5.69143	6.8701	8.80916	10.0028	3.86363	10.9168	50.2354	11.8213	25.6732	62.6883	16.5651	60.2732	TRUE
ALOX5	1452.83	2.0001	0.465123	3.08416e-07	5.83484e-06	455.314	437.723	532.465	348.432	591.136	654.097	6470.6	968.36	1190.71	3001.2	949.081	1834.89	TRUE
ANGPTL4	1725.63	1.99585	1.01188	0.00047703	0.002452	49.5967	470.111	63.6217	326.759	296.534	885.169	8611.18	122.153	2455.78	3497.49	312.787	3616.39	TRUE
NPTX1	12.9786	1.99453	0.536665	3.08111e-06	3.985e-05	4.87837	0.981443	4.89398	3.33428	4.82954	6.36812	39.072	14.7766	22.1321	26.9908	6.82091	20.6651	TRUE
HCLS1	4237.81	1.9906	0.516049	1.81575e-06	2.62829e-05	1420.42	1076.64	1697.23	1128.65	1324.26	1916.8	21260.7	2409.57	3452.61	7990.15	2381.47	4795.16	TRUE
NFKBIA	7577.04	1.98952	0.241336	7.01585e-18	9.71899e-16	3370.95	3427.2	4041.45	2340.66	2365.51	2068.73	18144.7	12478.3	7063.68	11818.5	11532.2	12272.5	TRUE
PHC2	4228.4	1.98822	0.40745	2.24337e-08	6.08468e-07	1539.12	1653.73	1506.37	1605.45	1293.35	1553.82	16333.5	2766.18	4450.32	9532.11	2839.45	5667.4	TRUE
IDI1	1798.01	1.98789	0.431222	7.88021e-08	1.80695e-06	874.041	610.457	809.464	263.408	553.466	727.785	6665.96	1529.87	1484.62	4014.67	1478.19	2564.19	TRUE
NIP7	777.524	1.9874	0.415521	3.54679e-08	9.03514e-07	298.393	282.655	309.299	186.719	238.579	359.344	2461.53	463.985	846.331	1890.23	457.975	1535.24	TRUE
FOSL2	9827.9	1.98723	0.236022	1.61286e-18	2.43556e-16	4358.01	3491.97	5060.37	4454.59	2684.26	2868.38	23063.6	10772.1	12892.4	19352.4	12406.3	16530.4	TRUE
GPR132	455.518	1.98359	0.644741	2.72588e-05	0.000241369	182.939	100.107	241.763	78.3555	115.909	116.446	2366.65	129.049	325.784	1066.57	181.241	561.402	TRUE
CAPN13	8.20785	1.9801	0.635284	2.40513e-05	0.000217917	1.62612	6.8701	1.95759	3.33428	1.93182	0	6.97714	13.7915	23.9027	11.3187	15.5907	11.1936	TRUE
EMP1	17891.1	1.9783	0.314465	9.30186e-12	5.33965e-10	7794	7534.53	7596.43	3601.02	7935.91	6269.87	51449.4	16454.2	17274.5	32799.1	20614.7	35370	TRUE
CSTA	158.979	1.97251	0.59073	1.16622e-05	0.000120148	52.0359	35.3319	54.8126	6.66855	66.6477	90.0634	676.782	106.392	108.005	350.881	127.648	232.482	TRUE
MAPK8IP1	1137.89	1.97163	0.541916	4.09153e-06	5.03541e-05	369.13	1116.88	337.685	118.367	176.761	161.932	1649.4	1593.9	3753.6	1844.95	1589.27	942.845	TRUE
ATP1A1	9211.37	1.96831	0.242886	2.08384e-17	2.83978e-15	3302.65	4304.61	4029.7	2960.84	3125.68	3931.86	22751.1	8215.79	15561.5	18092.6	9948.78	14311.4	TRUE
SKA3	37.4268	1.96706	0.550944	5.2256e-06	6.16407e-05	13.822	10.7959	14.6819	3.33428	13.5227	17.2849	146.52	30.5383	17.7057	96.6445	36.0534	48.2185	TRUE
RRAD	755.503	1.96308	0.278596	6.05564e-14	5.1265e-12	208.144	227.695	270.148	455.129	406.648	194.683	1627.07	791.041	862.266	1263.34	1171.25	1588.63	TRUE
ST20-MTHFS	15.8036	1.96263	0.721067	7.96085e-05	0.000579417	1.62612	4.90721	6.85157	3.33428	4.82954	5.45839	87.9119	6.89575	9.73812	27.8615	15.5907	14.6378	TRUE
IL11	15.0031	1.95554	0.784522	0.000149845	0.000956475	4.06531	4.90721	0.978796	8.33569	5.79545	0.909732	65.5851	6.89575	7.96755	45.2749	7.79533	21.5261	TRUE
FOLH1	238.876	1.95487	0.639956	2.96052e-05	0.000257923	76.4277	232.602	78.3037	13.3371	21.25	24.5628	193.964	539.838	599.337	371.777	514.491	200.624	TRUE
LILRB2	1080.11	1.94913	0.676021	5.02453e-05	0.000397595	353.682	171.752	427.734	186.719	310.057	513.998	7066.45	504.375	566.581	1322.55	470.643	1066.84	TRUE
C4orf45	11.8099	1.94892	0.879299	0.000300115	0.00167294	2.43918	8.83298	1.95759	3.33428	0.965909	0	13.9543	17.7319	68.1668	6.0947	8.76974	9.4715	TRUE
URB2	907.425	1.94603	0.497586	1.45445e-06	2.16566e-05	352.055	313.08	365.091	281.746	250.17	340.24	2935.98	337.892	1194.25	2407.41	332.276	1778.92	TRUE
LCP1	8256.23	1.94312	0.6608	4.24155e-05	0.000346139	3175.82	1315.13	3734.11	233.399	3212.61	3602.54	35297.3	5330.41	4584.88	21526.5	6190.46	10871.6	TRUE
PFKFB4	494.975	1.94175	0.434182	1.39769e-07	2.97687e-06	233.349	140.346	223.165	188.387	139.091	157.384	2296.87	492.553	486.906	673.029	438.487	470.131	TRUE
ANKUB1	28.5673	1.93992	0.386136	1.04247e-08	3.08726e-07	11.3829	20.6103	10.7668	3.33428	9.65909	7.27785	37.6765	48.2702	74.3638	39.1802	53.5929	26.6924	TRUE
CREB5	2075.53	1.93967	0.413696	5.2228e-08	1.26693e-06	963.477	893.113	839.807	410.116	793.011	695.945	7792.07	1629.37	2252.16	4461.32	1398.29	2777.73	TRUE
ANKRD55	9.31966	1.93773	0.787714	0.0001664	0.00104347	0.813061	1.96289	5.87277	1.66714	2.89773	1.81946	43.2583	11.8213	3.54113	22.6375	7.79533	7.74941	TRUE
EEF1AKMT4	21.3573	1.9375	0.836949	0.000240402	0.00140945	5.69143	5.88866	6.85157	0	4.82954	9.09732	97.6799	2.95532	17.7057	65.3004	5.84649	34.4418	TRUE
SOX17	340.168	1.93602	0.278781	1.15229e-13	9.37602e-12	121.146	134.458	176.183	193.388	97.5568	83.6953	586.08	411.775	581.631	411.828	388.792	895.487	TRUE
MMD2	9.00514	1.93492	0.804724	0.000192651	0.00117383	2.43918	1.96289	4.89398	0	4.82954	0	5.58171	16.7468	42.4936	7.83604	12.6674	8.61045	TRUE
CASP4	3596.35	1.9343	0.472252	6.90456e-07	1.17456e-05	1303.34	1113.94	1416.32	1035.29	1440.17	1405.54	13595.7	1764.33	2168.06	9704.5	2840.42	5368.62	TRUE
SV2B	520.093	1.93424	0.461038	4.57632e-07	8.16914e-06	141.473	481.888	162.48	85.0241	155.511	96.4315	933.541	646.23	1574.03	993.436	479.413	491.657	TRUE
HBEGF	829.713	1.93192	0.307693	9.10594e-12	5.26323e-10	439.053	404.354	430.67	176.717	275.284	214.697	1607.53	1112.19	736.556	2153.17	1248.23	1158.11	TRUE
PRG4	1237.79	1.9318	0.544594	5.67028e-06	6.55277e-05	320.346	330.746	272.105	360.102	505.17	742.341	3132.74	597.96	2881.6	2344.72	257.246	3108.37	TRUE
ASTL	9.84211	1.92901	0.603804	1.90749e-05	0.000179324	3.25224	0	6.85157	0	1.93182	6.36812	16.7451	16.7468	9.73812	26.9908	16.5651	12.9157	TRUE
TMEM70	501.27	1.92644	0.413647	5.95352e-08	1.42155e-06	164.238	186.474	190.865	90.0255	253.068	231.982	1687.07	358.579	648.027	1011.72	308.89	884.294	TRUE
SECTM1	824.32	1.92256	0.634637	3.2568e-05	0.000278807	304.085	144.272	473.737	101.695	272.386	280.197	3501.13	335.921	440.871	2636.39	386.843	1014.31	TRUE
AMPD2	1725.66	1.91827	0.437534	2.01571e-07	4.03672e-06	648.01	495.628	805.549	686.861	558.295	619.527	7476.7	1296.4	1162.38	3341.64	1639.94	1976.96	TRUE
FOSB	10588.5	1.9127	0.711301	9.11266e-05	0.000642602	5902.01	1163.99	8736.73	1120.32	1519.37	548.568	14271	28764.1	3625.24	11741.9	36202.5	13466.8	TRUE
RNF144B	1545.87	1.91244	0.414306	7.09018e-08	1.64834e-06	421.166	634.993	519.741	435.123	616.25	845.141	5891.5	1332.85	892.366	3044.74	1758.82	2157.78	TRUE
KRT2	4.30638	1.90498	1.36584	0.0014319	0.00590006	0	1.96289	0.978796	0	0	0	1.39543	3.94043	1.77057	33.0855	6.82091	1.72209	TRUE
TAGAP	826.039	1.90109	0.447996	3.64801e-07	6.70483e-06	432.548	243.398	503.101	101.695	263.693	284.746	2929	879.7	699.374	1628.16	1282.33	664.727	TRUE
IGSF1	164.309	1.90105	0.487678	1.50175e-06	2.22765e-05	42.2792	142.309	53.8338	41.6785	54.0909	20.9238	191.174	311.294	365.622	464.068	194.883	89.5487	TRUE
GPR27	114.484	1.89982	0.678824	6.68814e-05	0.00050385	53.662	37.2948	52.855	11.67	35.7386	20.9238	556.776	51.2255	59.314	350.01	56.5161	87.8266	TRUE
NOLC1	2929.42	1.89896	0.341624	5.88942e-10	2.3845e-08	1243.17	1152.21	1339.97	900.255	1093.41	1149.9	8323.73	2163.29	2778.02	7476.46	2658.21	4874.38	TRUE
MARS2	252.268	1.89715	0.535182	5.70984e-06	6.57337e-05	85.3714	90.2927	96.9008	83.3569	62.7841	110.078	855.397	78.8085	312.505	603.375	88.6718	559.68	TRUE
HSPH1	2671.35	1.89703	0.444042	3.21796e-07	6.05003e-06	1195.2	868.577	1139.32	756.881	948.522	1039.82	6007.32	1547.6	2357.51	10698.8	1884.52	3612.09	TRUE
GPR84	87.5836	1.8945	1.09661	0.000891753	0.00405413	32.5224	9.81443	35.2366	0	6.76136	12.7362	366.997	9.85107	28.3291	390.931	24.3604	133.462	TRUE
CTSL	4516.72	1.89264	0.502413	2.49147e-06	3.37335e-05	1413.1	1522.22	1274.39	1076.97	1793.69	2633.67	10649.9	1814.57	5428.56	14769.2	1920.57	9903.75	TRUE
PHLDA1	3618.61	1.89227	0.299653	6.64216e-12	3.96213e-10	2025.34	1573.25	2091.69	615.174	872.216	1504.7	7423.67	4575.82	4306.9	6718.1	5545.4	6171.11	TRUE
SEMA4A	882.617	1.89197	0.433304	2.13066e-07	4.21712e-06	334.981	109.922	509.953	590.167	186.42	253.815	1399.61	1578.14	553.302	1046.55	1795.85	2232.69	TRUE
CHD1	6049.12	1.88524	0.325759	1.57662e-10	7.1425e-09	2481.46	2315.22	2509.63	2524.05	2341.36	2242.49	16891.7	4865.44	5228.48	14738.7	5630.17	10820.8	TRUE
MYH8	2.26556	1.88419	1.20091	0.00117296	0.00504411	0.813061	0.981443	0	0	0	0	2.79086	5.91064	4.42642	8.70671	0.974416	2.58314	TRUE
ABL2	7875.19	1.88061	0.357759	2.90302e-09	9.87028e-08	3521.37	2724.48	3455.15	3215.91	2578.98	3040.32	19305.7	5515.61	8260.58	21766.8	5560.02	15557.4	TRUE
RAC2	903.706	1.87449	0.613517	3.06652e-05	0.000265501	387.83	193.344	472.758	68.3527	346.761	334.781	3964.41	531.958	571.008	2413.5	455.052	1104.72	TRUE
REPS2	952.493	1.87406	0.439977	3.33887e-07	6.24652e-06	395.148	392.577	366.07	196.722	446.25	353.886	4367.69	824.534	903.874	1267.7	907.181	1008.28	TRUE
FCRLB	53.0367	1.87269	0.382403	1.77689e-08	4.98063e-07	12.1959	43.1835	15.6607	10.0028	17.3864	24.5628	66.9805	75.8532	139.875	83.5845	95.4927	51.6627	TRUE
ERN1	2009.56	1.87202	0.464327	8.66436e-07	1.41828e-05	816.313	652.659	980.753	741.877	603.693	683.208	9154.01	1224.49	1630.69	3448.73	1491.83	2686.46	TRUE
HPR	44.7068	1.86798	0.405968	7.2286e-08	1.67588e-06	16.2612	30.4247	16.6395	16.6714	16.4204	7.27785	47.4445	48.2702	138.104	89.6792	43.8487	65.4395	TRUE
TAC1	503.767	1.86783	0.40184	5.81305e-08	1.39271e-06	250.423	87.3484	159.544	210.059	97.5568	362.073	753.531	408.819	538.252	740.941	1079.65	1357.01	TRUE
PPRC1	1961.64	1.86645	0.308023	3.03301e-11	1.59371e-09	833.388	667.381	986.626	1051.96	566.023	653.187	4819.81	1459.93	2778.9	3876.23	1832.88	4013.33	TRUE
PTAFR	955.119	1.86442	0.492582	2.30629e-06	3.17129e-05	347.177	254.194	359.218	108.364	453.977	574.041	4176.51	878.715	736.556	1407.88	1044.57	1120.22	TRUE
LIMK2	3355.41	1.86406	0.558798	1.20178e-05	0.000122981	1190.32	1007.94	1368.36	1512.09	1063.47	895.176	14586.4	1298.37	2015.79	9851.65	2101.81	3373.58	TRUE
RPS17	244.435	1.86318	0.345507	1.36764e-09	5.11705e-08	91.8759	87.3484	105.71	90.0255	98.5227	110.078	643.292	176.334	267.356	605.117	190.011	467.548	TRUE
ARL5B	1968.04	1.86277	0.294203	5.58045e-12	3.45164e-10	891.115	777.302	865.255	500.142	914.716	858.787	2740.62	4854.61	1283.66	3385.17	4102.29	2442.79	TRUE
EPHB1	88.2078	1.86233	0.3261	2.33382e-10	1.01873e-08	19.5135	39.2577	37.1942	48.347	36.7045	32.7503	245.595	102.451	119.513	73.1364	178.318	125.713	TRUE
CBARP	32.8923	1.86175	0.389854	3.15963e-08	8.15261e-07	17.8873	7.85154	17.6183	15.0042	6.76136	11.8265	72.5622	26.5979	33.6408	58.335	44.8231	81.7993	TRUE
RBM47	1488.63	1.85749	0.633982	4.60689e-05	0.000370541	500.033	404.354	633.281	110.031	629.772	669.562	6674.33	662.977	930.433	4395.15	816.56	1437.08	TRUE
PPIF	783.656	1.85477	0.532172	7.07668e-06	7.88693e-05	282.132	203.159	353.345	158.378	285.909	400.282	2462.93	304.398	659.536	2448.33	372.227	1473.25	TRUE
MLNR	3.75608	1.85087	0.854314	0.000385047	0.00205612	0	0.981443	1.95759	0	1.93182	0.909732	6.97714	3.94043	10.6234	6.96537	3.89766	6.88836	TRUE
FAM169A	131.807	1.84976	0.415255	1.38611e-07	2.96352e-06	49.5967	103.051	56.7702	15.0042	33.8068	46.3963	142.334	182.245	410.772	220.28	172.472	148.961	TRUE
STXBP2	241.868	1.84704	0.540098	8.95612e-06	9.63559e-05	78.0539	61.8309	131.159	68.3527	85.9659	92.7926	1176.35	144.811	141.645	431.853	145.188	344.418	TRUE
KIF5C	740.82	1.844	0.408741	1.06501e-07	2.35511e-06	271.562	558.441	271.126	236.734	273.352	120.085	923.773	721.098	2484.99	1310.36	1077.7	640.618	TRUE
IRS2	1957.98	1.84328	0.38604	3.09762e-08	8.04997e-07	695.98	813.616	683.199	1183.67	663.579	594.964	7522.75	2045.08	2247.73	3541.89	1676.97	1826.28	TRUE
NFATC2	2126.41	1.84195	0.340418	1.19369e-09	4.53711e-08	1029.34	853.855	1245.03	725.205	719.602	576.77	4730.5	1772.21	3506.61	3486.17	1440.19	5431.47	TRUE
VASP	2130.32	1.84187	0.440603	4.57329e-07	8.16914e-06	794.361	689.954	988.584	711.868	769.829	938.843	8230.23	1362.4	1605.9	4918.42	1496.7	3056.71	TRUE
KCNK12	546.615	1.83912	1.0199	0.000854579	0.00391272	70.7363	486.796	104.731	16.6714	7.72727	9.09732	623.756	1045.2	1929.03	615.565	1275.51	374.555	TRUE
HS6ST2	17.8984	1.8385	0.688128	0.00010189	0.000702829	2.43918	6.8701	14.6819	3.33428	4.82954	1.81946	34.8857	14.7766	16.8204	82.7138	12.6674	18.943	TRUE
VEGFA	2445.91	1.83793	0.42854	2.85784e-07	5.46839e-06	917.133	781.228	1404.57	758.548	1098.24	710.5	6625.49	1131.89	3923.58	4316.79	1419.72	6263.24	TRUE
DRP2	6208.12	1.83649	1.11549	0.00113208	0.00491349	543.125	5551.04	555.956	38.3442	68.5795	78.2369	8986.55	10072.7	21255.7	11130.7	11808	4408.55	TRUE
PTPRC	7443.24	1.83262	0.606628	3.49222e-05	0.000294746	3305.09	1589.94	4048.3	450.127	2769.26	3114.01	30484.5	4627.05	3958.99	20001.9	6101.79	8867.91	TRUE
SDC4	2250.95	1.83011	0.391965	5.04754e-08	1.23154e-06	1104.95	1169.88	967.05	481.803	656.818	965.225	6735.73	1998.78	2075.1	5474.78	1603.89	3777.41	TRUE
EIF4A1	568.395	1.82444	0.213722	3.7001e-19	6.14071e-17	267.497	156.049	330.833	268.409	186.42	248.357	1112.16	659.036	755.147	1048.29	793.174	995.369	TRUE
BMP8A	271.163	1.82422	0.473412	1.73974e-06	2.53579e-05	47.9706	223.769	52.855	38.3442	158.409	93.7024	630.733	273.86	544.449	624.271	309.864	255.731	TRUE
CCRL2	126.039	1.82207	0.513991	5.68266e-06	6.55277e-05	27.6441	30.4247	35.2366	31.6756	85	68.2299	503.749	89.6447	94.7253	262.072	95.4927	188.569	TRUE
GFPT2	1502.14	1.82035	0.461892	1.22105e-06	1.88465e-05	639.879	620.272	634.26	438.457	478.125	633.173	3749.51	581.213	2898.42	3314.65	609.01	3428.68	TRUE
MYBPH	15.6619	1.81828	1.20164	0.00143371	0.00590465	1.62612	0	0.978796	0	2.89773	9.09732	125.588	0.985107	3.54113	32.2148	5.84649	5.16627	TRUE
STRIP2	67.3977	1.81748	0.613233	4.23053e-05	0.000345407	21.9526	21.5917	30.3427	16.6714	20.2841	27.2919	246.991	18.717	76.1344	220.28	22.4116	86.1045	TRUE
LRRK2	6719.33	1.81711	0.344352	2.3484e-09	8.16677e-08	3014.02	2935.49	2397.07	2607.4	3319.83	2183.36	25603.3	7861.15	5970.35	8030.2	8521.27	8188.54	TRUE
NXT1	312.371	1.81614	0.379503	2.84313e-08	7.49316e-07	144.725	121.699	156.607	73.3541	104.318	150.106	830.279	267.949	328.44	760.967	197.806	612.203	TRUE
RBM11	160.606	1.81248	0.370388	1.66856e-08	4.70848e-07	72.3624	110.903	55.7914	60.017	53.125	37.299	113.03	324.1	420.51	239.435	302.069	138.628	TRUE
CD300LB	53.6634	1.81045	0.510667	5.6724e-06	6.55277e-05	22.7657	12.7588	25.4487	8.33569	16.4204	32.7503	181.406	41.3745	41.6083	74.8777	38.9766	147.239	TRUE
KLHL15	1086.7	1.80944	0.340246	1.86131e-09	6.69513e-08	566.704	492.684	514.847	263.408	439.488	398.462	2683.41	1025.5	833.937	2964.64	1291.1	1566.24	TRUE
TAF4B	733.738	1.80941	0.430243	4.01273e-07	7.27936e-06	308.963	309.154	342.579	340.096	237.614	186.495	2467.12	415.715	617.928	1804.9	567.11	1207.19	TRUE
IL4R	3129.01	1.809	0.49267	3.51817e-06	4.46079e-05	943.151	966.721	1327.25	1575.45	1069.26	1194.48	11206.7	1635.28	2507.12	8883.46	1532.76	4706.47	TRUE
MEGF9	5183.87	1.80511	0.407825	1.51044e-07	3.17666e-06	2468.45	3682.37	2364.77	860.243	1674.89	1316.38	17606.1	6753.89	8700.57	5614.96	6227.49	4936.37	TRUE
FBXL13	172.078	1.80412	0.388835	5.62751e-08	1.3592e-06	60.1665	66.7381	55.7914	115.033	56.9886	61.8617	502.354	133.975	137.219	383.095	155.907	335.808	TRUE
NPTX2	271.249	1.80394	0.464604	1.53499e-06	2.26892e-05	86.1845	76.5525	101.795	221.729	43.4659	99.1607	142.334	525.062	296.57	905.498	382.945	373.694	TRUE
EFHD2	1391.13	1.80373	0.426818	3.65876e-07	6.7172e-06	528.49	384.725	649.92	520.147	479.091	723.237	4962.14	951.613	1111.92	2761.77	930.567	2689.91	TRUE
SLC20A1	2875.73	1.80286	0.379429	3.29809e-08	8.42851e-07	1182.19	878.391	1337.03	1086.97	933.068	1556.55	7398.56	1676.65	4585.77	5443.44	1773.44	6656.74	TRUE
SLC25A44	1334.17	1.80106	0.261668	1.2398e-13	9.99109e-12	594.348	515.257	605.875	601.837	459.773	632.263	3597.41	1589.96	1377.5	2298.57	1253.1	2484.12	TRUE
CLEC7A	1658.34	1.79886	0.542802	1.31132e-05	0.000131797	770.782	527.035	686.136	115.033	630.738	907.912	7041.33	1196.9	1281.01	2934.16	1396.34	2412.65	TRUE
CCNL1	8712.93	1.79799	0.247978	9.0483e-15	8.62481e-13	4150.68	2891.33	5016.33	4162.84	3070.62	3118.56	19894.6	12961	6837.93	15132.3	14776	12542.8	TRUE
STXBP5L	7.32574	1.79667	0.785893	0.000306945	0.00170252	2.43918	4.90721	2.93639	1.66714	0.965909	0	1.39543	9.85107	19.4762	9.57739	24.3604	10.3325	TRUE
MAPKAPK2	2784.24	1.79484	0.377256	3.17116e-08	8.15261e-07	1150.48	1118.84	1225.45	965.273	988.125	1339.12	9727.53	2094.34	2758.54	5623.67	2016.07	4403.39	TRUE
CRISPLD2	8964.04	1.7926	0.357887	9.10207e-09	2.75893e-07	3686.42	4355.64	4437.86	1778.84	3228.07	4605.06	23631.6	7484.84	11300.6	17727.7	6541.25	18790.6	TRUE
IRF7	465.115	1.79049	0.323308	5.3974e-10	2.1959e-08	191.882	131.513	259.381	216.728	205.739	161.022	1241.93	453.149	320.473	992.565	703.528	703.474	TRUE
GADD45A	897.893	1.78844	0.21376	1.38801e-18	2.15425e-16	322.785	519.183	354.324	365.103	375.738	408.469	1858.71	935.851	1480.19	1676.04	934.465	1543.85	TRUE
AIM2	144.727	1.78766	0.685577	0.00012833	0.000839935	33.3355	30.4247	62.6429	108.364	24.1477	25.4725	780.044	33.4936	109.775	241.176	98.416	189.43	TRUE
MXD3	403.237	1.78698	0.755429	0.000252196	0.00146122	73.9886	86.3669	115.498	283.414	93.6931	83.6953	2531.31	104.421	221.321	794.923	110.109	340.113	TRUE
SLC36A2	179.107	1.78688	0.75904	0.000259987	0.00150014	30.0833	206.103	40.1306	10.0028	8.69318	30.0211	153.497	365.475	723.277	160.204	309.864	111.936	TRUE
GPATCH4	826.742	1.78597	0.438323	6.90919e-07	1.17456e-05	343.112	331.728	361.176	268.409	236.648	415.747	2570.38	524.077	768.426	2185.39	436.538	1479.28	TRUE
IRS4	18.5751	1.78518	0.823315	0.000418728	0.00220506	0.813061	16.6845	2.93639	3.33428	6.76136	0.909732	12.5588	52.2107	55.7729	9.57739	53.5929	7.74941	TRUE
PHACTR1	642.51	1.78459	0.54624	1.55126e-05	0.000151264	162.612	171.752	217.293	516.813	147.784	201.96	3002.96	356.609	514.35	1091.82	830.202	495.962	TRUE
LIPC	107.744	1.78356	0.602406	4.3507e-05	0.000353785	46.3445	111.884	20.5547	8.33569	22.2159	17.2849	79.5394	227.56	352.343	121.894	177.344	107.631	TRUE
MFSD2A	281.028	1.78296	0.505711	6.09623e-06	6.9372e-05	122.772	128.569	115.498	181.718	47.3295	43.6671	690.737	156.632	614.387	714.821	140.316	415.885	TRUE
INSIG1	2107.56	1.78081	0.444275	9.09073e-07	1.48228e-05	1342.36	611.439	1096.25	316.756	710.909	906.093	5535.66	1504.26	2361.94	4989.82	1368.08	4547.18	TRUE
KCNA1	44.1525	1.77995	0.657593	9.63236e-05	0.00067274	13.822	45.1464	6.85157	1.66714	14.4886	6.36812	25.1177	64.0319	164.663	49.6283	83.7998	54.2459	TRUE
TNFSF9	62.7027	1.77508	0.550147	1.79093e-05	0.000170663	24.3918	11.7773	27.4063	15.0042	19.3182	40.0282	87.9119	87.6745	9.73812	158.462	151.034	119.685	TRUE
NRBF2	748.377	1.77484	0.468746	2.23445e-06	3.09792e-05	324.411	283.637	283.851	171.715	294.602	389.365	3136.92	518.166	516.12	1591.59	624.6	845.547	TRUE
GPAT3	378.829	1.77358	0.49501	4.91444e-06	5.85833e-05	173.182	116.792	217.293	81.6898	151.648	129.182	1173.55	205.887	299.226	1158.86	214.371	624.258	TRUE
MLKL	885.792	1.77318	0.396243	1.1745e-07	2.56006e-06	377.26	309.154	434.585	413.45	294.602	332.962	2989.01	585.153	794.985	2112.25	729.837	1256.27	TRUE
GJC3	97.9236	1.7722	0.64956	9.08039e-05	0.000641135	26.831	101.089	28.3851	6.66855	7.72727	28.2017	108.843	207.858	353.228	102.739	143.239	60.2732	TRUE
ZBTB21	1662.55	1.77139	0.243223	6.61375e-15	6.46943e-13	859.406	688.973	854.489	618.508	676.136	644.09	3456.47	1770.24	2498.27	3570.62	1395.36	2918.08	TRUE
LRRC10B	82.0815	1.77128	0.63119	7.15272e-05	0.000531209	15.4482	19.6289	12.7243	70.0198	17.3864	36.3893	396.301	57.1362	73.4785	100.998	39.951	145.517	TRUE
RNF19B	1309.77	1.76994	0.333105	1.78598e-09	6.50796e-08	602.478	466.185	677.327	466.799	573.75	516.728	4112.33	1271.77	988.862	2489.25	1324.23	2227.52	TRUE
AP5B1	1249.66	1.76948	0.497973	5.49342e-06	6.39894e-05	424.418	442.631	457.098	620.175	434.659	493.984	6022.67	715.187	1175.66	2026.92	737.633	1444.83	TRUE
TNFSF14	405.5	1.76943	0.589754	3.85357e-05	0.000319172	208.957	98.1443	335.727	56.6827	84.0341	86.4245	1363.33	146.781	674.586	636.461	232.885	941.984	TRUE
SLC9B2	836.452	1.76838	0.313931	3.02957e-10	1.28561e-08	378.886	347.431	348.451	371.772	313.92	369.351	2175.47	565.451	972.926	1822.32	770.763	1600.68	TRUE
SLC6A17	52.4832	1.76717	0.787012	0.000353404	0.0019149	3.25224	12.7588	12.7243	46.6799	6.76136	12.7362	195.36	50.2404	25.6732	106.222	5.84649	151.544	TRUE
SEC14L1	4318.72	1.76653	0.371787	3.15978e-08	8.15261e-07	1431.8	1507.5	1883.2	2507.38	1580.23	1804	16572.1	3505.01	4999.2	6709.39	4630.42	4694.42	TRUE
DAW1	5.08427	1.76597	0.695438	0.000159397	0.00100899	3.25224	0.981443	1.95759	1.66714	0.965909	0.909732	12.5588	3.94043	7.08227	8.70671	7.79533	11.1936	TRUE
TUBA1C	1782.99	1.76533	0.518901	9.6172e-06	0.000102482	702.485	676.214	755.63	340.096	534.148	1038.91	6286.4	1116.13	1188.94	4876.63	832.151	3048.1	TRUE
COQ10B	969.108	1.76439	0.262741	3.54093e-13	2.58057e-11	461.006	451.464	432.628	258.406	379.602	537.651	2178.26	1208.73	860.495	2058.27	1184.89	1617.9	TRUE
CORO1A	1808.47	1.76404	0.562871	2.47101e-05	0.000222803	857.779	334.672	1196.09	260.074	533.182	795.105	8785.61	1439.24	1273.92	2733.91	1306.69	2185.33	TRUE
PLAU	1879.23	1.76034	0.645529	9.20232e-05	0.000648106	590.282	594.754	777.164	461.797	590.17	852.418	8140.92	617.662	1040.21	3671.62	385.869	4827.88	TRUE
KCNJ11	17.4262	1.76027	0.59506	4.44408e-05	0.000359863	5.69143	10.7959	7.83037	3.33428	7.72727	1.81946	16.7451	26.5979	71.708	17.4134	28.2581	11.1936	TRUE
CPD	7162.53	1.75834	0.476959	3.29598e-06	4.22379e-05	2719.69	2598.86	2622.19	2053.91	3055.17	3739.91	31397.1	4533.46	4962.01	14849.3	5796.8	7621.97	TRUE
NDEL1	3358.58	1.7572	0.377958	5.11555e-08	1.24451e-06	1354.56	1267.04	1378.14	1880.53	1231.53	1233.6	11886.3	2456.86	2920.55	6885.27	3225.32	4583.35	TRUE
MAP2K3	931.438	1.75614	0.436527	8.45171e-07	1.3899e-05	337.42	317.006	385.646	506.81	266.591	428.484	3175.99	518.166	1165.92	2026.05	509.619	1539.55	TRUE
RAB11FIP4	309.164	1.7546	0.360987	1.8225e-08	5.08297e-07	147.977	122.68	158.565	150.042	104.318	91.8829	1156.81	409.804	327.555	414.44	295.248	330.641	TRUE
PAX1	4.64041	1.75413	0.935146	0.000852058	0.00390438	0	0.981443	1.95759	0	1.93182	1.81946	8.37257	2.95532	2.65585	10.4481	3.89766	20.6651	TRUE
SHISA9	64.9258	1.75138	0.697885	0.000176064	0.0010898	5.69143	52.9979	13.7031	28.3414	19.3182	8.18758	163.265	105.406	6.19698	168.91	129.597	77.4941	TRUE
HS3ST3B1	110.137	1.75048	0.607712	5.74198e-05	0.000443535	48.7837	34.3505	68.5157	20.0057	30.9091	31.8406	433.978	86.6894	42.4936	310.83	41.8999	171.348	TRUE
NHLH1	5.97863	1.74934	0.838392	0.0005359	0.00269106	1.62612	1.96289	1.95759	1.66714	0.965909	1.81946	20.9314	0.985107	6.19698	20.8961	5.84649	6.88836	TRUE
AEN	1071.18	1.74802	0.446043	1.29754e-06	1.97183e-05	421.979	436.742	469.822	391.778	348.693	503.991	3633.69	676.768	790.558	2808.79	644.089	1727.26	TRUE
AGAP2	556.152	1.74759	0.663701	0.000123341	0.000816525	193.509	103.051	291.681	248.404	132.329	163.752	2778.3	225.589	245.224	1587.23	218.269	486.491	TRUE
A3GALT2	21.2279	1.74596	0.824219	0.000498854	0.00253541	11.3829	5.88866	14.6819	0	0.965909	2.72919	93.4937	18.717	11.5087	54.8523	7.79533	32.7197	TRUE
ETS2	6513.6	1.74481	0.280659	8.73184e-12	5.06447e-10	2704.24	2438.88	3140.96	3531	2340.4	2864.74	16833	6593.32	5954.42	13970.8	6953.43	10838	TRUE
PLB1	556.535	1.74468	0.54588	2.00996e-05	0.000187068	182.939	156.049	230.996	131.704	294.602	254.725	2623.4	209.828	429.362	1111.85	606.087	446.883	TRUE
CDRT1	31.386	1.74462	0.602182	5.46291e-05	0.000425917	1.62612	8.83298	9.78796	40.0113	6.76136	3.63893	64.1897	49.2553	34.5261	42.6629	66.2603	49.0796	TRUE
BYSL	300.52	1.74182	0.466579	2.73834e-06	3.63421e-05	126.024	115.81	139.968	110.031	91.7613	131.001	987.963	150.721	342.605	704.373	132.521	573.456	TRUE
ARRB2	2860.02	1.73986	0.548494	2.18834e-05	0.000201212	934.207	864.651	1017.95	801.894	1360.97	1456.48	12953.8	1545.63	1659.02	6762.5	1458.7	3504.46	TRUE
FRAT2	452.429	1.73621	0.434711	9.46362e-07	1.52675e-05	182.939	152.124	186.95	163.38	196.079	218.336	2054.07	504.375	337.293	472.775	532.031	428.801	TRUE
GK3P	2.76996	1.73587	1.64764	0.00264786	0.00967172	0	0	0	0	0	0	13.9543	0	0	10.4481	1.94883	6.88836	TRUE
CDC42SE1	5310.31	1.73398	0.307856	2.85228e-10	1.22045e-08	2570.09	2249.47	2634.92	2097.26	2164.6	2081.47	16590.2	4957.06	5489.64	10166	4960.75	7762.33	TRUE
UBE2D1	630.621	1.72922	0.492347	6.41828e-06	7.24954e-05	257.74	273.822	269.169	101.695	304.261	276.558	2373.62	385.177	414.313	1583.75	499.875	827.465	TRUE
LCP2	2808.45	1.7276	0.626111	8.54668e-05	0.000612776	1226.1	688.973	1538.67	421.786	995.852	1099.87	13520.3	1062.93	1442.13	6360.25	1288.18	4056.39	TRUE
PLEKHG7	86.4111	1.72501	1.14457	0.00172421	0.00686689	9.75673	69.6824	10.7668	1.66714	0	0.909732	72.5622	76.8383	415.198	234.211	79.9021	65.4395	TRUE
GNL3	2429.57	1.7217	0.419409	5.86701e-07	1.02547e-05	1109.02	968.684	1120.72	793.558	910.852	1104.41	7246.46	1442.2	2194.62	6557.9	1512.29	4194.15	TRUE
SNX10	464.23	1.71846	0.532929	1.83579e-05	0.000174047	249.61	146.235	164.438	55.0156	200.909	250.176	1710.79	295.532	272.667	1248.54	380.997	595.843	TRUE
STK17B	4853.15	1.71789	0.430341	9.47633e-07	1.52733e-05	2505.04	1847.07	2775.86	696.864	1720.28	2400.78	16662.8	4343.34	3682.78	9847.29	5718.85	6036.79	TRUE
CA2	51.1276	1.71478	0.388564	1.48581e-07	3.13668e-06	22.7657	16.6845	16.6395	15.0042	34.7727	22.7433	44.6537	60.0915	69.9374	60.0763	77.9533	172.209	TRUE
MPZ	18769.9	1.71293	0.687199	0.000192122	0.00117146	6554.9	21046.1	5643.74	600.17	3043.58	1110.78	31806	31905.6	45167.2	28969	30625.9	18766.5	TRUE
RAB19	14.5566	1.7116	0.919674	0.000941893	0.00423953	8.13061	0.981443	5.87277	3.33428	0.965909	2.72919	104.657	8.86596	15.0498	14.8014	5.84649	3.44418	TRUE
FBXL16	32.7112	1.71127	0.564326	3.56965e-05	0.000299173	10.5698	28.4618	11.7455	0	17.3864	4.54866	40.4674	55.166	80.5608	41.7922	76.0044	25.8314	TRUE
BIN2	1084.59	1.7085	0.543293	2.43607e-05	0.000219889	435.801	217.88	580.426	228.398	503.238	521.276	5341.7	821.579	619.698	1694.33	841.895	1208.91	TRUE
BAMBI	242.287	1.70624	0.371279	6.28748e-08	1.48857e-06	138.22	159.975	92.9856	33.3428	78.2386	114.626	383.743	473.836	277.979	302.994	628.498	223.011	TRUE
MYO1H	7.79945	1.70325	0.888681	0.000847564	0.00388803	2.43918	2.94433	1.95759	0	2.89773	1.81946	30.6994	0.985107	13.2793	6.0947	2.92325	27.5535	TRUE
RESF1	8292.69	1.70312	0.446309	1.95215e-06	2.78885e-05	3444.13	2753.93	3953.36	3704.38	2934.43	3578.88	36462.5	7018.89	5270.98	13862	7520.54	9008.26	TRUE
HHLA2	6.79537	1.6975	0.722989	0.000293163	0.00164348	4.06531	5.88866	1.95759	0	0	0.909732	5.58171	11.8213	18.591	13.0601	13.6418	6.02732	TRUE
MBP	16656.1	1.697	0.551585	3.09626e-05	0.000267523	7482.6	17151.7	6397.41	1263.69	3486.93	2403.51	27485.7	26032.4	44705	23906	24913.9	14644.7	TRUE
CST7	302.269	1.69525	0.972041	0.00122506	0.00521974	106.511	32.3876	135.074	3.33428	85.9659	70.0493	1286.58	66.9873	130.137	1268.57	58.4649	383.165	TRUE
CHSY1	3648.98	1.6952	0.41423	6.12379e-07	1.0626e-05	1665.96	1593.86	1696.25	1248.69	1382.22	1582.02	11877.9	2513.99	3551.76	9712.34	2267.47	4695.28	TRUE
SOWAHA	10.3028	1.69363	0.670267	0.000177479	0.00109775	0.813061	7.85154	2.93639	0	3.86363	5.45839	6.97714	25.6128	32.7555	12.1894	16.5651	8.61045	TRUE
NR4A2	1460.27	1.69133	0.368826	6.50697e-08	1.52759e-06	861.032	659.529	962.156	500.142	423.068	361.163	1878.25	3166.13	880.857	3087.4	3153.21	1590.35	TRUE
TAP1	2184.98	1.6892	0.314744	1.17676e-09	4.48291e-08	1129.34	720.379	1488.75	760.215	823.92	866.064	5987.78	2871.59	1581.12	2814.01	3106.44	4070.16	TRUE
UBXN2B	1505.88	1.68687	0.461888	3.75179e-06	4.70088e-05	738.259	706.639	646.005	421.786	633.636	544.929	5934.75	927.97	1134.93	3582.81	1254.07	1544.72	TRUE
KCNG1	12.2473	1.68463	0.469521	4.81929e-06	5.76183e-05	3.25224	7.85154	6.85157	3.33428	2.89773	5.45839	16.7451	27.583	16.8204	12.1894	30.2069	13.7767	TRUE
HBA2	768.197	1.68343	0.966129	0.00125464	0.00532414	26.018	106.977	19.5759	21.6728	182.557	759.626	339.089	2240.13	2143.27	602.505	888.667	1888.27	TRUE
IPMK	816.845	1.68179	0.469855	4.98346e-06	5.92011e-05	343.925	317.987	337.685	201.724	374.773	420.296	3090.87	505.36	501.956	1941.6	650.91	1115.05	TRUE
SLC7A3	11.3051	1.6806	0.751908	0.000405053	0.00214654	4.87837	1.96289	3.91518	0	5.79545	4.54866	4.18628	38.4192	28.3291	2.61201	19.4883	21.5261	TRUE
AMER2	9.80968	1.67888	0.638662	0.000132939	0.000867392	1.62612	2.94433	1.95759	8.33569	0	7.27785	18.1406	22.6575	20.3615	13.9307	5.84649	14.6378	TRUE
CYRIB	1987.38	1.67676	0.459576	3.80703e-06	4.75864e-05	959.412	764.544	964.114	356.768	860.625	997.066	7485.07	1492.44	1481.08	4372.51	1531.78	2583.14	TRUE
ABCC8	103.91	1.67675	0.427165	1.23838e-06	1.90088e-05	47.1575	72.6267	50.8974	35.0099	15.4545	40.0282	110.239	259.083	239.027	77.4898	209.499	90.4098	TRUE
PRDM8	460.474	1.67537	0.565056	4.56973e-05	0.000367905	205.704	185.493	154.65	206.725	186.42	116.446	2238.27	187.17	272.667	936.842	289.401	545.903	TRUE
SLC25A48	403.196	1.67416	0.630705	0.000123484	0.000816826	126.024	439.686	169.332	36.677	72.4432	30.9309	312.576	619.632	1316.42	653.004	687.937	373.694	TRUE
POLR1C	619.124	1.67339	0.389556	2.47162e-07	4.78697e-06	278.067	244.379	274.063	293.416	238.579	265.642	1836.38	394.043	620.584	1419.19	397.562	1167.58	TRUE
GJA1	3326.75	1.66923	0.338715	1.17641e-08	3.43537e-07	1610.67	1630.18	1415.34	591.834	1825.57	1731.22	7687.41	2768.15	3233.06	7273.59	4186.09	5967.91	TRUE
PPP1R15B	4003.1	1.66836	0.237082	2.9629e-14	2.64171e-12	2117.21	1805.85	2165.1	1420.4	1639.15	1897.7	8809.33	4445.79	3559.72	8109.43	5461.6	6605.94	TRUE
FURIN	2808.15	1.66643	0.484506	8.52139e-06	9.27503e-05	1004.13	1059.96	1122.68	1342.05	945.625	1378.24	10704.3	1543.66	2292	7099.45	1478.19	3727.47	TRUE
SPTB	354.217	1.66524	0.435104	1.85587e-06	2.67922e-05	95.9412	263.027	115.498	211.727	127.5	80.0564	386.533	533.928	1223.46	394.414	581.726	236.788	TRUE
B4GALT5	2761.35	1.6652	0.42032	1.06013e-06	1.6727e-05	1194.39	1342.61	1228.39	916.926	1072.16	1261.8	9656.36	1547.6	2741.72	6287.12	1954.68	3932.39	TRUE
DNAJC27	791.263	1.66481	0.253623	7.69928e-13	5.33287e-11	438.24	364.115	404.243	321.758	359.318	286.565	1059.13	1214.64	709.112	1081.37	2170.02	1086.64	TRUE
CKS2	65.6892	1.66433	0.525975	2.32181e-05	0.000211627	23.5788	22.5732	25.4487	6.66855	26.0795	50.0352	214.896	58.1213	37.1819	175.876	78.9277	68.8836	TRUE
CCNH	2710.95	1.66357	0.216686	2.47842e-16	2.94633e-14	1293.58	1125.71	1319.42	1518.76	1131.08	1161.73	5731.02	4101	2286.69	4817.42	4798.02	3247	TRUE
BAZ1A	2885.48	1.66125	0.434092	1.85733e-06	2.67922e-05	1192.76	878.391	1290.05	1242.02	1285.62	1398.26	9501.47	1679.61	2361.94	7297.97	1910.83	4586.79	TRUE
DHRS13	243.619	1.65994	0.621551	0.000119014	0.000791631	95.9412	77.534	87.1128	120.034	91.7613	64.5909	1194.49	119.198	127.481	654.745	99.3904	191.152	TRUE
SPHK1	1061.83	1.65898	0.411289	7.79635e-07	1.30813e-05	447.184	493.666	401.306	786.889	331.307	262.003	2972.26	949.643	969.385	2328.18	688.912	2111.28	TRUE
ZNF267	1472.39	1.65781	0.347332	2.5424e-08	6.82944e-07	666.71	579.051	744.864	490.139	699.318	722.327	4530.95	1594.89	914.498	2894.98	1511.32	2319.66	TRUE
ETF1	4070.78	1.65597	0.36403	7.55081e-08	1.74185e-06	1939.15	1864.74	1868.52	1155.33	1707.73	2176.99	11270.9	3232.14	3850.1	10385.4	3198.03	6200.39	TRUE
ASF1B	27.5036	1.65006	0.532446	2.93939e-05	0.000256615	10.5698	12.7588	10.7668	5.00142	7.72727	17.2849	120.007	28.5681	17.7057	30.4735	32.1557	37.025	TRUE
RLN3	1.27063	1.64985	1.29075	0.00263853	0.00964812	0	0	0	0	0	0	2.79086	0.985107	5.3117	1.74134	0.974416	3.44418	TRUE
GMIP	868.652	1.64798	0.494409	1.27256e-05	0.000128421	327.664	233.583	420.882	403.447	338.068	400.282	4138.84	652.141	625.895	1321.68	594.394	966.954	TRUE
SLCO4A1	448.733	1.64789	0.567078	5.66601e-05	0.00043888	108.137	79.4968	107.668	593.501	90.7954	64.5909	820.511	446.253	975.582	725.269	411.203	961.788	TRUE
CYP4F2	1.57845	1.64749	1.20533	0.00241291	0.00898385	0.813061	0	0	0	0	0	5.58171	1.97021	2.65585	5.22403	0.974416	1.72209	TRUE
MLLT11	77.4055	1.64678	0.377787	1.82776e-07	3.74993e-06	57.7273	45.1464	27.4063	11.67	16.4204	42.7574	106.052	99.4958	116.857	161.945	78.9277	164.46	TRUE
KLF9	6193.55	1.64654	0.199974	2.68542e-18	3.91417e-16	3130.29	3547.91	3935.74	3072.54	1959.83	1838.57	9106.56	9690.49	9102.48	9169.91	9268.64	10499.6	TRUE
BACH1	5726.47	1.64555	0.359139	6.40695e-08	1.51045e-06	2765.22	2730.37	2487.12	1818.85	2678.46	2704.63	16387.9	4424.11	4515.83	13014.8	4963.67	10226.6	TRUE
UBE2S	180.474	1.63953	0.23133	1.92959e-14	1.75782e-12	86.9975	87.3484	96.9008	58.3498	85.9659	88.244	378.161	197.021	181.483	370.035	263.092	272.09	TRUE
RAB27A	975.04	1.63899	0.403727	6.93858e-07	1.17819e-05	449.623	321.913	498.207	428.455	379.602	454.866	3541.6	714.202	863.151	1983.39	738.607	1326.87	TRUE
UGCG	2852.27	1.63862	0.374004	1.64328e-07	3.4217e-06	1428.55	1236.62	1653.19	696.864	1245.06	1269.99	7490.66	2481.48	2026.41	7123.83	2656.26	4918.29	TRUE
SGMS2	3036.63	1.6375	0.448771	3.81611e-06	4.76644e-05	1678.16	1474.13	1194.13	523.481	1532.9	1283.63	9013.07	1765.31	2435.41	6824.32	2415.58	6299.41	TRUE
LAPTM5	4058.66	1.63736	0.636483	0.00016406	0.00103305	1657.83	1096.27	1861.67	110.031	1898.01	2293.43	15533.9	2681.46	3185.25	9740.2	2901.81	5744.03	TRUE
CH507-9B2.5	187.111	1.63693	0.605582	0.000109892	0.000744102	70.7363	52.9979	129.201	5.00142	100.455	62.7715	608.406	141.855	131.907	463.197	155.907	322.892	TRUE
RFLNB	822.049	1.63475	0.471661	7.7762e-06	8.5753e-05	308.15	211.992	372.921	146.708	389.261	623.166	2856.44	749.666	700.259	1954.66	708.4	842.964	TRUE
PPP1R15A	5427.32	1.63417	0.345194	3.02807e-08	7.91833e-07	2914.01	2190.58	3338.67	2835.8	1703.86	1590.21	8787.01	10720.9	2761.2	9892.57	12123.7	6269.27	TRUE
ELOC	869.035	1.63322	0.329544	9.85416e-09	2.95484e-07	421.979	421.039	358.239	298.418	395.057	455.776	2150.35	828.475	737.441	2259.39	751.275	1350.98	TRUE
DCUN1D3	2179.7	1.63312	0.140995	7.63661e-33	6.7371e-30	1040.72	877.41	1189.24	983.612	1021.93	1170.82	4184.89	2822.33	2948.88	3512.29	2758.57	3645.67	TRUE
CHRNA10	68.3608	1.63307	0.538678	3.74879e-05	0.000311847	33.3355	10.7959	35.2366	45.0127	20.2841	19.1044	233.036	31.5234	69.9374	164.557	43.8487	113.658	TRUE
ITGA5	6402.49	1.63096	0.436751	2.71171e-06	3.6103e-05	1817.19	2335.83	2312.89	5248.15	2125	2543.61	21024.9	4029.09	8937.82	10576	4113.98	11765.3	TRUE
DNAJA1	4168.39	1.6308	0.347894	3.79858e-08	9.57472e-07	2200.96	1775.43	2133.77	911.925	2012.95	2158.79	9381.46	4137.45	2896.65	10819.8	5099.12	6492.28	TRUE
HLX	286.349	1.63066	0.599453	0.000104708	0.000717544	89.4367	59.868	128.222	135.038	123.636	115.536	1472.18	106.392	248.765	460.585	115.955	380.582	TRUE
GLA	515.339	1.63031	0.391809	4.44306e-07	7.98226e-06	242.292	253.212	261.338	120.034	204.773	270.19	1214.02	434.432	346.146	1554.15	544.698	738.777	TRUE
PILRA	592.82	1.62957	0.527693	3.09092e-05	0.000267199	181.313	138.383	189.886	233.399	278.182	406.65	2672.24	398.968	319.587	1030	461.873	803.355	TRUE
FAM81A	161.11	1.62821	0.425098	1.8319e-06	2.6471e-05	64.2318	157.031	41.1094	68.3527	40.5682	44.5768	174.428	256.128	448.839	184.582	315.711	137.767	TRUE
SLC19A1	259.132	1.62704	0.395208	5.39255e-07	9.47484e-06	74.8016	74.5896	122.349	190.054	88.8636	131.001	930.75	254.158	261.159	345.657	272.836	363.361	TRUE
OASL	128.02	1.6264	0.479787	1.0398e-05	0.00010935	76.4277	26.4989	84.1764	21.6728	57.9545	50.945	454.909	125.109	100.922	117.541	147.137	272.951	TRUE
CAMK1G	5.21704	1.62637	0.961756	0.00153298	0.00624442	0	0.981443	0.978796	0	1.93182	3.63893	6.97714	3.94043	29.2144	6.96537	1.94883	6.02732	TRUE
CHRNE	150.883	1.62283	0.416994	1.4178e-06	2.12379e-05	36.5877	39.2577	55.7914	63.3513	63.75	132.821	449.328	230.515	124.825	284.71	198.781	130.879	TRUE
IL1RL1	790.101	1.62267	0.760851	0.000571216	0.00283192	324.411	329.765	296.575	38.3442	349.659	201.051	2400.14	97.5256	999.485	3128.32	135.444	1180.49	TRUE
YRDC	255.941	1.62153	0.31441	3.3828e-09	1.13073e-07	144.725	101.089	131.159	88.3583	104.318	130.092	658.642	248.247	266.47	570.29	216.32	411.58	TRUE
ASIC2	10.435	1.61812	0.802235	0.000767154	0.0035889	4.87837	1.96289	0	13.3371	0	0.909732	16.7451	7.88085	24.7879	20.0254	24.3604	10.3325	TRUE
CDH1	594.181	1.61734	0.731115	0.000467618	0.00241398	131.716	758.655	162.48	25.0071	85.9659	35.4795	519.099	1187.05	1774.99	902.886	1091.35	455.493	TRUE
HMGA1	759.117	1.61732	0.583318	8.97086e-05	0.000635049	305.711	271.86	330.833	161.712	288.807	402.101	2694.57	330.011	424.051	2447.46	278.683	1173.61	TRUE
ADGRE1	64.2259	1.61599	0.635343	0.000183071	0.0011261	30.8963	13.7402	37.1942	3.33428	15.4545	40.9379	120.007	66.9873	23.0174	195.901	38.9766	184.264	TRUE
KCNJ3	38.1196	1.61582	0.637384	0.000187776	0.0011504	9.75673	15.7031	13.7031	21.6728	14.4886	10.007	18.1406	78.8085	194.762	36.5682	21.4371	22.3872	TRUE
TBXAS1	1232.78	1.61481	0.500936	1.92811e-05	0.000180856	421.166	430.853	499.186	228.398	606.591	860.606	5518.92	823.549	1156.18	1693.46	989.032	1565.38	TRUE
SV2C	213.365	1.61391	0.674428	0.000285142	0.00160549	64.2318	280.693	61.6641	20.0057	15.4545	14.5557	400.488	348.728	447.068	335.208	330.327	241.954	TRUE
GRPEL1	762.51	1.60892	0.407521	1.11783e-06	1.75441e-05	340.673	337.616	357.26	238.401	343.864	386.636	2119.65	551.66	710.883	2079.16	437.513	1246.79	TRUE
GPR141	277.631	1.60775	0.705977	0.000397147	0.00210931	111.389	83.4226	127.243	6.66855	151.648	96.4315	1384.26	133.975	170.86	620.789	152.983	291.894	TRUE
TRMT6	523.516	1.60728	0.380524	3.33903e-07	6.24652e-06	247.984	235.546	235.89	228.398	172.898	277.468	1428.92	422.611	476.282	1293.82	326.429	935.956	TRUE
ZNF593	174.17	1.60711	0.428328	2.53148e-06	3.41098e-05	71.5494	66.7381	97.8796	73.3541	64.7159	78.2369	586.08	115.257	166.433	383.966	104.262	281.562	TRUE
GNPNAT1	864.402	1.60418	0.441501	4.08632e-06	5.03269e-05	410.596	388.651	343.557	255.072	377.67	456.685	2538.28	423.596	1029.58	1979.04	446.282	1723.81	TRUE
CRY1	909.268	1.60405	0.365601	1.57721e-07	3.29642e-06	422.792	479.925	402.285	396.779	302.329	447.588	2340.13	646.23	918.924	2238.5	632.396	1683.34	TRUE
NCF4	963.736	1.60402	0.510735	2.61199e-05	0.000233754	396.774	255.175	490.377	340.096	411.477	483.977	4130.47	669.873	462.118	2078.29	696.707	1149.5	TRUE
CHRM5	15.5881	1.60374	0.91141	0.00139622	0.00578005	4.06531	3.92577	7.83037	1.66714	3.86363	3.63893	12.5588	13.7915	114.202	0.870671	14.6162	6.02732	TRUE
PRKCB	1164.51	1.60159	0.591787	0.000112443	0.000757241	561.825	246.342	692.987	68.3527	490.682	641.361	4916.09	996.928	893.251	2228.05	809.739	1428.47	TRUE
YBX3	6519.28	1.6015	0.173555	3.66618e-22	8.41815e-20	3355.5	2841.28	3601.97	3576.01	2852.33	2737.38	11187.1	9540.76	6439.55	11936	11665.7	8497.66	TRUE
STK40	1903.08	1.59918	0.403353	1.04162e-06	1.65024e-05	849.649	801.839	857.425	821.899	792.045	917.009	6614.33	1302.31	1719.22	3958.07	1246.28	2956.83	TRUE
RELB	546.5	1.59695	0.335357	2.5766e-08	6.89921e-07	240.666	194.326	284.83	265.075	237.614	278.378	1488.92	525.062	502.841	1057	389.766	1093.53	TRUE
ARHGAP19	1619.97	1.59656	0.397682	8.40296e-07	1.38496e-05	778.099	1639.01	615.663	340.096	505.17	430.303	2288.5	2914.93	3679.24	2140.11	2742.01	1366.48	TRUE
A2ML1	60.1692	1.59532	0.784252	0.000761485	0.00356836	11.3829	70.6639	14.6819	5.00142	11.5909	1.81946	25.1177	111.317	255.847	54.8523	114.981	44.7744	TRUE
STK17A	1280.21	1.59408	0.457202	7.29254e-06	8.08984e-05	756.96	531.942	664.602	408.449	451.079	476.699	4417.92	867.879	835.708	3321.61	925.695	1704.01	TRUE
GNAT2	5.60673	1.59368	0.888517	0.00132464	0.00555229	2.43918	2.94433	0	3.33428	0	0.909732	25.1177	5.91064	2.65585	13.9307	4.87208	5.16627	TRUE
FMNL1	1583.47	1.59366	0.485046	1.55636e-05	0.000151497	682.971	511.332	983.69	523.481	571.818	723.237	6808.29	929.941	1279.23	2856.67	1052.37	2078.56	TRUE
CERS1	75.7603	1.59352	0.437969	4.01927e-06	4.97204e-05	43.0922	58.8866	32.3003	23.3399	25.1136	13.646	178.615	57.1362	70.8227	190.677	76.0044	139.489	TRUE
KCNK9	6.14921	1.59327	0.962516	0.00174205	0.00691785	0.813061	0.981443	3.91518	1.66714	1.93182	0	22.3268	3.94043	7.08227	12.1894	0	18.943	TRUE
TUBB2A	590.203	1.59199	0.311441	4.21371e-09	1.37146e-07	340.673	436.742	251.551	115.033	224.091	272.01	1345.19	767.398	638.289	1068.31	688.912	934.234	TRUE
MPO	14.7168	1.59124	0.592808	0.000121819	0.000807403	3.25224	3.92577	4.89398	5.00142	8.69318	8.18758	53.0262	5.91064	16.8204	34.8269	16.5651	15.4988	TRUE
PIK3R5	1105.53	1.58725	0.448475	5.96212e-06	6.81235e-05	443.118	331.728	602.938	353.433	558.295	575.86	4646.77	808.773	1041.09	1628.16	788.302	1487.89	TRUE
FAIM2	444.873	1.58619	0.795111	0.00084984	0.00389528	101.633	495.628	125.286	5.00142	79.2045	38.2087	424.21	577.273	2099.89	538.075	606.087	247.981	TRUE
TLR1	1841.43	1.58471	0.604639	0.000149477	0.00095449	740.699	625.179	648.942	270.076	922.443	1051.65	8860.97	886.596	979.123	4089.54	981.237	2040.68	TRUE
BDKRB1	26.6074	1.58425	0.544235	5.86103e-05	0.000450448	10.5698	7.85154	18.5971	3.33428	9.65909	13.646	69.7714	10.8362	40.723	47.0163	17.5395	69.7447	TRUE
SEC14L5	457.025	1.58328	0.574549	9.77897e-05	0.000680145	130.09	542.738	155.629	120.034	74.375	61.8617	436.769	793.011	1558.98	390.061	804.867	415.885	TRUE
CCK	1.43616	1.58017	1.34138	0.00332054	0.0115312	0	0	0	0	0	0	2.79086	2.95532	0	6.0947	1.94883	3.44418	TRUE
PEX5L	922.963	1.57638	0.692552	0.000415135	0.00218958	341.486	1072.72	325.939	61.6841	87.8977	83.6953	827.489	1760.39	3125.05	900.274	1788.05	700.891	TRUE
PRR7	23.2915	1.57453	0.426383	3.25095e-06	4.17701e-05	4.87837	10.7959	19.5759	15.0042	6.76136	5.45839	58.608	27.583	40.723	38.3095	23.386	28.4145	TRUE
S1PR3	1880.75	1.57435	0.36375	2.06649e-07	4.11795e-06	1153.73	950.036	914.195	573.496	710.909	845.141	5302.62	1499.33	2214.09	3776.97	1217.05	3411.46	TRUE
CCDC71L	1368.62	1.5739	0.407529	1.61631e-06	2.37843e-05	679.719	650.696	592.171	390.11	676.136	669.562	3594.62	752.621	1448.32	3650.73	927.644	2391.12	TRUE
RHCG	3.0741	1.57386	1.03946	0.00229929	0.00863577	0	0.981443	0.978796	0	1.93182	0	12.5588	1.97021	2.65585	7.83604	1.94883	6.02732	TRUE
ASPHD1	15.7134	1.57081	0.582152	0.000118996	0.000791631	4.87837	8.83298	6.85157	1.66714	6.76136	7.27785	58.608	5.91064	15.9351	31.3442	22.4116	18.082	TRUE
MAP3K15	8.95875	1.56621	0.811529	0.00102405	0.00453107	4.06531	1.96289	1.95759	1.66714	2.89773	3.63893	57.2125	6.89575	7.08227	4.35336	9.74416	6.02732	TRUE
CTRC	10.4014	1.55936	0.570312	0.000107346	0.000731731	2.43918	0.981443	5.87277	3.33428	5.79545	6.36812	25.1177	16.7468	7.08227	20.8961	7.79533	22.3872	TRUE
CTSS	4546.16	1.55875	0.575864	0.000117282	0.00078239	1889.55	1099.22	1927.25	283.414	2635	3062.16	18020.6	4092.13	2785.99	8258.32	3943.46	6556.86	TRUE
HAPLN2	20.8542	1.55687	0.609712	0.000189752	0.00115996	2.43918	7.85154	3.91518	23.3399	5.79545	7.27785	53.0262	13.7915	32.7555	60.947	25.3348	13.7767	TRUE
SOCS2	658.732	1.55459	0.187666	1.41142e-18	2.17048e-16	267.497	424.965	348.451	293.416	371.875	247.447	1130.3	930.926	710.883	1235.48	904.258	1039.28	TRUE
CCR1	1193.2	1.55231	0.758477	0.000788203	0.00367098	425.231	253.212	477.652	21.6728	515.795	705.042	3763.47	264.994	978.238	3732.57	361.508	2819.06	TRUE
CLDN14	5.69701	1.5522	0.730456	0.000644845	0.00312577	1.62612	4.90721	1.95759	0	0.965909	1.81946	16.7451	3.94043	15.9351	8.70671	4.87208	6.88836	TRUE
SMCHD1	9328.02	1.55066	0.32812	3.03815e-08	7.9323e-07	4564.52	4096.54	4701.16	4756.35	4396.82	3769.93	31448.8	9004.86	7792.26	14397.4	10128.1	12879.5	TRUE
SYAP1	2100.32	1.55027	0.3467	1.05292e-07	2.33298e-06	1009.82	913.723	1145.19	681.86	1034.49	1079.85	6123.14	1504.26	1843.16	4561.45	2251.87	3054.99	TRUE
PNPLA8	1995.92	1.55001	0.352614	1.50707e-07	3.17356e-06	1069.99	1065.85	915.174	615.174	938.863	952.489	5376.58	1618.53	1686.46	4992.43	1836.77	2882.78	TRUE
JAML	1591.1	1.54866	0.451028	9.1632e-06	9.82684e-05	839.079	388.651	1144.21	265.075	692.557	861.516	5559.38	1695.37	1096.87	2571.96	1920.57	2057.9	TRUE
PFKFB2	1607.32	1.5457	0.457446	1.13122e-05	0.000117135	725.25	734.119	654.814	496.807	810.397	801.474	6978.53	1341.72	1289.86	2809.66	1265.77	1379.39	TRUE
GPR183	452.919	1.54476	0.472813	1.72109e-05	0.000165134	224.405	98.1443	273.084	36.677	268.523	276.558	376.765	707.307	448.839	1061.35	612.907	1050.48	TRUE
TWNK	358.627	1.54441	0.498518	3.17825e-05	0.000273397	140.66	178.623	164.438	166.714	115.909	151.015	1135.88	154.662	475.397	865.447	122.776	632.007	TRUE
BAG3	1341.23	1.54214	0.276221	2.95259e-10	1.25932e-08	711.428	618.309	707.669	706.867	522.557	615.888	2753.18	986.092	1689.12	2999.46	1331.05	2453.12	TRUE
LY6K	81.0664	1.54149	0.443936	7.92869e-06	8.7148e-05	34.1486	35.3319	31.3215	25.0071	36.7045	51.8547	219.082	63.0468	66.3963	239.435	51.644	118.824	TRUE
DYRK3	673.013	1.54043	0.259805	3.7326e-11	1.92029e-09	334.981	287.563	330.833	336.762	295.568	376.629	1279.61	698.441	473.627	1356.51	1019.24	1286.4	TRUE
RILPL2	682.62	1.53909	0.348169	1.34207e-07	2.88407e-06	266.684	306.21	255.466	375.106	304.261	407.56	2087.56	745.726	416.083	1249.41	778.558	998.813	TRUE
JMJD6	896.01	1.5385	0.423065	4.14971e-06	5.09578e-05	413.035	317.006	472.758	465.132	399.886	345.698	2817.37	564.466	756.032	2435.27	676.245	1089.22	TRUE
LIMCH1	4141.29	1.53729	0.358842	2.53875e-07	4.89133e-06	1702.55	4192.72	1435.89	1518.76	1350.34	1366.42	4568.63	7237.58	9870.91	5513.09	7236.99	3701.63	TRUE
HSPE1	215.676	1.53692	0.34774	1.34748e-07	2.89198e-06	118.707	97.1628	100.816	73.3541	90.7954	123.723	482.818	187.17	177.057	614.694	222.167	299.644	TRUE
TSC22D2	2347.41	1.53551	0.228905	2.33566e-13	1.7715e-11	1218.78	960.832	1443.72	1293.7	1050.91	971.593	5009.59	2223.39	2618.67	3306.81	3318.86	4752.11	TRUE
NCMAP	1991.66	1.53434	1.08936	0.00290323	0.0103894	239.853	1824.5	325.939	5.00142	23.1818	15.4654	2471.3	4635.91	6367.84	3000.33	3085.97	1904.63	TRUE
EFR3B	458.495	1.53126	0.328781	4.26709e-08	1.06371e-06	232.535	423.983	223.165	196.722	116.875	110.078	679.573	687.604	936.63	737.459	651.884	505.434	TRUE
SLC6A6	3050.78	1.52986	0.512672	4.80183e-05	0.00038346	1204.14	958.869	1436.87	685.194	1379.32	2110.58	13451.9	2078.58	2278.72	5776.9	2147.61	3100.62	TRUE
BIRC3	2679.04	1.52971	0.296175	3.07071e-09	1.03356e-07	1642.38	1185.58	1952.7	756.881	1281.76	914.28	6499.9	2898.18	3077.25	4476.99	2922.27	4540.29	TRUE
ATRNL1	44.3573	1.52942	0.40227	2.11564e-06	2.97753e-05	18.7004	36.3134	16.6395	10.0028	27.0454	11.8265	60.0034	86.6894	97.3812	67.9124	73.0812	26.6924	TRUE
LLCFC1	2.80967	1.52939	1.59848	0.00407871	0.0135461	0	0	0	0	0	0	23.7223	2.95532	4.42642	2.61201	0	0	TRUE
CNTNAP3	591.989	1.52763	0.558295	0.000110381	0.000746354	167.491	202.177	99.8372	576.83	196.079	218.336	2767.13	507.33	565.696	806.242	485.259	511.461	TRUE
CCDC86	376.119	1.52639	0.453033	1.19059e-05	0.000122134	180.5	155.068	195.759	171.715	142.954	153.745	1169.37	196.036	471.856	912.464	164.676	599.288	TRUE
HELZ2	1706.81	1.52422	0.320442	2.59956e-08	6.94958e-07	771.595	553.534	984.669	1328.71	649.091	602.242	4681.66	1597.84	1839.62	2330.79	2159.31	2982.66	TRUE
SAMD4A	4773.25	1.52409	0.289379	1.75661e-09	6.41488e-08	2457.07	2382.94	2081.9	2815.8	2149.15	1975.03	9734.5	3673.46	7548.81	9755	3594.62	9110.72	TRUE
FOXQ1	4.21337	1.5231	1.02426	0.00265908	0.00970422	1.62612	2.94433	0.978796	0	0	0	9.76799	0.985107	15.0498	3.48269	1.94883	13.7767	TRUE
SLC31A2	774.967	1.52299	0.358104	2.94036e-07	5.60072e-06	387.83	341.542	381.73	335.095	281.079	451.227	2871.79	730.949	794.985	905.498	949.081	868.795	TRUE
PIGA	576.967	1.52133	0.244516	5.86366e-12	3.57406e-10	329.29	287.563	287.766	228.398	264.659	308.399	932.146	1116.13	387.754	1086.6	920.823	774.08	TRUE
LY6G5C	30.0033	1.51922	0.540492	8.72794e-05	0.000621222	12.1959	9.81443	8.80916	10.0028	14.4886	19.1044	128.379	22.6575	19.4762	57.4643	29.2325	28.4145	TRUE
IL17RA	2255.03	1.51905	0.405128	2.64634e-06	3.5345e-05	1131.78	781.228	1303.76	741.877	906.022	1327.3	8304.19	1854.96	1850.24	4113.05	2093.04	2652.88	TRUE
ANKRD37	129.114	1.51897	0.307877	1.04837e-08	3.09925e-07	60.9796	42.202	87.1128	51.6813	81.1363	49.1255	185.592	211.798	90.2989	284.71	244.578	160.154	TRUE
F12	8.47121	1.51832	0.988175	0.00248248	0.00918369	0.813061	0	0.978796	6.66855	0.965909	3.63893	60.0034	1.97021	4.42642	8.70671	4.87208	8.61045	TRUE
PPA1	1780	1.51694	0.320457	2.9193e-08	7.65779e-07	938.272	989.294	1031.65	380.108	794.943	977.961	3836.03	1735.76	2653.19	4017.28	1486.96	2518.56	TRUE
WDR43	2592.09	1.51609	0.39922	2.17087e-06	3.02227e-05	1269.19	1311.21	1255.79	995.282	1097.27	1223.59	7217.15	1550.56	2672.67	6580.53	1576.6	4355.17	TRUE
RPL17	130.701	1.51424	0.386261	1.29255e-06	1.96783e-05	77.2408	45.1464	57.7489	48.347	50.2273	83.6953	362.811	95.5553	133.678	308.218	104.262	201.485	TRUE
AKIRIN1	1454.36	1.51357	0.257681	5.15574e-11	2.58744e-09	806.557	733.138	845.68	428.455	687.727	795.105	3053.2	1378.16	1959.13	2966.38	1464.55	2334.29	TRUE
RGCC	1098.95	1.50807	0.256884	5.24613e-11	2.62494e-09	544.751	831.282	476.674	486.804	612.386	306.58	1300.54	1451.06	2572.63	1588.1	1520.09	1496.5	TRUE
CDK5R1	101.338	1.5068	0.418011	4.81766e-06	5.76183e-05	39.0269	26.4989	66.5581	53.3484	32.8409	59.1326	382.347	116.243	115.972	115.799	95.4927	112.797	TRUE
RHOG	935.518	1.50651	0.48962	3.55037e-05	0.000298198	454.501	416.132	465.907	206.725	409.545	494.894	3383.91	551.66	686.98	2423.95	588.547	1143.47	TRUE
GLUL	23317.3	1.50564	0.255756	4.74291e-11	2.3946e-09	12239.8	13069.9	13358.6	9229.28	9916.98	11431.7	54763.6	19828.2	33216.7	46257	23780.6	32715.4	TRUE
HSPD1	4538.8	1.50541	0.343964	1.66489e-07	3.45382e-06	2329.42	2037.47	2276.68	1638.8	2290.17	2390.77	9523.79	3691.19	3850.98	13963.8	4629.45	5843.05	TRUE
DEFA4	2.11618	1.50501	1.16256	0.00353529	0.0120911	0.813061	0	0	0	0	0.909732	12.5588	2.95532	1.77057	1.74134	2.92325	1.72209	TRUE
OR52K1	7.77387	1.50432	0.747707	0.000927325	0.00418745	1.62612	1.96289	4.89398	1.66714	0.965909	4.54866	34.8857	7.88085	6.19698	3.48269	16.5651	8.61045	TRUE
ANXA3	1065.03	1.50258	0.397799	2.38491e-06	3.25271e-05	543.938	749.822	552.041	376.773	431.761	304.76	1931.27	774.294	1373.96	3530.57	799.021	1412.11	TRUE
TMEM215	314.057	1.50113	1.18473	0.00366371	0.0124314	21.9526	254.194	39.1518	0	1.93182	0.909732	348.857	342.817	1254.45	729.623	487.208	287.589	TRUE
CLDN19	1335.72	1.49997	0.992936	0.00268827	0.00978893	319.533	1303.36	260.36	6.66855	40.5682	20.9238	1804.29	2488.38	4215.72	1982.52	2516.92	1069.42	TRUE
EXTL1	294.848	1.49964	0.476607	2.78583e-05	0.000246028	137.407	295.414	138.989	81.6898	59.8863	67.3201	269.318	481.717	925.121	329.984	522.287	229.038	TRUE
MAK16	1305.21	1.49875	0.358595	4.15259e-07	7.50062e-06	680.532	734.119	636.217	381.775	582.443	695.035	3462.06	1075.74	1410.26	3006.43	878.923	2119.03	TRUE
FGFBP2	654.039	1.49547	0.509801	5.92861e-05	0.000455224	447.184	605.55	257.423	45.0127	125.568	213.787	833.07	1242.22	1300.48	1165.83	1010.47	601.871	TRUE
GNL2	1754.62	1.4951	0.396452	2.45899e-06	3.34016e-05	875.667	827.356	810.443	636.847	815.227	929.746	5031.91	1091.5	1707.71	4322.01	1129.35	2877.61	TRUE
DUSP2	156.377	1.49472	0.73597	0.000897578	0.00407619	91.8759	11.7773	160.522	5.00142	27.0454	32.7503	284.667	158.602	77.0197	643.426	168.574	215.261	TRUE
SLC39A1	31.3339	1.49368	0.296817	6.25182e-09	1.95145e-07	17.0743	15.7031	10.7668	10.0028	16.4204	20.0141	76.7485	40.3894	36.2966	41.7922	47.7464	43.0523	TRUE
IL1R1	5409.49	1.49345	0.469193	2.45512e-05	0.000221489	2324.54	2264.19	2831.66	1897.2	2352.95	2771.95	16231.6	2069.71	7271.72	12896.4	2470.14	9531.77	TRUE
RRS1	277.883	1.4933	0.494197	4.37563e-05	0.000355179	119.52	115.81	147.798	108.364	92.7272	144.647	908.423	155.647	272.667	680.865	96.4672	491.657	TRUE
TAGLN2	4163.66	1.49284	0.304376	1.22363e-08	3.54239e-07	1909.07	2320.13	1946.82	1908.87	1878.69	2225.2	12858.9	3943.38	3858.95	6917.48	4313.74	5882.66	TRUE
HIF1A	4927.62	1.49238	0.451326	1.55441e-05	0.000151394	2353.81	1848.06	2762.16	1280.36	2320.11	2751.94	14949.2	3041.02	4311.33	12998.3	2782.93	7732.19	TRUE
CFAP99	4.88298	1.49202	0.793788	0.00130418	0.00548712	2.43918	0.981443	0	5.00142	0.965909	0.909732	16.7451	1.97021	7.08227	6.0947	7.79533	8.61045	TRUE
KPNA2	705.231	1.48929	0.410907	4.51343e-06	5.46239e-05	382.952	295.414	416.967	168.381	249.204	442.13	1848.94	408.819	827.74	1683.01	532.031	1207.19	TRUE
GABRQ	103.185	1.48766	0.545951	0.000120086	0.000797811	55.2882	105.014	55.7914	8.33569	21.25	14.5557	96.2845	222.634	228.403	154.98	171.497	104.187	TRUE
SLC12A6	2947.46	1.48753	0.421659	6.652e-06	7.46324e-05	1172.43	1333.78	1202.94	1687.14	1461.42	1274.53	10969.5	1893.38	2230.91	5874.42	2537.38	3731.77	TRUE
UBALD2	479.429	1.48718	0.378993	1.29402e-06	1.96827e-05	239.853	240.453	282.872	183.385	210.568	197.412	1664.75	413.745	381.557	899.404	435.564	603.593	TRUE
DNTTIP2	2276.85	1.48658	0.355067	4.04642e-07	7.32928e-06	1172.43	1236.62	1088.42	825.233	1071.19	1128.07	6421.76	2041.14	1906.9	5407.74	1711.07	3311.58	TRUE
KIAA0513	1166.18	1.48548	0.387052	1.87169e-06	2.6953e-05	583.778	477.963	588.256	466.799	447.216	720.507	4276.99	1155.53	1851.13	790.57	1448.96	1186.52	TRUE
FAM83E	20.5239	1.48421	0.495957	4.89379e-05	0.000388951	6.50449	8.83298	14.6819	13.3371	4.82954	6.36812	60.0034	13.7915	18.591	47.8869	20.4627	30.9976	TRUE
KLF15	693.234	1.48401	0.373703	1.05794e-06	1.6727e-05	322.785	317.006	307.342	575.163	236.648	212.877	513.517	800.892	2197.27	1056.12	757.121	1022.06	TRUE
CD300LF	120.57	1.48311	0.541554	0.000115499	0.00077448	61.7926	32.3876	85.1552	18.3385	54.0909	53.6742	509.331	94.5702	69.0521	218.539	90.6207	159.293	TRUE
SVIP	1251.58	1.48307	0.299506	9.59552e-09	2.89281e-07	523.611	1140.44	466.886	663.521	534.148	361.163	1890.8	2086.46	2339.8	1785.75	2161.25	1065.11	TRUE
AZGP1	581.117	1.48276	0.505883	6.06641e-05	0.000463892	130.09	521.146	116.477	91.6926	198.977	460.324	605.616	1268.82	1471.34	716.563	977.339	415.024	TRUE
WTAP	3467.35	1.48255	0.314588	3.27524e-08	8.39443e-07	1731.82	1609.57	1777.49	1585.45	1666.19	1781.25	9176.33	3125.74	2775.36	7192.62	3085	6101.37	TRUE
USP15	4649.59	1.48055	0.370255	9.40134e-07	1.52124e-05	2157.86	2021.77	2237.53	2459.03	2116.31	2258.86	15653.9	4218.23	3424.28	9337.08	3925.92	5984.27	TRUE
SOX7	222.124	1.48011	0.400968	3.46408e-06	4.39885e-05	91.8759	91.2742	111.583	135.038	86.9318	106.439	512.122	167.468	341.719	201.125	142.265	677.643	TRUE
DIO2	776.622	1.47933	0.540157	0.00011602	0.00077727	271.562	715.472	189.886	58.3498	310.057	435.761	1918.71	951.613	534.711	1880.65	576.854	1475.83	TRUE
PAX6	4.68964	1.47921	0.818252	0.00157174	0.0063654	0	0.981443	2.93639	0	2.89773	1.81946	15.3497	6.89575	4.42642	6.96537	1.94883	12.0546	TRUE
TMEM88	151.441	1.47519	0.393635	2.75746e-06	3.65092e-05	48.7837	68.701	72.4309	86.6912	54.0909	96.4315	512.122	132.989	120.399	225.504	137.393	261.758	TRUE
MT3	190.229	1.47252	0.517825	8.26544e-05	0.000598209	91.0628	199.233	82.2188	55.0156	50.2273	17.2849	178.615	304.398	566.581	337.821	221.192	179.097	TRUE
IL6R	2718.23	1.47219	0.467223	2.82389e-05	0.000248865	1138.29	877.41	1199.02	1892.2	1118.52	1110.78	10527.1	1660.89	2085.73	5307.61	1755.9	3945.31	TRUE
CCL3L1	73.2202	1.47092	0.757373	0.00116461	0.00501572	52.849	3.92577	46.9822	11.67	7.72727	28.2017	55.8171	263.023	16.8204	64.4297	273.811	53.3848	TRUE
FOXJ1	10.4107	1.46961	0.643205	0.000470864	0.0024285	3.25224	2.94433	6.85157	1.66714	2.89773	6.36812	13.9543	9.85107	3.54113	16.5428	38.9766	18.082	TRUE
IER2	1661.7	1.46906	0.414596	6.36616e-06	7.20037e-05	923.637	386.688	1338.99	706.867	598.863	686.847	3237.39	4401.46	813.575	2045.21	3105.46	1695.4	TRUE
KLF16	232.34	1.46778	0.337245	1.90629e-07	3.87312e-06	126.838	105.996	149.756	100.028	100.455	93.7024	559.566	175.349	301.882	358.717	172.472	543.32	TRUE
RAB20	454.469	1.46761	0.353886	4.90809e-07	8.69655e-06	191.069	259.101	287.766	141.707	237.614	195.592	1155.41	442.313	421.395	1032.62	316.685	772.358	TRUE
S100A3	24.235	1.46736	0.43208	1.13508e-05	0.000117373	10.5698	6.8701	5.87277	18.3385	8.69318	17.2849	66.9805	35.4638	23.0174	47.0163	21.4371	29.2755	TRUE
EIF4A3	1375.3	1.46616	0.29635	9.88487e-09	2.95875e-07	750.455	684.065	782.058	378.44	708.011	786.008	3050.4	1358.46	1215.49	3043	1538.6	2208.58	TRUE
KIAA0319	30.2736	1.46612	0.524617	9.81619e-05	0.000681603	18.7004	9.81443	24.4699	13.3371	2.89773	9.09732	90.7028	16.7468	53.117	40.9216	29.2325	54.2459	TRUE
PTPN1	2388.84	1.46608	0.397441	3.5465e-06	4.48652e-05	1113.89	1062.9	1241.11	1185.34	981.363	1165.37	7637.18	1691.43	2368.13	4723.39	1316.44	4179.51	TRUE
INHBA	1293.26	1.46597	0.503289	6.59202e-05	0.000497503	422.792	785.154	480.589	555.157	595.966	573.131	4161.17	762.473	756.032	3708.19	608.035	2110.42	TRUE
TUBB4B	2667.02	1.4657	0.295408	9.17725e-09	2.7767e-07	1429.36	1454.5	1476.02	1005.28	969.772	1602.95	6525.02	2321.9	2786.87	5413.83	2586.1	4432.66	TRUE
CD300LD	2.83999	1.46536	1.15408	0.00396146	0.0132433	0	0.981443	0	0	0.965909	0.909732	8.37257	0.985107	10.6234	4.35336	0	6.88836	TRUE
ACSL4	2994.69	1.46487	0.431931	1.15843e-05	0.000119419	1457.82	1356.35	1421.21	868.579	1427.61	1761.24	9526.58	1866.78	2762.97	7670.62	1947.86	3868.68	TRUE
CYP2W1	23.6795	1.46096	0.973053	0.0029593	0.0105428	4.87837	0.981443	21.5335	5.00142	0	3.63893	41.8628	66.9873	14.1645	0	61.3882	63.7174	TRUE
DNAJB1	2747.87	1.46092	0.277638	1.81604e-09	6.56091e-08	1714.75	1204.23	1798.05	876.915	1477.84	1188.11	4028.6	2795.73	2412.4	6560.51	4798.02	4119.24	TRUE
VSIR	5102.09	1.46092	0.386143	2.40725e-06	3.27785e-05	2520.49	2212.17	2649.6	2023.91	2564.49	2571.81	19967.2	4527.55	4344.97	6789.5	4827.26	6226.22	TRUE
AZU1	7.93969	1.45979	0.76354	0.00127737	0.00539463	3.25224	0	0.978796	8.33569	1.93182	2.72919	36.2811	8.86596	7.96755	13.0601	5.84649	6.02732	TRUE
PMP22	15858.3	1.4593	0.32223	8.24533e-08	1.88551e-06	8558.28	16270.4	6562.83	4212.86	6251.36	4909.82	24941.9	23693.8	28732.8	24781	23726	17658.3	TRUE
LDHA	7912.98	1.45925	0.343302	3.08085e-07	5.83484e-06	4285.64	4146.59	3934.76	2313.99	3208.75	5203.66	19805.3	7275.01	7621.4	18190.9	6231.39	12738.3	TRUE
NEURL3	6.81777	1.45804	0.573145	0.000221853	0.00131822	1.62612	3.92577	3.91518	1.66714	5.79545	0	13.9543	9.85107	11.5087	12.1894	8.76974	8.61045	TRUE
AURKB	115.411	1.4579	0.709623	0.000897128	0.00407525	27.6441	146.235	46.0034	5.00142	7.72727	20.9238	104.657	283.711	332.867	118.411	213.397	78.3551	TRUE
ZFAND5	8700.56	1.45788	0.186775	6.37518e-17	7.85741e-15	5375.96	5090.74	6038.19	3502.66	3519.77	3542.49	12147.2	11871.5	12838.4	12273	16635.2	11571.6	TRUE
GABPB1	817.513	1.4562	0.428191	1.12825e-05	0.000117028	397.587	392.577	372.921	293.416	409.545	411.199	2418.28	542.794	684.324	2184.51	450.18	1252.82	TRUE
PLBD1	972.738	1.45359	0.552643	0.00017031	0.00106298	444.744	473.055	361.176	61.6841	607.557	535.832	3607.18	793.011	770.197	1925.05	630.447	1462.92	TRUE
TUBB6	3814.82	1.4521	0.270056	9.57989e-10	3.69145e-08	1842.4	2124.82	1890.05	1847.19	1541.59	2307.08	8824.68	3442.95	4448.55	7149.95	3316.91	7041.63	TRUE
TMEM95	11.8199	1.45119	0.575034	0.000238515	0.00140084	2.43918	7.85154	3.91518	6.66855	5.79545	3.63893	11.1634	7.88085	11.5087	33.9562	34.1045	12.9157	TRUE
PGBD5	111.663	1.45011	0.474287	4.0591e-05	0.000333359	50.4098	105.996	28.3851	16.6714	51.1932	49.1255	114.425	135.945	354.999	226.375	109.135	97.2981	TRUE
SNN	1381.35	1.45004	0.362933	9.80057e-07	1.56905e-05	656.14	794.968	598.044	396.779	753.409	806.022	4712.36	1267.83	1554.56	2130.53	1172.22	1733.28	TRUE
ACBD7	89.5573	1.44957	0.585387	0.000276361	0.00156913	26.018	89.3113	11.7455	48.347	17.3864	30.9309	82.3302	95.5553	306.308	154.109	177.344	35.3029	TRUE
MTHFS	59.3676	1.44889	0.666575	0.000662805	0.00319526	13.822	12.7588	24.4699	38.3442	32.8409	15.4654	270.713	17.7319	47.8053	159.333	21.4371	57.69	TRUE
KLK7	23.609	1.44874	1.01522	0.00340357	0.0117533	1.62612	27.4804	0.978796	3.33428	0	0	43.2583	4.92553	115.087	40.0509	30.2069	16.3599	TRUE
ULBP3	56.0882	1.44649	0.536231	0.000138633	0.000898266	20.3265	52.0165	17.6183	6.66855	25.1136	22.7433	157.683	32.5085	105.349	143.661	42.8743	46.4965	TRUE
RNF225	14.7982	1.44516	0.586992	0.000290484	0.00163064	3.25224	3.92577	5.87277	11.67	2.89773	10.007	44.6537	5.91064	16.8204	33.9562	13.6418	24.9703	TRUE
GNG5	101.021	1.44499	0.296484	1.47169e-08	4.20247e-07	46.3445	36.3134	46.0034	70.0198	48.2954	57.3131	263.736	103.436	97.3812	178.488	115.955	148.961	TRUE
TMEFF2	4.27674	1.4447	0.795375	0.00164072	0.00659393	1.62612	0.981443	0.978796	0	0.965909	3.63893	1.39543	4.92553	7.96755	13.9307	9.74416	5.16627	TRUE
SPINK8	1.7807	1.44384	1.24725	0.00455606	0.0147829	0	0	0	0	0.965909	0	8.37257	5.91064	2.65585	1.74134	0	1.72209	TRUE
PLSCR1	2956.38	1.44377	0.372583	1.66139e-06	2.43216e-05	1600.92	1437.81	1708	1165.33	1262.44	1380.97	8302.79	2263.78	2033.5	7412.03	2841.4	4067.58	TRUE
NME2	35.1264	1.44167	0.47534	4.47713e-05	0.000362014	13.009	9.81443	19.5759	21.6728	17.3864	14.5557	92.0982	23.6426	49.5759	82.7138	14.6162	62.8563	TRUE
CCL4L2	83.4702	1.44056	0.864439	0.00228184	0.00859123	61.7926	1.96289	55.7914	0	10.625	20.9238	58.608	342.817	30.0996	56.5936	243.604	118.824	TRUE
ZYG11A	7.54254	1.4397	0.810095	0.00180801	0.00712076	1.62612	2.94433	1.95759	1.66714	3.86363	2.72919	2.79086	4.92553	37.1819	2.61201	20.4627	7.74941	TRUE
ARHGAP26	4378.52	1.43741	0.424391	1.21704e-05	0.000124012	2295.27	1765.62	2462.65	2554.06	1473.98	1780.34	16533	3006.55	4102.4	8238.29	3348.09	4982.01	TRUE
RASSF5	1556.72	1.43718	0.526883	0.000127335	0.000835381	884.61	510.35	1077.65	381.775	600.795	630.444	6116.16	1021.56	759.573	3663.79	1003.65	2030.35	TRUE
PHYHIPL	17.3522	1.43554	0.371618	1.76561e-06	2.56903e-05	6.50449	9.81443	6.85157	6.66855	13.5227	7.27785	12.5588	23.6426	32.7555	25.2495	34.1045	29.2755	TRUE
EDNRB	1491.17	1.43214	0.353729	7.89312e-07	1.31646e-05	682.158	805.764	602.938	425.12	883.806	980.691	4189.07	1061.94	1522.69	3123.1	1645.79	1970.93	TRUE
OTUD7B	3651.11	1.43034	0.304994	3.8139e-08	9.59889e-07	1866.79	2665.6	1617.95	1837.19	1653.64	1359.14	8139.53	3217.36	6923.8	7627.95	3512.77	3391.66	TRUE
PTRH2	482.4	1.42994	0.378095	2.50491e-06	3.3888e-05	239.04	208.066	207.505	258.406	230.852	256.544	1370.31	361.534	527.629	1117.07	274.785	737.055	TRUE
B3GAT2	3.28206	1.42933	1.08169	0.00407363	0.0135346	0	0.981443	0.978796	0	1.93182	0	16.7451	0.985107	9.73812	4.35336	1.94883	1.72209	TRUE
CA13	391.501	1.42892	0.349402	6.60055e-07	1.13359e-05	241.479	193.344	258.402	158.378	157.443	144.647	1034.01	245.292	345.261	763.579	494.029	662.144	TRUE
P2RY2	87.9419	1.42769	0.358461	1.06078e-06	1.6727e-05	37.4008	92.2556	48.9398	23.3399	28.0114	27.2919	135.356	175.349	165.548	122.765	97.4416	101.603	TRUE
MAEL	14.5166	1.42624	0.709137	0.00105761	0.00464685	3.25224	16.6845	0	1.66714	6.76136	3.63893	16.7451	36.4489	31.8702	20.8961	30.2069	6.02732	TRUE
METTL1	181.979	1.42574	0.41681	1.085e-05	0.000113668	98.3804	74.5896	96.9008	101.695	55.0568	90.9732	495.377	116.243	216.894	439.689	97.4416	300.505	TRUE
FEM1C	1913.08	1.42479	0.200981	1.51348e-14	1.38628e-12	1118.77	969.665	1113.87	1010.29	896.363	911.551	4084.42	2097.29	2275.18	3373.85	2003.4	3102.35	TRUE
SPAG5	196.669	1.42322	0.211023	1.76463e-13	1.37575e-11	94.3151	125.625	109.625	110.031	78.2386	100.07	353.043	193.081	352.343	358.717	230.937	254.008	TRUE
BRIX1	778.806	1.4227	0.348179	6.75354e-07	1.15278e-05	423.605	406.317	414.031	263.408	380.568	415.747	2035.93	663.962	787.017	1804.9	530.082	1220.1	TRUE
FXYD6	624.279	1.41994	0.3563	1.05954e-06	1.6727e-05	232.535	680.14	230.996	225.064	235.682	237.44	788.417	978.211	1525.34	769.674	999.751	588.094	TRUE
HBA1	436.179	1.41993	1.03113	0.00388602	0.0130405	13.822	47.1092	2.93639	5.00142	95.625	436.671	156.288	1317.09	1266.84	283.839	485.259	1123.66	TRUE
GRAMD1B	802.798	1.41932	0.469852	4.82063e-05	0.000384229	391.082	776.321	432.628	120.034	240.511	251.086	699.109	1256.01	2483.22	1350.41	1019.24	613.925	TRUE
FAM110C	26.3002	1.41755	0.559305	0.000242642	0.0014201	6.50449	11.7773	12.7243	21.6728	10.625	5.45839	97.6799	28.5681	55.7729	33.9562	13.6418	17.2209	TRUE
AMD1	4236.5	1.41738	0.301802	3.73869e-08	9.43795e-07	2464.39	2426.13	2418.6	1153.66	2390.62	2003.23	9642.4	3644.89	4430.84	9056.72	4499.85	6706.68	TRUE
CFAP161	25.0981	1.41668	0.330364	2.70305e-07	5.18999e-06	11.3829	7.85154	11.7455	21.6728	9.65909	14.5557	46.0491	28.5681	34.5261	46.1456	23.386	45.6354	TRUE
ULBP2	8.71658	1.41334	0.858602	0.0025079	0.00926139	0.813061	2.94433	0	10.0028	0	3.63893	16.7451	7.88085	2.65585	31.3442	8.76974	19.804	TRUE
GCH1	263.038	1.4127	0.351621	9.27139e-07	1.50297e-05	165.864	65.7567	187.929	116.7	94.6591	149.196	466.073	236.426	230.174	531.11	287.453	625.119	TRUE
C2orf66	5.56827	1.41239	0.797849	0.00193244	0.00750848	1.62612	0.981443	0	3.33428	0.965909	4.54866	12.5588	6.89575	2.65585	17.4134	2.92325	12.9157	TRUE
TRIM25	3505.83	1.41158	0.537651	0.00018403	0.00113117	1308.22	1330.84	1405.55	2153.94	1474.94	1552	14338	1726.89	1982.15	8996.65	1775.39	4025.39	TRUE
RHOU	1435.72	1.4097	0.220702	2.0108e-12	1.32987e-10	678.906	871.521	865.255	395.112	842.272	864.245	2344.32	1591.93	1946.74	2637.26	1808.52	2382.51	TRUE
CHAC1	17.8466	1.40936	0.738636	0.00140939	0.00582308	1.62612	2.94433	6.85157	11.67	9.65909	6.36812	89.3074	8.86596	7.96755	44.4042	10.7186	13.7767	TRUE
ERMN	142.372	1.40832	0.270891	2.68373e-09	9.27518e-08	72.3624	105.014	50.8974	98.3612	45.3977	69.1396	260.945	297.502	200.074	150.626	191.96	166.182	TRUE
DMRTC2	1.44114	1.40738	1.153	0.00473819	0.0152616	0	0	0	0	0.965909	0	5.58171	0.985107	0.885283	3.48269	1.94883	3.44418	TRUE
THBS1	60517.9	1.40594	0.354693	1.18522e-06	1.84805e-05	33171.3	19593.5	36704.8	40529.8	20084.1	29787.3	151256	52852	80057.1	132198	38938.6	91041.8	TRUE
E2F3	521.349	1.40305	0.413594	1.24972e-05	0.000126572	234.975	207.084	306.363	186.719	264.659	299.302	1913.13	388.132	496.644	958.609	370.278	630.285	TRUE
ARPC5L	421.557	1.40289	0.266171	1.81617e-09	6.56091e-08	228.47	223.769	230.017	191.721	173.864	259.273	957.263	400.938	468.315	861.094	389.766	674.199	TRUE
SDS	14.4276	1.40168	0.653428	0.000774676	0.00361597	4.06531	10.7959	5.87277	0	4.82954	8.18758	19.536	8.86596	17.7057	31.3442	6.82091	55.1069	TRUE
NCR3LG1	264.616	1.40165	0.431999	2.19482e-05	0.000201587	103.259	101.089	125.286	155.044	102.386	166.481	810.743	162.543	235.485	595.539	156.881	460.659	TRUE
TRPM6	369.447	1.40001	0.493595	9.38455e-05	0.000657902	66.671	142.309	92.9856	390.11	133.295	186.495	1275.42	333.951	266.47	575.514	560.289	409.858	TRUE
SPATA32	7.25198	1.39966	0.590756	0.000411604	0.00217575	2.43918	1.96289	5.87277	3.33428	1.93182	2.72919	19.536	6.89575	4.42642	13.0601	13.6418	11.1936	TRUE
SLC7A11	103.194	1.39907	0.75125	0.00160298	0.00647448	44.7184	22.5732	24.4699	21.6728	30.9091	76.4175	207.919	34.4787	29.2144	632.978	31.1813	81.7993	TRUE
NOP58	1872.07	1.39862	0.291768	2.33585e-08	6.31508e-07	985.43	898.02	1094.29	1033.63	914.716	831.495	4292.34	1593.9	1852.01	4316.79	1694.51	2957.69	TRUE
KLF4	2754.69	1.39645	0.35365	1.28338e-06	1.95742e-05	1648.07	1546.75	2155.31	1375.39	690.625	810.571	3499.73	5040.79	2105.2	3093.5	6868.66	4221.71	TRUE
CCDC181	48.0178	1.39614	0.318063	1.724e-07	3.55883e-06	40.6531	17.666	35.2366	15.0042	23.1818	12.7362	65.5851	61.0766	66.3963	80.1018	97.4416	61.1342	TRUE
PXDC1	1783.94	1.39574	0.199542	3.07158e-14	2.72412e-12	965.917	993.22	967.05	960.272	972.67	836.953	2958.31	1931.79	2656.74	2940.26	1592.2	3631.89	TRUE
PARD6A	75.1675	1.39489	0.322382	2.32261e-07	4.54809e-06	38.2139	38.2763	33.2791	41.6785	42.5	33.6601	216.291	103.436	62.8551	78.3604	132.521	80.9383	TRUE
RP5-1021I20.4	8.9096	1.39462	0.637986	0.000700986	0.00334565	3.25224	0.981443	3.91518	6.66855	1.93182	5.45839	11.1634	8.86596	6.19698	13.9307	35.079	9.4715	TRUE
RAN	3535.01	1.39452	0.351631	1.19411e-06	1.85503e-05	1957.85	1921.66	1826.43	900.255	1766.65	2202.46	8572.11	2969.11	3481.82	8617.04	2973.92	5230.85	TRUE
TAF13	501.062	1.39379	0.360775	1.86266e-06	2.68461e-05	287.011	308.173	218.271	108.364	246.307	322.045	1186.11	424.581	513.464	1186.73	453.103	758.581	TRUE
CFAP58	44.8954	1.39365	0.458265	4.66303e-05	0.0003738	13.822	13.7402	11.7455	43.3456	23.1818	21.8336	138.147	36.4489	40.723	92.2912	60.4138	43.0523	TRUE
TOMM5	153.475	1.39276	0.345149	8.82051e-07	1.44243e-05	56.9143	73.6082	65.5793	121.701	69.5454	75.5077	378.161	132.989	194.762	278.615	103.288	291.033	TRUE
FRAT1	248.73	1.39047	0.464998	5.60918e-05	0.000435686	104.885	103.051	130.18	88.3583	144.886	123.723	1039.59	405.864	188.565	144.531	307.915	203.207	TRUE
ELF1	2937.64	1.39023	0.274449	5.66837e-09	1.78596e-07	1666.78	1388.74	1628.72	1177	1666.19	1609.32	8344.66	2881.44	3527.85	3951.11	2891.09	4518.77	TRUE
TGIF1	1238.72	1.38987	0.384323	5.24806e-06	6.17319e-05	625.244	565.311	572.595	626.844	680.966	576.77	3238.79	795.966	1034.9	3003.82	834.1	2309.32	TRUE
PGS1	1871.47	1.38908	0.579832	0.000387457	0.00206635	685.41	677.195	725.288	1250.35	710.909	751.438	8588.86	708.292	1346.52	4221.02	718.144	2074.26	TRUE
RP11-613M10.9	8.55539	1.3859	0.47266	6.92047e-05	0.000516019	3.25224	5.88866	3.91518	3.33428	2.89773	4.54866	11.1634	12.8064	16.8204	15.6721	14.6162	7.74941	TRUE
TIFA	285.887	1.38532	0.325199	3.21956e-07	6.05003e-06	156.921	126.606	166.395	65.0184	194.148	159.203	509.331	405.864	164.663	471.904	537.877	472.714	TRUE
ABCF2	365.997	1.38308	0.392066	7.5794e-06	8.37482e-05	195.948	159.975	203.59	173.382	138.125	204.69	976.799	211.798	400.148	879.378	236.783	611.342	TRUE
GAPT	242.937	1.38171	0.646227	0.00081754	0.00377718	134.968	92.2556	80.2612	6.66855	173.864	98.251	1195.88	235.44	160.236	210.702	286.478	240.232	TRUE
NIFK	886.774	1.38129	0.416543	1.73142e-05	0.00016583	495.967	467.167	467.864	278.412	412.443	448.498	2559.21	541.809	879.972	2195.83	516.44	1377.67	TRUE
ATP13A3	7273.48	1.38087	0.390375	7.3203e-06	8.11527e-05	3749.84	3326.11	3495.28	3450.98	3363.29	4043.76	19289	4246.79	7193.81	19036.4	4740.53	11346	TRUE
UBAP1	1754.49	1.38051	0.358236	1.98216e-06	2.81806e-05	948.842	961.814	889.725	713.535	864.488	884.259	5153.31	1350.58	1677.61	3777.84	1230.69	2601.22	TRUE
NME1	219.332	1.38029	0.491374	0.000106224	0.000725559	121.959	106.977	106.689	40.0113	60.8522	167.391	616.779	163.528	231.944	572.902	99.3904	343.557	TRUE
CKM	2.06508	1.38013	1.44753	0.00567115	0.0175517	0	0	0	0	0	0	1.39543	17.7319	0.885283	0.870671	3.89766	0	TRUE
SECISBP2L	12945.4	1.37877	0.342213	9.26843e-07	1.50297e-05	7195.59	13154.3	5908.01	3807.74	5301.87	3831.79	14925.5	20813.3	27935.1	18810.9	21720.7	11940.1	TRUE
KLF10	2788.55	1.37747	0.23908	1.09266e-10	5.1017e-09	1173.25	1572.27	1166.72	1257.02	1389.94	2293.43	4345.36	4064.55	2320.33	3942.4	4995.83	4941.54	TRUE
CTDP1	1032.33	1.37603	0.584051	0.000445531	0.00231853	417.1	369.022	473.737	640.181	353.523	398.462	4462.58	477.777	695.833	2942	411.203	746.526	TRUE
SRPK1	1545.76	1.37574	0.463813	6.2537e-05	0.000476475	721.998	672.288	754.652	801.894	678.068	728.695	5457.52	905.313	993.288	4032.08	1033.86	1769.45	TRUE
LSMEM1	45.2182	1.37328	0.61474	0.000636388	0.00308924	13.009	10.7959	14.6819	40.0113	22.2159	13.646	101.866	29.5532	15.9351	188.065	65.2859	27.5535	TRUE
HNRNPAB	1802.8	1.37309	0.356922	2.06389e-06	2.9194e-05	974.047	944.148	998.372	671.857	755.341	1085.31	4761.2	1274.73	1946.74	4165.29	1282.33	2774.29	TRUE
ADM	1930.42	1.37134	0.570497	0.000389925	0.00207621	741.512	454.408	621.535	508.477	346.761	2352.57	5728.23	916.149	3024.13	4076.48	1035.8	3358.94	TRUE
ODC1	2254.65	1.37009	0.360562	2.53425e-06	3.41198e-05	1278.13	1587.97	1177.49	623.51	817.159	1300.92	5520.31	2273.63	1741.35	5544.44	2195.36	2995.58	TRUE
RRP9	416.164	1.36982	0.498285	0.00013201	0.000861997	204.891	204.14	171.289	193.388	154.545	219.245	1354.96	171.409	371.819	1079.63	176.369	692.281	TRUE
CTB-50L17.14	20.3844	1.36953	0.881812	0.0032799	0.01143	1.62612	3.92577	3.91518	15.0042	3.86363	9.09732	97.6799	0	15.0498	60.0763	6.82091	27.5535	TRUE
LONRF1	2405.25	1.36947	0.168101	4.18405e-18	5.89353e-16	1486.28	1428	1458.41	1252.02	1286.59	940.662	3713.23	2925.77	3941.28	3177.95	2770.26	4482.6	TRUE
CTNNA3	1435.35	1.36822	0.402014	1.26614e-05	0.000127927	663.458	1559.51	532.465	588.5	584.375	294.753	1659.16	2260.82	3640.29	2059.14	2260.64	1121.08	TRUE
TSEN34	611.603	1.3662	0.418508	2.15822e-05	0.000198988	304.898	244.379	280.914	260.074	364.148	327.503	2320.6	481.717	450.609	1092.69	475.515	736.194	TRUE
GEM	1450.9	1.36594	0.399421	1.19271e-05	0.000122238	825.257	496.61	865.255	506.81	875.113	709.591	3279.25	1471.75	664.848	3408.68	1249.2	3058.43	TRUE
CLEC5A	316.486	1.36582	0.487886	0.00011244	0.000757241	152.042	173.715	174.226	48.347	127.5	203.78	735.39	183.23	315.161	737.459	153.958	793.023	TRUE
CLC	11.0016	1.36567	0.702262	0.00139514	0.00577845	2.43918	0.981443	2.93639	0	15.4545	2.72919	30.6994	22.6575	8.85283	20.0254	9.74416	15.4988	TRUE
TNIP2	926.467	1.36384	0.351383	1.81042e-06	2.62283e-05	447.997	464.222	477.652	488.472	408.579	523.096	2633.17	760.502	713.538	1963.36	732.761	1504.25	TRUE
LCTL	176.837	1.36204	0.418999	2.28901e-05	0.000209206	104.072	161.938	90.0492	80.0226	34.7727	45.4866	175.824	259.083	483.365	245.529	304.992	136.906	TRUE
LAMB3	353.898	1.36077	0.450222	5.26538e-05	0.000413776	195.948	135.439	130.18	181.718	187.386	181.946	1327.05	233.47	162.892	525.886	590.496	394.359	TRUE
FAM53C	1660.61	1.35982	0.268778	6.15709e-09	1.92907e-07	868.349	822.449	925.941	778.554	963.977	890.627	4367.69	1599.81	1382.81	2894.98	2319.11	2113.01	TRUE
LONRF3	469.541	1.35971	0.393535	1.05071e-05	0.000110213	239.04	205.121	262.317	323.425	141.023	223.794	798.185	189.14	769.311	1039.58	403.408	1040.14	TRUE
NOP56	2463	1.35757	0.410494	1.86561e-05	0.000176177	1172.43	1100.2	1327.25	1312.04	1171.65	1159	7307.85	1317.09	2473.48	5641.95	1446.03	4126.99	TRUE
NNMT	4350.47	1.35568	0.30124	1.08128e-07	2.3803e-06	2679.85	2283.82	3327.91	1136.99	1661.36	2490.85	9165.17	4915.68	4086.47	7962.29	4889.62	7605.61	TRUE
CHP2	103.068	1.35562	1.15903	0.00558366	0.0173436	7.31755	92.2556	5.87277	0	2.89773	0	82.3302	132.989	571.008	67.0417	218.269	56.829	TRUE
DNER	53.6489	1.35447	0.760884	0.00211276	0.00805416	17.0743	30.4247	7.83037	3.33428	38.6363	17.2849	196.755	18.717	38.0672	183.712	5.84649	86.1045	TRUE
CD93	9387.57	1.35168	0.369436	4.71243e-06	5.67863e-05	4067.74	4167.21	5274.73	4788.02	4652.78	5397.44	31888.3	6781.47	9241.47	15309	7207.75	13874.9	TRUE
H3-3A	2531.19	1.35021	0.356918	2.82092e-06	3.71732e-05	1295.21	1375.98	1286.14	821.899	1361.93	1558.37	8214.88	2416.47	1930.8	4517.91	2572.46	3022.27	TRUE
GABRG1	25.0004	1.3501	0.852654	0.00322766	0.0112877	4.06531	8.83298	7.83037	3.33428	21.25	1.81946	41.8628	60.0915	34.5261	2.61201	112.058	1.72209	TRUE
NUDT11	76.4277	1.34857	0.327718	6.6565e-07	1.1397e-05	39.0269	42.202	49.9186	21.6728	33.8068	48.2158	133.961	62.0617	130.137	142.79	57.4905	155.849	TRUE
GPR37L1	532.384	1.34688	0.687675	0.00139572	0.00577941	205.704	688.973	227.081	16.6714	66.6477	43.6671	647.478	837.341	1495.24	604.246	944.209	611.342	TRUE
ST3GAL1	2948.15	1.34617	0.426244	3.31754e-05	0.000283284	1351.31	1375.98	1588.59	1273.69	1305.91	1730.31	8771.66	1453.03	3974.04	6168.71	1398.29	4986.31	TRUE
TNNI2	24.805	1.34513	0.52618	0.000256294	0.00148189	21.1396	4.90721	14.6819	10.0028	9.65909	6.36812	96.2845	19.7021	23.0174	33.9562	24.3604	33.5808	TRUE
DUSP15	140.431	1.34448	0.407374	1.96119e-05	0.000183241	49.5967	148.198	54.8126	71.6869	54.0909	38.2087	136.752	270.904	352.343	141.049	250.425	117.102	TRUE
SMIM3	621.89	1.34432	0.395083	1.32644e-05	0.000132897	258.553	307.192	209.462	195.055	337.102	547.658	1458.22	465.955	1136.7	1103.14	344.943	1098.69	TRUE
PAK1IP1	575.518	1.34408	0.409895	2.12683e-05	0.000196526	291.076	306.21	327.897	175.05	247.273	353.886	1604.74	415.715	482.479	1438.35	358.585	904.959	TRUE
SLC41A1	1048.09	1.34402	0.169141	2.27822e-17	3.055e-15	569.956	704.676	626.429	561.826	510	488.526	2016.39	1274.73	1787.39	1517.58	1333.98	1185.66	TRUE
AKR1B15	11.0797	1.34296	0.918564	0.00407111	0.0135316	2.43918	8.83298	1.95759	5.00142	0.965909	0	34.8857	0.985107	18.591	47.0163	1.94883	10.3325	TRUE
GCLM	1054.94	1.34253	0.508754	0.000198378	0.00120174	559.386	425.946	501.143	286.748	451.079	694.125	2855.04	403.894	960.533	3339.02	499.875	1682.48	TRUE
EXOSC4	173.151	1.34161	0.353579	2.73332e-06	3.63295e-05	98.3804	82.4412	92.9856	71.6869	84.0341	99.1607	435.373	109.347	199.189	398.768	133.495	272.951	TRUE
TACC3	583.361	1.33873	0.526274	0.000269773	0.00153964	260.993	175.678	316.151	308.421	226.989	306.58	2683.41	338.877	376.245	1092.69	324.48	589.816	TRUE
TRAF3IP3	698.348	1.33726	0.685878	0.00145387	0.00597006	334.981	181.567	399.349	128.37	302.329	300.211	3181.57	167.468	296.57	2373.45	285.504	428.801	TRUE
LRRC25	397.379	1.33646	0.489251	0.000148521	0.000950194	201.639	131.513	244.699	35.0099	242.443	261.093	1435.9	341.832	477.168	502.377	372.227	522.655	TRUE
S100A16	1109.11	1.33551	0.383205	9.77605e-06	0.00010391	551.255	550.589	561.829	400.113	571.818	709.591	3044.82	852.117	894.136	2690.37	750.3	1732.42	TRUE
FA2H	290.427	1.33526	0.58521	0.000595441	0.00292692	141.473	385.707	93.9644	51.6813	61.8182	21.8336	366.997	540.824	772.852	313.442	466.745	267.785	TRUE
UTP4	752.955	1.33436	0.329327	9.09042e-07	1.48228e-05	438.24	344.486	408.158	400.113	324.545	424.845	1840.57	539.838	956.106	1575.04	505.722	1277.79	TRUE
KCNE5	5.98733	1.33063	0.854661	0.00353793	0.0120977	2.43918	1.96289	0	0	0.965909	5.45839	16.7451	0.985107	6.19698	22.6375	5.84649	8.61045	TRUE
SHISA3	320.384	1.33059	0.51004	0.000223327	0.00132416	202.452	165.864	156.607	50.0142	212.5	100.98	1134.48	247.262	172.63	772.286	274.785	354.751	TRUE
NIPAL1	86.4785	1.33051	0.536476	0.000333546	0.0018215	47.9706	71.6453	56.7702	20.0057	29.9432	8.18758	219.082	85.7043	71.708	264.684	82.8253	79.2162	TRUE
LIPG	333.676	1.32969	0.934467	0.00446373	0.0145453	118.707	63.7938	182.056	10.0028	80.1704	100.07	1322.87	41.3745	103.578	1400.04	24.3604	557.096	TRUE
NFKB2	1679.39	1.32887	0.301992	1.84628e-07	3.77386e-06	859.406	597.699	1067.87	1272.03	800.738	708.681	4055.11	1964.3	1207.53	2845.35	1971.24	2802.7	TRUE
RGS19	347.028	1.32876	0.483442	0.000142589	0.000918551	151.229	114.829	221.208	96.694	173.864	224.704	1427.52	232.485	261.159	609.47	238.732	412.441	TRUE
MAST3	1361.86	1.32632	0.488938	0.000161175	0.00101717	645.57	467.167	770.312	1025.29	584.375	357.525	6019.87	983.136	1188.05	1806.64	939.337	1555.05	TRUE
NOP2	44.5575	1.32486	0.352617	3.30667e-06	4.23102e-05	24.3918	18.6474	26.4275	33.3428	13.5227	21.8336	107.448	32.5085	48.6906	75.7484	47.7464	84.3825	TRUE
POP1	396.384	1.32417	0.47704	0.000131462	0.000858755	239.04	191.381	204.568	208.392	127.5	160.113	1156.81	160.572	415.198	1101.4	202.678	588.955	TRUE
S100A11	2406.17	1.32417	0.431663	4.80598e-05	0.000383609	1310.65	1439.78	1077.65	446.793	1200.62	1603.86	7539.5	1935.73	1853.78	4941.93	1821.18	3702.5	TRUE
GTPBP1	2545.27	1.32352	0.475306	0.000127851	0.000838105	1184.63	963.777	1295.93	1813.85	949.488	1067.12	9043.77	1418.55	1826.34	6338.49	1593.17	3048.1	TRUE
RYBP	2131.44	1.32321	0.272021	1.85793e-08	5.16461e-07	1333.42	1210.12	1245.03	808.562	1190	1054.38	5068.19	1991.89	2139.73	4248.88	2171	3116.12	TRUE
MYADM	3129.71	1.32314	0.167634	3.674e-17	4.70104e-15	1684.66	1813.71	1623.82	2093.93	1661.36	1571.11	6328.26	4120.7	3596.91	4108.7	3694.98	5258.4	TRUE
IFNGR2	2595.3	1.3204	0.332143	1.31196e-06	1.99194e-05	1589.53	1452.53	1486.79	631.845	1602.44	1340.94	5552.41	2117.98	2945.34	6202.66	2368.8	3852.32	TRUE
PLAT	2272.36	1.31993	0.29901	1.76181e-07	3.6324e-06	1288.7	2006.07	1163.79	936.932	1057.67	762.355	5858.01	2559.31	3093.18	2809.66	2262.59	3470.01	TRUE
RALB	2094.62	1.31951	0.419246	3.63795e-05	0.000303833	978.926	1121.79	908.322	796.892	1071.19	1347.31	7790.67	1586.02	1526.23	4024.24	1766.62	2217.19	TRUE
CENPN	139.773	1.31872	0.397122	1.91173e-05	0.00017952	69.9233	81.4597	75.3673	31.6756	50.2273	110.987	308.39	90.6298	234.6	313.442	101.339	209.234	TRUE
B4GALNT3	347.162	1.31845	0.326143	9.80027e-07	1.56905e-05	261.806	279.711	203.59	128.37	130.398	83.6953	429.792	599.93	774.623	478.869	418.024	377.138	TRUE
CDH7	524.995	1.31832	0.94094	0.00473615	0.015258	115.455	566.292	128.222	5.00142	39.6023	10.007	623.756	1434.32	1493.47	372.647	1339.82	171.348	TRUE
SOWAHC	947.553	1.31648	0.245585	1.28322e-09	4.82316e-08	660.206	706.639	441.437	301.752	540.909	432.122	1788.94	1016.63	1065.88	1747.44	1238.48	1430.2	TRUE
TNFRSF1B	3117.73	1.31547	0.450973	8.29982e-05	0.000600179	1347.24	1290.6	1707.02	1317.04	1616.93	1812.19	11360.2	1677.64	2488.53	6492.6	1894.26	4408.55	TRUE
ATG101	538.104	1.31517	0.268794	1.6326e-08	4.61477e-07	317.094	248.305	362.154	200.057	281.079	325.684	1116.34	508.315	529.399	1068.31	552.494	948.011	TRUE
CMTM6	2979.19	1.31436	0.372878	8.72545e-06	9.43718e-05	1800.93	1847.07	1431	623.51	1667.16	1753.05	8601.42	2619.4	2484.11	5789.09	3165.88	3967.7	TRUE
IGLON5	3.58391	1.31365	1.01432	0.00551338	0.0171967	0	1.96289	0	1.66714	0	1.81946	1.39543	0.985107	15.0498	8.70671	1.94883	9.4715	TRUE
SHB	250.221	1.31347	0.385813	1.40251e-05	0.000139024	98.3804	84.4041	118.434	263.408	92.7272	106.439	588.87	228.545	373.59	417.922	159.804	470.131	TRUE
INKA2	839.242	1.31249	0.360217	5.4318e-06	6.34479e-05	386.204	483.851	392.497	525.149	340	463.053	2949.93	976.241	970.271	599.022	1072.83	911.847	TRUE
TYMP	1277.76	1.31171	0.507273	0.00024925	0.00145151	698.419	334.672	977.817	666.855	389.261	516.728	4734.69	602.885	1153.52	2601.57	669.424	1987.29	TRUE
CRACD	154.33	1.3111	0.464011	0.000114284	0.000767479	50.4098	196.289	60.6853	31.6756	57.9545	49.1255	164.66	216.723	451.495	146.273	240.681	185.986	TRUE
B3GAT1	290.857	1.30776	0.56431	0.00056637	0.00281706	151.229	317.987	148.777	50.0142	74.375	37.299	216.291	361.534	1128.74	279.486	418.024	306.532	TRUE
KRT7	74.3002	1.30711	0.662469	0.00145377	0.00597006	8.13061	29.4433	16.6395	50.0142	6.76136	70.9591	340.484	83.7341	120.399	47.8869	44.8231	72.3278	TRUE
MTRF1L	451.392	1.30653	0.194525	2.60857e-13	1.952e-11	257.74	239.472	214.356	208.392	326.477	256.544	908.423	577.273	519.661	794.923	511.568	601.871	TRUE
FRMD8	1327.41	1.30554	0.247071	2.02659e-09	7.21226e-08	761.025	818.523	811.422	783.555	528.352	639.541	2941.56	1240.25	1929.03	2512.76	1265.77	1697.12	TRUE
BZW2	897.884	1.3055	0.339238	2.34948e-06	3.21748e-05	457.753	571.2	434.585	400.113	436.591	511.269	2143.38	826.505	759.573	2222.82	631.421	1379.39	TRUE
TRAF3IP2	615.868	1.30509	0.514171	0.000293134	0.00164348	224.405	218.862	275.042	300.085	282.045	422.115	2213.15	261.053	518.776	1316.46	241.655	1116.78	TRUE
ORAI2	845.622	1.30347	0.521923	0.000333612	0.0018215	439.053	337.616	471.78	311.755	330.341	461.234	3930.92	466.941	704.686	1556.76	679.168	457.215	TRUE
NPPC	2.91137	1.30287	0.921658	0.00481564	0.0154578	0.813061	2.94433	0.978796	0	0	0	6.97714	9.85107	3.54113	1.74134	2.92325	5.16627	TRUE
EVI2A	277.554	1.29964	0.702406	0.00200025	0.00772895	107.324	73.6082	98.8584	3.33428	235.682	131.001	1297.75	152.692	151.383	467.551	223.141	388.332	TRUE
MRTO4	768.269	1.29911	0.410352	3.55178e-05	0.000298198	382.952	423.002	396.412	321.758	322.614	468.512	2090.35	482.702	709.997	1993.84	426.794	1200.3	TRUE
FCER1G	1008.61	1.29643	0.700407	0.00201011	0.00775811	488.65	260.082	506.037	18.3385	598.863	500.352	3524.85	433.447	540.023	3316.39	499.875	1416.42	TRUE
DNAJB9	738.983	1.29456	0.370733	1.03987e-05	0.00010935	466.697	412.206	434.585	173.382	407.613	389.365	1258.68	696.47	650.683	2353.42	731.786	892.904	TRUE
OTX1	10.8642	1.29445	0.666939	0.00161811	0.00652147	4.87837	4.90721	8.80916	5.00142	1.93182	0.909732	40.4674	9.85107	6.19698	27.8615	12.6674	6.88836	TRUE
DCAF13	1190.08	1.29297	0.350331	4.68439e-06	5.65297e-05	656.953	649.715	638.175	456.796	607.557	715.049	3055.99	904.328	1094.21	2709.53	838.972	1953.71	TRUE
ITGAM	1889.69	1.29288	0.481699	0.000189407	0.0011587	930.142	798.894	977.817	420.119	957.216	1357.32	6564.09	1281.62	1216.38	4434.33	1122.53	2615.86	TRUE
ZPR1	1351.06	1.29264	0.286639	1.19009e-07	2.59068e-06	756.147	687.01	732.139	741.877	613.352	837.863	3199.72	1226.46	1294.28	2877.57	1170.27	2075.98	TRUE
HBB	4627.64	1.29199	0.881899	0.00454244	0.014753	389.456	689.954	93.9644	168.381	1473.01	5660.35	2280.13	12346.3	12985.3	3081.31	5914.7	10448.8	TRUE
EGFLAM	1312.67	1.29146	0.172563	1.0054e-15	1.10147e-13	752.895	623.216	838.828	741.877	814.261	670.472	1871.27	1267.83	1768.8	2208.02	1706.2	2488.42	TRUE
LY6G6C	7.81512	1.28984	0.806734	0.00356095	0.0121566	2.43918	0.981443	1.95759	10.0028	1.93182	0	23.7223	6.89575	7.08227	24.3788	12.6674	1.72209	TRUE
CLCN2	463.955	1.28952	0.440724	8.5046e-05	0.000610249	231.722	299.34	245.678	306.753	169.034	125.543	365.602	429.507	1816.6	686.089	543.724	347.862	TRUE
CLEC18A	14.3803	1.28947	0.554557	0.000574692	0.00284075	2.43918	7.85154	3.91518	1.66714	8.69318	13.646	36.2811	23.6426	13.2793	11.3187	36.0534	13.7767	TRUE
APBB1IP	800.854	1.2888	0.487886	0.000218964	0.00130429	409.783	384.725	423.819	175.05	467.5	437.581	3263.91	469.896	542.679	1544.57	631.421	859.323	TRUE
KCTD11	762.775	1.28704	0.242918	1.9702e-09	7.02649e-08	417.1	670.325	377.815	330.093	360.284	363.893	1250.3	880.685	786.132	1648.18	956.876	1111.61	TRUE
GTF2B	842.137	1.28587	0.250414	4.85908e-09	1.5633e-07	538.246	453.426	479.61	276.745	522.557	502.172	1490.32	1237.29	615.272	1449.67	1504.5	1035.84	TRUE
SP6	19.8323	1.2856	0.388504	2.15064e-05	0.000198508	9.75673	11.7773	7.83037	13.3371	5.79545	12.7362	41.8628	22.6575	47.8053	25.2495	18.5139	20.6651	TRUE
TSC22D3	6538.98	1.28404	0.25524	8.56462e-09	2.60545e-07	4136.04	3619.56	4750.1	4029.47	2810.79	2181.54	15381.8	7765.6	9135.24	8164.29	9827.96	6665.35	TRUE
RP11-867O8.9	57.3498	1.28361	0.494429	0.000255798	0.00147953	22.7657	14.7216	32.3003	60.017	10.625	25.4725	170.242	34.4787	56.6581	101.869	49.6952	109.353	TRUE
VPS9D1	630.97	1.28168	0.558342	0.000636595	0.00308935	250.423	239.472	301.469	463.464	186.42	277.468	2711.32	282.726	442.642	1552.41	290.376	573.456	TRUE
TLE3	3111.53	1.28124	0.450207	0.000113803	0.000765167	1633.44	1427.02	1820.56	1818.85	1382.22	1124.43	11905.8	1865.79	2608.04	6077.29	1892.32	3782.57	TRUE
GGN	4.76532	1.28117	0.98724	0.00594962	0.0182718	0	1.96289	0	1.66714	0	3.63893	20.9314	1.97021	2.65585	12.1894	0.974416	11.1936	TRUE
SPDYA	139.597	1.28001	0.469552	0.000169902	0.00106129	58.5404	56.9237	69.4945	123.368	56.0227	44.5768	429.792	119.198	75.2491	377.871	146.162	117.963	TRUE
GLIPR2	796.363	1.27831	0.447468	0.000110431	0.000746387	390.269	459.315	328.875	238.401	378.636	566.763	2517.35	537.868	503.726	1858.88	517.415	1258.85	TRUE
BPI	43.6049	1.27811	0.442091	9.8329e-05	0.000682481	26.018	36.3134	19.5759	3.33428	33.8068	9.09732	99.0754	49.2553	77.0197	71.3951	53.5929	44.7744	TRUE
KCNH3	9.05014	1.27801	0.497427	0.000281765	0.00159325	2.43918	2.94433	5.87277	1.66714	6.76136	5.45839	22.3268	14.7766	7.96755	10.4481	10.7186	17.2209	TRUE
PTPN5	142.836	1.27662	0.469732	0.000175869	0.001089	49.5967	99.1257	46.0034	58.3498	126.534	38.2087	72.5622	246.277	199.189	87.9378	404.383	285.867	TRUE
CYP7A1	14.0554	1.27519	0.505956	0.000329977	0.00180504	4.06531	6.8701	3.91518	6.66855	9.65909	9.09732	6.97714	35.4638	18.591	17.4134	37.0278	12.9157	TRUE
LRRC59	1759.05	1.27281	0.356884	8.1553e-06	8.91129e-05	1012.26	960.832	1039.48	598.503	777.557	1144.44	4362.11	1374.22	1695.32	4158.33	1226.79	2758.79	TRUE
CDK2	563.928	1.27121	0.257435	1.45257e-08	4.16397e-07	291.076	279.711	279.936	413.45	277.216	325.684	1052.15	654.111	378.016	1124.04	878.923	812.827	TRUE
SERPINB8	580.255	1.27092	0.290535	2.41522e-07	4.70773e-06	393.522	265.971	307.342	305.086	215.398	403.011	1177.74	571.362	611.731	1247.67	477.464	986.758	TRUE
COTL1	1891.88	1.27031	0.443881	0.000110563	0.000746982	1263.5	863.669	1322.35	323.425	795.909	1076.21	6142.67	1627.4	1659.02	3835.31	1326.18	2466.9	TRUE
CCDC192	12.0632	1.2697	0.562988	0.000732574	0.0034668	5.69143	7.85154	6.85157	5.00142	2.89773	4.54866	20.9314	10.8362	18.591	44.4042	6.82091	10.3325	TRUE
MFAP3L	941.393	1.26834	0.314934	1.1879e-06	1.85052e-05	550.442	944.148	509.953	308.421	423.068	297.482	1222.39	1934.75	1178.31	1227.65	1767.59	932.512	TRUE
FOS	19520.8	1.267	0.536674	0.000543143	0.00272521	14496.9	5908.28	19085.5	4286.21	6063.01	4595.05	30077	43397.9	7495.69	29285.9	57361.9	12196.7	TRUE
CCT2	2256.47	1.26561	0.328453	2.54454e-06	3.42175e-05	1279.76	1334.76	1240.13	725.205	1264.37	1386.43	5238.44	2027.35	2078.65	5510.48	1863.08	3129.04	TRUE
JOSD1	2052.14	1.26556	0.336451	3.74566e-06	4.69946e-05	1156.99	1051.12	1097.23	883.583	1155.23	1204.48	5396.12	1563.36	1735.16	4848.77	1852.36	2681.3	TRUE
SEMA4B	1330.96	1.26537	0.330458	2.82051e-06	3.71732e-05	769.156	689.954	764.439	1021.96	592.102	425.754	2937.38	929.941	1318.19	2810.53	1333	2379.07	TRUE
TLNRD1	628.29	1.26432	0.237512	1.83654e-09	6.62024e-08	334.981	335.653	340.621	360.102	289.773	441.22	1204.25	536.883	773.738	1073.54	629.473	1219.24	TRUE
CYSTM1	940.52	1.26289	0.352493	7.8405e-06	8.64053e-05	458.566	562.367	431.649	415.117	508.068	602.242	2633.17	799.907	785.246	2206.28	781.481	1102.14	TRUE
IL10	54.0652	1.26262	0.709845	0.0025578	0.00939808	26.831	7.85154	49.9186	0	14.4886	27.2919	72.5622	29.5532	26.5585	208.961	48.7208	136.045	TRUE
H2AX	140.003	1.26232	0.32402	2.14062e-06	2.99723e-05	77.2408	59.868	101.795	38.3442	82.1022	89.1537	260.945	120.183	111.546	307.347	186.113	245.398	TRUE
EGR1	8276.97	1.25937	0.549176	0.000672222	0.0032338	6111.78	2073.79	8624.17	1470.42	1982.04	2644.59	8428.38	23913.5	4961.13	8015.4	24356.5	6741.99	TRUE
TTLL9	106.705	1.25925	0.436293	0.000104471	0.000716217	48.7837	93.237	53.8338	83.3569	18.3523	25.4725	99.0754	209.828	246.109	130.601	190.011	81.7993	TRUE
POLR1F	922.857	1.25871	0.341964	5.32683e-06	6.23958e-05	517.107	603.587	505.059	266.742	471.363	579.499	2323.39	885.611	819.772	2024.31	719.119	1358.73	TRUE
RPF2	795.578	1.25844	0.429603	9.03475e-05	0.00063872	434.175	376.874	381.73	261.741	424.034	529.464	2093.14	438.372	727.703	2184.51	457.001	1238.18	TRUE
IGSF6	780.528	1.2581	0.628604	0.001496	0.00612356	330.103	206.103	336.706	26.6742	607.557	500.352	3169.02	588.109	359.425	1484.49	743.479	1014.31	TRUE
OLR1	142.471	1.25382	0.618319	0.0014099	0.00582338	64.2318	46.1278	38.173	11.67	73.4091	136.46	103.262	257.113	26.5585	185.453	310.839	456.354	TRUE
SOSTDC1	64.5295	1.25349	0.65577	0.00189726	0.00740268	21.9526	74.5896	24.4699	1.66714	34.7727	3.63893	60.0034	93.5851	215.124	72.2657	104.262	68.0226	TRUE
P2RY13	753.454	1.25294	0.620934	0.00144969	0.00595727	420.353	404.354	381.73	15.0042	335.17	399.372	3203.9	625.543	486.021	1022.17	805.842	941.984	TRUE
CA14	7.8224	1.25161	0.918862	0.00587074	0.0180759	2.43918	6.8701	3.91518	0	0	0	11.1634	16.7468	39.8378	4.35336	6.82091	1.72209	TRUE
COL9A2	292.431	1.25135	0.449885	0.000151276	0.000964875	150.416	166.845	161.501	186.719	128.466	81.8758	1219.6	245.292	292.144	409.216	232.885	234.204	TRUE
GRIA4	6.93254	1.25125	0.529088	0.000555723	0.00277563	5.69143	3.92577	3.91518	1.66714	2.89773	0.909732	11.1634	8.86596	15.0498	6.96537	12.6674	9.4715	TRUE
FSTL3	2216.75	1.2512	0.22518	5.06384e-10	2.07025e-08	1200.08	1490.81	1198.05	1238.68	1346.48	1026.18	3418.8	1981.05	3481.82	3980.71	1983.91	4254.43	TRUE
DNAJC2	929.369	1.25046	0.326249	2.89506e-06	3.79414e-05	482.145	476	522.677	536.819	482.954	501.262	2248.03	712.232	962.303	2012.12	617.78	1598.1	TRUE
NUP98	5699.49	1.25032	0.346098	7.1935e-06	7.99055e-05	3012.39	2815.76	3231	3240.92	2953.75	2961.18	16510.7	4098.04	5039.03	12101.5	4607.04	7822.6	TRUE
TTPAL	791.167	1.24983	0.404805	5.30242e-05	0.000416491	484.584	445.575	403.264	338.429	304.261	465.783	2536.89	516.196	754.261	1609.87	471.617	1163.27	TRUE
FNIP2	3740.88	1.24903	0.236476	2.43358e-09	8.42803e-08	2304.22	2234.74	2092.67	2103.93	1843.92	2031.43	7582.75	3082.4	5618.01	7240.5	3404.61	5351.4	TRUE
ULBP1	3.18803	1.24839	0.938558	0.00618735	0.0188911	1.62612	0	0.978796	3.33428	0	0	5.58171	1.97021	1.77057	13.9307	3.89766	5.16627	TRUE
MATN1	7.0211	1.24636	0.733454	0.00316888	0.0111309	0.813061	3.92577	0.978796	10.0028	1.93182	0	18.1406	6.89575	7.08227	20.0254	5.84649	8.61045	TRUE
GTPBP4	1539.05	1.24504	0.346886	8.02204e-06	8.8001e-05	862.658	825.393	885.81	745.211	709.943	897.905	3911.38	1144.69	1530.66	3694.26	1034.83	2225.8	TRUE
MPP6	1193.86	1.24484	0.453789	0.000174295	0.00108088	647.197	1425.05	536.38	230.065	475.227	261.093	1296.35	2250.97	3009.08	1515.84	1742.26	936.817	TRUE
RP1-158P9.3	40.2951	1.24454	0.479519	0.000280119	0.00158627	18.7004	15.7031	21.5335	31.6756	13.5227	18.1946	96.2845	14.7766	37.1819	121.023	38.9766	55.968	TRUE
MB21D2	302.589	1.24012	0.276141	1.52133e-07	3.19555e-06	195.135	184.511	191.844	110.031	167.102	155.564	682.364	308.338	344.375	464.068	246.527	581.206	TRUE
TUT7	3284.28	1.24009	0.331896	4.46702e-06	5.42581e-05	1718	1506.51	1849.92	2022.24	1709.66	1817.64	10379.2	2833.17	2557.58	5305	3308.14	4404.25	TRUE
SLC16A1	930.538	1.2397	0.45287	0.00017986	0.00111002	474.828	510.35	507.995	171.715	599.829	528.554	2476.88	519.151	893.251	2511.02	586.598	1386.28	TRUE
IL13RA2	7.82505	1.23956	0.898119	0.00588467	0.0181155	0	1.96289	0	1.66714	3.86363	6.36812	36.2811	5.91064	0.885283	20.8961	4.87208	11.1936	TRUE
KCNJ2	660.903	1.23909	0.34862	9.37959e-06	0.000100396	365.064	323.876	431.649	175.05	416.307	404.831	2073.61	644.26	671.93	659.969	1006.57	757.72	TRUE
PARD6B	163.854	1.23877	0.288235	3.81161e-07	6.95972e-06	122.772	122.68	81.24	81.6898	71.4772	61.8617	220.478	224.604	395.722	222.021	229.962	131.74	TRUE
NADK	1581.41	1.23812	0.369172	2.05054e-05	0.000190528	711.428	685.047	859.383	1061.97	826.818	869.703	5304.02	1099.38	1834.31	2629.43	1198.53	1896.88	TRUE
C9orf72	1446.58	1.23693	0.407245	6.55033e-05	0.000495249	640.692	649.715	515.825	786.889	840.341	1049.83	4750.04	1033.38	970.271	3012.52	1289.15	1820.25	TRUE
TMEM158	35.1719	1.23693	0.428366	0.000109915	0.000744102	14.6351	20.6103	23.4911	1.66714	17.3864	28.2017	53.0262	30.5383	49.5759	86.1965	32.1557	64.5784	TRUE
IQCJ-SCHIP1	95.0164	1.23413	0.334417	5.4934e-06	6.39894e-05	30.0833	45.1464	51.8762	111.698	34.7727	38.2087	164.66	108.362	130.137	143.661	96.4672	185.125	TRUE
ARFGAP3	1653.24	1.23342	0.315354	2.18071e-06	3.03094e-05	952.094	895.076	848.616	785.222	903.125	1025.27	3905.8	1252.07	1657.25	3689.91	1256.02	2668.38	TRUE
IRAK2	362.363	1.2333	0.415712	8.46029e-05	0.000608111	161.799	132.495	156.607	235.067	155.511	277.468	996.335	354.638	230.174	557.23	215.346	875.683	TRUE
GABARAPL1	2250.52	1.2333	0.237224	4.06659e-09	1.32874e-07	1139.1	1175.77	1158.89	1235.35	1320.4	1608.41	5097.5	2187.92	2411.51	4236.69	2403.88	3030.88	TRUE
JAK3	1279.13	1.2329	0.618389	0.00161228	0.00650111	679.719	250.268	1056.12	568.494	344.829	454.866	5629.16	406.849	802.952	3346.86	521.312	1288.12	TRUE
PLEKHB1	1572.2	1.23249	0.456716	0.000207693	0.00125228	998.439	1783.28	704.733	256.739	729.261	249.266	1841.96	2547.49	3630.55	2378.67	2150.54	1595.52	TRUE
RHOB	6421.87	1.23127	0.207835	6.01871e-11	2.96722e-09	3953.1	4421.4	4933.13	3462.65	2574.15	2728.29	9461	11115	7859.55	7878.71	11444.5	7231.06	TRUE
TEX14	45.4195	1.22984	0.386191	3.93901e-05	0.00032525	30.0833	20.6103	27.4063	38.3442	9.65909	18.1946	58.608	119.198	38.0672	78.3604	64.3114	42.1912	TRUE
RAB5A	1960.36	1.2292	0.215851	2.43443e-10	1.05989e-08	1177.31	1201.29	1176.51	841.905	1053.81	1269.99	4182.1	2240.13	1774.99	3386.04	2750.78	2469.48	TRUE
BTG3	466.729	1.22824	0.182892	3.44666e-13	2.5339e-11	300.02	288.544	270.148	220.062	249.204	290.204	834.466	503.39	524.973	856.741	538.852	724.139	TRUE
CDC42EP2	19.1417	1.22663	0.479787	0.00033013	0.00180504	7.31755	2.94433	16.6395	16.6714	5.79545	8.18758	50.2354	12.8064	25.6732	30.4735	18.5139	34.4418	TRUE
SLC8A2	8.05191	1.22636	0.895827	0.00617889	0.0188722	3.25224	0	0.978796	8.33569	1.93182	0.909732	16.7451	8.86596	4.42642	33.9562	0	17.2209	TRUE
OR6B3	15.1918	1.22562	0.824726	0.00509955	0.0161677	3.25224	20.6103	3.91518	0	0	2.72919	15.3497	28.5681	70.8227	14.8014	13.6418	8.61045	TRUE
KIF23	220.259	1.22558	0.303287	1.27121e-06	1.94416e-05	116.268	172.734	118.434	131.704	83.0681	106.439	178.615	352.668	511.694	310.83	385.869	174.792	TRUE
RPL36A	243.451	1.22519	0.330597	5.29436e-06	6.21893e-05	120.333	100.107	147.798	165.047	112.045	148.286	577.707	186.185	232.83	552.006	203.653	375.416	TRUE
NFKBIB	288.876	1.22516	0.298995	9.90484e-07	1.58358e-05	148.79	145.253	152.692	193.388	129.432	187.405	687.946	312.279	246.109	608.599	238.732	415.885	TRUE
SLC12A2	2905.01	1.22454	0.246345	1.42795e-08	4.10555e-07	1718	2366.26	1786.3	1362.05	1107.9	1520.16	3556.95	3900.04	6457.26	3945.01	4502.78	2637.38	TRUE
NKAIN2	474.327	1.2234	0.466252	0.000269639	0.00153941	269.936	587.884	237.847	76.6884	146.818	100.07	520.495	761.487	1104.83	676.512	788.302	421.051	TRUE
CCDC173	37.8372	1.22066	0.463232	0.000262087	0.00150966	22.7657	13.7402	25.4487	21.6728	21.25	9.09732	30.6994	83.7341	20.3615	47.0163	116.93	41.3302	TRUE
YWHAG	4581.48	1.21851	0.363005	2.14452e-05	0.000198052	2566.83	2423.18	2599.68	1522.1	2352.95	3234.1	10082	2591.82	5779.13	10312.2	3144.44	8369.36	TRUE
ATP6V1B2	2800.04	1.21785	0.310113	2.13987e-06	2.99723e-05	1512.29	1538.9	1510.28	1183.67	1584.09	1919.53	7972.08	2326.82	2737.3	4683.34	2489.63	4142.49	TRUE
SH2D6	5.22985	1.21783	0.614975	0.00172629	0.00687156	4.06531	1.96289	1.95759	3.33428	0.965909	1.81946	2.79086	7.88085	7.96755	11.3187	12.6674	6.02732	TRUE
CCL22	33.3137	1.21638	0.661642	0.00246012	0.0091211	15.4482	25.5175	19.5759	0	13.5227	9.09732	66.9805	6.89575	88.5283	45.2749	18.5139	90.4098	TRUE
EIF3J	1500.02	1.21594	0.297437	1.06555e-06	1.67864e-05	897.619	879.373	832.955	648.517	821.988	909.732	3474.61	1110.22	1832.54	3164.89	1183.92	2243.88	TRUE
AGTPBP1	1896.26	1.2152	0.309438	2.15811e-06	3.01201e-05	969.169	1084.49	1009.14	1015.29	1156.19	1038.91	5380.77	1896.33	1477.54	3699.48	1915.7	2112.14	TRUE
SLC7A1	1217.52	1.21427	0.399163	6.85069e-05	0.000512429	756.147	580.033	733.118	608.505	510	640.451	3071.34	728.979	1643.97	2805.3	533.005	1999.35	TRUE
AGT	288.797	1.21331	0.345819	1.21294e-05	0.00012367	104.885	134.458	120.392	125.035	216.364	235.62	647.478	608.796	206.271	274.261	302.069	489.935	TRUE
HES6	57.3845	1.21327	0.37035	2.94865e-05	0.000257155	24.3918	44.1649	26.4275	23.3399	22.2159	41.8477	174.428	79.7936	42.4936	69.6537	62.3626	77.4941	TRUE
DNAAF1	15.5295	1.21258	0.41606	0.000107005	0.000729705	8.13061	6.8701	9.78796	6.66855	6.76136	10.007	13.9543	17.7319	20.3615	13.9307	42.8743	29.2755	TRUE
BTG1	3475.99	1.21236	0.230116	2.99962e-09	1.01781e-07	2078.18	1726.36	2437.2	1692.15	1969.49	2040.53	7367.86	4769.89	2635.49	6023.3	4716.17	4255.29	TRUE
TES	811.291	1.21183	0.277464	3.01336e-07	5.71379e-06	400.026	415.15	451.225	343.431	617.216	502.172	1918.71	763.458	804.723	1487.98	763.942	1267.46	TRUE
PTPDC1	1699.99	1.21155	0.240873	1.09761e-08	3.23911e-07	962.664	1445.66	1031.65	951.936	816.193	610.43	2167.1	2439.12	3211.81	2223.69	3006.07	1533.52	TRUE
IGSF22	14.2989	1.2115	0.488308	0.000432012	0.0022632	6.50449	10.7959	8.80916	5.00142	2.89773	8.18758	9.76799	20.6872	15.0498	12.1894	38.9766	32.7197	TRUE
IFITM2	3631.2	1.21115	0.402683	7.79258e-05	0.000570141	2078.18	2347.61	2006.53	1160.33	1713.52	2100.57	11367.2	3241	2565.55	8241.78	2455.53	4296.62	TRUE
KIF1A	1357.86	1.21099	0.560285	0.00108631	0.00475507	862.658	1457.44	784.015	381.775	107.216	195.592	1575.44	2087.44	4335.23	1674.3	1727.64	1105.58	TRUE
REL	1413.15	1.21078	0.210813	1.9596e-10	8.68964e-09	836.64	730.193	987.605	638.514	835.511	866.974	2439.21	1541.69	1559.87	2100.93	1465.52	2955.11	TRUE
EHD1	1665.87	1.21023	0.323798	4.87247e-06	5.81868e-05	927.703	865.632	1043.4	1096.98	772.727	776.001	4650.96	1658.92	1180.97	2796.6	1441.16	2779.45	TRUE
POLR1E	845.514	1.2096	0.321737	4.45792e-06	5.41868e-05	507.35	431.835	471.78	426.787	480.057	467.602	2197.8	603.87	932.203	1787.49	638.242	1201.16	TRUE
SPRED3	87.7734	1.20735	0.534862	0.000839455	0.00386033	38.2139	33.369	33.2791	70.0198	31.875	44.5768	287.458	36.4489	48.6906	248.141	47.7464	133.462	TRUE
GYPB	1.91728	1.20591	1.11871	0.0086732	0.024792	0	0	0	0	0	1.81946	0	7.88085	5.3117	1.74134	1.94883	4.30523	TRUE
RP2	679.594	1.20546	0.371048	3.33742e-05	0.000284836	415.474	379.818	382.709	176.717	392.159	433.032	2035.93	546.734	507.267	1269.44	692.81	923.041	TRUE
SEMA4D	2049.9	1.20449	0.448074	0.000230842	0.0013615	1341.55	668.362	1692.34	1133.65	704.147	724.146	8227.44	1663.85	2111.4	2707.79	1672.1	1951.99	TRUE
RIN3	1045.29	1.20317	0.412098	0.000107909	0.00073408	487.837	422.02	677.327	668.522	453.977	564.943	4034.18	772.324	1039.32	1487.11	727.889	1208.05	TRUE
GADD45G	116.73	1.20304	0.418754	0.000126411	0.000831269	47.9706	121.699	84.1764	61.6841	24.1477	24.5628	258.154	104.421	168.204	221.151	129.597	154.988	TRUE
PPTC7	1057.17	1.20211	0.305054	2.12765e-06	2.99112e-05	616.3	581.014	614.684	500.142	575.682	636.812	2414.09	734.89	1756.4	1680.4	697.682	1877.94	TRUE
ZNF200	495.137	1.20107	0.38259	5.03694e-05	0.000398063	246.357	264.008	247.635	273.411	269.489	280.197	1666.14	303.413	433.789	937.713	421.922	597.566	TRUE
RAB11FIP1	1518.8	1.19933	0.360423	2.53619e-05	0.000227853	820.379	762.581	912.238	760.215	803.636	859.696	5552.41	1669.76	1324.38	1422.68	1926.42	1411.25	TRUE
CNTNAP3C	23.9554	1.19932	0.669739	0.00286269	0.0102816	4.87837	4.90721	5.87277	30.0085	7.72727	8.18758	94.8891	35.4638	3.54113	33.9562	39.951	18.082	TRUE
DUSP14	302.526	1.19888	0.256109	6.93115e-08	1.61607e-06	191.882	208.066	136.053	78.3555	185.454	231.072	542.821	311.294	395.722	494.541	370.278	484.769	TRUE
PUS3	240.466	1.19877	0.335891	1.00048e-05	0.000105738	127.651	131.513	115.498	90.0255	154.545	169.21	600.034	169.438	209.812	514.567	241.655	361.639	TRUE
LRRN1	400.751	1.19796	0.358333	2.402e-05	0.000217752	339.046	282.655	321.045	101.695	164.204	90.0634	620.965	714.202	771.082	474.516	462.847	466.687	TRUE
SDCBP	6976.59	1.19789	0.323094	5.73956e-06	6.60305e-05	3815.7	3823.7	3716.49	2679.09	4639.26	4414.93	18443.4	5655.5	5455.12	14717.8	7969.75	8388.31	TRUE
MYD88	884.766	1.19788	0.494257	0.000531096	0.00267169	508.976	350.375	515.825	313.422	374.773	555.846	3383.91	542.794	528.514	1807.51	386.843	1348.4	TRUE
CDC7	162.537	1.19614	0.323523	6.02234e-06	6.85837e-05	86.1845	78.5154	95.922	95.0269	74.375	108.258	309.785	104.421	135.448	358.717	178.318	325.475	TRUE
PISD	1089.5	1.19458	0.302691	2.12887e-06	2.99112e-05	587.843	557.459	632.302	681.86	563.125	626.805	3139.71	915.164	1217.26	1703.03	871.128	1578.3	TRUE
LMNA	13487	1.19343	0.258533	9.76079e-08	2.19023e-06	7289.09	6824.95	8213.07	9774.43	6290	7785.48	28987.2	13240.8	9492.89	22122	19938.5	21885.2	TRUE
SOCS1	64.6068	1.19328	0.378396	4.89913e-05	0.000389191	33.3355	39.2577	75.3673	15.0042	22.2159	20.9238	135.356	79.7936	61.9698	94.0325	88.6718	109.353	TRUE
CD300A	349.452	1.1914	0.474315	0.000414352	0.00218752	150.416	160.957	174.226	51.6813	206.704	307.489	1257.28	265.979	288.602	467.551	271.862	590.677	TRUE
SLC1A5	1862.12	1.1906	0.315572	4.49638e-06	5.44963e-05	977.299	905.871	906.365	895.253	835.511	1685.73	4688.64	1386.05	2181.34	3434.8	1750.05	2698.52	TRUE
MAP3K8	2033.85	1.19055	0.225316	3.00969e-09	1.01916e-07	1335.86	992.238	1449.6	1392.06	846.136	1058.02	3259.72	2972.07	1663.45	4028.6	2747.85	2660.63	TRUE
TALDO1	1795.91	1.18949	0.349256	1.94569e-05	0.000182301	990.308	1023.64	958.241	520.147	980.397	1404.63	5372.4	1802.75	1682.92	3164.89	1566.86	2083.73	TRUE
DKC1	1054.54	1.188	0.368692	3.88119e-05	0.000321267	558.573	560.404	589.235	531.817	542.841	632.263	2774.11	716.173	980.894	2501.44	633.37	1633.4	TRUE
ZNF331	1308.17	1.18764	0.230418	6.19923e-09	1.93865e-07	785.417	695.843	870.149	780.221	766.932	647.729	1685.68	2158.37	1123.42	2797.47	1238.48	2148.31	TRUE
SCRN1	5779.83	1.18585	0.322403	6.73876e-06	7.54643e-05	3580.72	6034.89	3050.91	1413.73	2906.42	2247.95	6120.35	9728.91	10948.3	8216.53	9180.94	5928.3	TRUE
CPEB4	2556.56	1.18561	0.328996	9.09869e-06	9.77016e-05	1199.27	1437.81	1346.82	1478.75	1459.49	1556.55	7426.47	2066.75	2468.17	5278.01	2295.72	2664.94	TRUE
LGALS9C	4.35926	1.18386	0.968152	0.00829182	0.0239221	1.62612	0.981443	2.93639	0	0	0.909732	25.1177	5.91064	5.3117	0	7.79533	1.72209	TRUE
IGF2BP2	964.599	1.18299	0.340406	1.52152e-05	0.000149057	458.566	652.659	585.32	791.891	400.852	294.753	2404.32	921.075	1173.89	2046.08	826.305	1019.48	TRUE
NRG3	22.3983	1.18132	0.469608	0.000420899	0.00221441	12.1959	20.6103	2.93639	11.67	14.4886	6.36812	15.3497	39.4043	42.4936	22.6375	56.5161	24.1093	TRUE
SDE2	1244.95	1.18122	0.24137	2.5276e-08	6.80058e-07	845.583	736.082	773.249	576.83	688.693	695.945	2581.54	1222.52	1296.05	2557.16	1201.45	1764.28	TRUE
SHC4	1689.03	1.18121	0.370117	4.43405e-05	0.000359398	1193.57	1868.67	878.959	620.175	576.648	342.969	1995.46	2952.36	3100.26	2346.46	2639.69	1753.09	TRUE
SMCO3	186.946	1.18014	0.589798	0.00178903	0.00706425	57.7273	277.748	33.2791	35.0099	61.8182	47.306	100.471	463	493.103	166.298	366.38	141.211	TRUE
POLR1G	239.253	1.17917	0.480484	0.000509283	0.00257825	136.594	106.977	145.841	80.0226	118.807	131.911	823.302	98.5107	208.927	559.842	122.776	337.53	TRUE
FCGR1B	146.401	1.17826	0.593924	0.0018773	0.00734189	98.3804	49.0721	105.71	10.0028	56.9886	79.1466	502.354	71.9128	99.1517	326.502	61.3882	296.2	TRUE
EIF2S1	2125.73	1.17727	0.282	8.30532e-07	1.37156e-05	1330.98	1316.11	1178.47	861.911	1177.44	1382.79	4688.64	1834.27	2222.06	4557.96	1836.77	3121.29	TRUE
ZNF281	1249.2	1.17654	0.332714	1.22581e-05	0.000124745	723.624	616.346	689.072	548.489	760.17	811.481	3568.11	1011.7	1083.59	2524.08	1080.63	1573.13	TRUE
TXN	1278.77	1.17488	0.349589	2.42068e-05	0.00021909	804.117	726.267	703.754	351.766	687.727	936.114	2743.41	1167.35	907.416	3175.34	1236.53	1905.49	TRUE
AK6	250.418	1.17471	0.287378	1.23628e-06	1.89941e-05	155.295	159.975	138.01	100.028	142.954	154.654	527.472	221.649	224.862	564.195	246.527	369.389	TRUE
G0S2	2454.69	1.17397	0.685597	0.00363111	0.0123382	789.482	509.369	272.105	293.416	1716.42	2518.14	9359.13	772.324	852.528	7726.34	2338.6	2308.46	TRUE
GGCT	222.163	1.17186	0.319904	7.51791e-06	8.31235e-05	119.52	131.513	121.371	81.6898	124.602	164.661	445.141	167.468	244.338	551.135	189.037	325.475	TRUE
PIGW	177.83	1.17155	0.411334	0.000150347	0.000959311	87.8106	118.755	66.5581	65.0184	57.9545	167.391	452.119	132.989	161.122	433.594	138.367	252.286	TRUE
CHST15	2399.21	1.17026	0.395112	0.000102934	0.00070792	1137.47	812.634	1279.29	1892.2	1299.15	1281.81	8474.43	1767.28	2210.55	3609.8	1850.42	3175.54	TRUE
RAB3D	867.539	1.16993	0.341373	1.9132e-05	0.000179558	397.587	475.018	453.182	555.157	516.761	478.519	2972.26	949.643	707.341	1136.23	889.642	879.127	TRUE
ADAM19	1605.17	1.16954	0.372449	5.5341e-05	0.000430653	910.628	846.985	1078.63	956.937	860.625	573.131	5733.81	1324.97	1434.16	2279.42	1548.35	1714.34	TRUE
DYNLT4	22.732	1.16867	0.492199	0.000662374	0.00319455	18.7004	9.81443	13.7031	10.0028	7.72727	7.27785	79.5394	42.3596	18.591	17.4134	32.1557	15.4988	TRUE
DSCAM	15.4965	1.1682	0.714917	0.00436181	0.0142714	7.31755	4.90721	1.95759	0	8.69318	13.646	5.58171	56.1511	16.8204	4.35336	38.9766	27.5535	TRUE
GPR65	404.843	1.16779	0.708005	0.004226	0.013914	187.817	102.07	155.629	10.0028	255	269.281	1465.2	151.706	150.498	1510.61	171.497	428.801	TRUE
CDC42EP4	2133.44	1.16644	0.164977	3.73555e-14	3.24432e-12	1181.38	1669.43	1250.9	1183.67	1259.54	1124.43	3549.97	2152.46	3143.64	3051.7	2478.91	3555.26	TRUE
TSR1	1737.31	1.16502	0.345115	2.36458e-05	0.000214708	993.561	1010.89	972.923	855.242	835.511	1091.68	4276.99	1248.13	1698.86	4013.8	1105.96	2744.15	TRUE
PF4V1	3.0391	1.16396	1.02622	0.00944728	0.0265608	0	0.981443	0.978796	1.66714	0	0.909732	1.39543	21.6723	4.42642	1.74134	0.974416	1.72209	TRUE
STK26	186.551	1.16299	0.422151	0.000209328	0.00125988	106.511	86.3669	115.498	48.347	101.42	130.092	626.547	169.438	114.202	366.553	154.932	218.706	TRUE
ZDHHC9	1190.49	1.16208	0.268003	4.21566e-07	7.59001e-06	708.176	800.857	743.885	520.147	657.784	682.299	2587.12	937.822	1588.2	2260.26	985.134	1814.22	TRUE
DPH2	471.964	1.1614	0.430348	0.000251842	0.00146001	244.731	222.787	278.957	285.081	185.454	268.371	1437.29	256.128	493.988	1103.14	221.192	666.449	TRUE
DDX3X	14987.5	1.16117	0.2452	6.15403e-08	1.4611e-06	9971.38	6996.7	11588.9	5788.3	10167.2	7853.71	31172.5	15362.7	15175.5	25479.3	23087.8	17206.3	TRUE
CHIC2	478.231	1.16095	0.242099	4.55832e-08	1.12198e-06	302.459	262.045	317.13	293.416	252.102	245.628	1082.85	496.494	421.395	895.05	555.417	614.786	TRUE
TRMT10C	412.125	1.16079	0.299974	3.34058e-06	4.26464e-05	243.918	241.435	242.741	163.38	237.614	272.01	974.008	373.355	414.313	747.907	302.069	732.75	TRUE
IL13	5.23968	1.16072	0.828488	0.00690611	0.0206052	3.25224	0.981443	2.93639	1.66714	0.965909	0.909732	1.39543	2.95532	30.0996	3.48269	3.89766	10.3325	TRUE
CHD7	3200.98	1.15824	0.346374	2.72791e-05	0.000241421	1909.88	1805.85	1773.58	2287.31	1517.44	1342.76	9594.96	2838.09	3403.91	6278.41	2308.39	3351.19	TRUE
LMCD1	2438.41	1.15744	0.375266	7.01353e-05	0.000522493	1036.65	1156.14	991.52	2647.42	1098.24	1039.82	7069.24	2508.08	1842.27	4211.44	2371.73	3288.33	TRUE
ARHGAP30	1372.05	1.15527	0.53556	0.00126213	0.00534761	717.933	421.039	991.52	191.721	694.488	973.413	5454.73	844.236	913.612	2825.33	783.43	1653.21	TRUE
NRIP3	99.9913	1.15439	0.472731	0.000565096	0.0028124	43.9053	54.9608	35.2366	28.3414	58.9204	83.6953	265.131	57.1362	55.7729	258.589	73.0812	185.125	TRUE
ENDOU	37.137	1.15365	0.474992	0.000588751	0.00290169	10.5698	19.6289	7.83037	50.0142	16.4204	11.8265	36.2811	98.5107	48.6906	41.7922	73.0812	30.9976	TRUE
LPAR3	6.33531	1.15357	0.727691	0.00499813	0.0159166	4.06531	0.981443	3.91518	0	0.965909	4.54866	8.37257	5.91064	8.85283	26.9908	1.94883	9.4715	TRUE
MYO7B	30.3642	1.15332	0.479853	0.000634652	0.0030817	13.009	5.88866	14.6819	38.3442	14.4886	8.18758	66.9805	16.7468	43.3789	69.6537	42.8743	30.1366	TRUE
OGFRL1	6014.02	1.1525	0.253746	1.65573e-07	3.43908e-06	3900.25	3717.7	3279.94	2045.58	4205.57	3862.72	10489.4	5504.78	13169.5	8247.87	7571.21	6173.7	TRUE
LPL	6882.48	1.15137	0.455364	0.00044002	0.00229916	2940.84	6119.29	1507.35	876.915	4480.85	5440.19	8987.95	8457.14	17147.9	10643.1	11074.2	4913.99	TRUE
ELL	881.014	1.15085	0.415394	0.000206484	0.00124544	398.4	326.82	535.401	811.896	368.011	373.9	2635.96	569.392	933.089	1706.52	506.696	1406.09	TRUE
ARMC3	4.06086	1.14962	0.822668	0.00714225	0.0211666	1.62612	2.94433	0	3.33428	0.965909	0	4.18628	14.7766	0.885283	4.35336	8.76974	6.88836	TRUE
UTP15	791.663	1.14954	0.329658	1.63216e-05	0.000157232	452.875	468.148	469.822	366.77	368.011	538.561	2013.6	645.245	798.526	1733.51	542.75	1102.14	TRUE
SH2D5	9.74747	1.14698	0.780584	0.00634893	0.0192791	2.43918	0.981443	4.89398	8.33569	1.93182	3.63893	15.3497	4.92553	2.65585	58.335	4.87208	8.61045	TRUE
KCTD4	99.3066	1.14624	0.6353	0.00314831	0.0110749	37.4008	134.458	23.4911	11.67	36.7045	19.1044	30.6994	292.577	226.633	100.127	228.013	50.8017	TRUE
LHPP	529.192	1.1455	0.377974	8.79468e-05	0.000624646	278.88	593.773	309.299	188.387	201.875	161.932	711.668	564.466	1515.61	690.442	636.293	497.684	TRUE
RIPK4	51.1072	1.14414	0.697459	0.00456093	0.014794	21.1396	21.5917	14.6819	56.6827	8.69318	4.54866	237.223	13.7915	33.6408	109.705	17.5395	74.0499	TRUE
PKP2	854.721	1.14382	0.2603	3.4687e-07	6.46027e-06	704.924	583.958	600.981	485.137	296.534	317.496	1021.45	866.894	1524.46	1609.87	1185.86	1059.09	TRUE
SLAMF1	163.091	1.14381	0.719843	0.0050801	0.0161182	90.2498	30.4247	159.544	13.3371	46.3636	50.945	647.478	36.4489	99.1517	417.922	23.386	341.835	TRUE
ATP6V0B	991.447	1.14371	0.351735	4.03487e-05	0.000331532	512.228	537.831	565.744	326.759	669.375	690.486	2884.35	821.579	887.054	1896.32	795.123	1310.51	TRUE
TNFRSF10B	1645.44	1.14227	0.251752	1.77e-07	3.64033e-06	850.462	734.119	982.711	1305.37	912.784	997.066	3520.66	1905.2	1416.45	2780.92	1582.45	2757.07	TRUE
UTP3	722.9	1.14222	0.325301	1.52665e-05	0.000149473	424.418	413.187	416.967	338.429	387.329	465.783	1890.8	594.019	750.72	1292.95	448.231	1251.96	TRUE
METTL7B	44.3087	1.14198	0.532998	0.00135939	0.00566398	21.1396	28.4618	41.1094	1.66714	31.875	4.54866	68.376	50.2404	110.66	76.6191	41.8999	55.1069	TRUE
SNRPB	745.436	1.14194	0.312557	8.72226e-06	9.43718e-05	410.596	458.334	411.094	286.748	398.92	574.041	1749.87	607.811	639.175	1588.98	705.477	1114.19	TRUE
PIM3	1068.3	1.14143	0.274358	1.02136e-06	1.62893e-05	471.575	499.554	644.048	875.248	554.432	672.292	1837.78	920.09	1133.16	2220.21	984.16	2007.1	TRUE
PCTP	700.31	1.14067	0.22229	8.64627e-09	2.62552e-07	400.839	455.389	422.84	366.77	423.068	423.025	1660.56	690.56	1089.78	954.256	787.328	729.306	TRUE
PAG1	1730.53	1.13977	0.405239	0.000186444	0.0011435	1052.1	809.69	1126.59	593.501	1057.67	947.031	5107.27	1085.59	1948.51	3793.52	876.974	2367.88	TRUE
GP5	8.99125	1.1375	0.535235	0.00144093	0.00592709	2.43918	6.8701	1.95759	3.33428	8.69318	2.72919	25.1177	7.88085	7.96755	14.8014	9.74416	16.3599	TRUE
KCNK5	434.289	1.13737	0.339959	2.91762e-05	0.000255246	243.918	404.354	226.102	148.375	345.795	91.8829	467.468	606.826	949.024	547.652	640.191	539.876	TRUE
OXGR1	18.7692	1.13671	0.656035	0.00379767	0.0128107	4.87837	9.81443	4.89398	3.33428	17.3864	8.18758	5.58171	91.6149	31.8702	9.57739	16.5651	21.5261	TRUE
RAB8B	2676.77	1.13486	0.279265	1.60898e-06	2.36992e-05	1780.6	1652.75	1511.26	755.214	1803.35	1806.73	5182.62	2293.33	3389.75	5140.44	2578.3	4226.87	TRUE
SPOCD1	88.5965	1.13419	0.637706	0.00344339	0.0118688	37.4008	56.9237	35.2366	38.3442	40.5682	26.3822	417.233	18.717	30.9849	192.418	31.1813	137.767	TRUE
SLC51B	4.56318	1.13401	0.983372	0.0101252	0.0280435	2.43918	0.981443	0.978796	1.66714	0	0.909732	4.18628	0.985107	2.65585	31.3442	0	8.61045	TRUE
CXCL16	905.308	1.13397	0.514753	0.0011799	0.00506597	412.222	375.892	421.861	96.694	661.647	731.424	3036.45	532.943	753.376	1897.19	560.289	1383.7	TRUE
INSL3	9.64362	1.13264	0.846521	0.00818578	0.0237055	2.43918	0	7.83037	3.33428	0.965909	4.54866	37.6765	3.94043	2.65585	40.0509	1.94883	10.3325	TRUE
AFF2	672.358	1.13238	0.373418	9.13249e-05	0.000643718	338.233	336.635	336.706	598.503	251.136	362.073	2069.42	676.768	421.395	1244.19	699.63	733.611	TRUE
USP2	175.372	1.13224	0.34243	3.43641e-05	0.000291209	122.772	83.4226	155.629	98.3612	85.9659	44.5768	226.059	190.126	385.984	185.453	148.111	377.999	TRUE
OSGIN2	1354.25	1.13183	0.182013	1.50033e-11	8.24539e-10	918.759	1044.25	935.729	596.836	739.886	680.479	1834.99	1463.87	1923.72	2477.06	1977.09	1658.37	TRUE
PHTF1	777.65	1.131	0.448429	0.000476249	0.00244874	374.008	323.876	413.052	483.47	351.591	499.443	2896.91	417.685	508.153	1591.59	559.315	912.708	TRUE
EBNA1BP2	770.733	1.12984	0.334163	2.62644e-05	0.000234497	418.726	472.074	465.907	435.123	357.386	460.324	2056.86	621.602	740.982	1687.36	531.057	1001.4	TRUE
SLAMF9	2.1407	1.12829	1.01503	0.0106007	0.0291199	0	0.981443	0.978796	0	0	0.909732	1.39543	2.95532	0.885283	12.1894	1.94883	3.44418	TRUE
MMP9	702.76	1.12817	0.856118	0.00852961	0.0244734	286.197	17.666	600.981	8.33569	144.886	315.677	3742.54	552.645	341.719	1319.94	469.668	632.868	TRUE
DDX60L	2960.4	1.1274	0.440256	0.000428412	0.00224688	1449.69	1232.69	1491.68	1972.22	1562.84	1669.36	11060.2	1704.23	1848.47	5787.35	2133.97	3612.09	TRUE
PACSIN2	2784.37	1.12731	0.350303	4.82909e-05	0.00038472	1412.29	1535.96	1565.09	2140.61	1303.01	1395.53	8344.66	2023.41	2917.01	5427.77	2132.02	3215.14	TRUE
LY96	225.425	1.1273	0.518934	0.00130588	0.00549149	90.2498	84.4041	103.752	55.0156	183.523	153.745	900.051	132.004	117.743	491.059	155.907	237.649	TRUE
NTMT1	357.523	1.12715	0.255396	3.41059e-07	6.37328e-06	204.891	208.066	213.377	213.394	237.614	184.676	761.903	324.1	397.492	735.717	307.915	501.128	TRUE
MYBPC1	7.5393	1.12712	0.560701	0.00199855	0.00772417	1.62612	1.96289	6.85157	1.66714	3.86363	5.45839	5.58171	19.7021	10.6234	8.70671	17.5395	6.88836	TRUE
RPGR	1005.89	1.12703	0.327153	2.08463e-05	0.00019316	482.145	459.315	520.719	1128.65	395.057	441.22	2351.3	1030.42	947.253	1908.51	1223.87	1182.22	TRUE
TP53BP2	2069.15	1.12688	0.230354	3.24878e-08	8.33938e-07	1265.12	1136.51	1300.82	1362.05	1180.34	1144.44	4748.64	2053.95	2029.95	3420.87	2058.94	3128.18	TRUE
FAM177A1	1427.31	1.12658	0.145935	3.43808e-16	4.00202e-14	914.694	1003.03	788.909	898.588	774.659	877.891	2493.63	1592.92	1678.5	2393.48	1823.13	1888.27	TRUE
SIPA1L2	5635.4	1.1245	0.35934	6.69454e-05	0.000504106	3563.65	4442.01	3000.01	2859.14	2993.35	1989.58	15293.9	5090.05	4646.85	13052.2	4476.47	6217.61	TRUE
FAM72A	31.5517	1.12375	0.296225	5.30449e-06	6.22414e-05	18.7004	22.5732	13.7031	15.0042	17.3864	20.9238	55.8171	55.166	30.0996	26.1201	57.4905	45.6354	TRUE
CYTH4	2901.49	1.12183	0.596156	0.00278623	0.0100566	1302.52	982.424	1472.11	911.925	1573.47	1830.38	12761.2	907.283	1296.05	7671.49	926.669	3182.42	TRUE
TOMM40	719.376	1.12063	0.393039	0.000174902	0.00108341	390.269	371.967	425.776	403.447	330.341	437.581	1934.06	449.209	698.489	1771.82	367.355	1052.2	TRUE
DPH3	741.501	1.12028	0.256055	4.20297e-07	7.57528e-06	546.377	484.833	496.249	216.728	402.784	474.88	1516.83	813.698	842.79	1348.67	823.381	930.79	TRUE
MGAM2	314.174	1.12015	0.970635	0.0105187	0.0289278	18.7004	433.798	11.7455	13.3371	7.72727	2.72919	884.701	102.451	700.259	236.823	739.582	618.231	TRUE
CEP85	483.607	1.1189	0.279581	2.2485e-06	3.11226e-05	254.488	390.614	320.066	288.415	198.977	241.989	632.129	623.573	1236.74	713.951	488.182	414.163	TRUE
ELOVL2	124.434	1.11885	0.427579	0.000370808	0.00199167	85.3714	111.884	57.7489	10.0028	73.4091	59.1326	106.052	166.483	327.555	184.582	171.497	139.489	TRUE
HAMP	27.6128	1.11831	0.563842	0.00218948	0.00829566	8.94367	12.7588	14.6819	10.0028	21.25	11.8265	13.9543	37.4341	30.9849	33.0855	10.7186	125.713	TRUE
PACRG	33.4533	1.1182	0.310354	1.16928e-05	0.000120316	24.3918	29.4433	18.5971	18.3385	12.5568	11.8265	44.6537	68.9575	60.1993	38.3095	38.0022	36.1639	TRUE
HLA-G	22.1099	1.11753	0.355234	6.47483e-05	0.000490647	17.8873	6.8701	18.5971	11.67	5.79545	12.7362	47.4445	26.5979	22.1321	35.6975	26.3092	33.5808	TRUE
RFX2	502.83	1.11689	0.35822	7.16277e-05	0.00053172	218.713	189.418	296.575	540.153	217.329	228.343	1345.19	532.943	586.058	577.255	378.073	923.902	TRUE
CEBPZ	2278.31	1.1164	0.291744	4.76789e-06	5.72692e-05	1413.1	1349.48	1353.67	1038.63	1395.74	1388.25	5195.18	2154.43	1890.08	4962.83	1873.8	3324.5	TRUE
PFDN2	329.311	1.11584	0.314914	1.49095e-05	0.000146788	191.069	189.418	207.505	123.368	197.045	223.794	752.135	312.279	309.849	697.408	226.064	521.794	TRUE
KLF6	9007.74	1.11433	0.241544	1.38958e-07	2.96714e-06	6601.24	5343.95	7193.17	5344.85	4134.09	3574.34	17775	12428.1	7078.73	13650.4	12289.3	12679.8	TRUE
RBBP8	606.252	1.11297	0.327084	2.58088e-05	0.000231357	350.429	398.466	301.469	240.068	342.898	441.22	1423.34	531.958	483.365	1291.21	465.771	1004.84	TRUE
RAB17	20.1708	1.1126	0.413841	0.000302705	0.00168457	8.94367	13.7402	6.85157	20.0057	13.5227	3.63893	44.6537	25.6128	13.2793	31.3442	31.1813	29.2755	TRUE
C1orf194	1.23574	1.11225	1.05603	0.0114298	0.0310564	0	0	0	0	0.965909	0	5.58171	0.985107	1.77057	1.74134	2.92325	0.861045	TRUE
ADGRG1	1112.83	1.11224	0.404892	0.0002519	0.00146001	517.92	438.705	607.832	1225.35	337.102	509.45	3178.78	851.132	1171.23	1788.36	779.533	1948.55	TRUE
ARHGDIB	2900.45	1.11015	0.438555	0.000493892	0.00251477	1586.28	1152.21	1727.57	716.869	1940.51	2136.96	10822.9	2542.56	1794.47	4676.38	2367.83	3340.86	TRUE
AQP6	6.63948	1.11006	0.779632	0.0075532	0.0221612	0.813061	0.981443	4.89398	5.00142	1.93182	1.81946	1.39543	4.92553	20.3615	26.9908	1.94883	8.61045	TRUE
RIOK1	803.511	1.10835	0.359969	8.45955e-05	0.000608111	464.258	475.018	474.716	416.785	402.784	470.331	2044.3	485.658	931.318	1848.44	468.694	1159.83	TRUE
VPS37B	769.601	1.10738	0.293632	6.21692e-06	7.06495e-05	469.136	373.93	494.292	588.5	398.92	365.712	2041.51	777.249	643.601	1387.85	799.021	895.487	TRUE
NETO2	78.3291	1.10689	0.52622	0.00165988	0.00665939	50.4098	31.4062	65.5793	11.67	27.0454	46.3963	221.873	25.6128	100.037	208.961	46.772	104.187	TRUE
PUS1	373.468	1.10655	0.443282	0.000554639	0.0027727	182.939	165.864	188.908	353.433	112.045	188.314	1014.48	165.498	493.103	752.26	194.883	669.893	TRUE
ALDH1A2	326.604	1.10588	0.384972	0.000171414	0.00106732	75.6147	188.437	95.922	396.779	144.886	184.676	792.603	344.787	378.016	461.456	379.048	477.019	TRUE
XKR8	262.805	1.10571	0.384133	0.000168255	0.00105274	132.529	125.625	147.798	148.375	164.204	152.835	976.799	188.155	219.55	362.199	259.195	276.396	TRUE
EAF1	1015.96	1.10534	0.309453	1.39082e-05	0.000138191	617.113	571.2	691.03	393.445	580.511	669.562	2361.06	872.805	951.68	2181.03	781.481	1520.61	TRUE
CLEC6A	5.21825	1.10488	0.679426	0.00518505	0.0163707	3.25224	0	5.87277	0	0.965909	2.72919	6.97714	4.92553	6.19698	12.1894	4.87208	14.6378	TRUE
GUCY2F	1.61733	1.10381	1.02631	0.0116072	0.0314186	0.813061	0.981443	0	0	0	0	5.58171	2.95532	3.54113	2.61201	2.92325	0	TRUE
GNAT1	2.49611	1.10172	0.938566	0.0108866	0.0298172	0	0	1.95759	1.66714	0	0.909732	4.18628	0	6.19698	5.22403	2.92325	6.88836	TRUE
BST1	423.87	1.10143	0.355879	8.2092e-05	0.000595167	255.301	275.785	141.925	163.38	222.159	373.9	1254.49	377.296	337.293	677.382	511.568	495.962	TRUE
SLC22A1	44.2145	1.10072	0.39207	0.000215747	0.00128943	19.5135	23.5546	30.3427	26.6742	18.3523	27.2919	150.706	41.3745	36.2966	55.723	37.0278	63.7174	TRUE
ILF2	2226.34	1.09866	0.331103	3.73493e-05	0.000311157	1378.95	1319.06	1347.8	701.865	1291.42	1612.04	5316.58	1811.61	1975.95	4881.85	1846.52	3232.36	TRUE
MX1	2348.78	1.09849	0.192333	4.06424e-10	1.68626e-08	1641.57	1013.83	1464.28	1247.02	1677.78	1582.02	3859.75	3862.6	2022.87	3036.9	3443.59	3333.11	TRUE
GRWD1	758.54	1.09838	0.38105	0.000170335	0.00106298	400.026	418.095	476.674	436.79	353.523	444.859	2076.4	451.179	820.658	1657.76	394.638	1171.88	TRUE
MRPL32	960.422	1.09762	0.248259	3.76148e-07	6.88317e-06	556.947	649.715	596.087	495.14	595.966	552.207	2101.51	921.075	968.5	1824.93	830.202	1432.78	TRUE
C7orf61	14.1181	1.09411	0.429976	0.00049969	0.00253812	8.94367	8.83298	7.83037	11.67	4.82954	4.54866	13.9543	8.86596	22.1321	36.5682	21.4371	19.804	TRUE
PLIN3	1007.61	1.09401	0.413946	0.00037084	0.00199167	581.339	552.552	538.338	350.099	614.318	656.826	2468.51	552.645	797.64	2914.14	637.268	1427.61	TRUE
SESN2	399.279	1.09359	0.444009	0.000637242	0.00309159	200.013	179.604	221.208	200.057	201.875	274.739	1416.36	199.977	276.208	916.817	319.608	384.887	TRUE
JPT1	279.246	1.09331	0.459064	0.000806902	0.0037342	157.734	129.55	184.014	50.0142	140.057	221.065	870.747	168.453	189.451	644.297	227.039	368.527	TRUE
PITPNC1	781.381	1.09255	0.397765	0.000269481	0.00153914	383.765	312.099	517.783	553.49	306.193	511.269	2308.04	428.521	1026.93	1691.71	529.108	807.661	TRUE
RAB5IF	45.3876	1.0925	0.411686	0.000360499	0.0019455	25.2049	16.6845	28.3851	23.3399	15.4545	39.1185	113.03	26.5979	45.1495	96.6445	34.1045	80.9383	TRUE
SEH1L	1220.47	1.09054	0.299343	1.11755e-05	0.00011635	775.66	719.397	791.846	700.198	616.25	680.479	2803.41	889.551	1320.84	2578.06	916.925	1852.97	TRUE
SPRY1	1581.57	1.08983	0.167247	2.68977e-12	1.74752e-10	965.103	977.517	1160.85	906.923	962.045	912.461	2726.67	1703.25	1800.67	2928.07	2111.56	1823.69	TRUE
HSPA9	4927.22	1.08947	0.268556	2.01982e-06	2.86675e-05	3041.66	3033.64	3057.76	2037.24	2897.73	3509.74	9918.7	4702.9	4730.95	11136.8	4546.62	6512.95	TRUE
SEC14L2	209.88	1.08891	0.164655	1.40794e-12	9.43994e-11	146.351	134.458	130.18	101.695	126.534	140.099	322.344	229.53	309.849	367.423	225.09	285.006	TRUE
RGS7	37.5043	1.08877	0.369921	0.000144177	0.000927712	26.831	25.5175	26.4275	16.6714	23.1818	7.27785	58.608	38.4192	66.3963	26.1201	83.7998	50.8017	TRUE
SERPINE2	2030.97	1.08741	0.47942	0.00112907	0.00490171	1297.65	1284.71	1790.22	191.721	1174.54	604.062	5497.98	1406.73	2323.87	3790.03	1485.01	3525.12	TRUE
ARL13B	1163.67	1.08738	0.215466	1.76554e-08	4.95711e-07	811.435	748.841	796.74	620.175	635.568	643.18	1939.64	876.745	1303.14	2215.86	1613.63	1759.12	TRUE
FBXO5	137.373	1.08638	0.197375	1.44391e-09	5.36647e-08	78.8669	76.5525	105.71	50.0142	88.8636	103.709	178.615	192.096	162.892	255.107	166.625	189.43	TRUE
PLIN5	190.073	1.08596	0.712657	0.00669049	0.0201015	19.5135	41.2206	18.5971	156.711	75.3409	156.474	936.332	32.5085	142.531	435.336	61.3882	204.929	TRUE
NFKB1	2602.23	1.08446	0.331212	4.63638e-05	0.000372199	1655.39	1474.13	1657.1	1151.99	1477.84	1581.11	6162.21	2156.4	2079.53	5449.53	1719.84	4661.7	TRUE
PUS7	632.789	1.08405	0.34601	7.67586e-05	0.000562829	374.008	347.431	415.988	398.446	273.352	360.254	1664.75	498.464	575.434	1496.68	455.052	733.611	TRUE
CCDC73	7.99961	1.08372	0.515055	0.00177091	0.00701231	7.31755	7.85154	0.978796	1.66714	2.89773	2.72919	15.3497	17.7319	8.85283	8.70671	10.7186	11.1936	TRUE
RASSF3	1690.52	1.08356	0.329698	4.44978e-05	0.000359977	692.728	1097.25	747.8	1008.62	1174.54	1131.71	5026.33	1820.48	1481.08	2962.89	1486.96	1655.79	TRUE
CRYAB	4206.29	1.08342	0.280628	4.76959e-06	5.72692e-05	2995.32	4117.15	2178.8	1212.01	2474.66	1976.85	4849.11	6587.41	7951.62	6374.19	5736.39	4021.94	TRUE
WARS1	3333.51	1.08299	0.380263	0.000201416	0.00121794	2300.96	1745.99	2731.82	1111.98	1251.82	2051.44	9280.99	2749.43	2211.44	6722.45	2839.45	5004.4	TRUE
RASSF2	6342.76	1.08237	0.400115	0.000318109	0.00175572	4291.34	4351.72	3112.57	1021.96	3534.26	4717.87	20060.7	5732.34	6291.71	9053.24	6379.5	7566.01	TRUE
KCNG3	127.849	1.08227	0.26473	1.82059e-06	2.63302e-05	100.007	108.94	64.6005	55.0156	85	43.6671	160.474	133.975	209.812	224.633	216.32	131.74	TRUE
IL27	7.88887	1.08214	0.685138	0.00605411	0.0185485	2.43918	1.96289	1.95759	10.0028	2.89773	1.81946	30.6994	7.88085	5.3117	17.4134	1.94883	10.3325	TRUE
RHOBTB3	4619.82	1.08101	0.232686	1.39316e-07	2.97102e-06	3022.96	3843.33	2398.05	1518.76	3141.14	2897.5	6732.94	5375.73	8834.24	7071.59	5865.01	4736.61	TRUE
RPL22L1	396.806	1.08046	0.388917	0.000254443	0.00147322	242.292	213.954	224.144	135.038	239.545	270.19	997.731	303.413	224.862	1049.16	342.994	518.349	TRUE
ZNF367	121.797	1.07952	0.365722	0.000145003	0.000931599	81.3061	73.6082	79.2825	53.3484	34.7727	90.0634	262.34	112.302	83.2166	313.442	123.751	154.127	TRUE
HS6ST3	59.8687	1.07948	0.383378	0.000226397	0.00134047	18.7004	51.035	26.4275	73.3541	13.5227	20.9238	89.3074	96.5405	66.3963	92.2912	69.1835	100.742	TRUE
CKLF	68.534	1.07925	0.537718	0.00229851	0.00863577	43.0922	35.3319	36.2154	26.6742	37.6704	24.5628	315.367	30.5383	53.117	116.67	28.2581	74.911	TRUE
ARHGEF16	256.117	1.07791	0.478798	0.00121751	0.00519286	147.164	326.82	149.756	70.0198	76.3068	32.7503	199.546	569.392	468.315	215.056	431.666	386.609	TRUE
ITM2C	1550.71	1.07786	0.345887	8.33494e-05	0.000601422	878.919	1679.25	985.647	296.751	871.25	617.708	2167.1	2476.56	3012.62	1647.31	2404.86	1570.55	TRUE
RAB39B	38.5261	1.07758	0.456171	0.000895788	0.00407137	22.7657	16.6845	33.2791	10.0028	26.0795	12.7362	139.543	30.5383	55.7729	49.6283	28.2581	37.025	TRUE
RLIM	4069.15	1.07595	0.226216	8.28446e-08	1.89188e-06	2709.93	2731.35	2513.55	1895.54	2512.33	2529.96	8408.85	4124.64	3664.19	7749.85	4800.95	5188.66	TRUE
IGF2R	9742.36	1.07577	0.378747	0.000211946	0.00127289	4986.5	4697.18	5711.27	6633.54	5232.33	5587.57	36180.6	7345.94	8428.78	13774	8508.6	9821.95	TRUE
PPP1CB	5236.03	1.0748	0.25917	1.45609e-06	2.16566e-05	3087.19	3541.04	2818.93	3027.52	3293.75	3119.47	11911.4	6044.61	4849.58	10842.5	4617.76	5678.6	TRUE
DHX34	717.08	1.07477	0.4384	0.000700156	0.00334264	335.794	253.212	395.433	696.864	334.204	307.489	2605.26	432.462	664.848	1166.7	463.822	948.872	TRUE
STX3	1601.12	1.07437	0.424089	0.000551585	0.00276155	838.266	720.379	685.157	1220.35	938.863	836.043	6137.09	1162.43	1092.44	2760.9	1190.74	1630.82	TRUE
ODF3L1	30.4512	1.0741	0.435494	0.000672102	0.0032338	11.3829	12.7588	29.3639	15.0042	20.2841	10.007	46.0491	42.3596	26.5585	14.8014	80.8765	55.968	TRUE
METRNL	1255.02	1.07381	0.259133	1.48372e-06	2.2048e-05	679.719	803.801	777.164	863.578	627.841	777.82	2589.91	1032.39	1520.03	2060.88	977.339	2349.79	TRUE
SPTLC3	633.007	1.07252	0.234658	2.09163e-07	4.15402e-06	343.925	581.014	334.748	301.752	356.42	393.004	813.534	1064.9	1062.34	757.484	1088.42	498.545	TRUE
HAT1	917.414	1.07226	0.265955	2.43504e-06	3.313e-05	630.122	583.958	544.21	333.428	557.329	650.458	1941.04	962.449	744.523	1805.77	1033.86	1221.82	TRUE
APOA1	33.8321	1.07043	0.376669	0.000215074	0.00128707	23.5788	39.2577	16.6395	8.33569	17.3864	8.18758	41.8628	73.883	53.117	44.4042	38.0022	41.3302	TRUE
IFI16	6117.58	1.06898	0.335274	6.70268e-05	0.000504283	3669.34	3064.06	3954.33	3322.61	3715.85	3517.02	16927.9	4246.79	4591.08	12284.3	5394.37	8723.25	TRUE
RPS10	88.924	1.06874	0.355813	0.000126911	0.000833901	48.7837	45.1464	50.8974	66.6855	36.7045	57.3131	206.523	53.1958	108.005	183.712	59.4394	150.683	TRUE
CDV3	5355.47	1.06801	0.27891	5.81952e-06	6.68129e-05	3550.64	3139.63	3137.04	2000.57	3434.77	3923.67	11686.7	4600.45	5405.54	10308.7	4731.76	8346.11	TRUE
EIF5	6887.72	1.06784	0.232568	1.93563e-07	3.91376e-06	4422.24	4635.35	4189.25	3075.87	4419.03	4489.53	14174.8	7332.15	6043.83	13362.2	7618.96	8889.43	TRUE
TIMM8A	141.766	1.06752	0.380432	0.000243867	0.00142627	87.8106	80.4783	77.3249	66.6855	69.5454	96.4315	343.275	75.8532	159.351	330.855	82.8253	230.76	TRUE
RNF151	4.08047	1.06746	0.705637	0.00717398	0.0212419	0.813061	0.981443	0	1.66714	5.79545	0.909732	9.76799	2.95532	4.42642	6.96537	7.79533	6.88836	TRUE
JUND	2189.14	1.06658	0.231724	1.84486e-07	3.77386e-06	1492.78	1067.81	1951.72	1375.39	1248.92	891.537	2474.09	3567.07	2244.19	2328.18	3966.85	3661.17	TRUE
GNAI3	3046.91	1.06638	0.258214	1.63431e-06	2.39671e-05	1968.42	1976.63	1862.65	1373.72	1914.43	1939.55	7034.35	2955.32	2371.67	5441.7	3396.81	4327.61	TRUE
NANS	583.41	1.06558	0.303775	2.10262e-05	0.000194612	360.999	283.637	427.734	245.069	328.409	417.567	1413.57	527.032	506.382	1229.39	552.494	708.64	TRUE
FOXO3	4989.98	1.06447	0.245074	6.32413e-07	1.09043e-05	3214.03	2898.2	3300.5	3034.19	3185.57	2571.81	10730.8	3870.48	7947.19	7448.59	4137.37	7541.04	TRUE
SELENOK	671.084	1.06376	0.239561	4.04899e-07	7.32928e-06	483.771	471.092	417.946	236.734	395.057	447.588	1119.13	990.032	544.449	1312.97	799.021	835.214	TRUE
ACVR1B	1186.15	1.06307	0.358673	0.000148177	0.000949079	659.393	617.327	688.093	783.555	616.25	706.861	3167.62	649.185	1812.18	1945.95	643.114	1944.24	TRUE
LY6D	3.28078	1.06285	0.977569	0.0130203	0.0345654	0	4.90721	0	0	0	0	2.79086	5.91064	13.2793	7.83604	2.92325	1.72209	TRUE
UGT8	1244.11	1.0626	0.548794	0.00287191	0.0103103	933.394	1643.92	547.147	153.377	282.045	134.64	1205.65	2386.91	2984.29	1627.28	1981.96	1048.75	TRUE
BIN3	1087.62	1.06211	0.290161	1.18e-05	0.000121196	627.683	623.216	691.03	811.896	545.738	584.957	2754.57	1000.87	912.727	2018.22	952.979	1527.49	TRUE
BCL6	4697.99	1.06105	0.394531	0.000360212	0.00194519	1864.35	2124.82	1681.57	5606.59	2218.69	2277.97	12973.3	3925.65	4455.63	9793.31	4090.6	5363.45	TRUE
IFNGR1	4036.32	1.05999	0.324236	5.21253e-05	0.000409815	2526.99	2319.15	2308	1443.74	2800.17	2760.13	11149.5	3312.91	3614.61	7801.22	3899.61	4499.82	TRUE
CDC37L1	762.648	1.05894	0.177723	1.14388e-10	5.31126e-09	483.771	511.332	462.97	410.116	532.216	465.783	1366.12	821.579	1018.96	1384.37	769.788	924.763	TRUE
PDK4	7503.05	1.05873	0.421825	0.000623458	0.00303703	1528.55	7308.8	1493.64	4132.84	4676.93	5602.13	7896.72	5709.68	18059.8	14773.6	10520.8	8333.2	TRUE
HSPA8	13573.9	1.05839	0.344998	0.000106286	0.00072569	9214.42	7645.44	9081.27	3349.28	7418.18	10364.6	30700.8	11552.3	11990.3	31525.3	12994.8	17049.6	TRUE
CABP5	1.00734	1.05648	1.1273	0.0136964	0.0359842	0	0	0	0	0	0	0	3.94043	1.77057	0.870671	2.92325	2.58314	TRUE
CSNK1D	2559.42	1.05617	0.323736	5.42553e-05	0.000424173	1354.56	1223.86	1605.22	2297.32	1252.78	1263.62	7257.62	1979.08	2747.92	4227.11	2221.67	3282.31	TRUE
NCR1	32.9745	1.05592	0.610979	0.00474035	0.0152657	12.1959	6.8701	23.4911	8.33569	12.5568	28.2017	104.657	12.8064	23.0174	123.635	17.5395	22.3872	TRUE
USP32	3221.38	1.05579	0.308322	3.00516e-05	0.000261268	2057.86	2017.85	2030.02	1692.15	1785	1839.48	8418.61	2639.1	2632.83	6718.1	2856.99	3968.56	TRUE
RRAGD	436.304	1.05508	0.356936	0.000156907	0.000995489	182.126	343.505	152.692	88.3583	349.659	385.726	909.819	608.796	670.16	578.126	611.933	354.751	TRUE
AOC2	100.244	1.05471	0.395353	0.000393887	0.00209398	32.5224	31.4062	44.0458	116.7	43.4659	70.9591	291.644	92.6	133.678	138.437	103.288	104.187	TRUE
INPP1	558.097	1.05424	0.248321	1.03703e-06	1.64477e-05	361.812	302.284	389.561	330.093	319.716	338.42	989.358	406.849	756.032	949.903	479.413	1073.72	TRUE
LYAR	365.379	1.05145	0.312143	3.76457e-05	0.000313005	234.162	205.121	220.229	185.052	225.057	224.704	813.534	288.636	323.128	846.293	271.862	546.764	TRUE
SRSF3	5394.08	1.05143	0.164949	8.5846e-12	4.99636e-10	3889.68	3604.84	3909.31	2725.77	3017.5	3299.6	8382.33	6292.86	5369.24	9512.96	7794.35	6930.56	TRUE
SMN1	118.327	1.05075	0.250167	1.29154e-06	1.96783e-05	71.5494	62.8123	79.2825	56.6827	85.9659	75.5077	221.873	127.079	106.234	244.659	116.93	171.348	TRUE
UBE2D3	7520.39	1.05057	0.24294	7.38945e-07	1.24987e-05	4804.38	4677.56	4565.1	3834.42	4874.94	4876.16	16580.5	7258.27	6773.3	14720.4	7779.74	9499.91	TRUE
KLHL21	2118.91	1.05043	0.341285	0.000106017	0.000724571	1100.88	1199.32	1084.51	1612.12	1183.24	1209.94	5786.84	1573.22	1951.16	3610.67	1335.92	3779.13	TRUE
NOL10	1144.46	1.0501	0.326407	6.5383e-05	0.000494562	716.307	684.065	725.288	720.204	528.352	652.278	2954.12	805.817	1141.13	2423.95	824.356	1557.63	TRUE
LTB4R	477.997	1.04961	0.463791	0.00128946	0.00543336	226.031	175.678	276.02	271.744	249.204	333.871	2086.16	330.996	323.128	691.313	291.35	480.463	TRUE
ARL4D	802.511	1.04886	0.36597	0.000215753	0.00128943	641.505	376.874	589.235	325.092	344.829	479.429	1885.22	376.311	1320.84	988.212	645.063	1657.51	TRUE
CSKMT	91.427	1.04773	0.409401	0.000560245	0.00279323	57.7273	45.1464	45.0246	50.0142	40.5682	66.4104	246.991	43.3447	74.3638	233.34	77.9533	116.241	TRUE
B3GNTL1	379.339	1.04758	0.541425	0.00301069	0.0106805	146.351	160.957	197.717	331.761	141.989	161.932	1825.22	134.96	263.814	558.971	190.985	437.411	TRUE
BID	357.642	1.04738	0.378369	0.000296335	0.00165738	186.191	158.012	206.526	116.7	200.909	350.247	944.704	281.741	252.306	699.149	301.094	594.121	TRUE
UTP11	679.304	1.04633	0.265185	3.96532e-06	4.91254e-05	433.362	464.222	415.988	295.083	391.193	472.151	1551.72	557.57	734.785	1278.15	642.14	915.291	TRUE
AKR1B1	1459.22	1.04631	0.28349	1.1231e-05	0.000116638	756.147	1381.87	744.864	501.809	926.306	953.399	1507.06	1862.84	3454.38	2113.12	1967.35	1341.51	TRUE
ENO1	7779.56	1.04627	0.318027	5.124e-05	0.000404371	4964.55	4959.23	4621.87	2492.37	3956.36	6553.71	16671.2	6195.34	8295.11	16205.8	6141.74	12297.5	TRUE
POMP	845.657	1.04571	0.271611	5.91878e-06	6.76743e-05	539.059	493.666	521.698	286.748	530.284	696.854	1731.73	927.97	763.114	1680.4	831.177	1145.19	TRUE
VDR	289.972	1.0454	0.530681	0.00278286	0.0100466	165.864	69.6824	260.36	65.0184	132.329	186.495	986.567	107.377	207.156	733.976	162.727	402.108	TRUE
MOB3C	1305.21	1.04523	0.272362	6.24103e-06	7.08274e-05	861.032	720.379	867.213	711.868	762.102	815.119	3294.6	978.211	1346.52	1858.01	1257	2190.5	TRUE
DOCK8	2996.05	1.04405	0.364729	0.000222219	0.00131946	1883.05	1225.82	2376.52	1175.33	1708.69	1955.01	10144.8	2504.14	2392.04	3568.88	2952.48	4065.86	TRUE
HMGCR	1509.9	1.04393	0.316899	5.09525e-05	0.000402292	1337.49	890.168	1220.56	425.12	731.193	748.709	3383.91	1374.22	1687.35	2229.79	1394.39	2695.93	TRUE
E2F6	432.458	1.04359	0.185016	8.33012e-10	3.25477e-08	259.366	270.878	253.508	311.755	244.375	294.753	717.25	448.224	551.532	800.147	408.28	629.424	TRUE
POLD4	222.563	1.04182	0.376426	0.000303078	0.00168553	96.7543	115.81	112.562	223.397	99.4886	115.536	591.661	172.394	123.054	451.878	280.632	287.589	TRUE
SLC50A1	388.758	1.0411	0.301179	2.83687e-05	0.000249353	255.301	186.474	219.25	165.047	220.227	344.788	788.417	383.206	316.046	856.741	344.943	584.65	TRUE
LRFN1	47.2797	1.04069	0.572769	0.00405406	0.013491	16.2612	11.7773	33.2791	21.6728	33.8068	20.9238	234.432	23.6426	32.7555	54.8523	18.5139	65.4395	TRUE
MSX2	32.5772	1.04012	0.250909	1.73252e-06	2.52745e-05	19.5135	23.5546	22.5123	16.6714	16.4204	20.0141	62.7942	39.4043	51.3464	49.6283	31.1813	37.886	TRUE
BCL10	681.153	1.03982	0.257545	2.7711e-06	3.66535e-05	439.053	381.781	430.67	298.418	417.273	527.644	1611.72	737.845	550.646	1103.14	740.556	935.095	TRUE
PLAGL2	511.503	1.03852	0.284274	1.34997e-05	0.000134536	321.159	283.637	344.536	343.431	295.568	262.912	1159.6	366.46	758.688	831.491	358.585	811.966	TRUE
SELENOS	965.684	1.03787	0.192907	3.78397e-09	1.24367e-07	685.41	646.771	769.333	425.12	486.818	629.534	1596.37	1093.47	1264.18	1625.54	957.851	1407.81	TRUE
PINX1_0	149.336	1.03774	0.240917	8.5091e-07	1.39559e-05	87.8106	106.977	105.71	81.6898	79.2045	90.0634	284.667	152.692	184.139	295.158	119.853	204.068	TRUE
WDR3	1391.96	1.03772	0.386555	0.000398268	0.00211459	806.557	818.523	839.807	633.513	768.863	874.252	3769.05	744.741	1368.65	3340.77	790.251	1948.55	TRUE
SHROOM3	1562.36	1.03768	0.404674	0.000572148	0.00283403	929.329	1855.91	1014.03	541.82	648.125	268.371	1514.04	2902.12	3329.55	1565.47	2620.2	1559.35	TRUE
ZNF410	185.846	1.03726	0.255308	2.51611e-06	3.39574e-05	119.52	97.1628	118.434	173.382	102.386	74.598	246.991	236.426	183.254	235.081	426.794	216.122	TRUE
BBOX1	15.3824	1.03609	0.402802	0.000562031	0.00280047	17.8873	10.7959	8.80916	1.66714	3.86363	7.27785	18.1406	20.6872	20.3615	20.8961	29.2325	24.9703	TRUE
CFAP45	60.4859	1.03577	0.43949	0.00104431	0.00460289	21.1396	17.666	19.5759	86.6912	25.1136	30.9309	175.824	77.8234	48.6906	67.0417	76.9788	78.3551	TRUE
HLA-C	8901.26	1.03444	0.377619	0.000340476	0.00185475	5515.81	4835.57	6852.55	3712.72	4023.01	5605.77	30025.4	7424.75	6288.17	14881.5	6905.68	10744.1	TRUE
FYB1	2399.65	1.03419	0.465156	0.00150906	0.00616798	1596.04	676.214	2010.45	420.119	1441.14	1588.39	7723.69	1930.81	1452.75	5162.21	2024.84	2769.12	TRUE
CADM4	2171.03	1.03397	0.428616	0.000899352	0.00408314	1433.43	3012.05	1110.93	411.783	738.92	485.797	3171.81	2910.01	3218.89	4330.72	2299.62	2928.42	TRUE
GRK6	884.816	1.03315	0.428764	0.000908902	0.0041198	502.472	345.468	673.411	568.494	390.227	452.137	3231.81	589.094	635.633	1683.88	551.519	993.646	TRUE
IPO7	4201.7	1.033	0.325038	8.05807e-05	0.000585476	2486.34	2560.58	2487.12	1865.53	2738.35	2764.67	9879.63	2912.96	3958.1	9747.17	3126.9	5893	TRUE
MAL	1279.19	1.0322	0.462359	0.00148249	0.00607271	914.694	1506.51	754.652	148.375	608.522	201.051	1392.64	2035.23	2590.34	2012.12	1660.4	1525.77	TRUE
RIPK2	453.931	1.03193	0.200843	1.46123e-08	4.17971e-07	299.206	270.878	299.511	223.397	280.114	337.51	736.786	686.619	334.637	740.071	646.038	592.399	TRUE
YOD1	938.107	1.03134	0.28959	1.99259e-05	0.000185657	582.965	610.457	499.186	451.794	625.909	624.076	2617.82	935.851	916.268	1538.48	804.867	1049.61	TRUE
SKIL	3834.49	1.03113	0.19634	7.95774e-09	2.43853e-07	2904.25	2230.82	2486.14	2085.59	2494.94	2298.89	7408.33	3299.12	4430.84	6158.26	4428.72	5787.95	TRUE
RIMS1	204.842	1.03006	0.29409	2.50802e-05	0.000225897	108.137	146.235	92.9856	68.3527	95.625	226.523	406.069	249.232	256.732	193.289	297.197	317.726	TRUE
POU3F1	127.524	1.03001	0.623993	0.00602105	0.0184641	91.8759	137.402	80.2612	11.67	14.4886	18.1946	64.1897	264.994	486.021	110.575	155.907	94.715	TRUE
DIMT1	729.145	1.0297	0.326306	8.83526e-05	0.000626731	404.904	376.874	425.776	411.783	454.943	513.089	1791.73	483.687	748.95	1580.27	511.568	1046.17	TRUE
GNA13	3482.89	1.02966	0.295588	2.7006e-05	0.000239637	2340.8	2214.13	2180.76	1250.35	2398.35	2191.54	8768.87	3117.86	3110	6421.2	3246.75	4554.07	TRUE
ATG2A	1451.43	1.02859	0.452403	0.00134371	0.0056196	658.579	539.793	784.994	1442.07	655.852	654.097	5938.94	901.373	1155.29	1953.79	1082.58	1649.76	TRUE
ABCE1	2241.84	1.02839	0.285396	1.71776e-05	0.000165003	1400.09	1378.93	1392.83	946.935	1434.37	1590.21	4812.83	1886.48	2228.26	4815.68	1782.21	3233.23	TRUE
PPAN	85.0241	1.02804	0.356729	0.000222358	0.00131981	44.7184	44.1649	52.855	56.6827	42.5	55.4936	213.5	68.9575	85.8725	192.418	47.7464	115.38	TRUE
CEP19	104.729	1.02792	0.352341	0.00019825	0.00120174	81.3061	59.868	53.8338	30.0085	69.5454	69.1396	318.157	87.6745	88.5283	148.885	126.674	123.13	TRUE
TLCD3A	295.14	1.02728	0.371199	0.00032063	0.00176607	210.583	179.604	175.204	101.695	176.761	174.668	735.39	187.17	323.128	653.004	164.676	459.798	TRUE
PDE12	1187.14	1.02711	0.299699	3.37122e-05	0.000287136	779.726	638.919	841.764	571.828	587.272	861.516	2697.36	856.058	1360.68	2325.56	885.744	1839.19	TRUE
APOL2	1879.11	1.02482	0.415481	0.000796165	0.00369753	1240.73	975.554	1383.04	811.896	993.92	902.454	5650.09	997.913	1458.06	4559.71	1147.86	2428.15	TRUE
SRSF2	3276.29	1.02388	0.221327	2.05401e-07	4.09874e-06	2078.18	1952.09	2046.66	2138.94	1789.83	2297.07	6582.23	2912.96	3153.38	6024.18	3484.51	4855.44	TRUE
EIF1	6390.83	1.02376	0.143451	5.25425e-14	4.49345e-12	4550.7	4191.74	4721.71	3280.93	3889.71	4071.96	10270.3	9727.93	6322.69	9088.94	8472.54	8100.72	TRUE
TNFSF13B	622.177	1.02358	0.60219	0.00552502	0.0172234	393.522	180.585	434.585	86.6912	402.784	275.649	2116.86	176.334	246.994	2236.75	341.045	574.317	TRUE
INTS6	2713.59	1.02345	0.203908	2.86203e-08	7.53114e-07	1844.84	1581.1	1909.63	1875.53	1607.27	1450.11	4073.25	2161.32	2939.14	4695.53	4944.19	3481.21	TRUE
PTPN6	1065.87	1.02243	0.435545	0.00112194	0.00487706	706.55	422.02	826.104	258.406	597.897	716.868	4087.21	834.385	852.528	1315.58	765.891	1406.95	TRUE
S100A2	18.4522	1.02183	0.451027	0.00140485	0.00580862	8.13061	17.666	9.78796	15.0042	8.69318	1.81946	39.072	20.6872	18.591	44.4042	19.4883	18.082	TRUE
ACP3	82.932	1.02162	0.405677	0.0006939	0.00331939	53.662	28.4618	46.9822	16.6714	60.8522	71.8688	263.736	73.883	70.8227	90.5498	102.314	115.38	TRUE
CTXND1	310.935	1.02002	0.457165	0.00154941	0.00629461	191.882	447.538	122.349	58.3498	139.091	53.6742	369.788	589.094	599.337	429.241	450.18	280.701	TRUE
OTUD4	2974.68	1.01954	0.342345	0.000168119	0.00105228	1994.44	1630.18	1911.59	1807.18	1714.49	1444.65	7708.34	1952.48	2856.81	6126.04	1865.03	4684.95	TRUE
ZNF804B	5.89528	1.01897	0.667889	0.00798595	0.0232195	0.813061	8.83298	0.978796	0	1.93182	2.72919	4.18628	11.8213	7.08227	6.96537	18.5139	6.88836	TRUE
TMEM185B	1172.98	1.01858	0.263722	6.40251e-06	7.23661e-05	761.838	740.008	726.266	531.817	706.079	859.696	2885.74	1085.59	1072.08	2035.63	1206.33	1464.64	TRUE
INSC	434.993	1.01802	0.361186	0.00028323	0.00159842	341.486	391.596	320.066	95.0269	270.454	98.251	909.819	491.568	479.824	554.618	560.289	706.918	TRUE
ARRDC3	5994.41	1.01778	0.249767	2.62806e-06	3.51288e-05	4398.66	4432.19	4253.85	1940.55	3703.29	3547.04	11376.9	7260.24	4986.8	10693.6	7684.24	7655.56	TRUE
CADM3	2608.51	1.01672	0.295769	3.39847e-05	0.00028887	1724.5	2994.38	1384.02	1148.66	1388.01	832.404	2984.82	3866.54	5003.62	3444.38	4053.57	2477.23	TRUE
CDK17	2100.19	1.0162	0.191035	5.97292e-09	1.87487e-07	1230.97	1340.65	1345.84	1472.08	1285.62	1339.12	4264.43	2135.71	2384.95	2984.66	2032.63	3385.63	TRUE
BTBD19	609.611	1.01538	0.373457	0.000390358	0.00207654	294.328	211.01	409.137	626.844	331.307	242.898	1876.85	430.492	546.22	819.302	727.889	799.05	TRUE
PRELID1	1051.51	1.01443	0.356639	0.00026471	0.00152267	648.01	625.179	666.56	325.092	533.182	887.898	2577.35	838.326	912.727	2291.61	727.889	1584.32	TRUE
EMC6	123.478	1.01429	0.311882	6.7306e-05	0.000505114	72.3624	82.4412	65.5793	41.6785	86.9318	93.7024	298.622	120.183	120.399	222.892	93.5439	183.403	TRUE
PER2	1993.54	1.01413	0.196506	1.42714e-08	4.10555e-07	1304.15	1251.34	1510.28	1680.48	888.636	966.135	2894.12	2518.92	3426.05	2066.1	2304.49	3111.82	TRUE
BEND3	155.619	1.01304	0.352954	0.000245188	0.001432	97.5673	73.6082	119.413	75.0212	74.375	106.439	361.416	125.109	192.107	367.423	83.7998	191.152	TRUE
ADIPOR1	1994.38	1.01297	0.289941	2.80255e-05	0.000247114	1206.58	1261.15	1129.53	900.255	1273.07	1504.7	5093.31	1730.83	1890.08	3750.85	1752	2440.2	TRUE
ECHDC3	235.511	1.01287	0.342049	0.000182717	0.00112517	121.146	138.383	135.074	95.0269	129.432	212.877	764.694	227.56	261.159	274.261	228.013	238.51	TRUE
TAFA5	893.249	1.01283	0.383409	0.000498381	0.00253418	716.307	872.502	646.984	190.054	476.193	177.398	824.698	1674.68	1335.01	1543.7	1194.63	1066.84	TRUE
RP4-714D9.5	45.9253	1.01269	0.27203	1.15741e-05	0.000119388	26.831	26.4989	33.2791	25.0071	28.9773	27.2919	110.239	43.3447	49.5759	72.2657	45.7975	61.9953	TRUE
SHKBP1	820.831	1.01256	0.406776	0.000780244	0.00363593	404.091	398.466	473.737	603.504	383.466	523.096	2601.08	645.245	491.332	1745.7	460.899	1119.36	TRUE
CHUK	1109.99	1.01235	0.249523	2.91446e-06	3.81658e-05	747.203	727.249	707.669	540.153	629.772	781.459	2612.24	979.196	1162.38	1897.19	1062.11	1473.25	TRUE
CLGN	16.3895	1.01205	0.418232	0.00095179	0.0042726	10.5698	14.7216	7.83037	1.66714	3.86363	15.4654	12.5588	23.6426	31.8702	22.6375	31.1813	20.6651	TRUE
PTGER2	195.095	1.01039	0.460697	0.00176915	0.00701053	111.389	71.6453	120.392	50.0142	142.954	139.189	470.259	66.0021	246.109	493.671	102.314	327.197	TRUE
STK4	3110.61	1.01003	0.3202	9.65233e-05	0.000673078	2013.95	1733.23	2167.05	1377.06	1913.47	1966.84	9657.75	2697.22	2630.18	4559.71	2921.3	3689.58	TRUE
TOP1	2350.91	1.00995	0.278839	1.74116e-05	0.000166393	1464.32	1179.69	1722.68	1698.81	1274.03	1300.92	5710.09	1778.12	2669.13	3752.59	1946.88	3713.69	TRUE
UBE2N	1333.16	1.00927	0.280937	1.95762e-05	0.00018301	935.02	910.779	836.87	470.133	802.67	937.933	2754.57	1202.82	1270.38	2786.15	1201.45	1889.13	TRUE
SLC45A4	530.973	1.00804	0.375709	0.000448117	0.00232982	250.423	297.377	288.745	291.749	420.17	294.753	1921.5	456.104	445.298	769.674	443.359	492.518	TRUE
TAF9	452.321	1.0078	0.219308	2.59217e-07	4.98279e-06	261.806	252.231	238.826	231.732	341.932	383.907	821.907	594.019	403.689	794.923	472.592	630.285	TRUE
KIF21B	634.196	1.00746	0.449447	0.00157349	0.00636923	358.56	181.567	548.126	406.782	278.182	316.587	2585.73	468.911	448.839	841.939	442.385	732.75	TRUE
CYB5R2	1540.22	1.00696	0.401153	0.000750091	0.00352883	552.068	1669.43	406.2	1540.44	454.943	639.541	2077.79	3350.35	1328.81	1852.79	1578.55	3031.74	TRUE
MARCKSL1	655.192	1.00603	0.217362	2.23258e-07	4.39232e-06	425.231	554.515	500.165	266.742	283.977	451.227	1024.24	757.547	1034.9	1076.15	811.688	675.921	TRUE
ARHGEF26	2544.42	1.00566	0.327226	0.000129696	0.000848545	1857.03	2093.42	1876.35	1627.13	1016.14	649.548	3657.42	2533.69	2936.49	6251.42	2207.05	3827.35	TRUE
SNRPD1	772.388	1.00495	0.308578	6.9019e-05	0.000515092	543.938	462.259	495.271	313.422	404.716	577.68	1737.31	692.53	684.324	1703.03	585.624	1068.56	TRUE
ARSI	106.56	1.00467	0.43384	0.00130234	0.00548212	95.1281	101.089	51.8762	16.6714	41.5341	48.2158	122.798	52.2107	149.613	200.254	131.546	267.785	TRUE
ZNF217	2306.95	1.00463	0.25604	5.31802e-06	6.23361e-05	1515.55	1305.32	1609.14	1116.98	1484.6	1563.83	6018.48	2103.2	2340.69	2998.59	2413.63	3213.42	TRUE
KCNK17	6.09721	1.00402	0.789311	0.0127704	0.0340098	0	3.92577	0	0	3.86363	5.45839	4.18628	22.6575	4.42642	2.61201	16.5651	9.4715	TRUE
ZC3HAV1	3796.01	1.00399	0.198719	2.67821e-08	7.11445e-07	2677.41	2456.55	2608.49	1882.2	2527.78	2366.21	7362.28	3764.09	3316.27	5574.91	5696.43	5319.54	TRUE
ELOVL5	3542.34	1.00379	0.276023	1.69351e-05	0.00016286	2387.96	2301.48	2331.49	1148.66	2073.81	2827.45	7952.54	3020.34	4295.4	6087.73	3399.74	4681.5	TRUE
FAM107B	1274.82	1.00378	0.303706	5.84026e-05	0.000449676	739.886	836.189	734.097	575.163	798.807	948.85	3679.74	1116.13	1219.92	1381.76	1188.79	2078.56	TRUE
WDR74	793.988	1.00363	0.288858	3.14451e-05	0.000270854	519.546	426.928	564.765	513.479	426.932	458.505	1892.2	791.041	735.671	1601.16	558.34	1039.28	TRUE
ARID5B	6064.53	1.00234	0.163422	5.35681e-11	2.65654e-09	4097.01	3279.98	4344.87	4129.5	3882.95	3793.58	9925.68	6452.45	8954.64	9853.39	5634.07	8426.19	TRUE
KLHL32	56.3645	1.00219	0.45697	0.00181948	0.00715413	43.9053	58.8866	27.4063	13.3371	28.9773	11.8265	30.6994	123.138	122.169	58.335	112.058	45.6354	TRUE
PIK3CD	1297.66	1.0021	0.439421	0.00144526	0.00594343	726.064	502.499	909.301	750.212	766.932	663.194	5017.96	894.477	737.441	2510.15	981.237	1112.47	TRUE
HNRNPF	3768.43	1.00196	0.298625	4.91451e-05	0.000390043	2534.31	2392.76	2491.04	1478.75	2326.87	2525.41	8535.83	2970.1	3249.88	8030.2	3402.66	5283.38	TRUE
IMP4	887.446	1.0018	0.312742	8.44449e-05	0.000607496	523.611	587.884	508.974	545.154	448.182	598.603	2073.61	701.396	867.578	1937.24	575.88	1281.24	TRUE
HIPK3	12764.8	1.00168	0.176351	8.39857e-10	3.27388e-08	7947.67	9235.37	7577.84	7760.53	8528.97	8256.72	24166	12907.9	15061.3	21788.6	13225.7	16720.6	TRUE
NUDT16	2050.79	1.00099	0.201367	4.1536e-08	1.0376e-06	1348.06	1361.26	1259.71	1283.7	1226.7	1366.42	4556.07	2045.08	2990.49	2646.84	1956.63	2568.5	TRUE
DIPK1C	15.4542	1.00097	0.564605	0.0050345	0.0159948	7.31755	9.81443	4.89398	8.33569	11.5909	4.54866	4.18628	24.6277	56.6581	6.0947	22.4116	24.9703	TRUE
ZNF248	707.306	-1.00094	0.259781	7.2475e-06	8.0452e-05	978.112	852.874	982.711	1340.38	970.738	729.605	220.478	531.958	615.272	356.105	578.803	330.641	TRUE
EMILIN1	960.816	-1.00123	0.254685	5.24082e-06	6.17164e-05	1194.39	1143.38	1419.25	1071.97	1478.81	1633.88	385.138	773.309	678.127	294.287	647.012	810.244	TRUE
WNT3	23.8488	-1.00151	0.298232	4.87294e-05	0.000387661	34.9616	33.369	17.6183	31.6756	41.5341	39.1185	20.9314	8.86596	13.2793	17.4134	13.6418	13.7767	TRUE
CFI	182.249	-1.00185	0.276601	1.80901e-05	0.000171994	232.535	170.771	261.338	358.435	223.125	269.281	69.7714	156.632	103.578	60.947	161.753	118.824	TRUE
ZFP14	471.539	-1.00305	0.32537	0.000127025	0.000834321	697.606	641.863	597.065	675.191	696.42	657.736	90.7028	352.668	368.278	187.194	486.233	207.512	TRUE
TAMM41	339.105	-1.00308	0.253758	4.7448e-06	5.70534e-05	375.634	386.688	493.313	836.903	352.557	361.163	142.334	211.798	270.011	195.901	247.502	195.457	TRUE
OMP	7.26006	-1.00324	0.645379	0.00789457	0.0229937	4.87837	7.85154	5.87277	38.3442	5.79545	5.45839	1.39543	3.94043	2.65585	2.61201	4.87208	3.44418	TRUE
TBC1D2B	2697.39	-1.00367	0.230403	8.11238e-07	1.34235e-05	3300.21	3225.02	3283.86	3862.76	4175.62	4342.15	1010.29	2020.45	1752.86	1051.77	2454.55	1889.13	TRUE
RAB3A	25.5601	-1.00408	0.357117	0.000306113	0.00169847	33.3355	31.4062	37.1942	48.347	39.6023	27.2919	9.76799	29.5532	14.1645	8.70671	20.4627	6.88836	TRUE
SLC7A8	320.945	-1.00548	0.265703	9.3683e-06	0.00010034	308.15	334.672	372.921	390.11	553.466	701.403	233.036	186.185	299.226	187.194	140.316	144.656	TRUE
APOBEC3F	169.142	-1.00672	0.330608	0.000141977	0.000915312	278.067	181.567	275.042	221.729	265.625	203.78	37.6765	170.423	107.119	47.8869	130.572	110.214	TRUE
ZSCAN2	128.175	-1.00729	0.255003	4.70151e-06	5.66954e-05	179.686	167.827	184.014	208.392	178.693	143.738	37.6765	109.347	84.1019	60.0763	120.828	63.7174	TRUE
USP35	232.979	-1.0073	0.257624	5.55679e-06	6.46826e-05	256.927	276.767	274.063	570.161	283.011	270.19	125.588	179.289	154.925	88.8085	185.139	130.879	TRUE
GTSE1	12.3544	-1.00771	0.428346	0.00116526	0.00501587	20.3265	16.6845	25.4487	13.3371	9.65909	20.0141	13.9543	5.91064	3.54113	4.35336	10.7186	4.30523	TRUE
SEMA5B	248.132	-1.00815	0.409566	0.000858251	0.00392447	369.943	256.157	517.783	395.112	385.398	211.967	48.84	141.855	179.713	43.5336	253.348	173.931	TRUE
ACCS	873.083	-1.00822	0.462382	0.00184209	0.0072261	839.892	812.634	864.277	2924.16	922.443	1267.26	128.379	797.936	573.664	182.841	534.954	628.563	TRUE
TAS2R3	54.4512	-1.00848	0.304673	5.61825e-05	0.000436188	69.9233	65.7567	66.5581	113.365	87.8977	53.6742	30.6994	28.5681	62.8551	24.3788	20.4627	29.2755	TRUE
EFNB3	8.57901	-1.0086	0.635747	0.00729795	0.0215546	11.3829	4.90721	8.80916	3.33428	36.7045	13.646	5.58171	2.95532	2.65585	0.870671	7.79533	4.30523	TRUE
SOBP	392.793	-1.0087	0.156616	7.14894e-12	4.21939e-10	440.679	495.628	458.076	726.872	558.295	514.908	203.732	304.398	242.568	241.176	275.76	251.425	TRUE
TMEM94	913.955	-1.00916	0.288921	2.86107e-05	0.000251085	1193.57	992.238	1438.83	1983.89	1058.64	959.767	350.252	717.158	754.261	293.416	741.53	483.908	TRUE
GVQW3	251.579	-1.00959	0.320481	9.80947e-05	0.000681455	308.15	338.598	284.83	470.133	376.704	338.42	57.2125	200.962	213.353	81.8431	222.167	126.574	TRUE
C1QTNF4	24.1888	-1.0096	0.345118	0.000208148	0.00125413	31.7094	42.202	39.1518	20.0057	40.5682	31.8406	2.79086	10.8362	18.591	12.1894	21.4371	18.943	TRUE
FDXR	108.589	-1.0097	0.229818	6.62759e-07	1.13707e-05	137.407	125.625	116.477	181.718	159.375	174.668	54.4217	90.6298	67.2815	36.5682	77.9533	80.9383	TRUE
L3HYPDH	282.5	-1.00983	0.172495	2.85418e-10	1.22045e-08	348.803	324.857	370.964	531.817	336.136	392.094	153.497	213.768	189.451	173.264	138.367	216.983	TRUE
PPP1R1B	135.785	-1.01061	0.466744	0.00190084	0.00740976	145.538	231.62	158.565	30.0085	284.943	337.51	69.7714	30.5383	121.284	66.171	53.5929	99.8813	TRUE
GAL3ST4	185.356	-1.01072	0.287573	2.61666e-05	0.000233954	271.562	306.21	239.805	196.722	273.352	259.273	54.4217	186.185	114.202	59.2057	139.341	123.991	TRUE
CDCA7	35.4817	-1.01124	0.282117	2.00039e-05	0.000186281	41.4661	47.1092	72.4309	35.0099	49.2613	50.0352	19.536	13.7915	23.0174	16.5428	36.0534	21.5261	TRUE
SLC15A2	121.13	-1.01162	0.212686	1.15913e-07	2.52985e-06	178.873	131.513	192.823	140.04	216.364	135.55	51.6308	90.6298	93.84	55.723	84.7742	81.7993	TRUE
AMACR	22.4073	-1.01171	0.308067	6.07753e-05	0.00046453	24.3918	30.4247	31.3215	21.6728	39.6023	40.0282	12.5588	14.7766	20.3615	6.96537	15.5907	11.1936	TRUE
EYA1	16.5009	-1.01188	0.517937	0.00320805	0.0112309	28.4571	12.7588	17.6183	10.0028	60.8522	17.2849	1.39543	13.7915	10.6234	8.70671	8.76974	7.74941	TRUE
FCRL6	35.2101	-1.0136	0.452561	0.00154821	0.00629269	73.9886	24.5361	99.8372	28.3414	21.25	59.1326	9.76799	34.4787	15.0498	17.4134	14.6162	24.1093	TRUE
TMEM182	29.3073	-1.01386	0.290271	2.80036e-05	0.000247051	49.5967	34.3505	46.0034	25.0071	44.4318	45.4866	9.76799	19.7021	28.3291	12.1894	20.4627	16.3599	TRUE
KAT2A	808.843	-1.01434	0.314551	7.4135e-05	0.000548389	788.669	742.952	980.753	2490.7	1003.58	792.376	365.602	543.779	652.454	397.897	490.131	457.215	TRUE
CPT1C	36.7765	-1.01439	0.409802	0.000806513	0.0037342	43.0922	56.9237	55.7914	101.695	21.25	39.1185	13.9543	32.5085	27.4438	8.70671	25.3348	15.4988	TRUE
PCDHGA12	170.635	-1.01471	0.330555	0.000126322	0.000831031	201.639	158.012	282.872	446.793	151.648	201.051	46.0491	88.6596	145.186	96.6445	133.495	95.576	TRUE
CLDND2	17.4103	-1.01488	0.348451	0.000212346	0.00127438	13.009	30.4247	21.5335	25.0071	30.9091	27.2919	8.37257	10.8362	12.394	14.8014	4.87208	9.4715	TRUE
CKAP2L	14.7953	-1.01602	0.53098	0.00348516	0.0119685	17.0743	17.666	38.173	1.66714	16.4204	40.9379	5.58171	3.94043	7.08227	7.83604	11.693	9.4715	TRUE
SALL4	14.6419	-1.01672	0.375187	0.0003992	0.00211865	21.1396	14.7216	29.3639	26.6742	10.625	22.7433	8.37257	8.86596	13.2793	6.0947	7.79533	6.02732	TRUE
GOLGA8N	129.786	-1.01878	0.299945	3.91786e-05	0.000323822	134.968	156.049	163.459	321.758	205.739	108.258	41.8628	68.9575	92.9548	66.171	104.262	92.9929	TRUE
GDPD3	134.972	-1.0197	0.452664	0.00146489	0.00600794	87.8106	132.495	125.286	546.821	173.864	111.897	139.543	55.166	64.6257	52.2403	73.0812	56.829	TRUE
CTXN1	5.1493	-1.02015	0.574569	0.00472685	0.015231	5.69143	7.85154	2.93639	13.3371	7.72727	9.09732	4.18628	1.97021	0.885283	1.74134	2.92325	3.44418	TRUE
CRTAM	39.9427	-1.02018	0.392127	0.000546112	0.00273906	78.8669	23.5546	76.3461	23.3399	87.8977	52.7644	12.5588	23.6426	16.8204	24.3788	27.2836	31.8587	TRUE
RBM45	328.374	-1.02179	0.183591	1.45283e-09	5.38768e-08	397.587	413.187	414.031	621.843	422.102	422.115	146.52	224.604	285.061	178.488	206.576	208.373	TRUE
LOXL3	281.457	-1.02257	0.142792	4.42589e-14	3.80445e-12	421.979	387.67	377.815	370.105	375.738	356.615	140.938	222.634	190.336	141.049	177.344	215.261	TRUE
CMBL	260.733	-1.02287	0.35311	0.000216342	0.00129142	382.139	359.208	384.667	170.048	529.318	390.275	72.5622	173.379	216.894	72.2657	244.578	133.462	TRUE
UBE2L5	8.49824	-1.02418	0.491884	0.00224834	0.00847653	9.75673	13.7402	5.87277	21.6728	11.5909	12.7362	4.18628	5.91064	3.54113	0.870671	7.79533	4.30523	TRUE
FIGNL2	66.3264	-1.02442	0.242466	1.31773e-06	1.99528e-05	107.324	81.4597	86.134	115.033	95.625	65.5007	25.1177	35.4638	56.6581	33.0855	57.4905	37.025	TRUE
ZNF99	18.0957	-1.02448	0.579606	0.00475086	0.0152907	26.018	12.7588	15.6607	53.3484	16.4204	40.9379	0	10.8362	15.9351	5.22403	16.5651	3.44418	TRUE
ZNF469	264.355	-1.02504	0.249179	2.14394e-06	2.99723e-05	327.664	298.359	394.455	580.164	288.807	303.85	220.478	122.153	181.483	137.566	107.186	210.095	TRUE
SYNGAP1	405.817	-1.02606	0.346586	0.000173471	0.00107773	470.762	310.136	565.744	1233.68	491.648	374.809	135.356	295.532	285.061	161.945	289.401	255.731	TRUE
ALDH1L1	198.42	-1.0261	0.47043	0.00173209	0.00688483	222.779	129.55	150.735	401.78	228.92	609.52	29.304	101.466	209.812	123.635	114.981	58.5511	TRUE
MST1R	24.0158	-1.02664	0.430941	0.00100371	0.00446078	28.4571	17.666	34.2579	66.6855	35.7386	26.3822	12.5588	17.7319	23.9027	7.83604	12.6674	4.30523	TRUE
FLG	10.9634	-1.0268	0.872706	0.0134508	0.035489	26.018	3.92577	41.1094	0	37.6704	1.81946	2.79086	10.8362	1.77057	0	3.89766	1.72209	TRUE
NMNAT3	207.283	-1.02783	0.297958	3.09072e-05	0.000267199	239.04	257.138	288.745	455.129	312.954	188.314	58.608	170.423	162.007	94.9032	163.702	96.4371	TRUE
ZBTB12	35.4191	-1.02891	0.352743	0.000197805	0.0012	52.0359	49.0721	59.7065	35.0099	50.2273	55.4936	6.97714	31.5234	22.1321	9.57739	36.0534	17.2209	TRUE
PPARGC1B	221.366	-1.02914	0.121397	1.2233e-18	1.91635e-16	257.74	279.711	326.918	325.092	273.352	336.601	132.566	129.049	157.58	136.695	152.983	148.1	TRUE
BIVM	329.431	-1.02953	0.173301	1.50884e-10	6.87261e-09	430.109	383.744	411.094	571.828	473.295	428.484	152.102	200.962	267.356	206.349	258.22	169.626	TRUE
TMEM196	2.46867	-1.02977	0.955598	0.0144675	0.0376208	1.62612	1.96289	0.978796	1.66714	2.89773	16.3752	1.39543	0	0.885283	0	0.974416	0.861045	TRUE
TXK	53.3522	-1.03009	0.303736	3.79693e-05	0.000315226	65.8579	63.7938	86.134	33.3428	93.6931	104.619	34.8857	36.4489	35.4113	22.6375	19.4883	43.9133	TRUE
NTN5	14.1423	-1.0304	0.501724	0.00236802	0.00884814	13.822	11.7773	22.5123	48.347	19.3182	10.9168	1.39543	13.7915	6.19698	5.22403	7.79533	8.61045	TRUE
EFNA5	266.925	-1.03108	0.300146	3.21335e-05	0.000276075	420.353	350.375	432.628	218.395	424.034	396.643	71.1668	173.379	196.533	122.765	272.836	123.991	TRUE
CYP11A1	72.3338	-1.03251	0.309971	4.68507e-05	0.000375388	119.52	74.5896	107.668	60.017	126.534	120.994	20.9314	52.2107	46.92	23.5081	64.3114	50.8017	TRUE
CDIN1	204.353	-1.03384	0.196918	7.91094e-09	2.42863e-07	283.758	246.342	272.105	360.102	264.659	256.544	72.5622	169.438	136.334	123.635	153.958	112.797	TRUE
NOVA2	146.202	-1.03417	0.561139	0.00389141	0.013056	106.511	115.81	140.947	691.862	116.875	150.106	34.8857	120.183	76.1344	20.0254	135.444	45.6354	TRUE
SIAE	248.132	-1.03468	0.2133	6.39008e-08	1.5086e-06	242.292	297.377	295.596	430.122	459.773	324.774	100.471	161.557	206.271	156.721	158.83	143.795	TRUE
NUSAP1	4.01038	-1.03509	0.695393	0.00819455	0.0237184	4.87837	1.96289	6.85157	15.0042	4.82954	4.54866	2.79086	0.985107	0	1.74134	1.94883	2.58314	TRUE
KLRG2	204.261	-1.03576	0.520996	0.00274097	0.00993387	296.767	213.954	343.557	611.84	241.477	116.446	34.8857	118.213	124.825	18.2841	224.116	106.77	TRUE
ST8SIA1	104.039	-1.03657	0.270031	6.4717e-06	7.30495e-05	148.79	108.94	171.289	121.701	165.17	153.745	33.4903	68.9575	99.1517	40.0509	83.7998	53.3848	TRUE
SHANK1	20.644	-1.03686	0.434682	0.000960706	0.00430571	24.3918	22.5732	38.173	60.017	23.1818	12.7362	6.97714	8.86596	22.1321	9.57739	8.76974	10.3325	TRUE
DYNLT2B	18.946	-1.03735	0.327895	8.32026e-05	0.00060088	21.1396	21.5917	29.3639	41.6785	28.0114	20.0141	8.37257	7.88085	17.7057	8.70671	11.693	11.1936	TRUE
FOLR2	500.938	-1.03743	0.535092	0.00307385	0.0108654	626.87	438.705	511.91	80.0226	1413.12	1421	97.6799	217.709	316.931	249.883	187.088	450.327	TRUE
ASAP3	1411.07	-1.04044	0.269617	5.84854e-06	6.71001e-05	2142.42	1650.79	2149.44	2507.38	1738.64	1604.77	379.556	1060.96	1036.67	565.066	1159.55	937.679	TRUE
FGD1	197.265	-1.04078	0.262363	3.7217e-06	4.67639e-05	214.648	186.474	276.999	451.794	280.114	238.35	75.3531	135.945	108.89	96.6445	175.395	126.574	TRUE
LGALS4	16.8739	-1.04129	0.608064	0.00511132	0.0161958	6.50449	12.7588	10.7668	90.0255	23.1818	12.7362	5.58171	7.88085	7.96755	6.0947	7.79533	11.1936	TRUE
RSPO3	211.709	-1.04347	0.455861	0.00122618	0.00522317	421.979	189.418	567.702	78.3555	364.148	233.801	90.7028	62.0617	232.83	99.2565	137.393	62.8563	TRUE
GFI1	46.8178	-1.04371	0.370487	0.00025736	0.00148652	79.68	43.1835	126.265	21.6728	56.9886	71.8688	37.6765	25.6128	21.2468	29.6028	20.4627	27.5535	TRUE
BCL2L2-PABPN1	9.48151	-1.04387	0.406537	0.000553782	0.00277006	10.5698	10.7959	12.7243	20.0057	13.5227	15.4654	2.79086	3.94043	7.08227	6.0947	3.89766	6.88836	TRUE
SVEP1	10588.4	-1.044	0.292484	1.82488e-05	0.000173306	16483.2	12312.2	15829.1	7673.84	14445.2	22251.1	4366.29	4245.81	6050.03	5412.09	7281.81	10710.5	TRUE
ZNF555	349.269	-1.04407	0.192352	2.80019e-09	9.57894e-08	508.163	453.426	487.44	518.48	469.432	441.22	146.52	230.515	339.064	168.04	223.141	205.79	TRUE
COQ8A	25.1901	-1.04436	0.394143	0.000432199	0.0022632	25.2049	28.4618	21.5335	68.3527	33.8068	40.0282	19.536	22.6575	16.8204	10.4481	6.82091	8.61045	TRUE
CPAMD8	155.942	-1.0448	0.370692	0.000255174	0.00147694	158.547	488.758	100.816	293.416	150.682	144.647	72.5622	103.436	107.119	81.8431	65.2859	104.187	TRUE
TAS2R50	31.948	-1.04504	0.264435	3.88442e-06	4.83735e-05	38.2139	30.4247	41.1094	55.0156	56.0227	46.3963	19.536	18.717	17.7057	20.8961	27.2836	12.0546	TRUE
GOLGA8M	44.4247	-1.04525	0.486493	0.00177315	0.00701806	46.3445	29.4433	51.8762	191.721	38.6363	36.3893	15.3497	17.7319	38.0672	17.4134	31.1813	18.943	TRUE
ACOT11	270.122	-1.04648	0.381569	0.000322132	0.00176977	412.222	291.488	320.066	720.204	334.204	244.718	78.1439	197.021	260.273	64.4297	200.73	117.963	TRUE
EXOC3L1	18.8416	-1.04748	0.45696	0.00119938	0.00513118	13.822	24.5361	29.3639	53.3484	28.9773	16.3752	5.58171	9.85107	15.9351	2.61201	13.6418	12.0546	TRUE
CDCA3	10.9948	-1.04748	0.489807	0.00180709	0.00712045	13.009	11.7773	14.6819	16.6714	7.72727	33.6601	4.18628	6.89575	8.85283	1.74134	5.84649	6.88836	TRUE
SLC4A8	89.2177	-1.04749	0.291194	1.61332e-05	0.000155954	124.398	83.4226	131.159	76.6884	141.989	192.863	37.6765	37.4341	67.2815	55.723	41.8999	80.0772	TRUE
CBLN3	118.039	-1.04808	0.335805	9.22482e-05	0.000649145	136.594	80.4783	176.183	298.418	160.341	152.835	34.8857	91.6149	68.1668	58.335	105.237	53.3848	TRUE
AGAP5	12.2948	-1.04812	0.459093	0.00122745	0.00522634	20.3265	19.6289	18.5971	23.3399	16.4204	10.007	5.58171	0.985107	12.394	6.0947	10.7186	3.44418	TRUE
GALR1	73.0905	-1.04814	0.641203	0.00592028	0.0182017	152.855	19.6289	191.844	258.406	23.1818	33.6601	9.76799	57.1362	12.394	36.5682	28.2581	53.3848	TRUE
MAB21L1	73.2545	-1.04814	0.27802	8.11032e-06	8.87371e-05	103.259	171.752	80.2612	60.017	103.352	95.5218	29.304	49.2553	54.8876	32.2148	53.5929	45.6354	TRUE
IFFO1	691.501	-1.04889	0.255027	1.91432e-06	2.7496e-05	748.829	725.286	880.916	1712.15	837.443	866.974	379.556	531.958	420.51	259.46	501.824	433.106	TRUE
ZNF133	461.735	-1.05142	0.216665	5.79113e-08	1.3907e-06	573.208	596.717	646.005	881.916	644.261	485.797	186.987	274.845	431.133	250.753	318.634	250.564	TRUE
FAM167B	21.9475	-1.05161	0.353011	0.000147335	0.000944767	38.2139	18.6474	46.0034	33.3428	17.3864	33.6601	12.5588	10.8362	14.1645	11.3187	19.4883	7.74941	TRUE
ZNF70	513.688	-1.05211	0.211662	3.15509e-08	8.15261e-07	666.71	599.661	829.04	975.276	626.875	556.756	214.896	404.879	354.999	251.624	398.536	285.006	TRUE
P2RY4	14.3664	-1.05386	0.551658	0.00313523	0.0110358	16.2612	13.7402	25.4487	50.0142	8.69318	16.3752	4.18628	6.89575	13.2793	0.870671	9.74416	6.88836	TRUE
ENSG00000278384	62.6091	-1.05424	0.606095	0.00464662	0.0150302	80.493	78.5154	141.925	90.0255	168.068	16.3752	16.7451	37.4341	80.5608	3.48269	20.4627	17.2209	TRUE
YY2	23.7206	-1.05469	0.272904	5.34396e-06	6.25527e-05	26.831	31.4062	39.1518	31.6756	35.7386	33.6601	18.1406	14.7766	19.4762	14.8014	7.79533	11.1936	TRUE
CNTNAP3B	186.893	-1.0548	0.38113	0.000288785	0.00162382	139.033	226.713	178.141	625.177	252.102	188.314	101.866	119.198	56.6581	78.3604	147.137	130.018	TRUE
MRGPRF	480.344	-1.05507	0.393731	0.000379246	0.00202902	505.724	561.385	536.38	1020.29	771.761	752.348	97.6799	502.404	207.156	116.67	429.717	262.619	TRUE
PLEKHH3	385.738	-1.05511	0.349211	0.000126049	0.000830189	426.857	425.946	439.479	956.937	548.636	496.713	83.7257	297.502	262.929	127.118	346.892	216.122	TRUE
RP11-106M3.2	19.5316	-1.0555	0.4065	0.000487474	0.0024965	21.1396	21.5917	29.3639	46.6799	28.0114	23.653	5.58171	12.8064	23.9027	6.96537	7.79533	6.88836	TRUE
NIPSNAP3B	125.703	-1.05569	0.346645	0.000115932	0.000776991	130.09	158.012	104.731	266.742	203.807	210.148	47.4445	97.5256	114.202	28.7322	86.723	60.2732	TRUE
TMPRSS13	13.6018	-1.05615	0.389022	0.00033882	0.00184753	14.6351	13.7402	31.3215	16.6714	23.1818	17.2849	11.1634	6.89575	4.42642	7.83604	4.87208	11.1936	TRUE
SARS2	24.708	-1.05638	0.286474	1.08737e-05	0.000113818	26.018	30.4247	45.0246	40.0113	27.0454	39.1185	16.7451	20.6872	15.0498	10.4481	15.5907	10.3325	TRUE
THRSP	167.195	-1.05673	0.670419	0.00651869	0.0196805	442.305	103.051	170.31	40.0113	131.364	682.299	36.2811	26.5979	184.139	15.6721	136.418	37.886	TRUE
MAMSTR	72.802	-1.05771	0.439587	0.000843981	0.00387371	107.324	110.903	138.989	155.044	88.8636	36.3893	12.5588	54.1809	56.6581	16.5428	64.3114	31.8587	TRUE
CDON	1340.42	-1.05848	0.291063	1.31713e-05	0.000132202	1778.98	2297.56	1945.85	1378.72	2006.19	1885.87	411.651	891.522	793.214	429.241	1398.29	867.934	TRUE
ECHDC2	1538.63	-1.05922	0.357106	0.000149282	0.000953889	1848.9	1529.09	2098.54	3919.44	2251.53	1522.89	427.001	827.49	1690.01	530.239	1108.89	709.501	TRUE
ZBTB25	704.087	-1.05948	0.213469	3.15485e-08	8.15261e-07	921.198	820.486	988.584	1198.67	1091.48	820.578	260.945	518.166	620.584	356.105	479.413	372.833	TRUE
CD33	200.792	-1.05961	0.318627	4.25646e-05	0.000347187	274.815	193.344	299.511	126.703	370.909	436.671	125.588	95.5553	84.9872	125.377	85.7486	190.291	TRUE
KCNQ4	68.0596	-1.06156	0.455058	0.00102424	0.00453107	52.849	55.9422	66.5581	251.738	113.011	59.1326	25.1177	61.0766	26.5585	18.2841	39.951	46.4965	TRUE
SIX1	146.33	-1.06279	0.241843	5.03844e-07	8.9181e-06	199.2	195.307	173.247	111.698	304.261	236.53	73.9577	75.8532	88.5283	101.869	118.879	76.633	TRUE
ADAMTS18	78.9519	-1.06297	0.672145	0.0063433	0.0192655	79.68	17.666	70.4733	95.0269	117.841	361.163	22.3268	4.92553	43.3789	12.1894	100.365	22.3872	TRUE
MYO1A	21.4309	-1.06319	0.400932	0.000401251	0.00212841	22.7657	25.5175	22.5123	61.6841	32.8409	21.8336	4.18628	19.7021	9.73812	12.1894	15.5907	8.61045	TRUE
CD3D	35.5584	-1.06518	0.609894	0.00443753	0.014474	86.1845	19.6289	115.498	3.33428	45.3977	57.3131	9.76799	24.6277	10.6234	23.5081	5.84649	24.9703	TRUE
FAM20A	841.038	-1.06545	0.266734	2.94846e-06	3.84607e-05	1222.03	740.008	1492.66	1018.62	1083.75	1501.06	389.324	287.651	627.666	649.521	380.997	699.169	TRUE
FBXW10	1.92692	-1.06839	0.966643	0.0126637	0.0337738	0.813061	2.94433	3.91518	5.00142	5.79545	1.81946	0	0	0.885283	0	1.94883	0	TRUE
TMEM200A	420.597	-1.06899	0.295349	1.34539e-05	0.000134315	715.494	551.571	648.942	255.072	801.704	580.409	160.474	288.636	199.189	215.927	402.434	227.316	TRUE
MAT1A	2.79799	-1.06984	0.828722	0.0103512	0.0285186	0.813061	9.81443	2.93639	5.00142	5.79545	3.63893	0	1.97021	1.77057	0	0.974416	0.861045	TRUE
SH2D1A	40.4734	-1.07034	0.502608	0.0017243	0.00686689	90.2498	19.6289	125.286	15.0042	54.0909	56.4034	16.7451	24.6277	23.0174	27.8615	7.79533	24.9703	TRUE
GHRHR	4.57252	-1.07082	0.652304	0.0054874	0.0171284	7.31755	2.94433	3.91518	13.3371	10.625	4.54866	2.79086	3.94043	1.77057	0.870671	1.94883	0.861045	TRUE
VILL	257.279	-1.07093	0.245937	5.82476e-07	1.01915e-05	295.954	286.581	372.921	508.477	336.136	353.886	92.0982	199.977	144.301	115.799	234.834	146.378	TRUE
ZNF619	282.799	-1.07125	0.170111	1.26126e-11	7.00043e-10	367.504	396.503	363.133	455.129	377.67	373.9	164.66	197.021	208.927	119.282	226.064	143.795	TRUE
ZNF491	100.633	-1.07161	0.288241	9.00573e-06	9.68275e-05	149.603	116.792	150.735	155.044	162.273	116.446	22.3268	73.883	81.4461	38.3095	84.7742	55.968	TRUE
PCDH18	1683.31	-1.07199	0.408445	0.000422772	0.00222147	2175.75	2964.94	1725.62	973.609	3436.7	3349.63	341.88	1380.13	843.675	580.738	1707.18	719.834	TRUE
ZNF135	282.033	-1.0721	0.346162	9.10793e-05	0.000642539	382.952	310.136	325.939	646.85	401.818	346.608	60.0034	252.187	228.403	117.541	209.499	102.464	TRUE
OR2C3	6.81374	-1.07214	0.760139	0.00853196	0.0244759	17.8873	7.85154	4.89398	0	24.1477	10.9168	2.79086	5.91064	0.885283	0	3.89766	2.58314	TRUE
PLEKHG6	38.8372	-1.07379	0.533414	0.00230034	0.00863577	13.822	37.2948	18.5971	78.3555	62.7841	139.189	12.5588	14.7766	36.2966	14.8014	19.4883	18.082	TRUE
ZNF154	59.8464	-1.07391	0.251304	8.31672e-07	1.3721e-05	71.5494	63.7938	93.9644	103.363	60.8522	108.258	40.4674	39.4043	46.0347	33.9562	19.4883	37.025	TRUE
ZNF676	53.7011	-1.07456	0.44463	0.000774612	0.00361597	63.4188	81.4597	73.4097	123.368	79.2045	51.8547	6.97714	21.6723	68.1668	27.8615	34.1045	12.9157	TRUE
ZNF284	62.2752	-1.07468	0.218912	3.84989e-08	9.67494e-07	100.007	74.5896	92.0068	60.017	96.5909	94.6121	36.2811	22.6575	48.6906	35.6975	44.8231	41.3302	TRUE
TBC1D24	276.851	-1.07469	0.166509	4.43225e-12	2.79298e-10	379.7	332.709	394.455	433.456	412.443	333.871	132.566	153.677	167.319	147.143	244.578	190.291	TRUE
CLSTN3	976.011	-1.07577	0.223858	6.47965e-08	1.52331e-06	1279.76	848.948	1764.77	1872.2	1279.83	1089.86	743.763	517.181	597.566	429.241	718.144	570.873	TRUE
GRIP2	166.009	-1.0759	0.418646	0.000492003	0.00251117	210.583	201.196	293.639	385.109	270.454	87.3342	33.4903	152.692	77.0197	44.4042	135.444	100.742	TRUE
ADH1B	9704.53	-1.07604	0.373445	0.000185288	0.00113766	11053.6	11191.4	7837.22	14264	13954.5	25326	2019.18	6469.2	6513.92	3162.28	9017.24	5645.88	TRUE
CDK18	172.091	-1.0766	0.481511	0.00127472	0.00538479	168.304	166.845	171.289	673.524	189.318	158.293	40.4674	189.14	96.4959	38.3095	96.4672	76.633	TRUE
RHOD	59.2217	-1.07721	0.253636	9.21886e-07	1.50026e-05	78.8669	66.7381	72.4309	86.6912	94.6591	98.251	19.536	45.3149	38.0672	28.7322	55.5417	25.8314	TRUE
HDAC10	15.5099	-1.07729	0.443228	0.000737915	0.00348531	10.5698	18.6474	15.6607	45.0127	28.0114	18.1946	15.3497	6.89575	8.85283	4.35336	6.82091	7.74941	TRUE
NPC1L1	12.2582	-1.07738	0.538829	0.00235533	0.00880659	17.8873	8.83298	15.6607	36.677	22.2159	10.007	5.58171	1.97021	7.96755	13.9307	2.92325	3.44418	TRUE
NYNRIN	1051.71	-1.07778	0.421115	0.000504681	0.00256037	1409.03	1216.01	1588.59	2037.24	1725.11	1201.76	152.102	802.862	924.236	201.996	905.232	456.354	TRUE
TPSAB1	294.55	-1.07823	0.599606	0.00380907	0.0128363	398.4	322.895	151.713	51.6813	850.966	930.655	117.216	46.3	210.697	215.927	48.7208	189.43	TRUE
C20orf203	21.1309	-1.07898	0.438773	0.000675635	0.00324778	24.3918	17.666	21.5335	68.3527	19.3182	35.4795	5.58171	8.86596	15.9351	6.96537	16.5651	12.9157	TRUE
RP11-511P7.5	59.8682	-1.08057	0.37898	0.000201028	0.00121647	78.0539	52.0165	74.3885	160.045	86.9318	67.3201	9.76799	53.1958	35.4113	24.3788	46.772	30.1366	TRUE
RAD51D	351.742	-1.08282	0.168957	5.70685e-12	3.49118e-10	452.875	453.426	471.78	623.51	450.113	460.324	145.124	262.038	241.682	186.324	260.169	213.539	TRUE
BUB1	26.992	-1.08291	0.347812	8.25278e-05	0.000597551	42.2792	36.3134	63.6217	13.3371	28.9773	45.4866	19.536	17.7319	14.1645	15.6721	15.5907	11.1936	TRUE
PRDM6	85.3588	-1.08391	0.357554	0.000109041	0.000739977	111.389	113.847	79.2825	155.044	175.795	99.1607	23.7223	60.0915	52.2317	44.4042	88.6718	20.6651	TRUE
SMAD6	298.973	-1.08504	0.31079	2.06345e-05	0.000191515	362.625	395.521	391.518	626.844	352.557	414.838	96.2845	214.753	273.553	74.0071	194.883	190.291	TRUE
ZNF862	655.125	-1.08588	0.279577	4.2815e-06	5.23461e-05	814.687	682.103	833.934	1690.48	859.659	655.007	252.572	392.072	501.956	284.71	515.466	378.86	TRUE
FBLN7	85.8589	-1.08768	0.277365	3.63016e-06	4.56479e-05	78.8669	100.107	105.71	181.718	145.852	113.716	51.6308	66.9873	70.8227	29.6028	44.8231	40.4691	TRUE
HOXA13	75.4561	-1.08846	0.518881	0.00177593	0.00702409	118.707	126.606	87.1128	68.3527	155.511	120.994	18.1406	58.1213	7.96755	12.1894	96.4672	35.3029	TRUE
LHCGR	190.586	-1.0897	0.573178	0.00289696	0.0103749	474.828	169.79	434.585	286.748	256.932	116.446	15.3497	96.5405	188.565	31.3442	183.19	32.7197	TRUE
ZNF33B	648.453	-1.09017	0.297458	1.02637e-05	0.000108337	874.854	747.859	805.549	1202.01	1035.45	837.863	214.896	598.945	421.395	187.194	543.724	311.698	TRUE
KCNJ8	212.484	-1.09047	0.427348	0.000494982	0.00251879	211.396	259.101	293.639	243.402	513.863	339.33	54.4217	170.423	123.054	33.0855	228.013	80.0772	TRUE
CABP1	38.6916	-1.09276	0.601899	0.00351915	0.0120531	28.4571	38.2763	25.4487	201.724	42.5	20.9238	6.97714	38.4192	15.0498	10.4481	21.4371	14.6378	TRUE
CLEC19A	2.15405	-1.09281	0.898642	0.0106859	0.0293297	2.43918	5.88866	2.93639	0	5.79545	4.54866	1.39543	0.985107	0.885283	0	0.974416	0	TRUE
KCNT1	16.4259	-1.09281	0.560025	0.00254128	0.00936403	5.69143	26.4989	18.5971	66.6855	17.3864	15.4654	4.18628	12.8064	10.6234	6.0947	8.76974	4.30523	TRUE
MYBL2	10.4313	-1.09305	0.597812	0.00341224	0.0117781	27.6441	7.85154	36.2154	1.66714	8.69318	13.646	4.18628	3.94043	5.3117	6.0947	3.89766	6.02732	TRUE
MCEE	178.908	-1.09311	0.212517	1.02385e-08	3.05371e-07	253.675	236.528	217.293	268.409	263.693	255.635	58.608	165.498	118.628	87.0671	115.955	105.909	TRUE
ANXA2R	82.7172	-1.09312	0.277631	3.31436e-06	4.23763e-05	101.633	112.866	124.307	146.708	122.67	91.8829	36.2811	86.6894	43.3789	24.3788	53.5929	48.2185	TRUE
EVL	1218.03	-1.09315	0.242251	2.49732e-07	4.82729e-06	1745.64	1138.47	2245.36	1763.83	1762.78	1569.29	428.396	696.47	932.203	563.324	697.682	1072.86	TRUE
SPAG8	78.1683	-1.09512	0.426724	0.000466565	0.00240929	93.502	100.107	104.731	190.054	114.943	82.7856	12.5588	76.8383	74.3638	17.4134	38.0022	32.7197	TRUE
ENSG00000273748	141.851	-1.09552	0.394874	0.000244272	0.00142765	166.678	239.472	158.565	153.377	396.023	119.175	40.4674	108.362	146.957	44.4042	55.5417	73.1889	TRUE
SLC40A1	2232.12	-1.09711	0.396622	0.000249395	0.00145151	2078.18	2184.69	1841.11	1715.49	5395.57	6194.36	1601.95	1556.47	877.316	665.193	1685.74	989.341	TRUE
GLI2	390.726	-1.09917	0.22689	4.7332e-08	1.15991e-06	539.059	480.907	724.309	685.194	538.977	307.489	157.683	240.366	243.453	228.116	302.069	241.093	TRUE
TMEM63A	1463.8	-1.10032	0.296164	8.04012e-06	8.81416e-05	1789.55	1426.04	1989.89	4077.82	1713.52	1444.65	862.374	1070.81	1012.76	487.576	883.795	806.8	TRUE
TRAT1	29.0354	-1.10079	0.60954	0.00352241	0.0120593	64.2318	11.7773	73.4097	3.33428	77.2727	38.2087	6.97714	15.7617	7.08227	24.3788	8.76974	17.2209	TRUE
ZNF517	145.309	-1.10137	0.280848	3.41632e-06	4.35802e-05	167.491	167.827	202.611	340.096	176.761	179.217	40.4674	94.5702	108.005	61.8177	95.4927	109.353	TRUE
CD248	800.892	-1.10249	0.424455	0.000414507	0.00218764	1098.45	1401.5	1273.41	388.443	1154.26	1703.93	157.683	454.134	587.828	168.04	661.628	561.402	TRUE
GIMAP1	217.504	-1.10375	0.338067	4.44885e-05	0.000359977	217.087	272.841	273.084	348.432	354.488	401.192	90.7028	201.947	97.3812	51.3696	208.525	92.9929	TRUE
SPC24	20.4387	-1.1057	0.375761	0.000135999	0.000886319	22.7657	19.6289	31.3215	31.6756	28.9773	43.6671	2.79086	10.8362	15.9351	8.70671	19.4883	9.4715	TRUE
CGREF1	66.4587	-1.1062	0.376406	0.000137443	0.000892607	101.633	111.884	84.1764	35.0099	92.7272	150.106	32.0948	20.6872	69.0521	22.6375	37.0278	40.4691	TRUE
LAT	10.0451	-1.10668	0.404622	0.000266484	0.00152763	10.5698	12.7588	17.6183	18.3385	14.4886	14.5557	4.18628	6.89575	6.19698	6.0947	1.94883	6.88836	TRUE
UPP2	2.67243	-1.10822	0.810083	0.00832617	0.0240005	8.13061	5.88866	2.93639	5.00142	1.93182	2.72919	0	0	1.77057	0.870671	1.94883	0.861045	TRUE
ENSG00000271254	522.947	-1.1099	0.217848	1.22076e-08	3.54021e-07	685.41	568.255	698.86	880.249	828.75	724.146	185.592	379.266	337.293	228.116	436.538	322.892	TRUE
PRPF40B	442.64	-1.10994	0.32826	2.82948e-05	0.000249037	500.846	432.816	563.786	1263.69	545.738	490.345	140.938	297.502	362.966	165.428	310.839	236.788	TRUE
H3C8	15.7347	-1.11095	0.557589	0.00218305	0.00827316	26.831	13.7402	45.0246	1.66714	19.3182	36.3893	5.58171	3.94043	7.96755	6.96537	13.6418	7.74941	TRUE
SOX12	173.017	-1.11175	0.305338	1.03202e-05	0.000108849	236.601	214.936	247.635	293.416	282.045	202.87	46.0491	161.557	112.431	52.2403	140.316	86.1045	TRUE
DCHS2	11.2591	-1.11179	0.580898	0.00264613	0.00966853	23.5788	6.8701	15.6607	5.00142	28.0114	23.653	5.58171	0.985107	5.3117	3.48269	12.6674	4.30523	TRUE
ZNF454	69.2519	-1.11254	0.341324	4.38874e-05	0.000355897	88.6237	74.5896	90.0492	168.381	86.9318	89.1537	13.9543	45.3149	54.0023	38.3095	58.4649	23.2482	TRUE
HDAC8	593.839	-1.11297	0.223028	2.08701e-08	5.71609e-07	731.755	695.843	789.888	1328.71	726.363	715.959	242.804	414.73	462.118	305.606	401.459	310.837	TRUE
LRFN3	85.0405	-1.11364	0.219698	1.37488e-08	3.96655e-07	121.146	95.1999	149.756	148.375	90.7954	110.078	34.8857	56.1511	59.314	42.6629	68.2091	43.9133	TRUE
TAS2R5	50.7912	-1.11371	0.327753	2.61938e-05	0.000234041	66.671	59.868	64.6005	121.701	70.5113	53.6742	25.1177	25.6128	54.8876	26.9908	24.3604	15.4988	TRUE
PEAR1	2139.24	-1.11452	0.374688	0.000118401	0.000788493	2867.67	2361.35	3527.58	4247.87	3233.86	2316.18	521.89	1541.69	1134.05	437.077	2253.82	1227.85	TRUE
TCP10L	6.22577	-1.11515	0.60751	0.00316487	0.0111192	11.3829	6.8701	5.87277	18.3385	7.72727	8.18758	0	2.95532	7.08227	3.48269	1.94883	0.861045	TRUE
OR2L5	5.73347	-1.11526	0.706192	0.00556258	0.0173083	5.69143	6.8701	9.78796	16.6714	15.4545	0.909732	0	0.985107	4.42642	2.61201	1.94883	3.44418	TRUE
BAHCC1	766.312	-1.11566	0.308635	1.12726e-05	0.000116997	888.676	833.245	1058.08	2100.59	831.647	837.863	258.154	576.287	482.479	292.546	587.573	448.605	TRUE
METTL24	92.0148	-1.11571	0.31333	1.39329e-05	0.000138355	126.024	122.68	154.65	130.037	166.136	88.244	26.5131	89.6447	58.4287	27.8615	69.1835	44.7744	TRUE
BCAS4	21.0701	-1.11784	0.50125	0.00114597	0.00496352	34.1486	21.5917	36.2154	46.6799	31.875	19.1044	2.79086	25.6128	17.7057	6.96537	5.84649	4.30523	TRUE
CLCNKA	6.62185	-1.11827	0.619729	0.00337709	0.0116845	8.94367	8.83298	13.7031	16.6714	6.76136	7.27785	0	1.97021	3.54113	0	4.87208	6.88836	TRUE
ZNF497	14.9675	-1.11901	0.412785	0.000276276	0.00156913	21.9526	14.7216	30.3427	33.3428	20.2841	11.8265	2.79086	6.89575	11.5087	6.0947	7.79533	12.0546	TRUE
FAM124B	77.6098	-1.11975	0.355124	6.26047e-05	0.000476775	93.502	79.4968	113.54	113.365	133.295	138.279	16.7451	57.1362	73.4785	26.1201	61.3882	24.9703	TRUE
CTSG	278.081	-1.12102	0.617999	0.0032798	0.01143	436.614	421.039	280.914	30.0085	638.466	773.272	66.9805	32.5085	234.6	180.229	47.7464	194.596	TRUE
SIDT1	80.1341	-1.12458	0.397831	0.000186988	0.001146	135.781	51.035	185.971	41.6785	136.193	149.196	23.7223	61.0766	50.4612	31.3442	55.5417	39.6081	TRUE
TBX6	16.353	-1.12761	0.356405	5.8595e-05	0.000450448	26.018	20.6103	17.6183	31.6756	19.3182	27.2919	4.18628	12.8064	12.394	4.35336	8.76974	11.1936	TRUE
NR2F2	3860.47	-1.12797	0.406693	0.000219785	0.00130772	6117.47	5143.74	5773.92	6556.86	5181.13	5039.91	757.717	3893.14	1585.54	897.662	3970.74	1407.81	TRUE
LRRC27	162.465	-1.12822	0.271644	1.11439e-06	1.75065e-05	213.022	205.121	228.059	343.431	194.148	199.231	44.6537	110.332	116.857	66.171	136.418	92.1319	TRUE
ZNF681	81.6836	-1.12916	0.212611	3.43293e-09	1.14172e-07	113.829	111.884	92.9856	98.3612	158.409	111.897	30.6994	59.1064	48.6906	43.5336	64.3114	46.4965	TRUE
ZNF90	78.9071	-1.13205	0.366878	7.60174e-05	0.000559597	121.146	82.4412	113.54	166.714	128.466	73.6883	19.536	69.9426	37.1819	27.8615	77.9533	28.4145	TRUE
CRHR2	3.17227	-1.13252	0.812727	0.00750635	0.0220585	8.94367	2.94433	8.80916	5.00142	4.82954	0.909732	1.39543	0	1.77057	1.74134	0	1.72209	TRUE
RYR1	515.096	-1.13282	0.304019	6.73965e-06	7.54643e-05	721.998	653.641	830.998	1086.97	741.818	376.629	150.706	382.221	391.295	188.936	316.685	339.252	TRUE
APOBEC3H	9.73229	-1.13336	0.517993	0.00123098	0.0052383	13.822	6.8701	18.5971	18.3385	19.3182	11.8265	0	4.92553	3.54113	3.48269	4.87208	11.1936	TRUE
RASGRP1	128.558	-1.13521	0.49807	0.000952355	0.00427399	265.058	60.8494	449.267	40.0113	161.307	177.398	51.6308	58.1213	67.2815	89.6792	42.8743	79.2162	TRUE
EDA2R	199.9	-1.13648	0.380563	0.000105529	0.000722287	260.993	352.338	231.975	206.725	314.886	375.719	36.2811	185.2	83.2166	52.2403	166.625	132.601	TRUE
PLCXD3	349.5	-1.13666	0.425888	0.000298182	0.00166438	423.605	294.433	478.631	665.188	508.068	710.5	61.3988	365.475	150.498	75.7484	294.274	166.182	TRUE
OLFM2	64.7845	-1.1369	0.436368	0.000363094	0.0019576	100.007	52.9979	207.505	45.0127	121.704	44.5768	37.6765	29.5532	41.6083	15.6721	45.7975	35.3029	TRUE
TMSB15B_1	2.90497	-1.13823	0.751498	0.00596418	0.0183132	3.25224	2.94433	5.87277	5.00142	7.72727	3.63893	0	1.97021	0.885283	0.870671	0.974416	1.72209	TRUE
MACROH2A2	118.811	-1.13828	0.369398	7.55077e-05	0.000556823	215.461	131.513	261.338	66.6855	203.807	154.654	26.5131	51.2255	104.463	60.947	82.8253	66.3005	TRUE
RP11-523H20.5	3.8419	-1.139	0.706248	0.00489503	0.0156615	6.50449	6.8701	10.7668	3.33428	4.82954	4.54866	0	3.94043	0	2.61201	0.974416	1.72209	TRUE
INKA1	72.265	-1.13949	0.407052	0.00019481	0.00118483	85.3714	109.922	60.6853	103.363	156.477	119.175	11.1634	45.3149	65.511	16.5428	57.4905	36.1639	TRUE
UAP1L1	310.321	-1.14038	0.324656	1.52915e-05	0.00014963	290.263	365.097	362.154	795.225	472.329	389.365	75.3531	230.515	233.715	136.695	217.295	155.849	TRUE
SARDH	131.006	-1.14106	0.45319	0.000468246	0.00241649	173.995	139.365	233.932	305.086	197.045	114.626	26.5131	61.0766	109.775	23.5081	143.239	43.9133	TRUE
TLR7	219.613	-1.14118	0.617779	0.00288079	0.0103356	353.682	273.822	255.466	15.0042	702.216	441.22	26.5131	138.9	58.4287	67.9124	140.316	161.877	TRUE
MINDY4	99.0515	-1.14211	0.361354	5.63466e-05	0.000436855	142.286	119.736	129.201	310.088	99.4886	60.952	47.4445	61.0766	74.3638	39.1802	49.6952	55.1069	TRUE
APOBEC3D	14.2581	-1.14265	0.368955	7.04509e-05	0.000524611	21.1396	11.7773	24.4699	20.0057	25.1136	21.8336	4.18628	11.8213	6.19698	5.22403	10.7186	8.61045	TRUE
ASPM	60.2576	-1.14597	0.44861	0.000413035	0.00218263	81.3061	90.2927	138.01	21.6728	58.9204	144.647	13.9543	22.6575	29.2144	25.2495	50.6696	46.4965	TRUE
PTCHD4	290.547	-1.1466	0.390447	0.000120829	0.00080243	448.81	535.868	426.755	325.092	378.636	427.574	39.072	219.679	204.5	70.5244	253.348	156.71	TRUE
ZNF19	107.682	-1.14703	0.286633	2.00512e-06	2.84829e-05	132.529	154.086	130.18	230.065	159.375	116.446	39.072	75.8532	92.9548	33.9562	76.0044	51.6627	TRUE
NOX5	31.7575	-1.14747	0.383104	9.872e-05	0.000684628	46.3445	42.202	38.173	85.0241	32.8409	34.5698	6.97714	10.8362	18.591	12.1894	29.2325	24.1093	TRUE
CCDC142	354.279	-1.14776	0.250866	1.43891e-07	3.05305e-06	429.296	404.354	496.249	895.253	433.693	352.976	178.615	178.304	277.094	166.298	215.346	223.872	TRUE
ACSL6	13.5977	-1.14822	0.506753	0.000953894	0.00427976	17.0743	7.85154	39.1518	6.66855	29.9432	21.8336	4.18628	7.88085	10.6234	5.22403	5.84649	6.88836	TRUE
SERTAD4	230.254	-1.14869	0.486272	0.000724599	0.00344013	426.857	406.317	364.112	171.715	357.386	337.51	40.4674	215.738	77.9049	34.8269	255.297	74.911	TRUE
PLA2R1	2197.65	-1.14892	0.291733	2.61404e-06	3.49694e-05	3269.32	2306.39	2784.67	4973.07	3129.54	2358.93	711.668	1247.15	1418.22	962.092	2174.9	1035.84	TRUE
C7	5453.55	-1.14905	0.322251	1.20346e-05	0.000123077	6310.98	6122.24	5601.65	4396.24	13848.2	10723	1763.82	4433.97	2770.05	2638.13	3805.09	3029.16	TRUE
RP3-382I10.7	22.3503	-1.14961	0.335694	2.0736e-05	0.000192244	35.7747	32.3876	32.3003	40.0113	30.9091	22.7433	6.97714	13.7915	22.1321	7.83604	15.5907	7.74941	TRUE
TSTD3	227.646	-1.14979	0.269455	6.09145e-07	1.05808e-05	295.954	338.598	278.957	468.466	293.636	267.461	76.7485	189.14	160.236	79.2311	170.523	112.797	TRUE
H1-5	92.8926	-1.15038	0.518076	0.00107558	0.00471835	158.547	99.1257	232.953	10.0028	150.682	188.314	44.6537	24.6277	46.92	36.5682	44.8231	77.4941	TRUE
TEX15	4.31509	-1.15051	0.79077	0.00645912	0.0195339	5.69143	6.8701	8.80916	0	17.3864	3.63893	1.39543	0.985107	3.54113	1.74134	0	1.72209	TRUE
LPAR6	1002.89	-1.15168	0.351358	3.5657e-05	0.000298991	1478.14	1389.72	1382.06	635.18	2003.29	1814	281.876	847.192	492.218	350.01	907.181	453.771	TRUE
ABCC10	427.96	-1.1518	0.265012	4.19583e-07	7.57055e-06	505.724	449.501	622.514	1113.65	451.079	507.63	181.406	282.726	307.193	195.03	287.453	231.621	TRUE
ZNF257	47.8624	-1.15218	0.319081	9.94979e-06	0.000105289	58.5404	33.369	86.134	88.3583	74.375	72.7785	18.1406	26.5979	23.9027	42.6629	33.1301	16.3599	TRUE
OR52H1	18.0622	-1.153	0.330948	1.63174e-05	0.000157232	30.8963	23.5546	38.173	25.0071	22.2159	16.3752	8.37257	10.8362	13.2793	8.70671	10.7186	8.61045	TRUE
SIGLEC8	24.5759	-1.15465	0.581693	0.00198448	0.00767687	25.2049	42.202	10.7668	18.3385	78.2386	51.8547	1.39543	27.583	11.5087	9.57739	8.76974	9.4715	TRUE
CA12	160.373	-1.1548	0.494477	0.00076957	0.00359619	119.52	366.078	130.18	83.3569	298.466	443.039	150.706	29.5532	75.2491	52.2403	55.5417	120.546	TRUE
NPIPA9	3.87987	-1.15494	0.912285	0.00852153	0.0244544	3.25224	2.94433	4.89398	23.3399	5.79545	0	0	0.985107	1.77057	1.74134	0.974416	0.861045	TRUE
LTC4S	69.5769	-1.15589	0.220544	4.44151e-09	1.43723e-07	74.8016	82.4412	83.1976	133.371	100.455	116.446	30.6994	50.2404	45.1495	30.4735	42.8743	44.7744	TRUE
ZBED8	218.071	-1.15603	0.31554	7.94404e-06	8.72595e-05	269.936	310.136	257.423	401.78	408.579	232.891	55.8171	128.064	216.009	88.8085	157.855	89.5487	TRUE
CES4A	155.344	-1.15733	0.337991	2.02126e-05	0.000188015	207.331	148.198	264.275	343.431	253.068	131.001	41.8628	70.9277	154.925	66.171	84.7742	98.1592	TRUE
DNASE1	472.398	-1.15734	0.264149	3.4804e-07	6.47185e-06	608.17	510.35	670.475	1270.36	568.92	403.011	290.249	250.217	300.111	267.296	304.018	225.594	TRUE
EZHIP	6.58043	-1.15877	0.722418	0.00474989	0.0152905	4.87837	3.92577	6.85157	28.3414	13.5227	6.36812	0	6.89575	2.65585	1.74134	2.92325	0.861045	TRUE
TAS2R14	95.1242	-1.1594	0.257315	1.91387e-07	3.87912e-06	109.763	89.3113	144.862	190.054	162.273	115.536	46.0491	73.883	38.9525	59.2057	71.1323	40.4691	TRUE
PCDHA13	20.7984	-1.15992	0.46732	0.000493839	0.00251477	22.7657	19.6289	32.3003	60.017	26.0795	26.3822	1.39543	13.7915	16.8204	5.22403	16.5651	8.61045	TRUE
TH	2.97548	-1.16009	0.872861	0.00772863	0.022585	6.50449	0	7.83037	6.66855	4.82954	4.54866	0	0.985107	0.885283	0.870671	0	2.58314	TRUE
RORC	15.3147	-1.16037	0.502353	0.000815304	0.003771	13.009	7.85154	18.5971	31.6756	28.9773	38.2087	6.97714	3.94043	7.08227	3.48269	13.6418	10.3325	TRUE
SOX1	3.87536	-1.16113	1.07105	0.00980131	0.0272952	4.87837	3.92577	3.91518	28.3414	0.965909	0	0	0.985107	1.77057	0	0	1.72209	TRUE
HHIPL1	142.617	-1.16211	0.269213	4.61175e-07	8.22364e-06	205.704	148.198	208.483	231.732	212.5	212.877	64.1897	81.7639	69.9374	38.3095	118.879	118.824	TRUE
PCNX2	629.158	-1.16284	0.242884	4.70184e-08	1.1556e-06	757.773	969.665	952.368	1055.3	779.488	838.773	173.033	485.658	416.083	264.684	439.461	417.607	TRUE
H3C7	27.4667	-1.16363	0.469471	0.000493825	0.00251477	38.2139	26.4989	61.6641	5.00142	48.2954	65.5007	12.5588	11.8213	15.9351	9.57739	15.5907	18.943	TRUE
IKBKE	129.558	-1.16522	0.266852	3.61208e-07	6.65338e-06	187.817	107.959	269.169	173.382	146.818	221.065	94.8891	83.7341	46.92	68.783	59.4394	94.715	TRUE
DCT	31.4879	-1.16522	0.401497	0.000127961	0.000838312	68.2971	47.1092	52.855	31.6756	62.7841	14.5557	11.1634	15.7617	12.394	23.5081	13.6418	24.1093	TRUE
CABP4	26.1809	-1.16705	0.34012	1.90157e-05	0.000178898	21.1396	24.5361	42.0882	65.0184	34.7727	40.9379	11.1634	19.7021	12.394	12.1894	15.5907	14.6378	TRUE
RP11-244H3.5	41.8025	-1.16742	0.299194	2.84296e-06	3.74342e-05	52.0359	49.0721	52.855	90.0255	56.0227	61.8617	8.37257	31.5234	30.0996	15.6721	28.2581	25.8314	TRUE
KLF8	788.769	-1.1678	0.425162	0.000211927	0.00127289	816.313	886.243	848.616	2610.74	1022.9	796.925	167.451	577.273	487.791	223.763	710.349	316.865	TRUE
RASD2	27.6158	-1.17035	0.481305	0.000557541	0.00278326	25.2049	24.5361	24.4699	105.03	25.1136	44.5768	11.1634	18.717	10.6234	17.4134	18.5139	6.02732	TRUE
RP11-849H4.2	253.905	-1.17102	0.325867	9.96354e-06	0.000105368	306.524	301.303	346.494	676.858	321.648	247.447	72.5622	202.932	207.156	102.739	143.239	117.963	TRUE
C1QTNF6	244.096	-1.17108	0.156673	1.7993e-15	1.87329e-13	324.411	323.876	381.73	378.44	340	304.76	126.984	156.632	201.845	117.541	125.7	147.239	TRUE
DNAH9	33.0382	-1.17168	0.360712	3.71671e-05	0.000309794	61.7926	26.4989	79.2825	41.6785	28.9773	50.0352	15.3497	14.7766	29.2144	18.2841	18.5139	12.0546	TRUE
ZKSCAN4	176.933	-1.17194	0.237734	2.1826e-08	5.92946e-07	230.096	235.546	255.466	228.398	301.364	255.635	75.3531	132.004	157.58	59.2057	108.16	84.3825	TRUE
H3C3	32.2836	-1.17222	0.457225	0.000372404	0.00199943	56.1012	45.1464	76.3461	6.66855	33.8068	69.1396	20.9314	16.7468	15.9351	9.57739	14.6162	22.3872	TRUE
MESP1	9.79754	-1.17254	0.601484	0.00207652	0.00794855	16.2612	12.7588	6.85157	10.0028	16.4204	29.1114	0	2.95532	12.394	2.61201	3.89766	4.30523	TRUE
CLHC1	228.173	-1.17269	0.29911	2.57439e-06	3.45215e-05	339.046	227.695	409.137	520.147	261.761	209.238	90.7028	117.228	160.236	86.1965	116.93	199.763	TRUE
PLA2G5	32.1932	-1.17386	0.46316	0.000405524	0.00214818	54.4751	58.8866	55.7914	11.67	77.2727	29.1114	19.536	10.8362	20.3615	6.0947	15.5907	26.6924	TRUE
CYTL1	55.3776	-1.17387	0.29279	1.74934e-06	2.54756e-05	68.2971	50.0536	93.9644	83.3569	88.8636	91.8829	25.1177	53.1958	23.0174	20.0254	40.9255	25.8314	TRUE
MAN1C1	759.241	-1.17404	0.300733	2.75027e-06	3.64716e-05	1116.33	1163.99	1231.33	920.26	1054.77	1056.2	209.314	459.06	511.694	204.608	720.093	463.242	TRUE
JAKMIP3	76.1265	-1.17487	0.299855	2.5807e-06	3.45785e-05	101.633	91.2742	108.646	183.385	83.0681	89.1537	34.8857	53.1958	46.0347	21.7668	64.3114	36.1639	TRUE
PDE6B	23.8102	-1.1749	0.494914	0.000652341	0.0031548	37.4008	75.5711	25.4487	15.0042	35.7386	25.4725	8.37257	15.7617	17.7057	3.48269	6.82091	18.943	TRUE
CAPN12	47.5431	-1.17578	0.541856	0.00115658	0.00499139	51.2228	26.4989	59.7065	188.387	62.7841	46.3963	12.5588	27.583	45.1495	9.57739	31.1813	9.4715	TRUE
GSDMA	24.1709	-1.17644	0.85822	0.0069685	0.0207508	8.94367	10.7959	4.89398	3.33428	118.807	96.4315	2.79086	20.6872	0.885283	4.35336	7.79533	10.3325	TRUE
ADAM33	1859.12	-1.17819	0.318508	6.35519e-06	7.19451e-05	1867.6	1670.42	2057.43	4988.08	3201.02	2306.17	625.152	1394.91	1187.17	686.96	1203.4	1121.08	TRUE
LRRC63	40.2077	-1.17826	0.354147	2.71703e-05	0.000240722	62.6057	62.8123	41.1094	60.017	88.8636	36.3893	5.58171	34.4787	26.5585	20.0254	23.386	20.6651	TRUE
POLQ	30.8003	-1.17942	0.284043	9.11129e-07	1.48419e-05	47.9706	43.1835	56.7702	25.0071	38.6363	52.7644	13.9543	16.7468	17.7057	11.3187	21.4371	24.1093	TRUE
DLG4	277.912	-1.17998	0.244377	3.55321e-08	9.03778e-07	345.551	264.008	399.349	596.836	481.988	286.565	107.448	164.513	194.762	132.342	191.96	169.626	TRUE
MROH7	29.0956	-1.18056	0.45369	0.000323187	0.00177441	39.84	37.2948	49.9186	60.017	43.4659	30.0211	8.37257	10.8362	38.9525	7.83604	16.5651	6.02732	TRUE
LRRC66	48.7139	-1.18079	0.289118	1.22774e-06	1.89149e-05	69.1102	67.7195	58.7277	120.034	55.0568	50.945	15.3497	33.4936	34.5261	28.7322	30.2069	20.6651	TRUE
AMHR2	2.75673	-1.18208	0.814976	0.00602589	0.0184722	2.43918	5.88866	1.95759	5.00142	8.69318	3.63893	0	0.985107	1.77057	0.870671	0.974416	0.861045	TRUE
CROCC2	13.6684	-1.18218	0.503798	0.00069292	0.00331565	12.1959	17.666	21.5335	43.3456	17.3864	12.7362	1.39543	9.85107	6.19698	2.61201	8.76974	10.3325	TRUE
SLC38A6	405.565	-1.18362	0.196164	3.73472e-11	1.92029e-09	474.015	514.276	461.992	600.17	737.954	649.548	150.706	300.458	277.094	233.34	256.271	210.956	TRUE
RSPO1	12.3185	-1.18453	0.713633	0.0039723	0.013269	14.6351	4.90721	8.80916	41.6785	3.86363	44.5768	5.58171	4.92553	2.65585	0.870671	5.84649	9.4715	TRUE
ADCK1	118.035	-1.18606	0.235771	1.21081e-08	3.51742e-07	160.173	138.383	216.314	213.394	123.636	157.384	36.2811	75.8532	76.1344	63.559	91.5951	63.7174	TRUE
ATP8B4	1318.2	-1.18623	0.240301	1.98443e-08	5.4799e-07	1680.6	1588.96	1531.82	1617.12	2189.72	2644.59	833.07	747.696	739.212	405.733	1094.27	745.665	TRUE
UBQLNL	37.3689	-1.18625	0.375961	4.97447e-05	0.000394428	61.7926	32.3876	71.4521	91.6926	42.5	29.1114	13.9543	22.6575	31.8702	16.5428	22.4116	12.0546	TRUE
TRIM67	5.83269	-1.18697	0.668886	0.00305852	0.0108227	2.43918	10.7959	8.80916	10.0028	8.69318	14.5557	1.39543	5.91064	1.77057	0	3.89766	1.72209	TRUE
AQP7	307.175	-1.18739	0.649071	0.0026873	0.00978803	244.731	245.361	98.8584	863.578	566.023	876.072	40.4674	62.0617	434.674	58.335	137.393	58.5511	TRUE
APCDD1L	5.55418	-1.1874	0.664406	0.00296752	0.0105653	13.822	14.7216	5.87277	0	11.5909	6.36812	1.39543	3.94043	2.65585	2.61201	1.94883	1.72209	TRUE
ZFHX4	2415.29	-1.18746	0.380453	5.59878e-05	0.00043508	3949.04	3523.38	3829.05	3219.24	3801.82	2892.04	392.115	1799.79	1630.69	586.833	2269.41	1090.08	TRUE
CCDC102B	721.615	-1.18908	0.288946	1.03718e-06	1.64477e-05	961.038	646.771	1226.43	815.231	1511.65	1058.93	230.246	415.715	366.507	290.804	661.628	474.436	TRUE
NOS1AP	111.088	-1.18925	0.280209	5.79258e-07	1.01564e-05	195.135	104.033	207.505	208.392	122.67	118.265	61.3988	72.8979	61.0846	37.4389	92.5695	51.6627	TRUE
KCNJ1	3.3277	-1.18953	0.837548	0.00623121	0.018987	6.50449	0.981443	2.93639	5.00142	11.5909	6.36812	0	0.985107	1.77057	0.870671	2.92325	0	TRUE
PCDHGA8	138.031	-1.19057	0.401904	9.66896e-05	0.000673613	157.734	169.79	227.081	388.443	160.341	117.355	19.536	80.7787	91.1842	56.5936	116.93	70.6057	TRUE
RP3-370M22.8	9.58354	-1.19073	0.54313	0.00104783	0.00461473	21.9526	9.81443	26.4275	10.0028	8.69318	10.9168	2.79086	3.94043	10.6234	2.61201	2.92325	4.30523	TRUE
NBPF1	657.142	-1.19284	0.227172	3.57967e-09	1.18255e-07	746.39	683.084	774.227	1167	1232.5	1003.43	248.386	402.909	432.904	311.7	523.261	359.917	TRUE
MEOX2	2446.49	-1.19452	0.535528	0.000933784	0.0042119	3995.38	3518.47	4238.19	2937.5	4227.78	3424.23	274.899	2091.38	727.703	325.631	3006.07	590.677	TRUE
L3MBTL1	247.474	-1.19459	0.345746	1.58362e-05	0.000153615	347.177	249.286	376.836	605.171	312.954	270.19	50.2354	179.289	194.762	89.6792	174.42	119.685	TRUE
IGFN1	68.564	-1.19598	0.620819	0.0020796	0.0079567	21.1396	82.4412	27.4063	323.425	32.8409	154.654	23.7223	37.4341	15.9351	29.6028	38.0022	36.1639	TRUE
CDC25B	798.921	-1.19615	0.346888	1.61811e-05	0.000156273	974.86	616.346	1069.82	2407.35	1081.82	826.946	290.249	605.841	356.769	287.322	528.133	541.598	TRUE
ZSCAN23	106.801	-1.19832	0.474018	0.000387314	0.00206625	152.855	156.049	146.819	238.401	190.284	77.3272	13.9543	60.0915	123.94	19.1548	46.772	55.968	TRUE
MAPK12	208.229	-1.19853	0.351216	1.8424e-05	0.000174514	186.191	149.179	290.702	608.505	297.5	289.295	113.03	139.885	109.775	61.8177	152.983	99.8813	TRUE
HOXD10	18.0628	-1.19876	0.419284	0.000134017	0.000874081	13.822	28.4618	18.5971	48.347	30.9091	21.8336	2.79086	13.7915	9.73812	10.4481	6.82091	11.1936	TRUE
TESPA1	101.17	-1.19878	0.393993	7.1452e-05	0.000530886	189.443	132.495	231.975	45.0127	160.341	133.731	29.304	52.2107	95.6106	37.4389	41.8999	64.5784	TRUE
ADAMTS12	442.018	-1.19899	0.309597	2.87377e-06	3.77213e-05	562.638	459.315	761.503	655.185	710.909	683.208	111.634	231.5	300.111	140.178	429.717	258.314	TRUE
SIX5	194.503	-1.19916	0.349808	1.7323e-05	0.00016583	283.758	247.324	273.084	361.769	319.716	215.606	39.072	156.632	103.578	53.9816	182.216	97.2981	TRUE
ZNF69	154.393	-1.20021	0.358681	2.35812e-05	0.000214587	214.648	174.697	239.805	355.1	205.739	163.752	39.072	108.362	139.875	43.5336	113.032	55.1069	TRUE
XCL1	8.7049	-1.20022	0.601456	0.00172926	0.00687649	15.4482	10.7959	25.4487	3.33428	8.69318	17.2849	1.39543	7.88085	3.54113	6.96537	1.94883	1.72209	TRUE
POLN	24.1375	-1.20168	0.371403	3.54469e-05	0.000297974	28.4571	21.5917	27.4063	66.6855	43.4659	26.3822	5.58171	11.8213	15.9351	13.9307	14.6162	13.7767	TRUE
FAM13C	726.47	-1.20186	0.529826	0.000824502	0.0038041	578.086	924.519	676.348	1968.89	1409.26	1073.48	93.4937	528.017	242.568	107.963	850.665	264.341	TRUE
PYROXD2	445.023	-1.20291	0.325655	5.97174e-06	6.81869e-05	608.983	415.15	630.344	1131.99	626.875	461.234	122.798	276.815	303.652	166.298	380.022	216.122	TRUE
SCGB2B2	33.0305	-1.20387	0.414494	0.000113399	0.00076276	40.6531	44.1649	47.961	90.0255	35.7386	35.4795	11.1634	28.5681	25.6732	10.4481	20.4627	6.02732	TRUE
SLC46A1	412.124	-1.20721	0.337729	9.52542e-06	0.0001016	652.888	498.573	687.115	316.756	826.818	615.888	100.471	264.994	342.605	137.566	316.685	185.125	TRUE
FBXL8	45.0594	-1.20742	0.257679	6.55709e-08	1.5372e-06	54.4751	44.1649	59.7065	108.364	56.0227	66.4104	23.7223	27.583	27.4438	21.7668	24.3604	26.6924	TRUE
SPRN	1.46001	-1.20766	1.02136	0.00808518	0.023447	1.62612	1.96289	3.91518	1.66714	3.86363	2.72919	0	0	0.885283	0.870671	0	0	TRUE
ZNF391	129.517	-1.21025	0.323812	4.87377e-06	5.81868e-05	195.948	243.398	162.48	95.0269	246.307	184.676	41.8628	108.362	84.9872	38.3095	92.5695	60.2732	TRUE
H2BC14	13.7598	-1.21439	0.576447	0.00124979	0.00530623	25.2049	11.7773	44.0458	1.66714	22.2159	21.8336	8.37257	2.95532	5.3117	4.35336	8.76974	8.61045	TRUE
CTSW	78.5188	-1.21551	0.496392	0.000471454	0.00243005	165.051	77.534	182.056	25.0071	114.943	147.377	9.76799	63.0468	34.5261	46.1456	23.386	53.3848	TRUE
NINL	330.674	-1.21603	0.341741	9.88223e-06	0.000104722	412.222	334.672	480.589	885.25	422.102	360.254	89.3074	208.843	260.273	107.963	253.348	153.266	TRUE
C4A	434.996	-1.21623	0.381684	4.06355e-05	0.000333561	992.748	277.748	1009.14	396.779	685.795	475.79	224.664	133.975	391.295	141.049	230.937	260.036	TRUE
NRROS	176.421	-1.21652	0.2322	3.47119e-09	1.14988e-07	243.105	192.363	288.745	238.401	278.182	272.01	73.9577	156.632	81.4461	64.4297	114.981	112.797	TRUE
HLA-DMB	727.006	-1.21725	0.339177	8.71908e-06	9.43718e-05	1095.19	876.428	1183.36	648.517	1378.35	1177.19	196.755	499.449	366.507	183.712	437.513	681.087	TRUE
TMEM106A	398.761	-1.21742	0.159803	4.74064e-16	5.48017e-14	578.086	494.647	661.666	441.792	543.807	661.375	246.991	222.634	226.633	199.384	200.73	307.393	TRUE
RAB40AL	10.6443	-1.21765	0.561388	0.00104739	0.00461401	11.3829	9.81443	15.6607	36.677	12.5568	12.7362	2.79086	6.89575	7.96755	0.870671	7.79533	2.58314	TRUE
COLQ	190.535	-1.2196	0.275839	2.27278e-07	4.46094e-06	252.049	188.437	289.724	430.122	262.727	226.523	48.84	114.272	144.301	104.481	127.648	97.2981	TRUE
SLC18B1	295.262	-1.21965	0.373527	3.01241e-05	0.000261627	317.907	298.359	316.151	260.074	746.647	663.194	80.9348	199.977	140.76	92.2912	234.834	192.013	TRUE
SPICE1	127.861	-1.2199	0.267891	1.20158e-07	2.61231e-06	189.443	176.66	174.226	233.399	195.114	136.46	34.8857	88.6596	75.2491	56.5936	115.955	57.69	TRUE
FLRT2	6882.02	-1.22065	0.506687	0.000523951	0.00264293	14744	9488.59	13622.9	8042.28	9923.75	6752.94	729.809	3782.81	3222.43	1434.87	8941.24	1898.61	TRUE
PEX11A	137.503	-1.22072	0.378843	3.51995e-05	0.00029634	157.734	207.084	119.413	175.05	254.034	301.121	23.7223	59.1064	131.022	54.8523	102.314	64.5784	TRUE
ISM1	260.206	-1.22246	0.290155	5.93683e-07	1.03552e-05	322.785	222.787	393.476	335.095	400.852	581.318	110.239	128.064	171.745	76.6191	197.806	181.681	TRUE
TROAP	8.74227	-1.22286	0.721536	0.0033719	0.0116704	8.94367	10.7959	25.4487	5.00142	12.5568	21.8336	1.39543	0	6.19698	0	5.84649	6.88836	TRUE
ABO	213.365	-1.22306	0.542656	0.000816625	0.00377399	251.236	180.585	331.812	746.878	340	109.168	26.5131	143.826	188.565	40.0509	135.444	66.3005	TRUE
GNRH1	219.76	-1.2236	0.237238	5.27575e-09	1.68442e-07	278.067	296.396	292.66	493.473	289.773	240.169	89.3074	156.632	173.516	103.61	122.776	100.742	TRUE
DACT1	1758.89	-1.22401	0.400133	6.28168e-05	0.000477955	3500.23	2424.16	3132.15	1575.45	3130.51	1838.57	397.697	1063.92	752.491	469.292	2061.86	760.303	TRUE
NBPF11	317.809	-1.22446	0.268625	1.15677e-07	2.52801e-06	380.513	371.967	370.964	696.864	469.432	457.595	118.611	240.366	208.042	98.3859	227.039	173.931	TRUE
TAS2R19	76.862	-1.22489	0.244841	1.20494e-08	3.50646e-07	95.9412	82.4412	126.265	121.701	135.227	100.98	29.304	44.3298	40.723	57.4643	60.4138	27.5535	TRUE
ZNF519	312.185	-1.22519	0.343866	9.43569e-06	0.000100739	436.614	385.707	420.882	518.48	438.523	537.651	48.84	199.977	196.533	113.187	299.146	150.683	TRUE
TFAP2E	46.8279	-1.22622	0.418383	9.75197e-05	0.000678549	45.5314	39.2577	83.1976	158.378	42.5	50.0352	12.5588	37.4341	22.1321	25.2495	22.4116	23.2482	TRUE
KIF18B	7.85536	-1.22637	0.542274	0.000792888	0.00368665	13.009	9.81443	20.5547	5.00142	9.65909	13.646	4.18628	1.97021	4.42642	0.870671	6.82091	4.30523	TRUE
COL6A6	13.7964	-1.22665	0.730549	0.00346	0.0119065	8.13061	19.6289	5.87277	21.6728	9.65909	69.1396	0	5.91064	3.54113	12.1894	2.92325	6.88836	TRUE
TTK	12.9864	-1.22835	0.453531	0.0002033	0.00122845	15.4482	26.4989	21.5335	8.33569	16.4204	28.2017	4.18628	6.89575	2.65585	6.96537	12.6674	6.02732	TRUE
OR9A4	2.57478	-1.22906	0.895028	0.00609983	0.0186697	4.87837	4.90721	5.87277	3.33428	3.86363	3.63893	0	0	3.54113	0	0	0.861045	TRUE
ABCA6	5741.3	-1.23046	0.313742	2.1025e-06	2.96651e-05	5936.97	7793.64	6108.66	11371.6	9695.79	9161.91	1307.52	3246.91	4741.58	2314.24	4458.93	2757.93	TRUE
ZNF521	1093.77	-1.23264	0.429542	0.000118069	0.000786908	1224.47	1700.84	1246.99	2223.96	1785.97	1596.58	177.219	1004.81	451.495	249.012	1066.99	396.942	TRUE
HFE	302.887	-1.23378	0.277856	1.97963e-07	3.9835e-06	449.623	353.319	408.158	340.096	590.17	484.887	75.3531	195.051	218.665	110.575	212.423	196.318	TRUE
IGSF10	297.066	-1.23495	0.541225	0.000733785	0.00347057	508.976	323.876	768.355	95.0269	831.647	201.96	48.84	80.7787	268.241	94.9032	188.062	154.127	TRUE
GPR55	7.21666	-1.23628	0.510577	0.000486706	0.00249333	15.4482	8.83298	16.6395	5.00142	9.65909	10.007	2.79086	2.95532	5.3117	2.61201	3.89766	3.44418	TRUE
MRI1	571.593	-1.23652	0.273694	1.35083e-07	2.89547e-06	721.185	739.026	806.528	1172	842.272	673.201	186.987	456.104	293.914	240.305	495.978	231.621	TRUE
ANKFN1	82.7593	-1.23699	0.283921	2.90981e-07	5.54883e-06	125.211	119.736	114.519	123.368	122.67	114.626	13.9543	49.2553	47.8053	44.4042	77.9533	39.6081	TRUE
RP1-137D17.4	3.2693	-1.23747	0.896347	0.00591075	0.0181784	0.813061	1.96289	8.80916	11.67	6.76136	3.63893	0	1.97021	1.77057	0	0.974416	0.861045	TRUE
ZNF221	165.604	-1.23769	0.259071	3.70895e-08	9.377e-07	203.265	209.047	227.081	306.753	266.591	221.065	44.6537	88.6596	124.825	78.3604	140.316	76.633	TRUE
ACE	290.005	-1.24021	0.220105	3.33224e-10	1.39988e-08	395.961	351.356	472.758	468.466	394.091	410.289	133.961	225.589	139.875	93.1618	179.292	215.261	TRUE
DTWD1	1188.6	-1.24041	0.176604	3.71932e-14	3.24432e-12	1553.76	1658.64	1494.62	1815.51	1854.54	1775.8	427.001	802.862	866.692	607.729	791.226	614.786	TRUE
PNMA3	22.9632	-1.24074	0.382392	3.06562e-05	0.000265501	39.84	22.5732	44.0458	41.6785	29.9432	26.3822	4.18628	13.7915	20.3615	5.22403	14.6162	12.9157	TRUE
HOXC10	102.861	-1.24209	0.263574	5.07412e-08	1.23623e-06	119.52	126.606	118.434	201.724	165.17	160.113	43.2583	91.6149	47.8053	34.8269	70.1579	55.1069	TRUE
NOL3	247.865	-1.24368	0.31995	2.34427e-06	3.21561e-05	269.123	216.899	291.681	733.541	312.954	346.608	100.471	161.557	182.368	92.2912	140.316	126.574	TRUE
H2BC9	30.6963	-1.24651	0.549739	0.000744557	0.00351161	60.1665	28.4618	77.3249	1.66714	50.2273	64.5909	16.7451	12.8064	15.9351	8.70671	13.6418	18.082	TRUE
ADGRG5	22.1079	-1.24666	0.488821	0.000320813	0.00176607	45.5314	23.5546	74.3885	18.3385	19.3182	20.0141	4.18628	12.8064	10.6234	8.70671	9.74416	18.082	TRUE
ZNF114	10.3765	-1.24723	0.567176	0.000901217	0.00408939	12.1959	11.7773	13.7031	35.0099	9.65909	14.5557	1.39543	7.88085	7.08227	1.74134	7.79533	1.72209	TRUE
CXCR3	17.0431	-1.24799	0.626167	0.00156223	0.00633587	42.2792	9.81443	56.7702	1.66714	17.3864	31.8406	11.1634	6.89575	4.42642	6.0947	5.84649	10.3325	TRUE
DBP	256.015	-1.2492	0.445268	0.000140427	0.000906717	348.803	382.763	420.882	363.436	538.977	247.447	69.7714	231.5	120.399	31.3442	236.783	80.0772	TRUE
MYO7A	452.732	-1.25005	0.2823	1.99174e-07	4.00306e-06	566.704	433.798	672.433	861.911	607.557	797.835	124.193	250.217	303.652	203.737	209.499	401.247	TRUE
TEX12	8.45373	-1.25092	0.497957	0.000357429	0.00193078	10.5698	14.7216	4.89398	20.0057	16.4204	10.9168	2.79086	3.94043	3.54113	4.35336	5.84649	3.44418	TRUE
TMEM229B	77.2652	-1.25101	0.481789	0.000274858	0.0015644	165.051	86.3669	208.483	40.0113	93.6931	107.348	18.1406	68.9575	33.6408	13.0601	32.1557	60.2732	TRUE
TIGIT	37.8821	-1.25175	0.667574	0.00208272	0.00796499	97.5673	27.4804	145.841	5.00142	56.0227	29.1114	5.58171	17.7319	16.8204	30.4735	4.87208	18.082	TRUE
SRRM3	26.6618	-1.25332	0.362617	1.32583e-05	0.000132897	24.3918	28.4618	40.1306	33.3428	61.8182	48.2158	6.97714	11.8213	23.0174	10.4481	17.5395	13.7767	TRUE
GCSAM	11.9692	-1.25389	0.742598	0.00319145	0.0111868	31.7094	5.88866	44.0458	0	21.25	13.646	2.79086	5.91064	5.3117	4.35336	0.974416	7.74941	TRUE
TTC24	5.57586	-1.2547	0.998591	0.00666206	0.0200304	16.2612	0.981443	34.2579	1.66714	3.86363	1.81946	0	0.985107	2.65585	0	0.974416	3.44418	TRUE
P2RY6	109.166	-1.25541	0.532306	0.000561149	0.0027969	224.405	151.142	289.724	48.347	150.682	137.369	113.03	18.717	23.0174	22.6375	44.8231	86.1045	TRUE
LIPT2	36.7542	-1.25702	0.287737	2.58472e-07	4.97417e-06	47.1575	53.9793	60.6853	50.0142	48.2954	60.952	9.76799	27.583	23.0174	10.4481	30.2069	18.943	TRUE
C10orf143	47.4811	-1.25777	0.200465	5.94535e-12	3.61072e-10	68.2971	73.6082	66.5581	68.3527	68.5795	63.6812	19.536	33.4936	34.5261	20.0254	27.2836	25.8314	TRUE
HCN4	2.64717	-1.25798	0.87717	0.00517254	0.0163429	4.87837	3.92577	5.87277	6.66855	2.89773	2.72919	0	0.985107	0.885283	0	2.92325	0	TRUE
FOXD2	241.854	-1.25827	0.39477	3.6166e-05	0.000302502	469.949	339.579	476.674	268.409	347.727	251.086	68.376	140.87	108.89	64.4297	291.35	74.911	TRUE
ZNF223	21.3012	-1.25892	0.423526	7.77307e-05	0.00056921	16.2612	30.4247	23.4911	63.3513	32.8409	26.3822	2.79086	10.8362	15.0498	9.57739	11.693	12.9157	TRUE
PIK3R6	87.07	-1.26032	0.245182	5.10174e-09	1.63509e-07	121.959	90.2927	126.265	136.705	157.443	120.085	72.5622	33.4936	45.1495	52.2403	29.2325	59.4121	TRUE
BTLA	21.5287	-1.26066	0.618717	0.0013543	0.00564836	47.1575	13.7402	86.134	5.00142	31.875	18.1946	11.1634	6.89575	3.54113	13.9307	7.79533	12.9157	TRUE
IGF2	113.478	-1.26069	0.228822	6.43707e-10	2.57514e-08	154.482	128.569	184.992	228.398	145.852	139.189	65.5851	40.3894	73.4785	50.4989	63.337	86.9656	TRUE
SLC9A9	591.674	-1.26085	0.32899	2.81552e-06	3.71604e-05	913.881	801.839	945.517	326.759	1191.93	1020.72	156.288	312.279	441.756	246.4	359.559	383.165	TRUE
PPFIA4	66.0547	-1.26112	0.365762	1.342e-05	0.000134136	89.4367	74.5896	80.2612	171.715	100.455	69.1396	29.304	60.0915	34.5261	12.1894	39.951	30.9976	TRUE
WDR27	725.673	-1.26922	0.31717	1.32643e-06	2.00483e-05	882.984	804.783	981.732	1965.56	1092.44	646.819	238.618	416.7	541.793	262.943	523.261	350.446	TRUE
ZKSCAN3	263.142	-1.26943	0.307932	7.75339e-07	1.30223e-05	387.83	334.672	375.858	426.787	466.534	316.587	57.2125	148.751	185.91	88.8085	238.732	130.018	TRUE
TRPM2	357.986	-1.26958	0.310286	8.89762e-07	1.45363e-05	591.095	377.855	771.291	583.498	454.943	360.254	283.272	124.123	176.171	276.874	98.416	198.04	TRUE
SSC5D	284.069	-1.27134	0.296613	3.64744e-07	6.70483e-06	387.83	396.503	449.267	508.477	402.784	342.059	126.984	112.302	293.029	74.0071	166.625	148.961	TRUE
HOXA4	13.3208	-1.27154	0.570863	0.000789603	0.00367454	19.5135	16.6845	11.7455	41.6785	21.25	13.646	1.39543	11.8213	5.3117	5.22403	10.7186	0.861045	TRUE
FMO1	167.436	-1.27496	0.54548	0.000571964	0.00283403	287.011	243.398	306.363	46.6799	292.67	371.17	26.5131	59.1064	95.6106	20.0254	146.162	114.519	TRUE
RAD51B	327.752	-1.27525	0.265819	2.97324e-08	7.78709e-07	401.652	340.561	477.652	756.881	497.443	382.997	117.216	176.334	267.356	130.601	217.295	167.043	TRUE
D2HGDH	604.438	-1.27639	0.413002	4.91446e-05	0.000390043	601.665	550.589	785.973	2198.96	763.068	518.547	159.079	388.132	432.904	195.03	323.506	335.808	TRUE
CCDC136	109.341	-1.27861	0.281733	1.07513e-07	2.37268e-06	109.763	150.161	134.095	271.744	139.091	152.835	40.4674	82.749	61.9698	38.3095	59.4394	71.4668	TRUE
HOXB5	7.92916	-1.27935	0.791132	0.00351072	0.0120292	5.69143	3.92577	7.83037	46.6799	5.79545	9.09732	1.39543	3.94043	4.42642	0	2.92325	3.44418	TRUE
CD247	62.0323	-1.27976	0.414161	4.8842e-05	0.000388373	121.146	52.9979	176.183	31.6756	84.0341	90.0634	26.5131	36.4489	29.2144	40.0509	15.5907	40.4691	TRUE
IQSEC3	103.416	-1.28232	0.501697	0.000290963	0.00163278	178.06	132.495	247.635	50.0142	221.193	117.355	18.1406	31.5234	100.922	19.1548	48.7208	75.772	TRUE
KCNS2	48.1173	-1.28334	0.516511	0.000361841	0.00195147	35.7747	44.1649	62.6429	83.3569	122.67	91.8829	57.2125	16.7468	7.96755	32.2148	10.7186	12.0546	TRUE
RP11-403P17.5	18.06	-1.28383	0.502311	0.000290108	0.00162907	13.009	17.666	19.5759	68.3527	21.25	25.4725	16.7451	7.88085	6.19698	7.83604	5.84649	6.88836	TRUE
SMPD3	26.8713	-1.28617	0.539014	0.000483808	0.00248227	60.1665	39.2577	69.4945	13.3371	42.5	22.7433	13.9543	29.5532	4.42642	5.22403	9.74416	12.0546	TRUE
MAP3K12	781.072	-1.28945	0.402181	3.13069e-05	0.00027008	891.115	903.909	1097.23	1772.17	1221.87	1111.69	121.402	575.302	424.936	184.582	711.323	357.334	TRUE
TBX19	109.807	-1.29295	0.242316	1.56966e-09	5.78257e-08	151.229	113.847	174.226	261.741	141.989	114.626	53.0262	60.0915	55.7729	65.3004	75.03	50.8017	TRUE
GIPC3	120.742	-1.29517	0.315186	7.68729e-07	1.29372e-05	139.847	164.882	192.823	298.418	173.864	96.4315	39.072	74.8681	77.0197	37.4389	75.03	79.2162	TRUE
KLHL17	67.3576	-1.29726	0.356771	5.79852e-06	6.66631e-05	69.1102	58.8866	89.0704	205.058	101.42	76.4175	27.9086	51.2255	23.9027	27.8615	43.8487	33.5808	TRUE
PRR12	605.48	-1.29968	0.437139	7.06176e-05	0.000525618	754.521	635.975	878.959	1960.55	637.5	605.881	154.892	445.268	447.068	103.61	392.69	248.842	TRUE
TSSK6	15.3308	-1.29981	0.383093	1.51104e-05	0.000148377	17.8873	24.5361	19.5759	36.677	17.3864	21.8336	6.97714	8.86596	12.394	4.35336	4.87208	8.61045	TRUE
TPRG1	391.835	-1.30134	0.377694	1.22819e-05	0.000124845	347.177	397.484	305.384	1035.29	483.92	930.655	113.03	244.306	213.353	134.954	285.504	210.956	TRUE
CES3	15.374	-1.30336	0.413137	3.66381e-05	0.00030584	15.4482	14.7216	23.4911	31.6756	18.3523	35.4795	4.18628	8.86596	11.5087	4.35336	7.79533	8.61045	TRUE
GZMA	63.2052	-1.30379	0.66694	0.00153271	0.00624442	135.781	48.0907	160.522	1.66714	97.5568	161.022	9.76799	43.3447	22.1321	32.2148	13.6418	32.7197	TRUE
UBQLN3	22.3304	-1.31104	0.435058	5.98333e-05	0.000458585	37.4008	34.3505	49.9186	41.6785	21.25	18.1946	4.18628	14.7766	18.591	7.83604	14.6162	5.16627	TRUE
AIFM3	17.3201	-1.3156	0.466902	0.000116268	0.000777493	21.1396	10.7959	24.4699	31.6756	49.2613	20.9238	8.37257	4.92553	12.394	6.0947	4.87208	12.9157	TRUE
HJURP	12.7107	-1.31698	0.579329	0.000631725	0.00307194	15.4482	20.6103	38.173	3.33428	11.5909	30.0211	1.39543	5.91064	8.85283	3.48269	6.82091	6.88836	TRUE
ZNF792	228.778	-1.31875	0.528442	0.000325474	0.00178462	287.824	307.192	335.727	521.814	339.034	324.774	32.0948	192.096	75.2491	47.8869	252.374	29.2755	TRUE
NEFM	52.8131	-1.32043	0.588055	0.000679397	0.00326118	117.081	20.6103	140.947	138.372	28.0114	50.945	25.1177	22.6575	15.9351	19.1548	5.84649	49.0796	TRUE
HLA-DOA	990.586	-1.32141	0.371226	7.48358e-06	8.27986e-05	2092.01	1964.85	1942.91	788.556	1015.17	1056.2	262.34	605.841	536.482	260.331	504.747	857.601	TRUE
TAS2R4	160.565	-1.32317	0.306616	2.79305e-07	5.35665e-06	228.47	182.548	221.208	390.11	241.477	157.384	64.1897	68.9575	154.039	71.3951	86.723	60.2732	TRUE
CYP2E1	38.3421	-1.32338	0.470111	0.000115511	0.00077448	31.7094	39.2577	49.9186	131.704	58.9204	40.0282	8.37257	15.7617	30.9849	9.57739	29.2325	14.6378	TRUE
PCDH12	325.161	-1.32423	0.256009	3.58393e-09	1.18255e-07	452.062	394.54	559.871	328.426	559.261	554.936	212.105	198.006	164.663	84.4551	237.757	155.849	TRUE
LRRN2	211.221	-1.3264	0.465072	0.000101354	0.000699424	446.371	230.639	610.769	146.708	332.273	161.022	39.072	66.9873	162.892	62.6883	167.6	107.631	TRUE
KIF20A	13.7247	-1.33049	0.61275	0.000819945	0.00378725	29.2702	13.7402	39.1518	3.33428	8.69318	35.4795	2.79086	4.92553	7.08227	3.48269	10.7186	6.02732	TRUE
SLC5A4	35.3185	-1.33049	0.457649	8.32837e-05	0.000601206	31.7094	52.0165	51.8762	91.6926	45.3977	50.0352	8.37257	20.6872	21.2468	8.70671	36.0534	6.02732	TRUE
HEATR4	16.2238	-1.33297	0.4913	0.00015886	0.00100635	20.3265	20.6103	17.6183	50.0142	16.4204	24.5628	5.58171	11.8213	6.19698	2.61201	14.6162	4.30523	TRUE
CCDC8	225.213	-1.33736	0.411256	2.38592e-05	0.000216411	327.664	298.359	264.275	283.414	535.113	326.594	36.2811	186.185	108.89	49.6283	194.883	91.2708	TRUE
SCEL	4.73706	-1.33756	1.02141	0.00511801	0.016214	2.43918	12.7588	2.93639	0	1.93182	30.0211	1.39543	0	2.65585	0.870671	0.974416	0.861045	TRUE
CALN1	16.4827	-1.3379	0.414754	2.62729e-05	0.000234497	27.6441	21.5917	36.2154	15.0042	25.1136	22.7433	8.37257	13.7915	7.96755	1.74134	10.7186	6.88836	TRUE
ZNF860	44.8168	-1.33868	0.338201	1.36071e-06	2.04742e-05	69.9233	53.9793	70.4733	86.6912	54.0909	65.5007	8.37257	32.5085	20.3615	11.3187	37.0278	27.5535	TRUE
PCED1B	102.316	-1.33868	0.328733	8.22394e-07	1.35946e-05	121.959	106.977	157.586	280.079	127.5	118.265	27.9086	79.7936	61.0846	35.6975	50.6696	60.2732	TRUE
MSS51	162.547	-1.33935	0.268836	9.67527e-09	2.91161e-07	206.518	193.344	236.869	418.452	202.841	175.578	83.7257	65.017	130.137	71.3951	85.7486	80.9383	TRUE
RIBC2	5.45471	-1.33965	0.895042	0.00386791	0.012998	7.31755	0	16.6395	15.0042	10.625	6.36812	0	5.91064	0.885283	0.870671	0.974416	0.861045	TRUE
ASIC1	48.2542	-1.34	0.436716	4.64643e-05	0.000372826	60.9796	86.3669	78.3037	51.6813	97.5568	64.5909	2.79086	27.583	46.92	13.0601	23.386	25.8314	TRUE
CYP4F22	2.47274	-1.34298	0.990343	0.00476587	0.0153302	6.50449	0.981443	3.91518	1.66714	4.82954	8.18758	0	0.985107	0	1.74134	0	0.861045	TRUE
CD80	23.0038	-1.34415	0.579971	0.00052783	0.00265938	53.662	15.7031	74.3885	20.0057	18.3523	34.5698	1.39543	6.89575	15.0498	13.9307	4.87208	17.2209	TRUE
KRT15	30.9906	-1.34527	0.731525	0.00187625	0.00733949	91.0628	19.6289	147.798	13.3371	25.1136	5.45839	13.9543	5.91064	10.6234	4.35336	16.5651	18.082	TRUE
GRAP	70.8949	-1.3461	0.283806	3.29859e-08	8.42851e-07	82.9322	74.5896	122.349	146.708	98.5227	101.89	36.2811	55.166	19.4762	34.8269	48.7208	29.2755	TRUE
TMEM59L	63.8418	-1.34616	0.474633	0.000102966	0.00070792	148.79	76.5525	178.141	96.694	39.6023	45.4866	32.0948	31.5234	30.0996	15.6721	14.6162	56.829	TRUE
ADAM20	78.5884	-1.34883	0.386628	9.39251e-06	0.000100406	98.3804	87.3484	114.519	226.731	119.773	61.8617	40.4674	33.4936	69.9374	28.7322	42.8743	18.943	TRUE
KCNA3	40.3321	-1.34912	0.594599	0.000601785	0.0029529	100.82	27.4804	147.798	8.33569	54.0909	41.8477	9.76799	19.7021	13.2793	28.7322	9.74416	22.3872	TRUE
DRAXIN	135.22	-1.34934	0.580309	0.000511378	0.0025873	399.213	105.014	372.921	165.047	55.0568	173.759	22.3268	80.7787	28.3291	36.5682	38.9766	144.656	TRUE
SKAP1	55.4712	-1.35225	0.470593	8.97146e-05	0.000635049	129.277	47.1092	166.395	38.3442	66.6477	60.952	9.76799	40.3894	38.0672	28.7322	25.3348	14.6378	TRUE
ARHGEF4	247.4	-1.3527	0.411549	2.03246e-05	0.000188953	454.501	212.973	478.631	656.853	211.534	227.433	39.072	145.796	129.251	90.5498	156.881	165.321	TRUE
HEMK1	742.97	-1.35283	0.29576	7.57821e-08	1.74486e-06	930.955	951.999	1046.33	1727.16	1057.67	875.162	186.987	514.226	547.105	254.236	457.001	366.805	TRUE
CPB1	5.93755	-1.35342	0.758205	0.00209358	0.00799374	7.31755	8.83298	5.87277	1.66714	7.72727	27.2919	0	0.985107	3.54113	3.48269	1.94883	2.58314	TRUE
PRKCQ	50.4408	-1.35675	0.402559	1.46823e-05	0.000144966	102.446	39.2577	142.904	45.0127	53.125	73.6883	16.7451	28.5681	29.2144	37.4389	13.6418	23.2482	TRUE
ZNF774	59.7509	-1.35843	0.355076	2.31829e-06	3.18258e-05	58.5404	81.4597	72.4309	138.372	99.4886	86.4245	18.1406	62.0617	29.2144	18.2841	30.2069	22.3872	TRUE
GRIK4	32.3553	-1.35958	0.486456	0.000115443	0.00077448	55.2882	31.4062	77.3249	81.6898	17.3864	35.4795	8.37257	29.5532	8.85283	9.57739	12.6674	20.6651	TRUE
FCRL3	39.1632	-1.36261	0.901939	0.00359093	0.0122318	139.033	7.85154	225.123	5.00142	17.3864	7.27785	4.18628	10.8362	8.85283	24.3788	1.94883	18.082	TRUE
SKP2	621.751	-1.36345	0.235229	9.06419e-11	4.27983e-09	804.93	817.542	818.273	835.236	1262.44	933.385	240.014	364.489	463.889	209.832	434.589	276.396	TRUE
GDF7	475.936	-1.3729	0.4061	1.3712e-05	0.000136404	955.347	517.22	783.037	1000.28	283.011	779.64	75.3531	233.47	385.984	191.548	318.634	187.708	TRUE
EXOC3L2	63.5254	-1.37493	0.536272	0.000237415	0.00139535	104.885	46.1278	134.095	203.391	51.1932	53.6742	9.76799	36.4489	32.7555	8.70671	54.5673	26.6924	TRUE
RP11-446E24.4	1.4688	-1.37773	1.34319	0.00565059	0.0174977	1.62612	0.981443	0.978796	0	6.76136	7.27785	0	0	0	0	0	0	TRUE
FHAD1	39.9727	-1.38199	0.345117	1.02767e-06	1.63557e-05	84.5583	30.4247	89.0704	33.3428	66.6477	54.5839	15.3497	28.5681	17.7057	19.1548	20.4627	19.804	TRUE
C4BPB	10.1941	-1.38223	0.919171	0.00348394	0.0119678	4.06531	9.81443	15.6607	0	45.3977	30.0211	4.18628	0	5.3117	0.870671	0.974416	6.02732	TRUE
AC004076.7	2.78499	-1.38471	0.889045	0.00315106	0.0110823	4.06531	1.96289	7.83037	5.00142	5.79545	3.63893	1.39543	0.985107	1.77057	0	0.974416	0	TRUE
CCDC169	12.3845	-1.38544	0.488723	9.65728e-05	0.000673078	14.6351	10.7959	22.5123	16.6714	17.3864	32.7503	4.18628	0.985107	9.73812	6.96537	6.82091	5.16627	TRUE
PAX5	10.3103	-1.38633	1.00103	0.00414849	0.0137235	34.9616	0.981443	50.8974	0	15.4545	6.36812	1.39543	3.94043	2.65585	6.0947	0.974416	0	TRUE
OR2L2	12.1177	-1.3868	0.735776	0.00155391	0.00630671	13.009	21.5917	20.5547	45.0127	19.3182	0	1.39543	4.92553	6.19698	3.48269	3.89766	6.02732	TRUE
BCL9L	1100.7	-1.38901	0.349989	1.18901e-06	1.85053e-05	1308.22	1072.72	1688.42	3459.31	1186.14	1190.84	425.605	626.528	768.426	294.287	655.782	532.126	TRUE
COL4A4	168.048	-1.39133	0.419286	1.68906e-05	0.000162526	175.621	155.068	285.808	520.147	201.875	195.592	43.2583	49.2553	157.58	79.2311	50.6696	102.464	TRUE
ERVFRD-1	11.0328	-1.39189	0.832269	0.00248089	0.00917984	9.75673	31.4062	5.87277	3.33428	46.3636	14.5557	1.39543	1.97021	10.6234	0	1.94883	5.16627	TRUE
KCNMB3	141.698	-1.39266	0.386199	5.44926e-06	6.35633e-05	133.342	182.548	154.65	451.794	177.727	185.585	39.072	83.7341	76.1344	42.6629	118.879	54.2459	TRUE
TRPV4	39.3184	-1.39429	0.289282	2.05349e-08	5.64271e-07	63.4188	45.1464	76.3461	60.017	37.6704	68.2299	18.1406	22.6575	27.4438	12.1894	15.5907	24.9703	TRUE
KY	37.9314	-1.39492	0.535361	0.000201311	0.00121775	69.9233	54.9608	85.1552	81.6898	40.5682	22.7433	5.58171	18.717	23.0174	6.0947	38.9766	7.74941	TRUE
GPR78	3.74253	-1.39542	0.800698	0.00212102	0.00807829	8.13061	2.94433	11.7455	3.33428	6.76136	4.54866	0	1.97021	2.65585	0.870671	1.94883	0	TRUE
HEATR9	6.05146	-1.39643	0.777887	0.00188319	0.00735915	13.822	3.92577	25.4487	6.66855	1.93182	8.18758	1.39543	4.92553	1.77057	0.870671	1.94883	1.72209	TRUE
CFAP298-TCP10L	88.4007	-1.39774	0.372266	2.93275e-06	3.83453e-05	92.689	90.2927	155.629	253.405	121.704	87.3342	27.9086	62.0617	60.1993	22.6375	51.644	35.3029	TRUE
ADORA1	23.9109	-1.39843	0.509224	0.000127074	0.000834321	42.2792	18.6474	38.173	10.0028	51.1932	61.8617	5.58171	8.86596	14.1645	7.83604	21.4371	6.88836	TRUE
MUC20	232.63	-1.39894	0.660466	0.000837371	0.00385181	155.295	263.027	174.226	1327.04	198.977	122.814	16.7451	173.379	69.0521	90.5498	116.93	83.5214	TRUE
B3GNT3	8.83584	-1.39983	0.883634	0.00290626	0.010398	9.75673	5.88866	14.6819	36.677	12.5568	10.9168	0	6.89575	0	0	7.79533	0.861045	TRUE
ADAMTS10	771.537	-1.40214	0.533413	0.00018492	0.00113581	652.075	598.68	710.606	3410.97	1007.44	835.134	129.775	553.63	342.605	146.273	509.619	361.639	TRUE
C4B	486.998	-1.40625	0.517209	0.000137266	0.000891801	1147.23	467.167	1304.73	341.763	736.022	543.11	53.0262	105.406	463.003	141.919	250.425	290.172	TRUE
PRCD	94.3845	-1.40824	0.484875	7.35177e-05	0.000544785	73.1755	102.07	110.604	373.439	150.682	65.5007	19.536	55.166	56.6581	24.3788	57.4905	43.9133	TRUE
HSF4	306.821	-1.40842	0.366212	1.96473e-06	2.80026e-05	317.907	227.695	427.734	918.593	470.398	415.747	107.448	178.304	177.057	72.2657	193.909	174.792	TRUE
MMP11	118.681	-1.40953	0.536034	0.000182226	0.00112297	118.707	126.606	73.4097	115.033	232.784	444.859	19.536	99.4958	46.0347	20.8961	76.0044	50.8017	TRUE
SCART1	128.89	-1.40973	0.452892	3.5196e-05	0.00029634	135.781	103.051	167.374	496.807	168.068	116.446	34.8857	56.1511	104.463	34.8269	71.1323	57.69	TRUE
LRRC17	158.13	-1.41241	0.475191	5.77395e-05	0.000445799	221.153	182.548	282.872	163.38	413.409	199.231	13.9543	119.198	67.2815	31.3442	125.7	77.4941	TRUE
PTGDR	164.337	-1.41369	0.307081	5.9642e-08	1.42207e-06	272.375	222.787	301.469	233.399	245.341	199.231	51.6308	76.8383	161.122	41.7922	87.6974	78.3551	TRUE
FGF17	8.88922	-1.41428	0.649945	0.000696904	0.00333281	14.6351	9.81443	8.80916	30.0085	19.3182	3.63893	1.39543	2.95532	7.96755	3.48269	2.92325	1.72209	TRUE
DNM1	589.901	-1.41943	0.297006	2.45283e-08	6.62066e-07	661.832	879.373	727.245	1392.06	712.841	915.19	145.124	300.458	391.295	195.03	382.945	375.416	TRUE
VSTM5	21.8304	-1.42178	0.665793	0.000768582	0.00359257	30.8963	36.3134	36.2154	43.3456	41.5341	22.7433	2.79086	15.7617	4.42642	1.74134	25.3348	0.861045	TRUE
MKI67	145.634	-1.42503	0.553884	0.000212873	0.00127663	242.292	179.604	483.525	36.677	123.636	305.67	37.6765	36.4489	77.0197	28.7322	111.083	85.2435	TRUE
ST6GAL2	34.3257	-1.42638	0.584129	0.000317575	0.00175336	34.9616	77.534	46.9822	40.0113	79.2045	46.3963	16.7451	36.4489	2.65585	3.48269	6.82091	20.6651	TRUE
ITIH1	11.066	-1.42736	0.678217	0.000827262	0.00381369	5.69143	17.666	3.91518	35.0099	19.3182	25.4725	8.37257	3.94043	2.65585	6.96537	2.92325	0.861045	TRUE
CARD11	114.72	-1.4321	0.32805	1.84843e-07	3.77386e-06	225.218	104.033	303.427	148.375	126.534	128.272	30.6994	78.8085	51.3464	66.171	52.6184	61.1342	TRUE
HOXC11	24.3936	-1.43224	0.44814	2.51615e-05	0.000226508	29.2702	31.4062	14.6819	73.3541	31.875	44.5768	12.5588	16.7468	6.19698	9.57739	15.5907	6.88836	TRUE
MILR1	252.781	-1.43357	0.31062	5.51306e-08	1.33348e-06	334.981	257.138	368.027	278.412	570.852	464.873	150.706	99.4958	66.3963	196.772	91.5951	154.127	TRUE
MRGPRX2	13.8396	-1.43653	0.975286	0.00326162	0.0113922	22.7657	25.5175	6.85157	3.33428	67.6136	19.1044	1.39543	0	15.9351	0	0.974416	2.58314	TRUE
FLT3LG	14.0961	-1.43717	0.525971	0.000125389	0.000826491	22.7657	10.7959	26.4275	38.3442	20.2841	14.5557	1.39543	5.91064	7.08227	1.74134	7.79533	12.0546	TRUE
MOV10L1	29.2443	-1.43875	0.460361	3.22947e-05	0.000276892	30.0833	19.6289	48.9398	98.3612	47.3295	26.3822	18.1406	15.7617	12.394	11.3187	16.5651	6.02732	TRUE
UBL4B	4.73068	-1.44307	0.789615	0.00160409	0.00647585	9.75673	0.981443	8.80916	8.33569	7.72727	11.8265	0	1.97021	0	1.74134	3.89766	1.72209	TRUE
LPAR4	21.5267	-1.44839	0.513704	9.25131e-05	0.000650736	41.4661	37.2948	33.2791	13.3371	54.0909	21.8336	5.58171	19.7021	7.96755	1.74134	11.693	10.3325	TRUE
GLIS1	17.1919	-1.44913	0.537247	0.0001382	0.000896831	22.7657	11.7773	22.5123	65.0184	11.5909	29.1114	4.18628	7.88085	12.394	6.96537	7.79533	4.30523	TRUE
H3C12	7.47894	-1.45043	0.65585	0.000595728	0.00292747	14.6351	4.90721	24.4699	3.33428	12.5568	12.7362	0	1.97021	4.42642	3.48269	2.92325	4.30523	TRUE
SEPTIN1	54.6862	-1.45086	0.395755	3.95457e-06	4.90285e-05	108.137	31.4062	167.374	65.0184	57.9545	70.9591	16.7451	27.583	30.0996	26.1201	27.2836	27.5535	TRUE
[truncated: 17,985 more rows]

## Sheet: up-regulated_DPN
Gene	baseMean	log2FoldChange	lfcSE	pvalue	padj	C1	C2	C3	C4	C5	C6	S38	S39	S40	S42	S43	S44	threshold
ARG1	305.355	10.1684	1.18359	2.05973e-19	3.52299e-17	0	0	0.978796	0	0	0	2213.15	218.694	82.3314	537.204	204.627	407.275	TRUE
CSF3	1022.51	9.42714	0.668417	1.83277e-46	7.6802e-43	2.43918	0.981443	8.80916	0	0.965909	0.909732	5359.84	930.926	799.411	2334.27	936.414	1895.16	TRUE
KRT23	245.899	9.26616	1.00538	1.49771e-21	3.30323e-19	0.813061	0	0.978796	1.66714	0	0	1793.12	181.26	118.628	391.802	297.197	165.321	TRUE
PROK2	750.47	9.17466	0.963393	8.86138e-23	2.18433e-20	1.62612	0.981443	0.978796	3.33428	1.93182	1.81946	4140.23	130.034	156.695	3550.6	196.832	820.576	TRUE
PADI4	776.923	9.00616	0.745739	8.97915e-35	1.00339e-31	3.25224	1.96289	1.95759	0	2.89773	3.63893	5573.34	563.481	322.243	1749.18	339.097	762.025	TRUE
CALCA	101.382	8.98754	0.985299	4.31371e-21	9.0383e-19	0.813061	0	0	0	0	0	503.749	116.243	31.8702	269.037	121.802	173.07	TRUE
BTNL8	152.374	8.97597	1.07146	3.00944e-18	4.34863e-16	0	0	0.978796	1.66714	0	0	1091.22	46.3	61.9698	350.01	117.904	158.432	TRUE
AQP9	5062.8	8.96309	0.890825	5.07019e-25	1.57382e-22	8.94367	6.8701	8.80916	0	10.625	50.945	28480.7	1840.18	2216.75	18494.8	3514.72	6120.31	TRUE
CXCR1	2738.75	8.79935	0.657597	5.8084e-42	1.08178e-38	11.3829	10.7959	6.85157	3.33428	7.72727	20.9238	16217.7	729.964	1554.56	9334.47	1531.78	3435.57	TRUE
CXCR2	3328.42	8.71879	0.603356	1.96965e-48	1.58989e-44	10.5698	12.7588	13.7031	1.66714	19.3182	22.7433	18574.5	1524.95	2129.11	10816.4	2724.47	4090.83	TRUE
LIPN	823.193	8.40527	0.914811	3.3003e-21	7.00249e-19	1.62612	2.94433	2.93639	0	1.93182	10.9168	5249.6	172.394	226.633	2636.39	864.307	708.64	TRUE
ORM1	63.7774	8.21287	1.10821	9.22918e-15	8.74009e-13	0	0.981443	0	0	0	0	373.975	12.8064	36.2966	255.977	44.8231	40.4691	TRUE
S100P	441.834	8.16685	1.29829	1.66209e-11	9.01615e-10	0.813061	0	0	0	0	8.18758	2849.46	170.423	86.7578	1692.59	158.83	334.947	TRUE
IL1R2	5320.31	8.11434	0.684517	2.1737e-33	2.0242e-30	48.7837	38.2763	46.9822	5.00142	13.5227	39.1185	33522.4	1555.48	2449.58	16854.5	2517.89	6752.32	TRUE
S100A12	505.846	7.98868	0.701638	5.48657e-31	3.99852e-28	5.69143	0.981443	2.93639	0	5.79545	3.63893	2465.72	277.8	223.977	1961.62	244.578	877.405	TRUE
XIRP1	283.373	7.9336	0.976834	4.21917e-17	5.3577e-15	1.62612	0.981443	2.93639	0	2.89773	0.909732	1177.74	26.5979	713.538	631.237	21.4371	820.576	TRUE
FPR2	1752.99	7.81404	0.707857	2.94865e-29	1.37292e-26	10.5698	8.83298	17.6183	0	10.625	29.1114	10368	642.29	900.333	5893.57	917.9	2237	TRUE
FCAR	1264.84	7.75503	0.691435	4.18041e-30	2.26039e-27	14.6351	5.88866	20.5547	3.33428	3.86363	10.007	7073.42	431.477	377.131	4839.19	766.865	1631.68	TRUE
ADGRG3	2111.73	7.71935	0.844729	7.00217e-21	1.4141e-18	5.69143	10.7959	11.7455	10.0028	4.82954	49.1255	13419.8	437.387	1051.72	7169.11	904.258	2266.27	TRUE
FCGR3B	2665.65	7.70967	0.533124	2.84552e-48	1.58989e-44	18.7004	19.6289	19.5759	1.66714	17.3864	59.1326	13320.8	2918.87	2446.04	4953.25	4367.33	3845.43	TRUE
TREM1	3508.69	7.67616	0.544363	5.04266e-46	1.6905e-42	30.8963	17.666	46.0034	13.3371	21.25	54.5839	17656.3	2202.7	1808.63	11966.5	4208.5	4077.91	TRUE
MCEMP1	219.631	7.60871	1.36312	8.22617e-10	3.22166e-08	0	0	0.978796	0	0.965909	4.54866	950.286	23.6426	23.9027	1453.15	13.6418	164.46	TRUE
FFAR2	765.534	7.53038	0.682997	3.78912e-29	1.71657e-26	7.31755	7.85154	5.87277	5.00142	3.86363	11.8265	3873.71	210.813	316.046	3377.33	268.939	1097.83	TRUE
VNN3	1076.22	7.51756	0.676149	1.3569e-29	6.49838e-27	12.1959	0	8.80916	3.33428	19.3182	15.4654	6428.74	859.998	432.018	2639.01	1136.17	1359.59	TRUE
MGAM	5137.28	7.51631	0.573514	4.30554e-40	7.21695e-37	46.3445	36.3134	40.1306	81.6898	30.9091	64.5909	32634.9	2229.3	2983.41	13328.2	3093.77	7077.79	TRUE
PHOSPHO1	572.207	7.51605	0.591702	8.00977e-38	1.11883e-34	3.25224	5.88866	6.85157	5.00142	3.86363	8.18758	3887.66	652.141	644.486	285.58	766.865	596.705	TRUE
TREML2	717.359	7.39781	0.736017	1.16589e-24	3.48977e-22	11.3829	2.94433	14.6819	0	8.69318	3.63893	4352.34	225.589	386.869	2479.67	367.355	755.137	TRUE
FOLR3	245.783	7.39155	1.3194	7.10866e-10	2.83029e-08	0	3.92577	1.95759	1.66714	0	1.81946	1282.4	21.6723	30.0996	1555.89	22.4116	27.5535	TRUE
CXCL8	3574.12	7.35973	0.708564	3.76697e-26	1.28861e-23	61.7926	17.666	60.6853	1.66714	23.1818	52.7644	12270	2472.62	382.442	17102.6	4502.78	5941.21	TRUE
APOBEC3A	1125.15	7.31332	0.640414	4.70998e-31	3.58858e-28	17.0743	5.88866	10.7668	5.00142	4.82954	29.1114	6527.81	476.792	750.72	3366.89	652.859	1654.07	TRUE
LINC02218	21.945	7.29944	1.04973	2.55373e-13	1.91953e-11	0	0	0	0	0	0	131.17	24.6277	12.394	57.4643	20.4627	17.2209	TRUE
PGLYRP1	60.8009	7.06807	0.979248	3.88773e-14	3.35908e-12	1.62612	0	0	0	0.965909	0.909732	447.932	45.3149	38.9525	109.705	42.8743	41.3302	TRUE
ADGRE3	468.466	6.95171	0.678597	1.64323e-25	5.40075e-23	1.62612	5.88866	1.95759	3.33428	1.93182	23.653	2732.25	448.224	326.67	1006.5	445.308	624.258	TRUE
S100A8	3010.02	6.78598	0.710305	1.42394e-22	3.40973e-20	60.9796	12.7588	48.9398	0	47.3295	105.529	15067.8	2306.13	1723.65	9518.18	2313.26	4915.71	TRUE
SLC2A14	149.115	6.78563	1.17132	1.95439e-10	8.68953e-09	3.25224	0.981443	0.978796	3.33428	0.965909	0.909732	443.746	0.985107	226.633	903.757	197.806	6.02732	TRUE
CCL20	112.591	6.77352	1.85572	8.01323e-07	1.32856e-05	0	0	0	0	3.86363	0	933.541	3.94043	10.6234	240.305	10.7186	148.1	TRUE
GLT1D1	631.066	6.7411	0.558359	2.0987e-34	2.11297e-31	7.31755	7.85154	6.85157	10.0028	10.625	20.9238	3721.61	401.924	524.088	1572.43	416.076	873.1	TRUE
LRG1	1171.49	6.68763	0.639573	1.66855e-26	5.8267e-24	21.1396	14.7216	15.6607	15.0042	20.2841	31.8406	6928.3	275.83	571.893	4224.5	581.726	1357.01	TRUE
IL6	5131.88	6.64699	0.633102	1.04401e-26	3.80428e-24	128.464	12.7588	278.957	15.0042	41.5341	60.0423	19901.6	9415.65	2901.07	11135.9	6487.66	11203.9	TRUE
MMP25	2281.8	6.6154	0.666241	3.37476e-24	9.75307e-22	41.4661	16.6845	77.3249	11.67	38.6363	54.5839	18045.7	1060.96	1431.5	3300.72	1675.02	1627.38	TRUE
PI3	32.9401	6.56988	0.982098	8.97206e-13	6.18888e-11	0.813061	0	0	0	0.965909	0.909732	142.334	40.3894	31.8702	23.5081	25.3348	129.157	TRUE
BCL2A1	1406.35	6.53413	0.747032	1.78741e-19	3.08872e-17	31.7094	4.90721	70.4733	1.66714	21.25	20.9238	7443.21	568.407	561.27	5435.6	844.818	1871.91	TRUE
HAL	794.405	6.49797	0.52215	1.94278e-36	2.32606e-33	17.0743	9.81443	15.6607	18.3385	13.5227	21.8336	5097.5	531.958	688.75	1452.28	732.761	933.373	TRUE
FOSL1	1070.53	6.47662	0.579007	5.48737e-30	2.78725e-27	11.3829	19.6289	36.2154	18.3385	9.65909	33.6601	4822.6	457.089	1148.21	3151.83	348.841	2788.93	TRUE
CRISP3	13.9762	6.474	1.25651	3.38638e-09	1.13073e-07	0	0	0	0	0	0	96.2845	10.8362	9.73812	41.7922	3.89766	5.16627	TRUE
CEACAM3	289.114	6.46568	0.669515	4.21047e-23	1.06933e-20	3.25224	6.8701	5.87277	1.66714	2.89773	12.7362	1861.5	120.183	208.927	690.442	159.804	395.22	TRUE
TNFRSF10C	1130.31	6.45954	0.59609	2.5092e-28	1.05148e-25	24.3918	14.7216	28.3851	20.0057	17.3864	31.8406	7052.49	448.224	634.748	3338.15	604.138	1349.26	TRUE
EREG	216.193	6.3876	1.07659	6.23401e-11	3.05539e-09	7.31755	3.92577	4.89398	0	2.89773	1.81946	178.615	57.1362	30.0996	2026.92	51.644	229.038	TRUE
SLC11A1	6095.03	6.38759	0.569865	3.90351e-30	2.18102e-27	74.8016	110.903	115.498	106.697	108.182	267.461	38331	3114.91	4599.05	15221.1	3127.87	7962.95	TRUE
OSM	730.4	6.23508	0.739882	1.82663e-18	2.70271e-16	26.018	8.83298	38.173	3.33428	5.79545	14.5557	3381.12	158.602	252.306	3635.05	534.954	706.057	TRUE
MMP3	847.852	6.21711	1.28033	9.80239e-09	2.94458e-07	39.0269	3.92577	3.91518	13.3371	8.69318	11.8265	5052.84	16.7468	200.959	3884.07	2.92325	935.956	TRUE
SELE	5501.46	6.15286	0.543572	8.4148e-31	5.87704e-28	116.268	54.9608	342.579	105.03	99.4886	120.994	12138.8	16758.6	918.039	9455.49	17769.4	8137.74	TRUE
SERPINB2	125.054	6.14135	1.32506	2.30213e-08	6.23398e-07	3.25224	2.94433	1.95759	0	0.965909	2.72919	166.056	6.89575	3.54113	1166.7	15.5907	130.018	TRUE
MT1A	1009.95	6.12647	0.549953	6.00363e-30	2.95979e-27	27.6441	32.3876	61.6641	5.00142	10.625	18.1946	4431.88	691.545	1256.22	2625.07	716.196	2243.02	TRUE
CLEC4E	1766.27	6.12285	0.541733	9.72139e-31	6.51799e-28	72.3624	32.3876	76.3461	5.00142	36.7045	50.945	9695.43	1987.95	1374.85	3436.54	1969.29	2457.42	TRUE
ADAMTS4	10816.8	6.09717	0.526042	3.47491e-32	2.91232e-29	348.803	145.253	657.751	216.728	98.5227	257.454	44716.5	7556.75	13348.3	24579.9	5767.57	32108.4	TRUE
CCL7	12.9469	6.01454	1.55925	3.60815e-07	6.65338e-06	0	0	0	0	0	0	62.7942	1.97021	0.885283	72.2657	1.94883	15.4988	TRUE
S100A9	5202.79	5.94082	0.606224	4.76868e-24	1.33221e-21	184.565	38.2763	182.056	20.0057	191.25	281.107	24978.2	4288.17	3414.54	15533.6	4400.46	8921.29	TRUE
IL18RAP	2194.26	5.90759	0.87178	1.90683e-13	1.47292e-11	44.7184	35.3319	82.2188	38.3442	35.7386	106.439	17984.3	727.009	890.595	4270.64	304.992	1810.78	TRUE
HCAR3	436.792	5.90688	0.78918	1.46938e-15	1.58399e-13	14.6351	4.90721	8.80916	3.33428	13.5227	25.4725	2504.79	57.1362	182.368	1763.11	107.186	556.235	TRUE
CLEC4D	515.311	5.87757	0.950423	7.00909e-12	4.15146e-10	14.6351	3.92577	27.4063	1.66714	6.76136	23.653	3519.27	117.228	136.334	1608.13	264.067	460.659	TRUE
CMTM2	219.228	5.87702	0.587289	5.4219e-25	1.6524e-22	4.87837	8.83298	6.85157	5.00142	6.76136	7.27785	1276.82	179.289	100.922	602.505	164.676	266.924	TRUE
CEACAM8	11.581	5.78177	1.2072	8.19344e-09	2.50161e-07	0	0	0	0	0.965909	0	72.5622	10.8362	6.19698	29.6028	13.6418	5.16627	TRUE
KCNJ15	1597.43	5.77643	0.679708	4.05446e-19	6.66283e-17	37.4008	49.0721	56.7702	10.0028	29.9432	115.536	10111.3	555.6	921.58	4403.86	773.686	2104.4	TRUE
OR52N1	23.9799	5.73974	0.914839	3.16988e-12	2.028e-10	0	0	1.95759	1.66714	0.965909	0	60.0034	8.86596	94.7253	47.0163	38.9766	33.5808	TRUE
FPR1	4084	5.73571	0.667075	1.58345e-19	2.76477e-17	192.695	79.4968	179.12	6.66855	144.886	187.405	21207.7	2042.13	2610.7	13482.3	2849.19	6025.6	TRUE
MEFV	1177.54	5.7335	0.615533	2.83467e-22	6.59928e-20	51.2228	15.7031	73.4097	15.0042	26.0795	50.945	6463.62	647.215	704.686	3997.25	686.963	1398.34	TRUE
OR52N5	14.3435	5.67043	1.15502	4.13476e-09	1.34838e-07	0	0	1.95759	0	0	0	29.304	1.97021	54.0023	43.5336	22.4116	18.943	TRUE
CCNA1	216.163	5.63043	0.670217	6.24088e-19	1.00586e-16	1.62612	11.7773	3.91518	10.0028	13.5227	4.54866	964.24	36.4489	233.715	459.715	157.855	696.586	TRUE
AREG	527.137	5.55591	1.13387	3.72226e-09	1.22579e-07	17.8873	2.94433	62.6429	1.66714	0	2.72919	1193.09	454.134	409.001	2827.07	318.634	1035.84	TRUE
ARC	429.259	5.51916	0.619164	5.70849e-21	1.1669e-18	19.5135	17.666	19.5759	16.6714	15.4545	9.09732	2102.91	99.4958	477.168	1178.89	121.802	1072.86	TRUE
TMEM45B	22.2712	5.51248	1.07867	1.26432e-09	4.78385e-08	0.813061	0	1.95759	0	0.965909	0	90.7028	15.7617	7.08227	109.705	20.4627	19.804	TRUE
NLRP6	288.217	5.47954	0.547732	1.84241e-25	5.93892e-23	13.822	4.90721	11.7455	11.67	10.625	16.3752	1740.1	204.902	262.929	632.978	266.99	281.562	TRUE
CSF3R	9025.83	5.45469	0.491609	1.79717e-30	1.11571e-27	297.58	327.802	315.172	245.069	470.398	590.416	50485.2	5824.94	7670.1	22151.6	7246.73	12684.9	TRUE
RND1	282.569	5.42384	0.488646	1.54331e-30	9.94962e-28	17.0743	7.85154	23.4911	10.0028	5.79545	7.27785	714.459	825.519	93.84	634.719	639.217	411.58	TRUE
PPBP	133.525	5.39248	0.687782	2.83559e-17	3.74253e-15	1.62612	3.92577	2.93639	1.66714	10.625	10.9168	47.4445	577.273	450.609	51.3696	226.064	217.845	TRUE
RGL4	191.889	5.33505	1.08278	2.43192e-09	8.42803e-08	9.75673	0.981443	16.6395	3.33428	0.965909	6.36812	1163.79	40.3894	61.0846	760.967	36.0534	202.346	TRUE
IL1RN	564.449	5.25169	0.942462	7.26399e-11	3.51904e-09	27.6441	7.85154	25.4487	3.33428	26.0795	39.1185	3051.8	96.5405	209.812	2260.26	125.7	899.793	TRUE
SULT1B1	608.436	5.2334	0.576204	5.09e-22	1.15295e-19	19.5135	38.2763	31.3215	5.00142	37.6704	37.299	3442.52	409.804	413.427	1568.08	561.263	737.055	TRUE
NFE2	393.724	5.15219	0.703783	7.299e-16	8.18788e-14	22.7657	10.7959	19.5759	3.33428	27.0454	25.4725	2183.84	128.064	231.944	1492.33	170.523	408.997	TRUE
CXCL5	41.5766	5.13819	1.04831	2.13477e-09	7.48598e-08	0.813061	1.96289	0	0	0.965909	5.45839	206.523	14.7766	15.0498	181.97	6.82091	64.5784	TRUE
SELL	3290.27	5.13547	0.604511	6.40022e-20	1.16609e-17	193.509	104.033	229.038	28.3414	159.375	253.815	19358.8	2087.44	2091.92	7930.08	2679.64	4367.22	TRUE
CYP4F3	1071.52	5.06868	0.5706	1.76915e-21	3.85124e-19	62.6057	26.4989	77.3249	58.3498	77.2727	31.8406	7260.41	866.894	756.032	1535.86	820.458	1284.68	TRUE
LILRA5	577.314	5.06575	0.744491	2.30026e-14	2.07295e-12	32.5224	8.83298	50.8974	8.33569	14.4886	50.945	2934.58	203.917	231.944	2497.09	277.708	616.509	TRUE
HAS1	145.652	5.0597	0.61675	5.81201e-19	9.45834e-17	5.69143	4.90721	10.7668	5.00142	16.4204	1.81946	301.412	131.019	236.371	395.285	38.9766	600.149	TRUE
CA4	139.24	5.02434	0.715625	4.59111e-15	4.63591e-13	3.25224	4.90721	8.80916	11.67	2.89773	10.9168	927.959	56.1511	82.3314	350.881	97.4416	113.658	TRUE
RGS2	5659.75	4.99193	0.508621	2.18664e-25	6.91557e-23	440.679	334.672	538.338	58.3498	199.943	321.135	23794.8	5511.67	4724.76	16794.4	8125.65	7072.63	TRUE
VNN2	2058.39	4.96435	0.684298	7.32718e-16	8.18788e-14	93.502	50.0536	101.795	10.0028	233.75	161.932	7995.8	977.226	1278.35	9250.88	1704.25	2843.17	TRUE
CCR3	75.6532	4.95715	0.682379	6.69627e-16	7.58397e-14	3.25224	4.90721	2.93639	0	5.79545	6.36812	473.05	48.2702	69.9374	141.049	50.6696	101.603	TRUE
PTGS2	2904.25	4.92809	0.538216	9.44496e-23	2.29444e-20	302.459	57.9051	298.533	93.3597	156.477	91.8829	8926.55	3385.81	1341.2	12017.9	4950.03	3228.92	TRUE
PTX3	2737.3	4.8341	0.744181	1.14752e-13	9.37602e-12	178.873	126.606	120.392	63.3513	111.08	310.218	12833.7	477.777	2749.69	9167.3	290.376	6418.23	TRUE
TUBB1	68.0641	4.80123	0.947636	6.10278e-10	2.46494e-08	0	4.90721	4.89398	0	5.79545	4.54866	12.5588	237.411	310.734	6.96537	95.4927	133.462	TRUE
TRIML2	8.135	4.80119	1.52639	2.3083e-06	3.17145e-05	0	0	0	0	0.965909	0	34.8857	0.985107	10.6234	9.57739	0.974416	39.6081	TRUE
PF4	23.486	4.76868	1.01463	3.96241e-09	1.29723e-07	0.813061	2.94433	0.978796	0	1.93182	0	11.1634	101.466	84.1019	2.61201	44.8231	30.9976	TRUE
MAK	120.901	4.75829	0.536737	8.17981e-22	1.82813e-19	9.75673	5.88866	8.80916	6.66855	5.79545	9.09732	641.897	91.6149	74.3638	221.151	225.09	150.683	TRUE
ATP2C2	47.1658	4.7574	1.10875	2.78304e-08	7.35793e-07	3.25224	0	0	6.66855	2.89773	0.909732	277.69	9.85107	18.591	170.652	4.87208	70.6057	TRUE
MXD1	5247.61	4.67363	0.507037	2.59618e-23	6.90748e-21	376.447	298.359	395.433	290.082	397.954	388.455	29852.4	3005.56	3656.22	13195	4745.4	6370.01	TRUE
SERPINA3	696.818	4.66433	0.682584	8.39025e-15	8.08261e-13	83.7453	61.8309	94.9432	6.66855	6.76136	10.007	2087.56	1379.15	456.806	1073.54	2369.78	731.028	TRUE
LILRB3	1629.2	4.57405	0.562113	3.05772e-19	5.17712e-17	117.894	52.0165	137.031	86.6912	92.7272	205.599	9449.84	938.807	1436.81	3936.31	1142.99	1953.71	TRUE
IL20	4.28337	4.55785	1.31937	7.97501e-07	1.32616e-05	0	0	0	0	0	0	22.3268	4.92553	1.77057	5.22403	6.82091	10.3325	TRUE
RNF222	5.81931	4.52908	1.29972	7.14044e-07	1.21019e-05	0.813061	0	0	0	0	0	25.1177	8.86596	0.885283	16.5428	10.7186	6.88836	TRUE
CEACAM6	5.04991	4.50728	1.54867	4.74011e-06	5.70378e-05	0	0	0	0	0	0	27.9086	1.97021	0.885283	15.6721	10.7186	3.44418	TRUE
CXCL2	1880.27	4.5	0.387983	2.14297e-34	2.11297e-31	152.042	111.884	221.208	128.37	115.909	164.661	6815.27	2932.66	965.844	4348.13	2290.85	4316.42	TRUE
ANKRD1	35.6497	4.45036	2.1752	4.36454e-05	0.00035445	0	0.981443	0	1.66714	0	1.81946	350.252	7.88085	3.54113	47.0163	0	14.6378	TRUE
SAMSN1	4061.4	4.43897	0.742739	2.14667e-12	1.41108e-10	317.907	170.771	350.409	46.6799	550.568	268.371	22100.8	1199.86	1234.97	14575	2595.84	5325.57	TRUE
NAMPT	47424.1	4.37902	0.480744	4.41613e-23	1.10482e-20	5205.22	2967.88	8002.63	1997.23	2228.35	3089.45	203017	44374.1	32028.7	127380	68350.4	70449	TRUE
CAMP	23.6519	4.37087	0.858791	4.14412e-10	1.71093e-08	2.43918	0	0.978796	0	1.93182	3.63893	118.611	24.6277	15.0498	70.5244	10.7186	35.3029	TRUE
SIRPB1	667.255	4.35293	0.69212	2.7093e-13	2.00059e-11	47.9706	9.81443	65.5793	33.3428	31.875	113.716	4247.68	415.715	366.507	1572.43	468.694	633.729	TRUE
PEAK3	81.4008	4.31143	0.628236	5.0151e-15	5.00376e-13	7.31755	6.8701	9.78796	3.33428	5.79545	5.45839	524.681	51.2255	95.6106	125.377	60.4138	80.9383	TRUE
SIGLEC5_1	81.3225	4.26295	0.828339	3.04363e-10	1.28832e-08	7.31755	2.94433	7.83037	0	8.69318	8.18758	524.681	50.2404	23.9027	244.659	38.0022	59.4121	TRUE
TMEM272	52.2261	4.26	0.951568	1.02583e-08	3.05416e-07	6.50449	1.96289	4.89398	5.00142	2.89773	0	439.56	15.7617	25.6732	29.6028	60.4138	34.4418	TRUE
CXCL1	374.778	4.25215	0.745722	1.1708e-11	6.58555e-10	39.84	5.88866	72.4309	13.3371	10.625	31.8406	1747.08	131.019	124.825	1228.52	297.197	794.745	TRUE
SERPINA1	3154.91	4.24753	0.772091	3.93991e-11	2.01959e-09	339.86	152.124	424.797	8.33569	216.364	307.489	18493.6	1562.38	1794.47	8850.37	1986.83	3722.3	TRUE
C2CD4B	165.105	4.2055	0.590891	7.8939e-16	8.76275e-14	9.75673	5.88866	37.1942	3.33428	15.4545	13.646	214.896	580.228	92.0695	261.201	601.214	146.378	TRUE
C2CD4A	28.5183	4.1219	0.829401	8.58492e-10	3.33876e-08	2.43918	0.981443	1.95759	0	4.82954	2.72919	145.124	21.6723	10.6234	104.481	22.4116	24.9703	TRUE
ICAM4	77.5145	4.10636	0.683119	1.82353e-12	1.21294e-10	2.43918	5.88866	5.87277	10.0028	11.5909	5.45839	104.657	166.483	20.3615	63.559	458.95	74.911	TRUE
F5	683.512	4.10076	0.697722	4.29026e-12	2.71371e-10	13.009	104.033	28.3851	93.3597	35.7386	82.7856	3893.24	244.306	451.495	1850.18	358.585	1047.03	TRUE
VSTM1	7.77196	4.06017	1.11717	4.47429e-07	8.02977e-06	0	0	0	1.66714	1.93182	0	16.7451	6.89575	7.08227	20.8961	8.76974	29.2755	TRUE
PLAUR	2057.55	4.05865	0.509921	1.20557e-18	1.90639e-16	239.853	149.179	285.808	143.374	144.886	254.725	6907.37	944.717	1339.43	8512.55	1855.29	3913.45	TRUE
ELAPOR1	285.543	4.05843	0.690653	4.50354e-12	2.81673e-10	30.0833	16.6845	30.3427	25.0071	14.4886	36.3893	1684.28	201.947	328.44	874.154	129.597	55.1069	TRUE
NLRP12	379.402	4.03592	0.597174	1.25633e-14	1.16346e-12	30.0833	30.4247	39.1518	33.3428	26.0795	58.2228	2549.45	277.8	201.845	620.789	261.143	424.495	TRUE
ADGRE2	1413.8	4.0248	0.678984	3.38307e-12	2.15616e-10	168.304	84.4041	204.568	50.0142	107.216	162.842	8834.45	329.026	909.186	2820.1	639.217	2656.33	TRUE
HCAR2	586.064	4.01889	0.812642	1.06603e-09	4.07963e-08	39.84	41.2206	27.4063	21.6728	62.7841	103.709	3382.52	61.0766	232.83	2282.9	208.525	568.29	TRUE
SIK1	47.4862	4.01675	0.921108	2.04119e-08	5.62407e-07	11.3829	0.981443	3.91518	1.66714	2.89773	0.909732	316.762	16.7468	8.85283	60.947	38.0022	106.77	TRUE
CDA	200.021	4.01137	0.685895	5.66385e-12	3.47756e-10	13.822	13.7402	19.5759	5.00142	17.3864	40.0282	1417.75	131.019	153.154	300.382	117.904	170.487	TRUE
NEIL3	101.353	3.99118	0.62153	1.38935e-13	1.10897e-11	10.5698	3.92577	9.78796	5.00142	9.65909	19.1044	516.308	73.883	49.5759	310.83	104.262	103.325	TRUE
ALPL	1110.91	3.9714	0.705124	2.25054e-11	1.20139e-09	50.4098	82.4412	87.1128	28.3414	133.295	237.44	5578.92	388.132	609.96	4383.83	633.37	1117.64	TRUE
RIPOR2	5972.16	3.97001	0.475401	5.15485e-20	9.49512e-18	687.85	454.408	843.722	586.833	665.511	552.207	32177.2	4576.81	4637.11	13677.4	5000.7	7806.24	TRUE
GK	2064.3	3.96457	0.638104	5.8287e-13	4.08789e-11	247.984	176.66	262.317	200.057	167.102	150.106	10449	615.692	952.565	7824.72	885.744	2839.73	TRUE
LCN2	13.476	3.94388	0.83273	3.46038e-09	1.14857e-07	2.43918	0	0.978796	1.66714	0	1.81946	68.376	14.7766	16.8204	24.3788	17.5395	12.9157	TRUE
ANKRD34B	4.40576	3.90668	1.33245	5.35531e-06	6.26418e-05	0	0	0	0	0	0.909732	25.1177	3.94043	3.54113	6.96537	2.92325	9.4715	TRUE
MAFF	2681.44	3.90543	0.261794	1.40463e-53	2.35444e-49	362.625	273.822	443.394	315.089	289.773	244.718	6992.49	4313.78	2559.35	6690.24	3797.3	5894.72	TRUE
TMEM154	1634.3	3.86685	0.501575	1.3204e-17	1.81415e-15	220.34	159.975	212.399	80.0226	207.67	206.509	9498.68	1305.27	1195.13	2582.41	1735.43	2207.72	TRUE
SLC7A5	949.964	3.86379	0.627978	1.03316e-12	7.06853e-11	132.529	87.3484	196.738	51.6813	49.2613	71.8688	4687.24	409.804	1018.08	2726.94	264.067	1704.01	TRUE
ADAM8	1627.66	3.84874	0.625942	1.09299e-12	7.44746e-11	182.939	73.6082	324.96	180.051	113.011	146.467	9149.82	708.292	916.268	4578.86	823.381	2334.29	TRUE
MT1M	1319	3.84689	0.381799	6.08042e-27	2.26489e-24	202.452	268.915	228.059	58.3498	101.42	80.0564	3005.75	1727.88	1910.44	3748.24	1769.54	2726.93	TRUE
MMP10	14.0868	3.83577	2.58769	0.000171246	0.00106668	0	0	0	0	0	0	62.7942	0	1.77057	83.5845	1.94883	18.943	TRUE
KCNE1	209.125	3.83105	0.553441	5.68068e-15	5.6343e-13	32.5224	15.7031	20.5547	16.6714	18.3523	33.6601	1307.52	176.334	200.074	336.95	176.369	174.792	TRUE
ICAM3	1260.52	3.80214	0.535248	1.62513e-15	1.73506e-13	180.5	92.2556	223.165	43.3456	135.227	180.127	6788.76	950.628	927.777	2683.41	1209.25	1711.76	TRUE
IL18R1	1871.58	3.78893	0.655905	1.2876e-11	7.123e-10	208.144	181.567	260.36	171.715	178.693	191.044	10186.6	507.33	1344.75	6952.31	561.263	1715.2	TRUE
APOLD1	5850.93	3.78196	0.384506	8.47713e-26	2.84187e-23	825.257	798.894	1244.05	458.463	335.17	675.931	9691.24	20199.6	5525.05	6930.54	15857.6	7669.33	TRUE
LIF	1502.95	3.7795	1.03708	5.32091e-07	9.36861e-06	221.966	88.3298	198.696	33.3428	93.6931	95.5218	7898.12	368.43	277.979	5423.41	83.7998	3252.17	TRUE
DUSP13	7.57446	3.77637	1.62393	3.01446e-05	0.000261669	0	0.981443	0	0	0	0.909732	57.2125	0.985107	3.54113	20.8961	2.92325	3.44418	TRUE
S1PR4	234.675	3.77268	0.594182	3.46697e-13	2.5377e-11	30.0833	18.6474	33.2791	15.0042	27.0454	31.8406	1412.17	149.736	136.334	545.04	119.853	297.061	TRUE
LMNB1	1212.71	3.77171	0.704559	1.61403e-10	7.25316e-09	157.734	83.4226	217.293	65.0184	97.5568	133.731	6398.04	292.577	450.609	4547.52	439.461	1669.57	TRUE
C5AR1	2181.45	3.76175	0.588327	2.64515e-13	1.96186e-11	254.488	183.53	218.271	46.6799	379.602	386.636	10517.3	1291.47	1394.32	6268.83	1688.66	3547.51	TRUE
IL1B	931.292	3.75627	1.1606	2.27733e-06	3.14253e-05	113.829	8.83298	237.847	0	20.2841	34.5698	2878.77	577.273	566.581	3322.48	807.791	2607.25	TRUE
CLEC4C	36.6581	3.75255	1.65649	3.54053e-05	0.000297774	2.43918	0.981443	3.91518	0	2.89773	0	330.716	30.5383	0.885283	1.74134	39.951	25.8314	TRUE
SLCO4C1	95.7773	3.74914	0.699983	1.66269e-10	7.432e-09	12.1959	10.7959	4.89398	0	10.625	20.9238	555.38	97.5256	37.1819	207.22	78.9277	113.658	TRUE
C17orf107	367.602	3.74647	0.494155	5.0134e-17	6.22479e-15	48.7837	41.2206	53.8338	45.0127	35.7386	39.1185	1648	296.517	185.024	1232.87	427.768	357.334	TRUE
PADI2	1003.38	3.74596	0.536866	4.74223e-15	4.75984e-13	86.9975	263.027	145.841	43.3456	100.455	62.7715	5372.4	1007.76	1192.48	1769.2	780.507	1215.8	TRUE
NR4A3	1640.74	3.73117	0.471802	3.88058e-18	5.5124e-16	232.535	85.3855	528.55	73.3541	110.114	171.03	4283.96	2453.9	1960.02	3075.21	1890.37	4824.44	TRUE
CASP5	79.311	3.72477	0.730384	7.20089e-10	2.85346e-08	11.3829	6.8701	12.7243	3.33428	5.79545	9.09732	290.249	9.85107	46.0347	384.837	53.5929	117.963	TRUE
PNP	2713.29	3.72246	0.439421	3.53085e-20	6.57602e-18	370.756	237.509	389.561	313.422	235.682	484.887	11587.6	2627.28	2435.41	6930.54	1604.86	5341.93	TRUE
NOCT	376.827	3.72175	0.27304	2.99009e-45	7.15999e-42	48.7837	45.1464	81.24	28.3414	49.2613	48.2158	884.701	741.785	360.31	793.182	603.163	837.797	TRUE
FGR	2210.61	3.70968	0.526575	3.22027e-15	3.31154e-13	231.722	158.012	316.151	396.779	185.454	304.76	12117.9	1178.19	2358.4	4552.74	1199.51	3527.7	TRUE
ITGAX	3814.64	3.69184	0.525024	3.73592e-15	3.79524e-13	456.94	373.93	666.56	286.748	424.034	569.492	20430.5	2184.97	2623.09	7668	2249.93	7841.54	TRUE
LRP2	10.1286	3.68642	1.07591	1.2808e-06	1.95705e-05	1.62612	0.981443	0	1.66714	0	0.909732	18.1406	4.92553	10.6234	47.8869	2.92325	31.8587	TRUE
CDH16	10.4288	3.65273	0.691507	3.09673e-10	1.30749e-08	0.813061	0.981443	2.93639	0	1.93182	0	25.1177	14.7766	16.8204	24.3788	25.3348	12.0546	TRUE
GPRC5A	1377.68	3.63843	0.560906	1.98579e-13	1.52688e-11	130.903	145.253	114.519	213.394	130.398	279.288	4031.39	555.6	2551.39	3529.7	289.401	4560.96	TRUE
SLC16A3	1688.52	3.63617	0.539906	3.65965e-14	3.21167e-12	192.695	142.309	275.042	205.058	159.375	284.746	9254.48	689.575	1334.12	4043.4	1129.35	2552.14	TRUE
SOCS3	12496.2	3.63602	0.458753	4.60917e-18	6.43824e-16	2726.19	961.814	3772.28	755.214	753.409	787.828	31967.9	21418.2	10265.7	27388.7	26454.4	22703.2	TRUE
ALOX15B	62.9125	3.63172	0.575442	6.49185e-13	4.53402e-11	5.69143	7.85154	10.7668	10.0028	5.79545	6.36812	180.01	35.4638	283.291	87.9378	25.3348	96.4371	TRUE
ZNF878	14.7486	3.63005	0.557441	1.71696e-13	1.34484e-11	0	3.92577	1.95759	0	2.89773	1.81946	23.7223	24.6277	17.7057	33.9562	30.2069	36.1639	TRUE
CCL2	6660.88	3.62343	0.468485	2.23742e-17	3.02449e-15	1332.61	575.125	1612.08	235.067	420.17	1036.18	21583.1	9089.58	5355.96	14090.1	8012.62	16588	TRUE
MEDAG	5769.79	3.6199	0.59061	2.17669e-12	1.41968e-10	713.055	850.911	705.712	253.405	651.022	1036.18	22864.1	2183	7122.99	18253.6	1371	13232.5	TRUE
ARMH2	8.15343	3.6135	1.16515	3.96844e-06	4.91278e-05	2.43918	0	0	0	0	0.909732	47.4445	9.85107	6.19698	16.5428	5.84649	8.61045	TRUE
CXCL3	244.445	3.59849	0.549096	1.42755e-13	1.12871e-11	26.831	21.5917	51.8762	16.6714	20.2841	47.306	891.678	152.692	108.005	902.886	210.474	483.047	TRUE
TNFRSF12A	978.44	3.59704	0.419273	2.1558e-20	4.10631e-18	182.939	128.569	149.756	61.6841	107.216	166.481	3164.83	763.458	1139.36	2536.27	672.347	2668.38	TRUE
SERPINE1	4374.58	3.59484	0.566369	5.71522e-13	4.02514e-11	711.428	288.544	738.991	443.459	709.943	395.733	19932.3	3572	3467.66	13218.5	972.467	8043.89	TRUE
SLC19A2	1987.61	3.59254	0.260999	8.3166e-46	2.32338e-42	350.429	293.451	371.942	250.071	210.568	263.822	5454.73	2186.94	3949.25	3438.28	2240.18	4841.66	TRUE
RCAN1	4791.61	3.58897	0.4247	6.78375e-20	1.22268e-17	677.28	930.408	749.758	345.098	542.841	671.382	16699.1	3987.71	2392.04	13812.3	7083.03	9608.41	TRUE
CACNA1E	59.7568	3.58411	0.615146	1.57491e-11	8.59893e-10	4.87837	1.96289	11.7455	1.66714	15.4545	7.27785	327.925	49.2553	54.0023	86.1965	74.0556	82.6604	TRUE
ICAM1	6262.52	3.55404	0.315572	4.99019e-32	3.98312e-29	918.759	690.936	1385.97	718.537	697.386	1091.68	17943.8	10971.1	3986.43	11180.3	12137.3	13428	TRUE
CSRNP1	4854.33	3.55088	0.438886	1.62881e-18	2.43769e-16	1009.01	465.204	1473.09	405.115	376.704	301.121	11905.8	8605.89	3187.91	11652.2	11982.4	6887.5	TRUE
CASS4	788.005	3.51409	0.594654	1.16313e-11	6.56441e-10	134.968	78.5154	155.629	38.3442	89.8295	110.987	4625.84	483.687	316.931	1938.11	759.07	724.139	TRUE
SLC24A2	10.5441	3.5133	1.02902	1.61901e-06	2.37843e-05	0.813061	1.96289	0.978796	0	1.93182	0	15.3497	1.97021	16.8204	43.5336	38.0022	5.16627	TRUE
DPEP3	23.8164	3.5129	0.694512	1.43838e-09	5.35781e-08	0	3.92577	4.89398	1.66714	2.89773	3.63893	126.984	31.5234	30.0996	13.9307	43.8487	22.3872	TRUE
GCM1	5.08901	3.50929	1.31529	1.50402e-05	0.000147775	0.813061	0	0	1.66714	0	0	23.7223	3.94043	1.77057	15.6721	4.87208	8.61045	TRUE
CDKN1A	6869.28	3.50426	0.263461	6.90756e-43	1.44731e-39	1209.83	854.836	1477	625.177	845.17	1340.03	17107.9	11453.8	7229.22	13599	10734.2	15955.2	TRUE
SLA	4653.88	3.47494	0.595538	2.05047e-11	1.10515e-09	787.043	487.777	1020.88	115.033	605.625	660.465	25788.9	2220.43	3951.91	10205.1	3158.08	6845.31	TRUE
HEMGN	25.3556	3.47493	0.580075	7.97249e-12	4.67255e-10	3.25224	1.96289	0.978796	0	7.72727	5.45839	19.536	75.8532	40.723	21.7668	55.5417	71.4668	TRUE
SRGN	6489.29	3.45925	0.518704	1.02637e-13	8.51687e-12	993.561	672.288	1170.64	220.062	935.966	1441.92	28773.7	4801.41	4611.44	18756.9	6009.22	9484.42	TRUE
RAB3B	109.839	3.43215	0.658742	7.94252e-10	3.12518e-08	8.13061	45.1464	6.85157	1.66714	13.5227	9.09732	276.295	228.545	98.2665	130.601	456.027	43.9133	TRUE
TRIB1	3963.19	3.42666	0.426016	3.87274e-18	5.5124e-16	743.951	398.466	1043.4	356.768	437.557	590.416	15578.6	3462.65	3342.83	10316.6	3808.02	7479.04	TRUE
MNDA	2491.83	3.42204	0.515228	1.40377e-13	1.11517e-11	429.296	234.565	411.094	86.6912	462.67	512.179	11901.6	2548.47	1304.02	5732.5	2975.87	3302.97	TRUE
APOBR	432.446	3.40654	0.504153	6.74451e-14	5.65257e-12	47.9706	49.0721	79.2825	66.6855	51.1932	82.7856	2506.19	302.428	362.081	751.389	303.043	587.233	TRUE
CTD-3088G3.8	722.703	3.40292	0.491575	2.15427e-14	1.95188e-12	80.493	85.3855	87.1128	241.735	66.6477	77.3272	3628.11	489.598	633.863	1360.86	838.972	1082.33	TRUE
NEU4	6.81976	3.39685	1.06628	3.86688e-06	4.82266e-05	0.813061	0	0.978796	0	0	1.81946	12.5588	6.89575	23.9027	7.83604	2.92325	24.1093	TRUE
IL1RL2	77.8284	3.37792	0.642472	7.14182e-10	2.83676e-08	13.009	7.85154	14.6819	5.00142	14.4886	7.27785	355.834	23.6426	93.84	220.28	20.4627	157.571	TRUE
CEACAM1	151.226	3.3701	0.648165	9.9319e-10	3.81831e-08	26.831	20.6103	24.4699	8.33569	22.2159	19.1044	706.086	57.1362	135.448	637.331	55.5417	101.603	TRUE
RGS16	1383.73	3.36875	0.430675	2.88961e-17	3.7547e-15	278.88	134.458	449.267	115.033	141.989	167.391	2045.7	4386.68	680.783	2917.62	2975.87	2311.05	TRUE
SORL1	13675.1	3.36621	0.447528	3.02273e-16	3.54315e-14	2130.22	2089.49	2297.23	1522.1	2660.11	1930.45	71497.5	10587.9	11005	29787.4	13880.6	14713.5	TRUE
NCF1	418.054	3.36556	0.523715	7.15936e-13	4.97947e-11	78.0539	39.2577	103.752	31.6756	54.0909	60.952	2451.77	517.181	226.633	536.334	428.743	488.213	TRUE
TMEM71	1079.58	3.35438	0.499706	1.09767e-13	9.0636e-12	183.752	180.585	170.31	115.033	189.318	133.731	5608.22	696.47	556.843	2793.11	963.697	1363.9	TRUE
RGS18	752.83	3.35034	0.552586	7.57089e-12	4.45275e-10	124.398	88.3298	96.9008	21.6728	176.761	148.286	4246.29	690.56	578.975	1314.71	619.728	927.346	TRUE
CFAP126	4.43239	3.34572	1.26352	1.8446e-05	0.000174586	0.813061	0	0	0	0.965909	0	15.3497	1.97021	2.65585	14.8014	9.74416	6.88836	TRUE
DMP1	3.46412	3.32883	1.34533	2.90285e-05	0.000254087	0	0	0	1.66714	0	0	15.3497	7.88085	6.19698	2.61201	0.974416	6.88836	TRUE
DUSP5	1694.52	3.32437	0.429395	6.45125e-17	7.89312e-15	428.483	109.922	576.511	161.712	123.636	220.155	4250.47	2125.86	1693.55	4452.61	2400.96	3790.32	TRUE
RUBCNL	3028.46	3.32103	0.686146	6.90959e-09	2.14877e-07	474.015	414.169	577.489	130.037	445.284	408.469	15988.8	590.079	1058.8	11082.8	1629.22	3542.34	TRUE
MAB21L3	20.521	3.31222	0.874161	5.89649e-07	1.02955e-05	0.813061	0.981443	3.91518	3.33428	0.965909	4.54866	146.52	6.89575	21.2468	30.4735	13.6418	12.9157	TRUE
DEFA3	16.0022	3.31217	1.59569	7.47514e-05	0.000551732	0	0	0.978796	0	0.965909	3.63893	97.6799	2.95532	2.65585	62.6883	20.4627	0	TRUE
MPZL3	479.111	3.31084	0.563652	2.69874e-11	1.42701e-09	74.8016	31.4062	98.8584	98.3612	52.1591	70.0493	2937.38	308.338	311.62	952.515	356.636	457.215	TRUE
CXCL6	9.17765	3.31057	1.19139	1.35789e-05	0.00013516	0	0	0.978796	0	1.93182	1.81946	34.8857	6.89575	1.77057	33.9562	2.92325	24.9703	TRUE
MT1X	975.411	3.30555	0.299696	2.04899e-30	1.22661e-27	197.574	224.75	286.787	73.3541	106.25	115.536	1858.71	1779.1	1524.46	2312.5	1698.41	1527.49	TRUE
C11orf91	46.2606	3.27605	0.500316	4.37081e-13	3.13092e-11	9.75673	5.88866	15.6607	10.0028	2.89773	0	94.8891	48.2702	52.2317	118.411	80.8765	116.241	TRUE
SERTAD1	990.28	3.27449	0.258642	8.49366e-39	1.29428e-35	225.218	167.827	223.165	113.365	149.716	177.398	1957.78	1559.42	874.66	2106.15	2569.53	1759.12	TRUE
TNFAIP6	606.358	3.26806	0.628004	1.28334e-09	4.82316e-08	140.66	145.253	97.8796	16.6714	68.5795	57.3131	2372.23	319.175	262.929	2450.94	352.738	991.924	TRUE
GADD45B	4445.84	3.25239	0.295679	3.58687e-30	2.07321e-27	1010.63	664.437	1305.71	776.886	548.636	444.859	10772.7	9439.29	4220.15	6533.52	8251.35	9381.95	TRUE
SLC2A3	8211.33	3.25158	0.41265	2.87127e-17	3.7547e-15	1680.6	980.461	2348.13	961.939	1049.94	1269.08	26439.2	6710.55	5263.01	27179.7	12350.7	12302.6	TRUE
ALOX5AP	1447.09	3.23238	0.704624	2.76503e-08	7.32187e-07	217.9	171.752	200.653	15.0042	274.318	332.962	7874.4	631.453	854.298	4529.23	639.217	1623.93	TRUE
LILRA2	452.255	3.22932	0.489623	3.74223e-13	2.71546e-11	96.7543	55.9422	74.3885	23.3399	92.7272	97.3413	2419.67	396.013	365.622	673.9	465.771	665.588	TRUE
CH25H	382.914	3.22674	0.431006	6.67795e-16	7.58397e-14	116.268	35.3319	96.9008	41.6785	43.4659	53.6742	272.108	1370.28	357.655	500.636	994.878	712.085	TRUE
MBL2	4.25564	3.22072	1.28772	3.02528e-05	0.000262337	0.813061	0.981443	0	0	0	0	6.97714	9.85107	1.77057	9.57739	18.5139	2.58314	TRUE
GCA	3008.95	3.21274	0.516507	4.47346e-12	2.80839e-10	478.893	547.645	378.794	416.785	571.818	525.825	15066.4	1649.07	1735.16	9092.42	1831.9	3812.71	TRUE
MCTP2	2389.99	3.20393	0.569827	1.60253e-10	7.24032e-09	400.839	537.831	418.925	215.061	338.068	337.51	11270.9	1160.46	1488.16	9337.08	1357.36	1817.67	TRUE
TIPARP	5952.89	3.19192	0.304635	1.30083e-27	5.0708e-25	1397.65	1623.31	1523.98	450.127	748.579	833.314	15112.5	7670.04	11904.4	9257.85	10049.1	10863.8	TRUE
SLC10A6	594.196	3.18693	0.417721	2.59952e-16	3.06853e-14	111.389	108.94	100.816	108.364	124.602	68.2299	2072.21	384.192	425.821	834.103	741.53	2050.15	TRUE
TCN1	13.0456	3.18314	0.876752	1.26775e-06	1.94161e-05	0.813061	1.96289	0	0	2.89773	3.63893	75.3531	10.8362	9.73812	31.3442	8.76974	11.1936	TRUE
MT2A	4096.95	3.17457	0.323431	1.21641e-24	3.57711e-22	930.955	1064.87	1158.89	330.093	534.148	517.637	9927.07	5669.29	5760.54	10000.5	4853.56	8415.86	TRUE
ETNPPL	41.3498	3.17168	0.711926	5.65057e-08	1.3628e-06	1.62612	23.5546	1.95759	1.66714	3.86363	2.72919	51.6308	28.5681	185.024	92.2912	66.2603	37.025	TRUE
NFIL3	2720.09	3.16092	0.331333	1.87914e-23	5.08035e-21	618.739	435.76	717.457	328.426	464.602	461.234	9184.7	2930.69	2605.39	6853.05	3142.49	4898.49	TRUE
HMX3	2.90506	3.15395	1.26995	3.38757e-05	0.000288236	0	0.981443	0	0	0	0	9.76799	3.94043	2.65585	6.0947	1.94883	9.4715	TRUE
HSPA6	565.076	3.10504	0.554665	2.45091e-10	1.06431e-08	102.446	73.6082	158.565	41.6785	71.4772	120.994	2476.88	222.634	499.3	2012.99	331.301	669.032	TRUE
NLRC4	474.321	3.09062	0.62704	8.03161e-09	2.45668e-07	67.4841	55.9422	77.3249	26.6742	93.6931	135.55	2841.09	159.587	297.455	1100.53	240.681	595.843	TRUE
TACSTD2	354.807	3.08948	0.677148	4.27083e-08	1.06371e-06	38.2139	80.4783	29.3639	41.6785	23.1818	116.446	1844.76	132.989	134.563	1289.46	203.653	322.892	TRUE
CDH20	17.3885	3.07803	0.660868	2.88676e-08	7.58431e-07	2.43918	5.88866	0.978796	0	3.86363	2.72919	18.1406	17.7319	84.1019	20.8961	38.9766	12.9157	TRUE
NPFFR1	114.298	3.07412	0.872161	2.1372e-06	2.99723e-05	4.87837	69.6824	4.89398	3.33428	3.86363	4.54866	89.3074	243.321	662.192	103.61	135.444	46.4965	TRUE
NOP16	656.379	3.07318	0.450157	1.3217e-13	1.06001e-11	117.894	109.922	148.777	113.365	88.8636	143.738	2395.95	315.234	686.095	1991.23	387.817	1377.67	TRUE
DPP10	24.6199	3.06361	0.640509	1.6937e-08	4.7714e-07	1.62612	9.81443	2.93639	1.66714	6.76136	0.909732	15.3497	32.5085	59.314	13.9307	80.8765	69.7447	TRUE
RNF122	455.23	3.05624	0.247405	9.78806e-37	1.26206e-33	79.68	101.089	97.8796	78.3555	93.6931	108.258	1128.9	744.741	385.098	765.32	1110.83	768.914	TRUE
THBD	3128.89	3.05276	0.38193	2.38509e-17	3.17293e-15	626.87	719.397	802.612	676.858	335.17	468.512	11530.4	2616.44	4987.69	6241.84	2007.3	6533.61	TRUE
PNPLA1	49.6578	3.05247	0.652641	2.80352e-08	7.40042e-07	10.5698	4.90721	7.83037	15.0042	4.82954	5.45839	329.321	27.583	32.7555	67.0417	31.1813	59.4121	TRUE
MARCHF10	49.7893	3.04351	0.534081	1.66033e-10	7.432e-09	7.31755	12.7588	7.83037	10.0028	11.5909	3.63893	106.052	30.5383	194.762	137.566	48.7208	26.6924	TRUE
PMAIP1	126.751	3.02678	0.52729	1.37395e-10	6.29241e-09	24.3918	7.85154	44.0458	6.66855	24.1477	28.2017	478.632	172.394	46.92	333.467	158.83	195.457	TRUE
CLEC1B	4.77841	3.02259	1.13318	2.52718e-05	0.000227256	0	0	0	1.66714	0.965909	0.909732	11.1634	13.7915	13.2793	1.74134	7.79533	6.02732	TRUE
NPW	2.96835	3.01057	1.36346	7.43407e-05	0.000549184	0	0	0	0	0	0.909732	6.97714	5.91064	1.77057	12.1894	0.974416	6.88836	TRUE
IL17B	145.409	2.99441	0.550107	7.63905e-10	3.01995e-08	11.3829	95.1999	13.7031	15.0042	11.5909	10.007	249.782	298.487	414.313	249.012	245.553	130.879	TRUE
CD55	5137.39	2.99272	0.468491	3.06836e-12	1.97815e-10	944.777	1175.77	833.934	796.892	833.579	1288.18	22349.2	3273.51	3063.08	16571.5	4298.15	6220.19	TRUE
ITPKC	3708.14	2.99131	0.289655	1.32542e-26	4.72696e-24	909.815	550.589	1229.37	900.255	593.068	488.526	7113.89	6676.07	4205.98	3938.92	8869.13	9022.03	TRUE
SLC26A8	65.1817	2.98397	0.721242	2.97425e-07	5.65885e-06	4.87837	7.85154	1.95759	11.67	5.79545	30.0211	280.481	29.5532	28.3291	247.271	44.8231	89.5487	TRUE
DNAH17	28.5088	2.97286	0.842106	2.46798e-06	3.34966e-05	4.87837	1.96289	6.85157	6.66855	2.89773	1.81946	108.843	9.85107	12.394	157.592	6.82091	21.5261	TRUE
SYTL3	600.559	2.96556	0.520362	2.03693e-10	9.00236e-09	125.211	80.4783	168.353	76.6884	109.148	113.716	3181.57	261.053	464.774	1362.6	377.099	886.016	TRUE
RPH3A	13.9975	2.96384	0.983338	1.12071e-05	0.000116496	0	1.96289	2.93639	0	1.93182	3.63893	51.6308	3.94043	23.0174	40.0509	0.974416	37.886	TRUE
ZC3H12A	828.326	2.95744	0.350265	7.831e-19	1.25013e-16	195.135	100.107	261.338	201.724	117.841	160.113	2305.25	901.373	765.77	2264.62	821.432	1845.22	TRUE
JUNB	8811.13	2.95524	0.417363	3.23193e-14	2.85124e-12	2576.59	893.113	4052.21	783.555	1196.76	1132.62	19559.7	17501.4	6798.98	16190.1	21858.1	13190.4	TRUE
KIAA0040	3446.08	2.95338	0.308772	3.07455e-23	8.05245e-21	657.766	968.684	519.741	618.508	812.329	828.765	11965.8	3324.74	4782.3	6738.13	3478.66	6657.6	TRUE
NCF2	3582.29	2.94452	0.489112	3.3695e-11	1.75949e-09	601.665	589.847	675.369	431.789	963.011	898.815	18238.2	2168.22	2176.91	8461.18	2836.52	4945.85	TRUE
FUT7	28.9804	2.93619	0.765821	9.66203e-07	1.55278e-05	7.31755	3.92577	8.80916	0	2.89773	3.63893	145.124	13.7915	16.8204	103.61	11.693	30.1366	TRUE
LYPD5	189.274	2.93402	0.687897	1.99539e-07	4.0056e-06	34.9616	22.5732	28.3851	58.3498	16.4204	30.9309	1121.92	52.2107	201.845	297.77	25.3348	380.582	TRUE
KLK6	50.5293	2.92876	0.894056	5.68412e-06	6.55277e-05	2.43918	33.369	2.93639	0	3.86363	0	83.7257	53.1958	231.059	72.2657	62.3626	61.1342	TRUE
THEMIS2	2320.78	2.92644	0.493679	6.07944e-11	2.98838e-09	433.362	344.486	612.726	193.388	479.091	653.187	11803.9	1488.5	1833.42	5105.62	1707.18	3194.48	TRUE
IL1RAP	2626.38	2.92552	0.512944	2.19603e-10	9.61093e-09	667.523	553.534	645.026	261.741	521.591	386.636	12713.7	1248.13	1690.89	7506.06	1972.22	3349.47	TRUE
ADPRHL1	682.389	2.91719	0.477296	2.08487e-11	1.12008e-09	91.0628	304.247	89.0704	226.731	60.8522	41.8477	2123.84	787.1	1891.85	1090.08	807.791	674.199	TRUE
VNN1	580.511	2.91053	0.720715	4.89947e-07	8.69046e-06	92.689	46.1278	52.855	31.6756	175.795	178.307	4352.34	400.938	239.027	664.322	467.72	264.341	TRUE
SLC39A14	3752.21	2.90801	0.560066	3.41214e-09	1.13706e-07	766.717	881.335	919.089	393.445	533.182	746.89	13523.1	1015.64	6225.31	11877.7	869.179	7274.97	TRUE
F2RL1	100.952	2.90729	0.63203	5.32831e-08	1.29065e-06	18.7004	12.7588	11.7455	1.66714	34.7727	27.2919	601.429	92.6	57.5434	162.816	94.5183	95.576	TRUE
GLDC	350.828	2.90534	0.654257	1.04279e-07	2.31514e-06	45.5314	215.917	66.5581	20.0057	5.79545	15.4654	528.867	542.794	1201.33	610.341	612.907	344.418	TRUE
MYBPC3	89.1648	2.90252	0.613727	3.05846e-08	7.97293e-07	13.822	15.7031	16.6395	18.3385	13.5227	19.1044	531.658	33.4936	57.5434	180.229	32.1557	137.767	TRUE
MYC	4768.73	2.89531	0.272624	8.17202e-28	3.34096e-25	1383.02	987.331	1747.15	931.93	648.125	719.598	11596	6338.18	5721.59	9546.04	7763.17	9842.61	TRUE
ZPLD1	7.25935	2.89425	1.17112	4.72588e-05	0.000378054	1.62612	0.981443	0.978796	0	0.965909	0	20.9314	2.95532	17.7057	34.8269	0.974416	5.16627	TRUE
B3GNT5	1703.65	2.89416	0.497067	1.20818e-10	5.59432e-09	407.344	471.092	318.109	128.37	368.011	335.691	7009.23	1228.43	1074.73	5900.54	1236.53	1965.77	TRUE
GSDMC	7.29319	2.89143	1.07267	2.79203e-05	0.000246446	0.813061	0.981443	0	3.33428	0	0.909732	33.4903	6.89575	2.65585	19.1548	2.92325	16.3599	TRUE
PWWP3B	262.567	2.88891	0.417762	1.23491e-13	9.99109e-12	56.9143	73.6082	60.6853	41.6785	52.1591	44.5768	407.465	204.902	893.251	855.87	147.137	312.56	TRUE
ELL2	4764	2.8885	0.322446	1.06373e-20	2.09769e-18	973.234	904.89	1065.91	1155.33	990.056	1211.76	16449.3	4796.48	5318.78	11670.5	3976.59	8655.23	TRUE
QPCT	417.198	2.88029	0.563515	5.39638e-09	1.71315e-07	93.502	72.6267	87.1128	16.6714	71.4772	135.55	2235.48	318.189	256.732	974.281	303.043	441.716	TRUE
KIF19	766.052	2.87585	0.569187	7.23945e-09	2.24303e-07	95.1281	470.111	131.159	78.3555	31.875	70.0493	1194.49	938.807	3119.74	1460.12	1017.29	585.511	TRUE
SIGLEC10	279.454	2.87404	0.45445	6.28256e-12	3.78807e-10	68.2971	52.9979	75.3673	20.0057	46.3636	81.8758	1353.56	280.755	263.814	364.811	243.604	501.99	TRUE
STC1	366.124	2.86751	0.379901	1.34135e-15	1.45998e-13	49.5967	41.2206	67.5369	86.6912	69.5454	161.932	1133.09	280.755	838.363	674.77	531.057	458.937	TRUE
RP11-986E7.7	30.5279	2.86655	0.436636	1.37142e-12	9.26925e-11	14.6351	5.88866	1.95759	3.33428	6.76136	4.54866	83.7257	31.5234	33.6408	67.0417	63.337	49.9406	TRUE
ROPN1L	34.1892	2.86367	0.687303	3.30206e-07	6.19118e-06	0.813061	3.92577	5.87277	16.6714	1.93182	8.18758	174.428	38.4192	18.591	80.9724	31.1813	29.2755	TRUE
LILRA6	401.923	2.86082	0.725049	7.4247e-07	1.25456e-05	47.9706	44.1649	49.9186	36.677	53.125	178.307	2751.78	173.379	159.351	510.213	105.237	712.946	TRUE
SEZ6	3.912	2.85645	1.64206	0.000227333	0.00134474	0	0	0.978796	0	0	0	12.5588	1.97021	0	19.1548	1.94883	10.3325	TRUE
ROPN1B	15.2052	2.85043	0.571022	1.01728e-08	3.0395e-07	4.06531	7.85154	0.978796	1.66714	0.965909	1.81946	16.7451	26.5979	57.5434	23.5081	24.3604	16.3599	TRUE
HPCAL4	10.3698	2.84777	0.838937	4.52722e-06	5.47118e-05	1.62612	1.96289	2.93639	0	0	2.72919	25.1177	6.89575	6.19698	47.0163	5.84649	24.1093	TRUE
STX11	723.569	2.84709	0.45042	6.83334e-12	4.06172e-10	155.295	153.105	180.098	71.6869	129.432	223.794	2955.52	575.302	591.369	2042.6	470.643	1134	TRUE
PFKFB3	7663.47	2.84654	0.543125	3.04048e-09	1.02544e-07	929.329	1026.59	1103.1	1920.54	1574.43	2549.07	34808.9	3190.76	4869.06	23325.3	4002.9	12661.7	TRUE
TLR2	4263	2.84614	0.486248	1.12983e-10	5.26062e-09	1041.53	772.395	957.262	226.731	1148.47	1120.79	19449.5	2814.45	4085.58	9185.58	3090.85	7262.92	TRUE
NKX3-1	98.6222	2.84	0.497756	2.63576e-10	1.13867e-08	23.5788	24.5361	26.4275	11.67	10.625	23.653	429.792	77.8234	69.9374	300.382	95.4927	89.5487	TRUE
SH2B2	174.574	2.83789	0.629434	8.90226e-08	2.01921e-06	30.8963	15.7031	33.2791	60.017	28.9773	27.2919	933.541	41.3745	148.728	410.086	58.4649	306.532	TRUE
UPP1	1220.66	2.83536	0.375727	1.47418e-15	1.58399e-13	245.544	249.286	317.13	356.768	207.67	248.357	4540.72	1057.02	1282.78	3104.81	859.435	2178.45	TRUE
NFAM1	1122.21	2.82541	0.552394	5.91368e-09	1.85976e-07	199.2	182.548	273.084	36.677	274.318	373.9	6240.35	869.849	1003.91	1583.75	968.569	1460.33	TRUE
HRH2	1182.54	2.81302	0.496504	3.47651e-10	1.4532e-08	180.5	220.825	231.975	305.086	265.625	277.468	6294.77	734.89	1004.8	2809.66	649.935	1214.94	TRUE
MEGF11	19.0448	2.80028	0.677201	4.11986e-07	7.44953e-06	1.62612	8.83298	2.93639	1.66714	3.86363	1.81946	61.3988	17.7319	25.6732	80.1018	11.693	11.1936	TRUE
SLC25A25	2358	2.79818	0.308853	5.3634e-21	1.10989e-18	661.832	476	808.485	500.142	404.716	465.783	3678.35	6209.13	1953.82	3377.33	6931.02	2829.4	TRUE
TNFRSF10D	1120.33	2.79287	0.256184	5.11718e-29	2.19934e-26	231.722	241.435	265.254	368.438	220.227	291.114	2608.05	2056.9	805.608	2321.21	2190.49	1843.5	TRUE
TLR8	1022.67	2.79047	0.726066	1.18177e-06	1.8444e-05	191.069	66.7381	231.975	6.66855	311.989	279.288	5390.54	649.185	539.138	2654.68	707.426	1243.35	TRUE
NPPA	4.48244	2.78693	1.49288	0.000192272	0.00117195	0.813061	0.981443	0	0	0	0	16.7451	0	1.77057	17.4134	4.87208	11.1936	TRUE
C19orf38	165.978	2.7863	0.513692	1.33735e-09	5.01492e-08	42.2792	32.3876	43.067	10.0028	40.5682	39.1185	840.047	138.9	111.546	308.218	102.314	283.284	TRUE
TMEM252	5.31324	2.78171	1.33845	0.00012714	0.000834423	0	0	0.978796	0	0.965909	0.909732	33.4903	6.89575	5.3117	10.4481	3.89766	0.861045	TRUE
ABHD5	2268.82	2.77035	0.408358	3.98625e-13	2.86771e-11	436.614	501.517	438.5	460.13	514.829	732.334	10492.2	1671.73	1682.92	4523.14	2792.68	2979.22	TRUE
CEBPB	1815.05	2.75365	0.346092	7.36507e-17	8.88154e-15	454.501	371.967	567.702	393.445	353.523	436.671	6837.6	1313.15	2075.1	3721.25	1878.67	3377.02	TRUE
SGK1	4811.45	2.7482	0.300882	3.06169e-21	6.5795e-19	1545.63	1240.54	1986.96	668.522	556.363	1004.34	10100.1	6739.11	6421.85	11438	7643.32	8392.61	TRUE
ARID5A	2302.9	2.74819	0.305007	9.44484e-21	1.8847e-18	469.136	431.835	651.878	756.881	600.795	437.581	7080.4	2877.5	1620.95	4915.81	3808.02	3984.06	TRUE
CLCF1	491.678	2.74181	0.592673	6.34773e-08	1.50071e-06	97.5673	83.4226	100.816	165.047	66.6477	87.3342	1822.43	149.736	292.144	1860.62	147.137	1027.23	TRUE
PLPPR1	54.8432	2.73502	0.877601	1.17317e-05	0.000120642	2.43918	43.1835	1.95759	0	3.86363	0.909732	78.1439	105.406	150.498	98.3859	135.444	37.886	TRUE
ADAMTS9	10943.2	2.71432	0.367346	6.21503e-15	6.12802e-13	2794.49	2835.39	2947.15	3205.91	1505.85	2464.46	36803	7354.81	16792.1	27155.4	8140.27	19320.1	TRUE
XIRP2	42.2963	2.71403	0.728403	1.95028e-06	2.78885e-05	6.50449	30.4247	2.93639	0	2.89773	3.63893	47.4445	89.6447	131.022	80.1018	97.4416	15.4988	TRUE
NECAB2	50.3594	2.71106	0.626992	2.28625e-07	4.48211e-06	5.69143	5.88866	9.78796	16.6714	11.5909	11.8265	315.367	43.3447	38.0672	79.2311	19.4883	47.3575	TRUE
TFPI2	265.26	2.70754	0.573092	4.36265e-08	1.08176e-06	80.493	76.5525	62.6429	23.3399	38.6363	52.7644	1458.22	312.279	77.0197	529.368	154.932	316.865	TRUE
CFP	77.7867	2.70661	0.453977	7.87524e-11	3.78237e-09	15.4482	13.7402	23.4911	16.6714	13.5227	23.653	379.556	66.9873	76.1344	127.989	64.3114	111.936	TRUE
MT1E	1294.84	2.70141	0.274462	3.9232e-24	1.11459e-21	388.643	515.257	364.112	156.711	242.443	291.114	2201.98	2451.93	1706.83	3211.91	1582.45	2424.7	TRUE
KDM6B	2939.83	2.69907	0.465528	2.04086e-10	9.00236e-09	505.724	399.447	759.545	1517.1	461.704	390.275	12050.9	2247.03	3501.3	5453.89	1965.4	6025.6	TRUE
PANX2	42.0752	2.6987	0.595771	1.01333e-07	2.2617e-06	9.75673	2.94433	4.89398	20.0057	10.625	5.45839	223.268	34.4787	44.2642	83.5845	31.1813	34.4418	TRUE
DRC7	13.9027	2.69851	1.26085	0.000124261	0.000821217	0.813061	3.92577	0	1.66714	0.965909	1.81946	124.193	0.985107	10.6234	7.83604	1.94883	12.0546	TRUE
ACSL1	12237.4	2.6978	0.503842	2.21915e-09	7.76563e-08	2600.17	2176.84	2228.72	963.606	3230.96	5167.28	55021.7	6457.37	12627.7	30891.4	8748.3	16735.3	TRUE
EGR2	1471.34	2.69542	0.534481	1.03584e-08	3.07849e-07	502.472	465.204	578.468	35.0099	104.318	241.989	2026.16	3324.74	1808.63	2104.41	4951.01	1513.72	TRUE
ERVMER34-1	8.53264	2.69492	0.813543	7.15061e-06	7.95874e-05	0.813061	1.96289	1.95759	0	1.93182	1.81946	33.4903	6.89575	12.394	28.7322	2.92325	9.4715	TRUE
DOK3	983.702	2.69257	0.593686	9.9832e-08	2.23715e-06	195.948	167.827	272.105	185.052	159.375	255.635	5817.54	349.713	620.584	2161.88	347.866	1270.9	TRUE
TAF11L2	2.64383	2.68782	1.6282	0.000320647	0.00176607	0	0	0	0	0	0	20.9314	0.985107	2.65585	3.48269	1.94883	1.72209	TRUE
PELI1	4260.43	2.67919	0.419122	6.05487e-12	3.66396e-10	988.682	1084.49	1043.4	923.595	992.954	1053.47	18132.2	3396.65	2793.07	11980.4	3804.12	4932.07	TRUE
ADAMTS1	12665.3	2.66699	0.239458	4.93212e-30	2.58351e-27	3872.61	2493.85	5779.79	3072.54	1975.28	2649.14	24983.7	22854.5	18046.5	22472.9	22280	21502.9	TRUE
RBKS	180.375	2.66113	0.409263	3.09556e-12	1.98804e-10	47.9706	38.2763	48.9398	53.3484	34.7727	39.1185	552.589	167.468	104.463	636.461	187.088	254.008	TRUE
MSRB1	600.996	2.6566	0.469037	4.56511e-10	1.87091e-08	130.09	126.606	121.371	158.378	123.636	183.766	3254.14	480.732	434.674	1113.59	466.745	618.231	TRUE
S100A1	190.568	2.65366	0.604716	1.90966e-07	3.87527e-06	20.3265	158.994	13.7031	15.0042	17.3864	17.2849	375.37	225.589	554.187	365.682	345.918	177.375	TRUE
GPM6A	361.311	2.65362	0.619639	2.89383e-07	5.52465e-06	42.2792	264.008	45.0246	8.33569	27.0454	68.2299	401.883	740.8	1094.21	685.218	698.656	260.036	TRUE
SMAP2	4957.81	2.65269	0.421722	1.19245e-11	6.66261e-10	1176.5	985.368	1365.42	740.209	1349.37	1570.2	24583.2	4164.05	4548.59	8179.09	4623.6	6208.14	TRUE
SPSB1	1936.18	2.65217	0.489166	1.66994e-09	6.13849e-08	416.287	450.482	472.758	421.786	423.068	505.811	4895.16	641.304	2668.24	3832.7	735.684	7770.94	TRUE
OR8S1	2.12093	2.64034	1.21376	0.00012473	0.000823149	0.813061	0	0	0	0	0	2.79086	3.94043	7.08227	3.48269	3.89766	3.44418	TRUE
PRRG4	898.875	2.64005	0.489128	1.92321e-09	6.88821e-08	217.087	605.55	164.438	70.0198	126.534	73.6883	1467.99	1159.47	2396.46	2324.69	1365.16	815.41	TRUE
DDX21	6974.59	2.64005	0.441926	8.09802e-11	3.86721e-09	1957.04	1579.14	2010.45	1101.98	1380.28	2036.89	24867.9	3887.23	7030.04	21819.9	3819.71	12204.5	TRUE
GPR3	12.4177	2.63954	0.619171	3.1731e-07	5.98285e-06	0	1.96289	7.83037	0	0.965909	4.54866	27.9086	23.6426	19.4762	16.5428	11.693	34.4418	TRUE
RNF149	4917.03	2.63794	0.450523	1.60815e-10	7.24619e-09	1166.74	1124.73	1227.41	1110.31	1243.12	1195.39	22137.1	2653.88	3484.48	12953	3665.75	7042.49	TRUE
CLEC12A	295.941	2.62965	0.473636	8.65062e-10	3.34877e-08	175.621	41.2206	72.4309	15.0042	53.125	61.8617	361.416	330.996	259.388	541.558	711.323	927.346	TRUE
CNTF	1389.72	2.62654	0.93998	3.13922e-05	0.000270677	113.015	1014.81	118.434	21.6728	29.9432	39.1185	3032.26	2163.29	3539.36	2692.99	2634.82	1276.93	TRUE
CSF2RB	2646.67	2.61786	0.524422	1.45324e-08	4.16397e-07	561.825	432.816	717.457	693.53	606.591	653.187	12800.3	1350.58	1205.76	8045	1897.19	2795.81	TRUE
ESRP1	37.4452	2.61621	0.892707	2.25465e-05	0.000206291	3.25224	29.4433	3.91518	0	0.965909	0	37.6765	62.0617	138.989	53.9816	76.0044	43.0523	TRUE
NT5DC4	7.39589	2.61236	0.927538	3.02794e-05	0.000262432	0.813061	0.981443	3.91518	1.66714	0	0	39.072	5.91064	6.19698	11.3187	6.82091	12.0546	TRUE
SLC25A37	5906.23	2.61101	0.496078	3.93255e-09	1.28997e-07	1239.11	1196.38	1398.7	2002.23	1265.34	1276.35	26485.2	3108.01	4257.33	18740.3	3480.61	6425.12	TRUE
RHAG	71.3176	2.59638	0.664325	1.22048e-06	1.88465e-05	9.75673	46.1278	7.83037	1.66714	18.3523	5.45839	131.17	46.3	138.989	309.959	102.314	37.886	TRUE
CD300E	463.959	2.59442	0.758226	5.90085e-06	6.76011e-05	108.137	32.3876	121.371	23.3399	80.1704	173.759	820.511	132.989	227.518	2315.12	70.1579	1462.06	TRUE
IER3	1407.03	2.58766	0.474044	1.48328e-09	5.48848e-08	403.278	235.546	502.122	138.372	291.704	482.158	4945.4	1488.5	532.055	3696	1199.51	2969.75	TRUE
MCOLN3	134.167	2.57781	0.49601	5.64863e-09	1.78596e-07	23.5788	96.1814	35.2366	8.33569	14.4886	15.4654	230.246	179.289	358.54	225.504	299.146	123.991	TRUE
EPOP	113.547	2.57776	0.43767	1.41453e-10	6.46057e-09	39.84	27.4804	40.1306	23.3399	20.2841	19.1044	305.599	48.2702	166.433	317.795	84.7742	269.507	TRUE
OR2AT4	35.0388	2.57695	0.903475	2.90123e-05	0.000254077	5.69143	12.7588	12.7243	1.66714	0.965909	1.81946	15.3497	98.5107	212.468	16.5428	35.079	6.88836	TRUE
ALKAL2	531.703	2.57364	0.318264	3.50834e-17	4.5236e-15	152.042	120.717	184.014	155.044	170.966	71.8688	1244.72	567.421	523.202	788.828	756.147	1645.46	TRUE
UAP1	3699.82	2.56892	0.338217	1.65484e-15	1.7556e-13	1164.3	1010.89	1167.7	711.868	890.568	959.767	8891.66	2351.45	6828.19	8906.1	2668.92	8846.38	TRUE
DIRAS2	50.049	2.56436	0.790762	1.03251e-05	0.000108849	5.69143	34.3505	7.83037	0	0.965909	8.18758	33.4903	35.4638	192.107	170.652	58.4649	53.3848	TRUE
PIM1	1564.74	2.55592	0.370711	2.62243e-13	1.95365e-11	471.575	288.544	697.881	260.074	322.614	434.852	4257.45	1379.15	2223.83	3383.43	1018.26	4039.16	TRUE
IVNS1ABP	8571.14	2.55216	0.444859	3.4235e-10	1.43462e-08	2434.3	2324.06	2460.69	1260.36	2389.66	2161.52	32293	5030.94	5633.94	28165.3	8486.19	10213.7	TRUE
SOD2	24963	2.55199	0.400687	8.21182e-12	4.79605e-10	6898.01	5634.46	8113.24	4376.24	5772.27	8171.21	93435	19072.7	19865.8	65746.1	19185.3	43285.6	TRUE
SLC22A4	326.336	2.54621	0.434619	1.73984e-10	7.75618e-09	97.5673	89.3113	87.1128	53.3484	74.375	98.251	1322.87	205.887	241.682	888.956	279.657	477.019	TRUE
NEDD9	5526.42	2.54398	0.288864	8.17313e-20	1.45743e-17	1530.99	1228.77	1703.1	2587.4	864.488	1243.6	17119.1	7547.89	7805.54	8668.4	8183.14	7834.65	TRUE
BTG2	8620.22	2.54387	0.31868	8.36925e-17	1.00204e-14	3091.26	2208.25	3796.75	1660.47	1683.58	1657.53	19803.9	17907.3	6605.1	12392.3	21913.6	10722.6	TRUE
MBOAT7	1507.31	2.53469	0.474641	2.8617e-09	9.76941e-08	387.83	343.505	395.433	296.751	432.727	415.747	7766.95	884.626	1140.25	3125.71	1005.6	1892.58	TRUE
EVI2B	956.786	2.53041	0.602296	4.48977e-07	8.04893e-06	224.405	141.328	207.505	26.6742	396.023	322.045	5016.56	743.756	596.681	1734.38	743.479	1328.59	TRUE
PI15	387.546	2.52401	0.543045	7.4128e-08	1.71621e-06	65.8579	236.528	66.5581	46.6799	49.2613	95.5218	863.77	346.758	922.465	1402.65	436.538	117.963	TRUE
FAM83G	270.481	2.51395	0.639126	1.21377e-06	1.88381e-05	53.662	38.2763	64.6005	101.695	48.2954	60.0423	851.211	59.1064	416.083	781.863	32.1557	738.777	TRUE
KRT14	230.782	2.51226	0.717008	5.03908e-06	5.97771e-05	30.8963	186.474	41.1094	5.00142	20.2841	8.18758	298.622	237.411	862.266	412.698	473.566	192.874	TRUE
SIRPD	4.99259	2.51034	0.965095	5.84678e-05	0.000449972	0.813061	0	1.95759	0	0	1.81946	20.9314	4.92553	4.42642	12.1894	6.82091	6.02732	TRUE
NTNG2	210.875	2.50797	0.525387	4.33119e-08	1.07555e-06	61.7926	28.4618	62.6429	43.3456	57.9545	57.3131	1253.09	130.034	195.648	269.908	155.907	214.4	TRUE
IRF1	4623.66	2.50757	0.432597	2.53892e-10	1.09967e-08	1798.49	643.826	2505.72	611.84	679.034	1038	9444.25	10060.9	2516.86	5629.76	13102	7453.21	TRUE
SIK1B	270.196	2.5067	0.32979	1.6877e-15	1.7792e-13	96.7543	45.1464	146.819	60.017	49.2613	50.945	319.553	670.858	293.029	486.705	587.573	435.689	TRUE
BEST1	1406.43	2.50054	0.420463	1.08183e-10	5.06526e-09	341.486	588.866	369.985	280.079	353.523	304.76	6354.78	991.017	1756.4	2901.08	1165.4	1469.8	TRUE
ARHGAP9	1052	2.49942	0.485065	7.45288e-09	2.30065e-07	321.972	125.625	442.416	173.382	286.875	258.364	5569.15	915.164	876.431	1600.29	938.362	1115.91	TRUE
FJX1	146.869	2.49912	0.541028	8.52879e-08	1.94239e-06	36.5877	38.2763	43.067	11.67	30.9091	54.5839	478.632	63.0468	177.057	519.791	56.5161	252.286	TRUE
TIGD3	23.2001	2.49886	0.584351	3.45094e-07	6.43433e-06	4.87837	3.92577	7.83037	8.33569	2.89773	5.45839	108.843	30.5383	28.3291	10.4481	49.6952	17.2209	TRUE
CFAP73	3.32337	2.49865	1.33029	0.000269277	0.00153891	0	0	0.978796	0	0.965909	0	5.58171	7.88085	15.0498	1.74134	6.82091	0.861045	TRUE
SERPINB1	3493.87	2.49758	0.399316	1.73779e-11	9.39642e-10	991.121	977.517	1012.07	691.862	879.943	1088.04	14109.2	2850.9	2183.11	8842.54	3801.2	4498.96	TRUE
MMP8	10.7035	2.49522	0.874778	3.22373e-05	0.000276815	1.62612	0.981443	1.95759	0	5.79545	0.909732	68.376	6.89575	9.73812	13.0601	8.76974	10.3325	TRUE
CCNJL	379.82	2.48855	0.529581	6.08412e-08	1.448e-06	93.502	87.3484	112.562	106.697	122.67	44.5768	2003.83	239.381	250.535	894.18	353.713	248.842	TRUE
CXCR4	1568.51	2.48746	0.520768	4.33027e-08	1.07555e-06	504.098	221.806	784.015	55.0156	459.773	332.962	6155.23	2647.97	1342.09	1811	3106.44	1401.78	TRUE
TMEM179	9.16289	2.4872	0.692033	3.88825e-06	4.83852e-05	1.62612	6.8701	1.95759	1.66714	0	0	12.5588	16.7468	29.2144	12.1894	18.5139	8.61045	TRUE
FGF4	134.338	2.48671	1.46474	0.000377358	0.00202085	1.62612	68.701	1.95759	0	0.965909	0.909732	763.299	84.7192	67.2815	402.25	132.521	87.8266	TRUE
RRP12	1283.73	2.48349	0.383782	4.53621e-12	2.82662e-10	410.596	274.804	480.589	358.435	214.432	369.351	4854.69	1132.87	1137.59	2972.47	1059.19	2139.7	TRUE
LYN	2473.85	2.48204	0.472584	4.61194e-09	1.48951e-07	711.428	547.645	755.63	306.753	668.409	866.064	10764.3	1850.03	1572.26	6877.43	1845.54	2920.67	TRUE
ARL11	194.323	2.48061	0.617438	9.2389e-07	1.5006e-05	38.2139	36.3134	51.8762	25.0071	58.9204	61.8617	1180.53	77.8234	139.875	367.423	70.1579	223.872	TRUE
TNFAIP3	3773.23	2.47383	0.375524	2.15584e-12	1.41157e-10	1226.91	743.933	2132.8	696.864	666.477	793.286	11870.9	5866.31	2415.94	6661.51	6433.09	5770.73	TRUE
ANKRD30B	293.198	2.47359	0.629328	1.26838e-06	1.94161e-05	127.651	169.79	58.7277	30.0085	17.3864	5.45839	210.71	642.29	741.868	559.842	597.317	357.334	TRUE
ERRFI1	2589.07	2.47246	0.291682	1.52294e-18	2.32068e-16	567.517	782.21	639.154	866.912	701.25	916.1	6294.77	2062.81	5253.27	4583.21	2246.03	6155.61	TRUE
MYO1F	3148.61	2.46978	0.441195	7.71856e-10	3.0442e-08	832.575	554.515	1153.02	743.544	822.954	937.933	15674.8	2318.94	2593	5547.05	2700.11	3904.84	TRUE
SIGLEC9	349.764	2.46955	0.541542	1.11499e-07	2.44517e-06	71.5494	59.868	97.8796	45.0127	85.9659	162.842	1525.2	157.617	322.243	964.704	154.932	549.347	TRUE
PHLDA2	45.1524	2.46166	0.493027	1.6323e-08	4.61477e-07	13.009	7.85154	15.6607	10.0028	12.5568	10.9168	133.961	12.8064	56.6581	113.187	38.9766	116.241	TRUE
IL1A	12.536	2.46046	0.659005	2.52304e-06	3.40235e-05	4.87837	4.90721	0.978796	0	2.89773	2.72919	27.9086	14.7766	3.54113	25.2495	41.8999	20.6651	TRUE
TSPEAR	2.83742	2.44696	1.21493	0.00022398	0.00132709	0.813061	0	0	0	0	0.909732	8.37257	2.95532	3.54113	6.96537	8.76974	1.72209	TRUE
IPO4	54.387	2.4437	0.451165	2.03261e-09	7.2155e-08	13.009	12.7588	15.6607	28.3414	10.625	9.09732	182.801	29.5532	59.314	130.601	50.6696	110.214	TRUE
ORM2	2.33618	2.44329	1.58818	0.000519549	0.00262212	0	0	0	0	0	0	11.1634	1.97021	0.885283	11.3187	0.974416	1.72209	TRUE
LILRA1	263.613	2.44194	0.463371	4.28865e-09	1.39315e-07	69.1102	51.035	68.5157	40.0113	60.8522	132.821	1279.61	255.143	210.697	262.072	272.836	460.659	TRUE
RASGRP4	601.268	2.44192	0.481769	1.14926e-08	3.37121e-07	133.342	143.291	171.289	106.697	203.807	195.592	3060.17	379.266	434.674	1184.98	415.101	786.996	TRUE
MX2	2524.44	2.44153	0.440004	1.01428e-09	3.89047e-08	691.915	498.573	734.097	708.534	733.125	751.438	11774.6	1464.85	1875.92	5560.98	2425.32	3073.93	TRUE
CEBPD	2246.41	2.43748	0.229602	1.96517e-27	7.48639e-25	791.921	646.771	978.796	560.158	507.102	565.853	5343.09	3077.47	2307.93	4237.56	4060.39	3879.87	TRUE
DCLK3	1304.72	2.43488	0.79095	1.90189e-05	0.000178898	189.443	1071.74	241.763	26.6742	34.7727	53.6742	1342.4	3326.71	4271.49	1713.48	2469.17	915.291	TRUE
MAFA	6.3242	2.43182	0.941676	6.78483e-05	0.000508392	3.25224	0	1.95759	0	0.965909	0	26.5131	3.94043	3.54113	13.0601	9.74416	12.9157	TRUE
NFKBIZ	5585.71	2.42696	0.328781	9.056e-15	8.62481e-13	2180.63	1138.47	2903.11	1262.02	1165.85	1105.32	14615.7	9988	4078.5	10516.8	10241.1	7832.93	TRUE
MTHFD2	2163.43	2.42362	0.435708	9.47625e-10	3.65993e-08	500.846	567.274	650.899	780.221	503.238	574.95	7941.38	1283.59	2353.97	6180.9	1051.39	3572.48	TRUE
TCIM	1449.54	2.41084	0.403281	9.35112e-11	4.40291e-09	517.107	476.981	685.157	261.741	243.409	275.649	3566.71	2581.96	516.12	3335.54	2726.42	2207.72	TRUE
NLRP3	1302.68	2.40922	0.379868	1.04679e-11	5.96813e-10	383.765	321.913	475.695	170.048	416.307	473.06	2125.24	1877.61	671.045	4679.86	2073.56	1964.04	TRUE
HK2	946.596	2.40849	0.459878	5.093e-09	1.63509e-07	296.767	324.857	353.345	85.0241	240.511	253.815	4330.01	677.753	1377.5	1643.83	720.093	1055.64	TRUE
IRAK3	4284.2	2.40835	0.449152	2.71293e-09	9.35682e-08	1071.61	1115.9	1092.34	1277.03	1029.66	1503.79	19929.5	2353.42	4310.44	9138.57	2672.82	5915.38	TRUE
LHX4	9.91293	2.4033	1.05068	0.000136873	0.000889943	3.25224	0	0	0	4.82954	0.909732	55.8171	6.89575	15.0498	10.4481	1.94883	19.804	TRUE
CYP27B1	26.2196	2.40087	0.398246	6.96977e-11	3.3863e-09	8.13061	4.90721	10.7668	6.66855	6.76136	7.27785	73.9577	22.6575	35.4113	64.4297	26.3092	47.3575	TRUE
UBASH3B	607.482	2.39599	0.58141	6.65066e-07	1.1397e-05	173.182	133.476	199.674	43.3456	163.239	210.148	1851.73	175.349	994.173	1481.88	157.855	1705.73	TRUE
RND3	4289.57	2.39542	0.311824	9.60892e-16	1.05964e-13	1811.5	1576.2	1717.79	491.806	911.818	1180.83	9932.65	5291.01	4645.08	9648.78	6947.58	7319.75	TRUE
MMP19	1217.51	2.39536	0.428391	8.14443e-10	3.19712e-08	374.821	200.214	660.687	200.057	346.761	272.919	3820.68	884.626	1155.29	3400.84	959.799	2333.43	TRUE
SIRPB2	625.356	2.38736	0.554529	3.27803e-07	6.153e-06	143.912	170.771	206.526	36.677	153.579	262.912	3466.24	467.926	837.478	585.091	418.024	755.137	TRUE
BMP2	507.153	2.38556	0.252752	2.82307e-22	6.59928e-20	145.538	118.755	142.904	195.055	160.341	174.668	1378.68	660.021	673.701	1169.31	520.338	746.526	TRUE
SPTBN5	954.482	2.38515	0.498847	4.40864e-08	1.09155e-06	148.79	789.08	218.271	231.732	90.7954	72.7785	1564.27	1742.65	2122.02	1305.14	2142.74	1025.51	TRUE
HCK	1905.46	2.38331	0.573161	5.81078e-07	1.01777e-05	520.359	332.709	639.154	171.715	545.738	728.695	8369.77	986.092	900.333	6209.63	1190.74	2270.58	TRUE
TUBA4A	682.785	2.37879	0.47171	1.31771e-08	3.80818e-07	153.669	169.79	244.699	216.728	153.579	195.592	3580.67	595.004	459.462	1232	530.082	662.144	TRUE
FGF1	3117.3	2.37844	0.573999	6.15363e-07	1.06667e-05	577.273	2714.67	541.274	166.714	558.295	261.093	5195.18	3702.03	9466.34	6314.11	5027.01	2883.64	TRUE
PLS1	45.2763	2.37445	0.458003	6.64182e-09	2.06934e-07	12.1959	12.7588	7.83037	6.66855	19.3182	16.3752	132.566	26.5979	77.9049	122.765	28.2581	80.0772	TRUE
LITAF	6006.07	2.36803	0.452937	5.34691e-09	1.70066e-07	1911.51	2309.33	1620.89	755.214	2019.72	1542.9	25282.4	4287.18	4695.54	15362.1	4808.74	7477.32	TRUE
LGI3	27.2809	2.35987	0.846841	4.49878e-05	0.000363415	1.62612	19.6289	1.95759	10.0028	0	0.909732	37.6765	23.6426	120.399	42.6629	51.644	17.2209	TRUE
RASD1	1247.79	2.35921	0.320138	9.99569e-15	9.36021e-13	368.317	542.738	471.78	148.375	288.807	455.776	2136.4	1927.85	2829.37	1087.47	1648.71	3067.91	TRUE
CEMIP2	5265.15	2.35516	0.292065	4.8022e-17	6.00706e-15	1283.01	2024.72	1733.45	1343.71	1374.49	1990.49	14798.5	3996.58	9438.01	11038.4	5340.77	8819.69	TRUE
MOBP	31.6216	2.35375	0.623591	2.36501e-06	3.23347e-05	8.13061	11.7773	10.7668	6.66855	5.79545	4.54866	30.6994	62.0617	155.81	9.57739	55.5417	18.082	TRUE
GLDN	2984.72	2.35105	0.384654	4.2438e-11	2.16215e-09	420.353	2207.26	462.97	865.245	589.204	761.445	6039.41	5146.2	5478.13	5282.36	5817.26	2746.74	TRUE
CPPED1	1464.37	2.35064	0.385422	4.59156e-11	2.32519e-09	395.961	561.385	430.67	340.096	396.988	476.699	6728.75	1381.12	1374.85	2148.82	1781.23	1555.91	TRUE
ENKUR	26.7624	2.3506	0.471432	1.72643e-08	4.85543e-07	11.3829	7.85154	6.85157	1.66714	7.72727	8.18758	101.866	29.5532	17.7057	46.1456	33.1301	49.0796	TRUE
ADARB2	141.88	2.34878	0.483217	3.08936e-08	8.04098e-07	36.5877	23.5546	37.1942	95.0269	28.9773	19.1044	538.635	106.392	307.193	262.943	116.93	130.018	TRUE
SAT1	7797.49	2.34707	0.342568	3.8346e-13	2.7705e-11	2181.44	2294.61	2531.17	1447.08	3436.7	2299.8	25257.2	8333.02	6171.31	19714.6	9049.4	10853.5	TRUE
BCL3	1119.74	2.34625	0.446307	4.62381e-09	1.49047e-07	328.477	257.138	434.585	450.127	184.489	272.919	4607.7	642.29	972.926	2523.21	857.486	1905.49	TRUE
NABP1	7942.81	2.34228	0.473793	2.10576e-08	5.75804e-07	2443.25	1396.59	3281.9	1101.98	2356.82	2886.58	29647.3	3618.3	6343.06	22499.9	7018.72	12719.4	TRUE
TGFA	342.107	2.34012	0.511098	1.07579e-07	2.37268e-06	94.3151	195.307	100.816	11.67	82.1022	80.9661	773.067	265.979	768.426	1061.35	418.999	252.286	TRUE
DYSF	2993.54	2.33375	0.518498	1.49495e-07	3.152e-06	560.199	632.049	896.577	1150.33	604.659	1108.05	13950.1	1729.85	1737.81	8232.2	1918.62	3401.99	TRUE
BASP1	1699.63	2.33313	0.617475	2.35797e-06	3.22648e-05	423.605	403.373	430.67	131.704	477.159	743.251	7658.11	623.573	764.885	5707.25	1030.93	2001.07	TRUE
CAMK2B	143.3	2.33238	0.728072	1.47633e-05	0.000145652	29.2702	126.606	23.4911	10.0028	6.76136	3.63893	191.174	224.604	575.434	179.358	219.244	130.018	TRUE
R3HDM4	1270.25	2.33162	0.428649	1.8147e-09	6.56091e-08	313.842	358.227	386.624	426.787	301.364	442.13	5276.11	810.743	1048.18	3036.9	864.307	1977.82	TRUE
C3orf52	465.237	2.32501	0.530401	2.43101e-07	4.72721e-06	162.612	95.1999	184.014	81.6898	124.602	118.265	1518.23	136.93	519.661	1234.61	178.318	1228.71	TRUE
SYT8	4.05858	2.32389	0.885909	7.07019e-05	0.000526012	1.62612	0.981443	0.978796	0	0	0.909732	6.97714	7.88085	8.85283	11.3187	4.87208	4.30523	TRUE
ATF3	1983.7	2.32155	0.529052	2.38637e-07	4.66204e-06	848.023	325.839	1151.06	273.411	379.602	302.031	2016.39	6298.77	704.686	3067.38	6393.14	2044.12	TRUE
BATF	150.758	2.32106	0.73013	1.60193e-05	0.000154988	47.1575	25.5175	59.7065	13.3371	26.0795	39.1185	687.946	23.6426	133.678	513.696	28.2581	210.956	TRUE
PDE4B	2417.14	2.31869	0.543905	3.9439e-07	7.17003e-06	739.072	443.612	997.393	280.079	592.102	908.822	9381.46	1754.47	859.61	8118.14	1758.82	3172.09	TRUE
ATP1B3	2297.88	2.3181	0.211462	4.77766e-29	2.10745e-26	765.904	884.28	739.97	496.807	686.761	894.266	4391.41	2970.1	2922.32	5229.25	2878.42	4715.09	TRUE
SBNO2	4147.2	2.31632	0.511413	1.32852e-07	2.86598e-06	1020.39	792.024	1431	2138.94	736.022	848.78	17701	1852.99	3993.51	9667.94	2230.44	7353.33	TRUE
CYTIP	1534.73	2.31189	0.408547	5.59431e-10	2.27051e-08	486.211	303.266	670.475	431.789	391.193	473.06	5795.21	1575.19	870.234	4003.35	1740.31	1676.46	TRUE
MLIP	1884.84	2.30958	0.736537	1.83449e-05	0.000174022	228.47	1884.37	244.699	128.37	64.7159	97.3413	2585.73	3341.48	5360.39	4369.03	2838.47	1474.97	TRUE
NSUN7	117.949	2.30228	0.615489	2.72685e-06	3.62758e-05	18.7004	44.1649	14.6819	23.3399	43.4659	40.0282	654.456	56.1511	77.9049	275.132	91.5951	75.772	TRUE
PREX1	6783.68	2.30186	0.46888	2.45981e-08	6.62883e-07	2114.77	1734.21	2790.55	1525.43	1762.78	1893.15	34341.5	4320.68	6237.71	12415.8	4583.65	7683.97	TRUE
SH3GL3	24.5534	2.29871	0.746862	2.18693e-05	0.000201192	9.75673	8.83298	7.83037	1.66714	5.79545	0	18.1406	8.86596	19.4762	39.1802	106.211	68.8836	TRUE
BCAS1	3024.22	2.29662	0.536699	3.71029e-07	6.79706e-06	989.495	2497.77	668.517	231.732	226.989	433.942	5451.94	5685.05	7294.74	5516.57	4920.8	2373.04	TRUE
CHST2	412.061	2.29489	0.256074	2.27096e-20	4.27706e-18	102.446	222.787	136.053	76.6884	108.182	152.835	907.028	523.092	866.692	646.038	658.705	544.181	TRUE
DCSTAMP	19.3951	2.28868	1.03714	0.000190981	0.0011662	0.813061	0	0	0	9.65909	9.09732	30.6994	5.91064	33.6408	41.7922	10.7186	90.4098	TRUE
CDKN2D	226.733	2.28713	0.44934	1.04002e-08	3.08547e-07	66.671	75.5711	66.5581	56.6827	63.75	73.6883	823.302	180.275	111.546	686.089	170.523	346.14	TRUE
MME	6786.88	2.28053	0.449702	1.13639e-08	3.34179e-07	2096.07	3919.88	1789.24	326.759	2403.18	1585.66	21387.7	8658.1	11905.3	10494.2	10567.5	6308.88	TRUE
HOMER1	405.845	2.27537	0.347995	2.93527e-12	1.89965e-10	172.369	143.291	130.18	83.3569	99.4886	138.279	1204.25	302.428	413.427	975.152	398.536	809.383	TRUE
PLXNC1	3529.41	2.27325	0.458524	1.94671e-08	5.38461e-07	1091.94	906.853	980.753	656.853	1320.4	1339.12	15792.1	2131.77	2748.81	8340.16	2804.37	4239.79	TRUE
RPS6KA1	1498.09	2.27064	0.512779	2.02645e-07	4.05339e-06	436.614	329.765	596.087	206.725	556.363	456.685	7585.54	945.702	1092.44	3177.08	1093.29	1500.8	TRUE
GRIA2	247.363	2.269	0.575185	1.33526e-06	2.01624e-05	37.4008	226.713	46.0034	40.0113	39.6023	18.1946	209.314	502.404	843.675	302.994	468.694	233.343	TRUE
RP4-541C22.8	46.9446	2.26564	0.327577	2.38054e-13	1.79742e-11	13.822	15.7031	15.6607	21.6728	17.3864	7.27785	106.052	40.3894	62.8551	113.187	62.3626	86.9656	TRUE
FKBP5	8780.86	2.26284	0.372973	5.349e-11	2.65654e-09	2740.02	1920.68	3589.24	4239.53	1835.23	2224.29	26627.5	5070.34	19486	16576.7	7915.18	13145.6	TRUE
ADTRP	47.2169	2.26026	0.726808	2.06286e-05	0.000191515	8.94367	12.7588	14.6819	5.00142	9.65909	17.2849	205.128	9.85107	68.1668	149.755	6.82091	58.5511	TRUE
SPAG4	44.5613	2.25725	0.350838	5.65012e-12	3.47756e-10	15.4482	13.7402	25.4487	6.66855	10.625	11.8265	114.425	42.3596	69.9374	77.4898	47.7464	99.0202	TRUE
MARCHF3	295.284	2.25563	0.541148	5.75402e-07	1.00994e-05	76.4277	91.2742	113.54	70.0198	80.1704	71.8688	1020.06	83.7341	485.135	849.775	84.7742	516.627	TRUE
CD274	361.869	2.24886	0.498967	1.45117e-07	3.07515e-06	135.781	60.8494	167.374	80.0226	86.9318	106.439	1334.03	176.334	281.52	983.859	201.704	727.583	TRUE
ZFP36	9671.86	2.24457	0.362106	2.40028e-11	1.27726e-09	4246.62	2057.1	6254.5	2425.69	1831.36	1707.57	18691.8	20609.4	9000.68	13208.1	23807.9	12221.7	TRUE
BCL6-AS1	65.3113	2.24449	0.625957	4.72607e-06	5.69097e-05	26.018	15.7031	36.2154	3.33428	14.4886	8.18758	262.34	48.2702	28.3291	205.478	68.2091	67.1615	TRUE
GMFG	899.356	2.24358	0.505889	1.96322e-07	3.95699e-06	247.171	188.437	299.511	151.71	337.102	358.434	4454.2	655.096	532.941	1871.94	602.189	1093.53	TRUE
CREM	1123.42	2.24111	0.418778	2.75838e-09	9.47441e-08	402.465	319.95	399.349	240.068	301.364	427.574	3379.73	806.802	879.972	3858.82	797.072	1667.85	TRUE
TINAG	4.05062	2.23871	1.51822	0.000755985	0.00354854	0	1.96289	0	0	0	0	2.79086	8.86596	24.7879	4.35336	5.84649	0	TRUE
RASAL1	34.3174	2.23841	0.790499	4.57288e-05	0.000367982	9.75673	25.5175	7.83037	3.33428	0	0.909732	39.072	80.7787	103.578	32.2148	91.5951	17.2209	TRUE
IFI30	33.8108	2.23268	0.492202	1.27735e-07	2.75914e-06	11.3829	6.8701	10.7668	3.33428	11.5909	15.4654	72.5622	35.4638	24.7879	93.1618	20.4627	99.8813	TRUE
RELT	627.376	2.23006	0.468711	4.81486e-08	1.17648e-06	211.396	138.383	297.554	130.037	149.716	212.877	2666.66	380.251	483.365	1412.23	424.845	1021.2	TRUE
GALNT14	38.2516	2.22722	0.545492	8.00057e-07	1.32778e-05	8.13061	7.85154	6.85157	8.33569	14.4886	20.0141	125.588	18.717	36.2966	134.954	32.1557	45.6354	TRUE
BIRC7	99.731	2.22713	0.659148	9.34001e-06	0.000100101	15.4482	105.014	9.78796	5.00142	14.4886	7.27785	133.961	167.468	294.799	181.1	131.546	130.879	TRUE
PRX	9959.59	2.22445	0.783047	4.52529e-05	0.000365028	1601.73	9788.91	1665.91	378.44	325.511	292.934	15293.9	17381.2	29289.6	14796.2	19666.6	9034.09	TRUE
CLEC12B	37.3106	2.22223	0.504683	2.23067e-07	4.39232e-06	21.1396	6.8701	7.83037	6.66855	8.69318	14.5557	34.8857	45.3149	21.2468	48.7576	97.4416	134.323	TRUE
HK3	413.085	2.21574	0.540334	7.47348e-07	1.26154e-05	109.763	76.5525	136.053	121.701	109.148	168.3	1776.38	261.053	201.845	1136.23	168.574	691.42	TRUE
HSH2D	181.505	2.21264	0.635586	6.76625e-06	7.57116e-05	82.9322	15.7031	129.201	10.0028	24.1477	31.8406	860.979	203.917	223.977	161.945	180.267	253.147	TRUE
MLF1	561.956	2.21159	0.251022	8.26466e-20	1.45823e-17	247.171	247.324	196.738	106.697	210.568	137.369	1098.2	809.758	527.629	1073.54	1099.14	989.341	TRUE
LST1	492.07	2.21124	0.490053	1.40568e-07	2.9901e-06	199.2	75.5711	185.971	40.0113	133.295	256.544	1964.76	604.855	300.996	746.165	510.594	886.877	TRUE
C5AR2	483.714	2.20979	0.481871	1.02329e-07	2.27788e-06	118.707	139.365	92.0068	56.6827	227.954	246.537	2052.67	404.879	363.851	888.956	412.178	800.772	TRUE
GPSM3	784.184	2.20888	0.518453	3.98337e-07	7.23395e-06	241.479	162.919	309.299	83.3569	297.5	301.121	3840.22	539.838	557.729	1531.51	581.726	963.51	TRUE
SNAI1	297.493	2.2072	0.373562	1.29223e-10	5.95065e-09	121.959	83.4226	104.731	91.6926	79.2045	97.3413	969.822	241.351	289.488	488.447	216.32	786.135	TRUE
EGR3	1298.07	2.20533	0.497306	1.94907e-07	3.93618e-06	671.588	148.198	903.428	168.381	198.977	259.273	2490.84	3071.56	741.868	1885	3143.47	1894.3	TRUE
REM2	53.529	2.20036	0.550848	1.11915e-06	1.75484e-05	8.94367	8.83298	13.7031	41.6785	12.5568	10.007	233.036	44.3298	37.1819	110.575	52.6184	68.8836	TRUE
CHIT1	82.7033	2.20013	0.641852	8.09702e-06	8.86495e-05	34.1486	19.6289	11.7455	8.33569	42.5	17.2849	477.236	37.4341	71.708	141.919	63.337	67.1615	TRUE
PLK3	1601.39	2.1986	0.357669	3.1497e-11	1.64985e-09	514.668	350.375	676.348	731.874	444.318	440.31	5866.38	1583.07	1241.17	2709.53	1838.72	2819.92	TRUE
DNASE2B	3.62957	2.19589	0.98695	0.000209643	0.00126125	0	0	0	1.66714	1.93182	0.909732	9.76799	3.94043	6.19698	3.48269	8.76974	6.88836	TRUE
SIGLEC14	141.84	2.19504	0.833166	8.00887e-05	0.000582406	23.5788	31.4062	26.4275	0	46.3636	64.5909	761.903	97.5256	78.7902	408.345	33.1301	130.018	TRUE
ISG20	743.536	2.19499	0.442901	1.89216e-08	5.24893e-07	284.571	235.546	359.218	211.727	165.17	145.557	3220.65	576.287	573.664	1532.38	634.345	983.314	TRUE
ITPRIP	1796.25	2.19409	0.338492	3.93852e-12	2.50066e-10	693.541	521.146	696.903	641.848	455.909	573.131	6236.17	2066.75	1167.69	3767.4	2253.82	2480.67	TRUE
UGDH	3031.22	2.193	0.511162	3.52257e-07	6.53744e-06	1126.09	1157.12	919.089	456.796	827.784	990.698	8182.79	1106.27	4069.65	9361.46	1047.5	7129.46	TRUE
WAS	791.565	2.18565	0.530222	6.86112e-07	1.16995e-05	232.535	134.458	359.218	115.033	242.443	332.962	4084.42	545.749	559.499	1374.79	544.698	972.981	TRUE
PNO1	793.985	2.18495	0.47088	7.9826e-08	1.82793e-06	270.749	240.453	250.572	181.718	226.989	309.309	2781.09	398.968	776.394	2379.54	357.611	1354.42	TRUE
LDLR	4314.92	2.18367	0.398697	1.37298e-09	5.1256e-08	2207.46	962.795	2594.79	746.878	708.011	1179.92	11781.6	4710.78	4787.61	7249.21	4096.44	10753.6	TRUE
ALOX12	2.43158	2.1832	1.42558	0.00075525	0.00354807	0	0	0	0	0	0.909732	0	4.92553	9.73812	0.870671	5.84649	6.88836	TRUE
PLSCR2	22.0325	2.18265	0.674398	1.49417e-05	0.000146893	6.50449	3.92577	4.89398	10.0028	6.76136	3.63893	75.3531	6.89575	10.6234	85.3258	34.1045	16.3599	TRUE
SPATA2L	205.108	2.18145	0.348805	1.6151e-11	8.78973e-10	67.4841	64.7752	75.3673	65.0184	72.4432	64.5909	636.315	170.423	215.124	451.008	149.086	429.662	TRUE
SERPINB9	1788.51	2.18089	0.287457	1.77343e-15	1.85789e-13	566.704	1183.62	635.238	301.752	488.75	494.894	3203.9	2184.97	3637.63	3487.04	2467.22	2810.45	TRUE
SELPLG	1233.58	2.17304	0.606951	4.93667e-06	5.87285e-05	360.186	259.101	473.737	43.3456	480.057	483.067	5855.21	863.939	818.002	2853.19	883.795	1429.34	TRUE
AVPR1A	1553.43	2.17006	0.363384	8.63015e-11	4.0864e-09	304.898	634.993	453.182	400.113	517.727	793.286	1935.46	5803.26	1535.08	1368.7	2607.54	2286.94	TRUE
CELF3	1.42484	2.16991	1.31911	0.000647808	0.00313651	0	0	0	0	0	0	1.39543	2.95532	3.54113	2.61201	4.87208	1.72209	TRUE
LPAR2	248.748	2.168	0.468864	8.50145e-08	1.93879e-06	65.8579	48.0907	95.922	113.365	74.375	71.8688	1254.49	229.53	206.271	353.493	213.397	258.314	TRUE
MIDN	1575.13	2.16665	0.313616	2.28139e-13	1.73821e-11	539.059	344.486	703.754	840.238	343.864	457.595	4786.32	1838.21	1693.55	2930.68	1951.75	2472.06	TRUE
NUAK2	251.949	2.16567	0.506512	3.71037e-07	6.79706e-06	96.7543	88.3298	100.816	63.3513	53.125	60.952	1346.59	210.813	215.124	397.897	166.625	223.011	TRUE
ARG2	84.34	2.16212	0.294953	1.15815e-14	1.0785e-12	47.9706	23.5546	29.3639	20.0057	32.8409	19.1044	153.497	138.9	75.2491	121.023	149.086	201.485	TRUE
TMIGD3	81.5308	2.16141	0.422178	8.36998e-09	2.55087e-07	19.5135	36.3134	19.5759	16.6714	29.9432	35.4795	347.461	125.109	74.3638	100.998	87.6974	85.2435	TRUE
GJB1	77.5504	2.15441	0.889337	0.000141607	0.000913283	13.822	70.6639	13.7031	0	1.93182	0.909732	90.7028	160.572	223.091	136.695	131.546	86.9656	TRUE
DUSP1	12671.6	2.15356	0.354035	4.40006e-11	2.23496e-09	5971.12	3264.28	8036.89	2755.78	3102.5	2551.8	35993.7	16452.3	10857.1	24214.2	21335.8	17524	TRUE
SYNDIG1	136.957	2.15193	0.467955	9.42287e-08	2.12579e-06	43.9053	91.2742	35.2366	6.66855	54.0909	28.2017	189.778	209.828	439.101	194.16	243.604	107.631	TRUE
TM4SF1	7834.86	2.14837	0.340799	1.14241e-11	6.4693e-10	2433.49	3010.08	2607.51	1990.56	2816.59	3167.69	24616.7	8709.33	4855.78	18916.2	8601.17	12293.1	TRUE
APOBEC3B	38.9765	2.14065	1.04009	0.000322064	0.00176977	6.50449	8.83298	9.78796	3.33428	4.82954	9.09732	351.648	38.4192	3.54113	6.0947	20.4627	5.16627	TRUE
NIPAL4	22.1375	2.13602	0.640369	1.12103e-05	0.000116496	4.87837	2.94433	7.83037	10.0028	9.65909	2.72919	64.1897	12.8064	24.7879	83.5845	7.79533	34.4418	TRUE
DGAT2	1699.36	2.13585	0.725662	3.68532e-05	0.00030733	337.42	161.938	385.646	80.0226	765.966	933.385	8535.83	517.181	1262.41	4613.69	817.535	1981.27	TRUE
DRC1	37.5404	2.13553	0.396188	2.06913e-09	7.30164e-08	10.5698	28.4618	8.80916	3.33428	16.4204	6.36812	72.5622	71.9128	78.7902	53.9816	61.3882	37.886	TRUE
SMIM41	8.17932	2.12676	0.617182	7.85191e-06	8.64742e-05	1.62612	6.8701	0.978796	3.33428	0.965909	0.909732	6.97714	19.7021	16.8204	13.9307	16.5651	9.4715	TRUE
GRHL1	121.462	2.12562	0.283664	3.31021e-15	3.38327e-13	29.2702	48.0907	58.7277	60.017	36.7045	27.2919	196.755	162.543	334.637	171.522	137.393	194.596	TRUE
XPO6	6324.59	2.12497	0.457311	7.49136e-08	1.732e-06	1890.37	1682.19	2129.86	3037.53	1775.34	1799.45	28571.4	4012.34	4765.48	13527.6	5022.14	7681.39	TRUE
TLR4	5461.09	2.12154	0.543423	1.56428e-06	2.31018e-05	1571.65	1632.14	1498.54	783.555	2289.2	2280.7	25761	2868.63	3395.95	13806.2	3293.53	6351.93	TRUE
FCN1	1342.03	2.11739	0.702017	3.02469e-05	0.000262337	451.249	151.142	578.468	46.6799	352.557	593.145	6025.46	1104.3	424.936	2674.7	518.389	3183.29	TRUE
C11orf96	1615.59	2.11659	0.250896	1.83814e-18	2.70271e-16	393.522	581.995	522.677	895.253	495.511	602.242	3308.56	3152.34	1656.37	2557.16	1769.54	3451.93	TRUE
VMP1	14304.8	2.11331	0.31891	1.3941e-12	9.38469e-11	6466.27	4966.1	7434.93	2447.36	4149.54	4678.75	39564.6	15122.4	13011.9	29028.2	20106.1	24681.9	TRUE
PLEK	2460.46	2.10797	0.683387	2.48269e-05	0.000223736	728.503	455.389	959.22	151.71	814.261	966.135	10747.6	845.222	998.6	8656.22	1079.65	3123.01	TRUE
IER5	983.121	2.10494	0.233289	1.0775e-20	2.10011e-18	352.055	317.987	463.949	326.759	277.216	409.379	2224.31	1305.27	856.954	2034.76	1516.19	1712.62	TRUE
TMCC3	1801.75	2.09708	0.436982	3.66862e-08	9.28904e-07	582.965	642.845	551.062	535.151	688.693	606.791	8276.28	1151.59	1458.95	3095.24	1413.88	2617.58	TRUE
OR6B2	14.2976	2.08723	0.925326	0.000227714	0.00134589	1.62612	14.7216	0.978796	0	0	0.909732	22.3268	25.6128	54.8876	18.2841	25.3348	6.88836	TRUE
ZDHHC18	1493.74	2.08645	0.458502	1.11595e-07	2.44517e-06	488.65	373.93	552.041	553.49	452.045	550.388	7030.16	939.792	1144.67	2885.41	1199.51	1754.81	TRUE
TTC9	225.969	2.08511	0.581414	4.91971e-06	5.85833e-05	55.2882	202.177	92.0068	11.67	29.9432	20.9238	489.795	310.309	568.352	287.322	419.973	223.872	TRUE
FAM107A	1742.75	2.08447	0.330607	1.03526e-11	5.92256e-10	552.882	363.134	592.171	1300.37	353.523	555.846	4363.5	2733.67	1760.83	3119.62	2734.21	2483.26	TRUE
IGSF23	2.02413	2.08269	1.51398	0.00109251	0.00477618	0	0	0	0	0	0	15.3497	0.985107	2.65585	1.74134	0.974416	2.58314	TRUE
SSH2	5713.23	2.0785	0.361606	2.7683e-10	1.19286e-08	1929.39	1852.96	2067.22	2417.35	1908.64	1865.86	23362.2	4864.46	5957.07	9938.71	6002.4	6392.4	TRUE
KLHL2	1395.71	2.07827	0.433346	3.66108e-08	9.28397e-07	473.202	503.48	515.825	421.786	408.579	507.63	5181.22	910.239	1145.56	4088.67	1011.44	1580.88	TRUE
SLC51A	15.2054	2.07595	0.731191	5.2019e-05	0.000409555	4.06531	4.90721	6.85157	1.66714	3.86363	2.72919	50.2354	7.88085	5.3117	64.4297	10.7186	19.804	TRUE
CR1	2142.74	2.07511	0.605672	8.50983e-06	9.26848e-05	443.931	585.921	601.959	146.708	965.909	1118.06	9761.02	1096.42	1588.2	5912.73	1506.45	1985.57	TRUE
ADGRE5	2765.2	2.07483	0.502088	6.39574e-07	1.09954e-05	958.599	689.954	1178.47	913.592	853.863	787.828	14438.5	1867.76	2244.19	4695.53	1606.81	2947.36	TRUE
IFRD1	1076.11	2.06945	0.351755	1.26403e-10	5.83682e-09	400.839	370.004	391.518	326.759	453.977	346.608	2789.46	990.032	720.621	3210.17	1883.55	1029.81	TRUE
ANKRD22	103.398	2.06703	0.882703	0.00019161	0.00116919	60.9796	6.8701	63.6217	0	3.86363	6.36812	433.978	63.0468	118.628	240.305	143.239	99.8813	TRUE
SPINK1	5.25919	2.06648	1.66596	0.00131441	0.00551905	0.813061	0.981443	0	0	0	0	40.4674	0	1.77057	12.1894	0	6.88836	TRUE
PTPRE	3553.47	2.06625	0.440777	5.952e-08	1.42155e-06	1304.96	1336.72	1532.79	898.588	921.477	1229.96	13880.3	2249	2876.29	8808.58	2382.45	5220.52	TRUE
OSCAR	114.595	2.06427	0.524388	1.36968e-06	2.05906e-05	35.7747	33.369	49.9186	13.3371	29.9432	57.3131	482.818	71.9128	103.578	242.047	61.3882	193.735	TRUE
SLC27A6	444.232	2.05883	1.12623	0.000568156	0.00282343	26.018	376.874	29.3639	1.66714	8.69318	5.45839	729.809	740.8	1126.97	948.161	893.539	443.438	TRUE
SLC25A33	263.633	2.05698	0.333138	2.2051e-11	1.18089e-09	115.455	95.1999	121.371	60.017	72.4432	103.709	713.064	226.575	303.652	680.865	248.476	422.773	TRUE
TFRC	2714.98	2.05155	0.354101	2.05342e-10	9.03396e-09	1265.12	981.443	1356.61	530.15	855.795	839.682	6205.47	3072.55	2191.96	8116.4	2433.12	4731.44	TRUE
ABCA13	204.414	2.05136	0.79934	0.000111662	0.000753495	55.2882	200.214	20.5547	1.66714	27.0454	6.36812	396.301	312.279	584.287	297.77	385.869	165.321	TRUE
MS4A3	7.88193	2.0502	0.964892	0.000320207	0.00176498	0	0	0.978796	0	6.76136	1.81946	36.2811	6.89575	5.3117	19.1548	8.76974	8.61045	TRUE
PMP2	11803	2.04958	0.639437	1.76298e-05	0.000168382	4621.44	10776.2	2543.89	281.746	1705.79	1065.3	18391.7	21184.7	23123.6	23400.2	22047.1	12493.8	TRUE
NR4A1	5933.39	2.042	0.41399	1.85165e-08	5.15571e-07	2584.72	875.447	4203.93	1943.88	1499.09	1312.74	5033.31	15656.3	6048.26	7625.34	16074.9	8342.67	TRUE
ST20	69.0514	2.03946	0.582187	6.5969e-06	7.41469e-05	22.7657	25.5175	20.5547	18.3385	29.9432	11.8265	327.925	28.5681	74.3638	170.652	37.0278	61.1342	TRUE
CYCS	2138.91	2.03701	0.294893	1.85997e-13	1.44337e-11	895.18	862.688	848.616	453.462	675.17	1014.35	5241.23	2186.94	1908.67	5177.01	2849.19	3554.4	TRUE
GPR160	209.323	2.0363	0.540138	2.54559e-06	3.42175e-05	39.84	41.2206	58.7277	91.6926	72.4432	101.89	911.214	134.96	118.628	578.996	160.779	201.485	TRUE
MAT2A	8966.89	2.03603	0.236298	3.3927e-19	5.68685e-17	3327.86	2771.59	3722.36	4112.83	3210.68	3204.98	21863.6	9316.15	11383.9	17336.8	9369.01	17982.9	TRUE
FGD3	1075.04	2.03266	0.505566	9.79537e-07	1.56905e-05	359.373	209.047	510.931	306.753	337.102	413.928	5525.89	747.696	800.296	1752.66	772.712	1164.13	TRUE
SEPTIN3	611.275	2.03227	0.677121	3.34309e-05	0.000285175	209.77	562.367	173.247	33.3428	29.9432	52.7644	673.992	1005.79	2133.53	1047.42	830.202	582.928	TRUE
SLC16A6	127.804	2.03103	0.583919	7.19284e-06	7.99055e-05	56.9143	20.6103	76.3461	10.0028	24.1477	50.945	493.981	105.406	69.0521	289.934	85.7486	250.564	TRUE
BATF3	143.011	2.03008	0.316648	4.84083e-12	3.00526e-10	57.7273	49.0721	66.5581	58.3498	46.3636	38.2087	360.02	138.9	154.925	276.003	124.725	345.279	TRUE
KBTBD8	139.23	2.02877	0.45863	1.85979e-07	3.79242e-06	68.2971	36.3134	72.4309	13.3371	34.7727	59.1326	348.857	100.481	122.169	414.44	134.469	266.063	TRUE
TUBB4A	122.485	2.0255	0.663738	2.88069e-05	0.000252543	35.7747	95.1999	39.1518	3.33428	32.8409	9.09732	120.007	191.111	546.22	100.127	184.165	112.797	TRUE
HMOX1	2655.07	2.02392	1.01196	0.000432156	0.0022632	362.625	239.472	504.08	101.695	763.068	1209.03	4299.31	236.426	4151.09	15441.4	188.062	4364.64	TRUE
MCL1	21108.7	2.02001	0.308637	2.0152e-12	1.32987e-10	9808.77	7067.37	11912.9	5896.67	5995.4	6397.23	61048.6	25221.7	18444	45059.9	30151.3	26300.6	TRUE
PANX1	1327.71	2.01999	0.365513	8.62549e-10	3.34677e-08	534.994	539.793	549.104	330.093	438.523	492.165	3756.49	1040.27	1265.07	3186.66	914.002	2885.36	TRUE
NSG1	127.916	2.01949	0.447381	1.24442e-07	2.69495e-06	39.84	74.5896	43.067	6.66855	49.2613	50.945	142.334	174.364	331.981	231.599	305.967	84.3825	TRUE
SLITRK3	19.989	2.01452	0.539101	2.86767e-06	3.76707e-05	5.69143	4.90721	14.6819	1.66714	5.79545	5.45839	68.376	43.3447	14.1645	19.1548	20.4627	36.1639	TRUE
FFAR3	4.066	2.01069	1.02164	0.00047025	0.00242608	1.62612	0.981443	0	0	0.965909	0.909732	9.76799	1.97021	6.19698	18.2841	2.92325	5.16627	TRUE
PPP1R3B	2938.15	2.0094	0.501622	1.02857e-06	1.63557e-05	859.406	1084.49	720.394	1076.97	1236.36	957.038	13093.3	1984	1570.49	7497.35	1995.6	3182.42	TRUE
TEAD4	414.32	2.00821	0.470624	3.56184e-07	6.58979e-06	114.642	139.365	150.735	226.731	82.1022	141.918	1488.92	225.589	480.709	1000.4	209.499	711.224	TRUE
CD53	2337.24	2.0074	0.705267	5.37772e-05	0.000421316	812.248	453.426	852.531	43.3456	951.42	896.995	10771.3	1130.9	1418.22	6227.91	1279.41	3209.12	TRUE
LAT2	750.282	2.00571	0.554566	4.43179e-06	5.39083e-05	281.319	191.381	310.278	106.697	324.545	247.447	3621.13	409.804	471.856	1634.25	417.05	987.619	TRUE
SPI1	1159.8	2.00393	0.539568	3.1146e-06	4.02211e-05	356.934	272.841	464.928	206.725	452.045	534.012	5285.88	612.736	707.341	2838.39	699.63	1486.16	TRUE
FCGR2A	3605.08	2.00258	0.627983	1.89378e-05	0.000178535	1202.52	1001.07	1257.75	120.034	1303.01	1759.42	15112.5	1771.22	2969.24	9620.92	2228.49	4914.85	TRUE
ARID3C	14.4235	2.00119	0.490318	7.58987e-07	1.27861e-05	8.13061	8.83298	3.91518	3.33428	2.89773	1.81946	26.5131	19.7021	29.2144	26.1201	33.1301	9.4715	TRUE
TMEM217	22.7842	2.00031	0.517902	1.78675e-06	2.59303e-05	5.69143	6.8701	8.80916	10.0028	3.86363	10.9168	50.2354	11.8213	25.6732	62.6883	16.5651	60.2732	TRUE
ALOX5	1452.83	2.0001	0.465123	3.08416e-07	5.83484e-06	455.314	437.723	532.465	348.432	591.136	654.097	6470.6	968.36	1190.71	3001.2	949.081	1834.89	TRUE
ANGPTL4	1725.63	1.99585	1.01188	0.00047703	0.002452	49.5967	470.111	63.6217	326.759	296.534	885.169	8611.18	122.153	2455.78	3497.49	312.787	3616.39	TRUE
NPTX1	12.9786	1.99453	0.536665	3.08111e-06	3.985e-05	4.87837	0.981443	4.89398	3.33428	4.82954	6.36812	39.072	14.7766	22.1321	26.9908	6.82091	20.6651	TRUE
HCLS1	4237.81	1.9906	0.516049	1.81575e-06	2.62829e-05	1420.42	1076.64	1697.23	1128.65	1324.26	1916.8	21260.7	2409.57	3452.61	7990.15	2381.47	4795.16	TRUE
NFKBIA	7577.04	1.98952	0.241336	7.01585e-18	9.71899e-16	3370.95	3427.2	4041.45	2340.66	2365.51	2068.73	18144.7	12478.3	7063.68	11818.5	11532.2	12272.5	TRUE
PHC2	4228.4	1.98822	0.40745	2.24337e-08	6.08468e-07	1539.12	1653.73	1506.37	1605.45	1293.35	1553.82	16333.5	2766.18	4450.32	9532.11	2839.45	5667.4	TRUE
IDI1	1798.01	1.98789	0.431222	7.88021e-08	1.80695e-06	874.041	610.457	809.464	263.408	553.466	727.785	6665.96	1529.87	1484.62	4014.67	1478.19	2564.19	TRUE
NIP7	777.524	1.9874	0.415521	3.54679e-08	9.03514e-07	298.393	282.655	309.299	186.719	238.579	359.344	2461.53	463.985	846.331	1890.23	457.975	1535.24	TRUE
FOSL2	9827.9	1.98723	0.236022	1.61286e-18	2.43556e-16	4358.01	3491.97	5060.37	4454.59	2684.26	2868.38	23063.6	10772.1	12892.4	19352.4	12406.3	16530.4	TRUE
GPR132	455.518	1.98359	0.644741	2.72588e-05	0.000241369	182.939	100.107	241.763	78.3555	115.909	116.446	2366.65	129.049	325.784	1066.57	181.241	561.402	TRUE
CAPN13	8.20785	1.9801	0.635284	2.40513e-05	0.000217917	1.62612	6.8701	1.95759	3.33428	1.93182	0	6.97714	13.7915	23.9027	11.3187	15.5907	11.1936	TRUE
EMP1	17891.1	1.9783	0.314465	9.30186e-12	5.33965e-10	7794	7534.53	7596.43	3601.02	7935.91	6269.87	51449.4	16454.2	17274.5	32799.1	20614.7	35370	TRUE
CSTA	158.979	1.97251	0.59073	1.16622e-05	0.000120148	52.0359	35.3319	54.8126	6.66855	66.6477	90.0634	676.782	106.392	108.005	350.881	127.648	232.482	TRUE
MAPK8IP1	1137.89	1.97163	0.541916	4.09153e-06	5.03541e-05	369.13	1116.88	337.685	118.367	176.761	161.932	1649.4	1593.9	3753.6	1844.95	1589.27	942.845	TRUE
ATP1A1	9211.37	1.96831	0.242886	2.08384e-17	2.83978e-15	3302.65	4304.61	4029.7	2960.84	3125.68	3931.86	22751.1	8215.79	15561.5	18092.6	9948.78	14311.4	TRUE
SKA3	37.4268	1.96706	0.550944	5.2256e-06	6.16407e-05	13.822	10.7959	14.6819	3.33428	13.5227	17.2849	146.52	30.5383	17.7057	96.6445	36.0534	48.2185	TRUE
RRAD	755.503	1.96308	0.278596	6.05564e-14	5.1265e-12	208.144	227.695	270.148	455.129	406.648	194.683	1627.07	791.041	862.266	1263.34	1171.25	1588.63	TRUE
ST20-MTHFS	15.8036	1.96263	0.721067	7.96085e-05	0.000579417	1.62612	4.90721	6.85157	3.33428	4.82954	5.45839	87.9119	6.89575	9.73812	27.8615	15.5907	14.6378	TRUE
IL11	15.0031	1.95554	0.784522	0.000149845	0.000956475	4.06531	4.90721	0.978796	8.33569	5.79545	0.909732	65.5851	6.89575	7.96755	45.2749	7.79533	21.5261	TRUE
FOLH1	238.876	1.95487	0.639956	2.96052e-05	0.000257923	76.4277	232.602	78.3037	13.3371	21.25	24.5628	193.964	539.838	599.337	371.777	514.491	200.624	TRUE
LILRB2	1080.11	1.94913	0.676021	5.02453e-05	0.000397595	353.682	171.752	427.734	186.719	310.057	513.998	7066.45	504.375	566.581	1322.55	470.643	1066.84	TRUE
C4orf45	11.8099	1.94892	0.879299	0.000300115	0.00167294	2.43918	8.83298	1.95759	3.33428	0.965909	0	13.9543	17.7319	68.1668	6.0947	8.76974	9.4715	TRUE
URB2	907.425	1.94603	0.497586	1.45445e-06	2.16566e-05	352.055	313.08	365.091	281.746	250.17	340.24	2935.98	337.892	1194.25	2407.41	332.276	1778.92	TRUE
LCP1	8256.23	1.94312	0.6608	4.24155e-05	0.000346139	3175.82	1315.13	3734.11	233.399	3212.61	3602.54	35297.3	5330.41	4584.88	21526.5	6190.46	10871.6	TRUE
PFKFB4	494.975	1.94175	0.434182	1.39769e-07	2.97687e-06	233.349	140.346	223.165	188.387	139.091	157.384	2296.87	492.553	486.906	673.029	438.487	470.131	TRUE
ANKUB1	28.5673	1.93992	0.386136	1.04247e-08	3.08726e-07	11.3829	20.6103	10.7668	3.33428	9.65909	7.27785	37.6765	48.2702	74.3638	39.1802	53.5929	26.6924	TRUE
CREB5	2075.53	1.93967	0.413696	5.2228e-08	1.26693e-06	963.477	893.113	839.807	410.116	793.011	695.945	7792.07	1629.37	2252.16	4461.32	1398.29	2777.73	TRUE
ANKRD55	9.31966	1.93773	0.787714	0.0001664	0.00104347	0.813061	1.96289	5.87277	1.66714	2.89773	1.81946	43.2583	11.8213	3.54113	22.6375	7.79533	7.74941	TRUE
EEF1AKMT4	21.3573	1.9375	0.836949	0.000240402	0.00140945	5.69143	5.88866	6.85157	0	4.82954	9.09732	97.6799	2.95532	17.7057	65.3004	5.84649	34.4418	TRUE
SOX17	340.168	1.93602	0.278781	1.15229e-13	9.37602e-12	121.146	134.458	176.183	193.388	97.5568	83.6953	586.08	411.775	581.631	411.828	388.792	895.487	TRUE
MMD2	9.00514	1.93492	0.804724	0.000192651	0.00117383	2.43918	1.96289	4.89398	0	4.82954	0	5.58171	16.7468	42.4936	7.83604	12.6674	8.61045	TRUE
CASP4	3596.35	1.9343	0.472252	6.90456e-07	1.17456e-05	1303.34	1113.94	1416.32	1035.29	1440.17	1405.54	13595.7	1764.33	2168.06	9704.5	2840.42	5368.62	TRUE
SV2B	520.093	1.93424	0.461038	4.57632e-07	8.16914e-06	141.473	481.888	162.48	85.0241	155.511	96.4315	933.541	646.23	1574.03	993.436	479.413	491.657	TRUE
HBEGF	829.713	1.93192	0.307693	9.10594e-12	5.26323e-10	439.053	404.354	430.67	176.717	275.284	214.697	1607.53	1112.19	736.556	2153.17	1248.23	1158.11	TRUE
PRG4	1237.79	1.9318	0.544594	5.67028e-06	6.55277e-05	320.346	330.746	272.105	360.102	505.17	742.341	3132.74	597.96	2881.6	2344.72	257.246	3108.37	TRUE
ASTL	9.84211	1.92901	0.603804	1.90749e-05	0.000179324	3.25224	0	6.85157	0	1.93182	6.36812	16.7451	16.7468	9.73812	26.9908	16.5651	12.9157	TRUE
TMEM70	501.27	1.92644	0.413647	5.95352e-08	1.42155e-06	164.238	186.474	190.865	90.0255	253.068	231.982	1687.07	358.579	648.027	1011.72	308.89	884.294	TRUE
SECTM1	824.32	1.92256	0.634637	3.2568e-05	0.000278807	304.085	144.272	473.737	101.695	272.386	280.197	3501.13	335.921	440.871	2636.39	386.843	1014.31	TRUE
AMPD2	1725.66	1.91827	0.437534	2.01571e-07	4.03672e-06	648.01	495.628	805.549	686.861	558.295	619.527	7476.7	1296.4	1162.38	3341.64	1639.94	1976.96	TRUE
FOSB	10588.5	1.9127	0.711301	9.11266e-05	0.000642602	5902.01	1163.99	8736.73	1120.32	1519.37	548.568	14271	28764.1	3625.24	11741.9	36202.5	13466.8	TRUE
RNF144B	1545.87	1.91244	0.414306	7.09018e-08	1.64834e-06	421.166	634.993	519.741	435.123	616.25	845.141	5891.5	1332.85	892.366	3044.74	1758.82	2157.78	TRUE
KRT2	4.30638	1.90498	1.36584	0.0014319	0.00590006	0	1.96289	0.978796	0	0	0	1.39543	3.94043	1.77057	33.0855	6.82091	1.72209	TRUE
TAGAP	826.039	1.90109	0.447996	3.64801e-07	6.70483e-06	432.548	243.398	503.101	101.695	263.693	284.746	2929	879.7	699.374	1628.16	1282.33	664.727	TRUE
IGSF1	164.309	1.90105	0.487678	1.50175e-06	2.22765e-05	42.2792	142.309	53.8338	41.6785	54.0909	20.9238	191.174	311.294	365.622	464.068	194.883	89.5487	TRUE
GPR27	114.484	1.89982	0.678824	6.68814e-05	0.00050385	53.662	37.2948	52.855	11.67	35.7386	20.9238	556.776	51.2255	59.314	350.01	56.5161	87.8266	TRUE
NOLC1	2929.42	1.89896	0.341624	5.88942e-10	2.3845e-08	1243.17	1152.21	1339.97	900.255	1093.41	1149.9	8323.73	2163.29	2778.02	7476.46	2658.21	4874.38	TRUE
MARS2	252.268	1.89715	0.535182	5.70984e-06	6.57337e-05	85.3714	90.2927	96.9008	83.3569	62.7841	110.078	855.397	78.8085	312.505	603.375	88.6718	559.68	TRUE
HSPH1	2671.35	1.89703	0.444042	3.21796e-07	6.05003e-06	1195.2	868.577	1139.32	756.881	948.522	1039.82	6007.32	1547.6	2357.51	10698.8	1884.52	3612.09	TRUE
GPR84	87.5836	1.8945	1.09661	0.000891753	0.00405413	32.5224	9.81443	35.2366	0	6.76136	12.7362	366.997	9.85107	28.3291	390.931	24.3604	133.462	TRUE
[truncated: 916 more rows]

## Sheet: down_DPN
Gene	baseMean	log2FoldChange	lfcSE	pvalue	padj	C1	C2	C3	C4	C5	C6	S38	S39	S40	S42	S43	S44	threshold
[truncated: 751 more rows]
