# Supplementary material for: Cell and molecular profiles in peripheral nerves shift toward inflammatory phenotypes in diabetic peripheral neuropathy
Source: J Clin Invest. 2025 Aug 19;135(20):e184075. doi: 10.1172/JCI184075 (PMC12520680; doi:10.1172/JCI184075)
Supplement: Supplemental data set 4 [file jci-135-184075-s177.xlsx]

## Sheet: A-Enrichment_Analysis_UP_DPN
Term	P-value	Q-value	Genes
Embryonic Skeletal System Morphogenesis (GO:0048704)	6.75525e-08	0.000132741	HOXA9;HOXA3;SIX1;HOXC4;HOXB3;HOXD4;HOXD3;HOXC11;HOXA11
Anterior/Posterior Pattern Specification (GO:0009952)	4.62929e-07	0.000454827	HOXA9;TIFAB;HOXA3;HOXC5;HOXB3;HOXC4;HOXD4;HOXD3;HOXA6;HOXA5;HOXC6
Detection of Chemical Stimulus Involved in Sensory Perception of Bitter Taste (GO:0001580)	2.53343e-06	0.00154288	TAS2R50;TAS2R10;TAS2R13;TAS2R14;TAS2R3;TAS2R5;TAS2R19;TAS2R4
Sensory Perception of Bitter Taste (GO:0050913)	3.14073e-06	0.00154288	TAS2R50;TAS2R10;TAS2R13;TAS2R14;TAS2R3;TAS2R5;TAS2R19;TAS2R4
Embryonic Skeletal System Development (GO:0048706)	4.73119e-06	0.00185936	COL1A1;HOXA9;HOXA3;SIX1;HOXC4;HOXB3;HOXD4;HOXD3
Detection of Chemical Stimulus Involved in Sensory Perception of Taste (GO:0050912)	5.75318e-06	0.00188416	TAS2R50;TAS2R10;TAS2R13;TAS2R14;TAS2R3;TAS2R5;TAS2R19;TAS2R4
Regulation of DNA-templated Transcription (GO:0006355)	8.35304e-06	0.00234482	ZNF133;CIITA;ZNF491;TCF23;ONECUT1;LOXL3;SIX1;HOXC11;HOXC10;GLI2;HOXA11;HOXA10;HOXA9;YY2;SIX5;CREB3L1;HOXA3;HOXA2;ZNF248;HOXA6;ZNF521;HOXA5;ZNF683;EOMES;ZNF19;ZNF681;FOXD2;ZNF284;MUSK;ZNF90;KAT2A;SFRP2;ZNF519;ZNF517;ZNF835;HOXB3;PRKCQ;ZNF555;SKAP1;L3MBTL1;ZNF154;ZNF391;DBX2;GATA3;HOXD10;ZNF69;GLIS1;FOXS1;ZFP14;CUX2;ZNF827;HOXC5;ZKSCAN3;ZKSCAN4;PPARGC1B;HOXC6;RUNX1T1;ZNF860;ZNF221;TFAP2B;IRX6;PYHIN…
Regulation of Transcription by RNA Polymerase II (GO:0006357)	1.01721e-05	0.00249851	ZNF133;CIITA;ZBTB25;ZNF491;PRDM6;TCF23;ONECUT1;SIX1;HOXC11;HOXC10;GLI2;HOXA11;HOXA10;HOXA9;YY2;SIX5;CREB3L1;HOXA3;HOXA2;ZNF248;HOXA6;ZNF521;HOXA5;DACT1;ZNF683;EOMES;ZNF19;ZNF681;FOXD2;SOX12;KAT2A;SFRP2;ZNF517;ZNF835;HOXB3;ZNF555;SKAP1;ZNF154;ZNF391;TXK;DBX2;GATA3;MACROH2A2;HDAC8;HOXD10;ZNF69;GLIS1;FOXS1;ZFP14;CUX2;ZNF827;HOXC5;ZKSCAN3;HSF4;HOXC4;ZNF469;CYTL1;ZKSCAN4;PPARGC1B;HOXC6;ZNF860;BCL9L;TF…
Negative Regulation of Sequestering of Calcium Ion (GO:0051283)	4.69653e-05	0.0102541	RYR1;TRPM2;LCK;HTR2B;CCL19;PLCH2;DRD2
Release of Sequestered Calcium Ion Into Cytosol (GO:0051209)	7.61908e-05	0.0124973	RYR1;TRPM2;LCK;HTR2B;CCL19;PLCH2;DRD2
Skeletal System Morphogenesis (GO:0048705)	7.61908e-05	0.0124973	HOXA9;HOXA3;SIX1;HOXC4;HOXB3;HOXD4;HOXD3
Calcium Ion Transmembrane Import Into Cytosol (GO:0097553)	7.95284e-05	0.0124973	RYR1;TRPM2;LCK;TRPV4;HTR2B;CCL19;PLCH2;DRD2;GRIN2D
Embryonic Organ Morphogenesis (GO:0048562)	8.87124e-05	0.0124973	HOXA9;HOXA3;SIX1;HOXC4;HOXB3;HOXD4;HOXD3
Positive Regulation of T Cell Activation (GO:0050870)	8.90389e-05	0.0124973	ZAP70;HLA-DMB;CD40LG;CD6;CD209;IL7;LCK;PRKCQ;GATA3;CCL19;HLA-DOA
Antigen Receptor-Mediated Signaling Pathway (GO:0050851)	0.000113369	0.0148514	ZNF683;ZAP70;SLC7A8;LCK;TXK;THEMIS;BLNK;GATA3;CD247;LAX1;SKAP1
Regulation of T Cell Activation (GO:0050863)	0.000249709	0.0306673	CD2;KAT2A;HLA-DMB;LCK;CD209;PRKCQ;HLA-DOA;LAX1
Myotube Cell Development (GO:0014904)	0.000293033	0.0338711	RYR1;SIX1;TMEM182;IGF1
Positive Regulation of Cytokine Production (GO:0001819)	0.00045108	0.0492429	TXK;HTR2B;GATA3;LY9;CD2;KAT2A;CD40LG;CD6;IL7;POU2AF1;PRKCQ;NOX5;CCL19;PLA2R1;DRD2;IKBKE;TMEM106A;CARD11;IL12RB2
Auditory Behavior (GO:0031223)	0.000746698	0.0733631	TIFAB;NRXN2;STRA6
Learned Vocalization Behavior or Vocal Learning (GO:0098598)	0.000746698	0.0733631	TIFAB;NRXN2;STRA6
Positive Regulation of T Cell Differentiation (GO:0045582)	0.000944317	0.0858327	ZAP70;TESPA1;IL7;SOX12;GATA3;PCK1;GLI2
Regulation of T Cell Differentiation (GO:0045580)	0.000960977	0.0858327	ZNF683;CD2;ZAP70;KAT2A;IL7;GATA3
Positive Regulation of T Cell Proliferation (GO:0042102)	0.00103635	0.0885402	HLA-DMB;CD40LG;CD6;CD209;IGF2;CCL19;IGF1
T Cell Receptor Signaling Pathway (GO:0050852)	0.00141937	0.116211	ZNF683;ZAP70;LCK;TXK;THEMIS;GATA3;CD247;SKAP1
T Cell Activation (GO:0042110)	0.00197451	0.151566	CD2;ZAP70;LCK;NLRC3;GATA3;CCL19;CD247;CD1C;LY9
Inflammatory Response (GO:0006954)	0.00205549	0.151566	CCL14;PTGFR;CD96;GSDMB;NRROS;LOXL3;GATA3;CD40LG;ADORA1;BLNK;CCL19;SIGLEC1;CCL16;PTGDR;KLRG1
Phasic Smooth Muscle Contraction (GO:0014821)	0.00208258	0.151566	TIFAB;HTR2B;DRD2
Endocrine System Development (GO:0035270)	0.00256209	0.179804	SIX1;HOXD3;GLI2;STRA6
Regulation of T Cell Receptor Signaling Pathway (GO:0050856)	0.00280576	0.190114	TESPA1;CD160;LCK;UBASH3A;CARD11
Positive Regulation of Heterotypic Cell-Cell Adhesion (GO:0034116)	0.0034805	0.227973	LCK;GCNT2;SKAP1
Positive Regulation of T Cell Receptor Signaling Pathway (GO:0050862)	0.00434982	0.275722	TESPA1;LCK;CARD11
Steroid Metabolic Process (GO:0008202)	0.00455323	0.279597	HSD11B2;AMACR;CD163L1;CYP11A1;FDXR;RDH16;CYP2E1;CYP46A1
Fc-gamma Receptor Signaling Pathway (GO:0038094)	0.00520057	0.28018	FCER2;LCK;CD247;CD33
Clearance of Foreign Intracellular DNA (GO:0044355)	0.00570341	0.28018	APOBEC3D;APOBEC3F
Clearance of Foreign Intracellular Nucleic Acids (GO:0099046)	0.00570341	0.28018	APOBEC3D;APOBEC3F
Short-Chain Fatty Acid Catabolic Process (GO:0019626)	0.00570341	0.28018	MCEE;PCK1
Ear Development (GO:0043583)	0.00570341	0.28018	GATA3;STRA6
Vocal Learning (GO:0042297)	0.00570341	0.28018	NRXN2;STRA6
Imitative Learning (GO:0098596)	0.00570341	0.28018	NRXN2;STRA6
Positive Regulation of T Cell Differentiation in Thymus (GO:0033089)	0.00570341	0.28018	TESPA1;GLI2
Fc Receptor Signaling Pathway (GO:0038093)	0.00588641	0.282117	LCK;PRKCQ;CD247;CD33
Positive Regulation of Leukocyte Cell-Cell Adhesion (GO:1903039)	0.00622444	0.291215	HLA-DMB;LCK;PRKCQ;HLA-DOA;SKAP1
Positive Regulation of Interleukin-4 Production (GO:0032753)	0.0076952	0.336219	CD40LG;PRKCQ;GATA3
Regulation of Saliva Secretion (GO:0046877)	0.0084168	0.336219	MINDY4;TIFAB
Release of Sequestered Calcium Ion Into Cytosol by Sarcoplasmic Reticulum (GO:0014808)	0.0084168	0.336219	RYR1;NOL3
Response to Alkaloid (GO:0043279)	0.0084168	0.336219	RYR1;DRD2
Leukotriene Transport (GO:0071716)	0.0084168	0.336219	ABCC3;ABCC10
Negative Regulation of Axon Regeneration (GO:0048681)	0.0084168	0.336219	RTN4RL1;FIGNL2
Positive Regulation of Animal Organ Morphogenesis (GO:0110110)	0.0084168	0.336219	SIX1;GATA3
Embryonic Organ Development (GO:0048568)	0.00895064	0.336219	IGF2;FLT3LG;HOXD4;GATA3;GLI2;STRA6
Dendritic Cell Migration (GO:0036336)	0.0090685	0.336219	TRPM2;CCL19;ASB2
Ureteric Bud Morphogenesis (GO:0060675)	0.0090685	0.336219	SIX1;GATA3;HOXA11
Positive Regulation of Antigen Receptor-Mediated Signaling Pathway (GO:0050857)	0.0090685	0.336219	TESPA1;LCK;CARD11
Inorganic Cation Import Across Plasma Membrane (GO:0098659)	0.00982707	0.350478	TRPM2;HCN3;KCNJ5;SLC12A5;TRPV4;SLC9A9;KCNJ16
Regulation of Behavior (GO:0050795)	0.0105758	0.350478	HTR2B;GNB3;STRA6
Glycoprotein Biosynthetic Process (GO:0009101)	0.0108158	0.350478	ST8SIA1;GCNT2;ST3GAL5;IGF1;GAL3ST4;TMEM106A
Positive Regulation of Lymphocyte Proliferation (GO:0050671)	0.0114944	0.350478	HLA-DMB;CD40LG;CD6;CD209;IL7;CCL19
Embryonic Skeletal Joint Morphogenesis (GO:0060272)	0.0115934	0.350478	HOXC11;HOXA11
Thyroid Gland Development (GO:0030878)	0.0115934	0.350478	SIX1;HOXD3
Hypotonic Response (GO:0006971)	0.0115934	0.350478	SLC12A5;TRPV4
Negative Regulation of Macrophage Migration (GO:1905522)	0.0115934	0.350478	CD200R1;EMILIN1
Negative Regulation of Neuron Projection Regeneration (GO:0070571)	0.0115934	0.350478	RTN4RL1;FIGNL2
Positive Regulation of Apoptotic Cell Clearance (GO:2000427)	0.0115934	0.350478	C4B;C4A
Proximal/Distal Pattern Formation (GO:0009954)	0.0115934	0.350478	HOXA9;GLI2
Regulation of Apoptotic Cell Clearance (GO:2000425)	0.0115934	0.350478	C4B;C4A
Regulation of Collagen Biosynthetic Process (GO:0032965)	0.0122194	0.363804	CIITA;CREB3L1;EMILIN1
Endothelial Cell Proliferation (GO:0001935)	0.0140011	0.393232	BMPER;NOX5;PROK1
Renal System Development (GO:0072001)	0.0146345	0.393232	TFAP2B;SIX1;GATA3;GLI2;STRA6
Calcium Ion Homeostasis (GO:0055074)	0.0147635	0.393232	CCL14;TRPV4;PSEN2;HTR2B;FAM20A;CCL19;DRD2
DNA Cytosine Deamination (GO:0070383)	0.015209	0.393232	APOBEC3D;APOBEC3F
Release of Sequestered Calcium Ion Into Cytosol by Endoplasmic Reticulum (GO:1903514)	0.015209	0.393232	RYR1;NOL3
Serotonin Uptake (GO:0051610)	0.015209	0.393232	SLC18B1;SLC18A2
Embryonic Skeletal Joint Development (GO:0072498)	0.015209	0.393232	HOXC11;HOXA11
Glucocorticoid Metabolic Process (GO:0008211)	0.015209	0.393232	HSD11B2;CYP11A1
Neurotransmitter Reuptake (GO:0098810)	0.015209	0.393232	SLC18B1;SLC18A2
Positive Regulation of Epithelial Tube Formation (GO:1905278)	0.015209	0.393232	SIX1;GATA3
Regulation of SMAD Protein Signal Transduction (GO:0060390)	0.015653	0.398702	BMPER;HFE;EMILIN1;SMAD6;GDF7
Regulation of Interleukin-4 Production (GO:0032673)	0.0159223	0.398702	CD40LG;PRKCQ;GATA3
Branching Morphogenesis of an Epithelial Tube (GO:0048754)	0.0162126	0.398702	SFRP2;SIX1;GLI2;HOXA11
Cell-Matrix Adhesion (GO:0007160)	0.0162321	0.398702	CD96;COL3A1;EMILIN1;HOXD3;SIGLEC1;ADAMTS12;RHOD
Regulation of Heterotypic Cell-Cell Adhesion (GO:0034114)	0.0179841	0.410946	LCK;GCNT2;SKAP1
Dendritic Cell Differentiation (GO:0097028)	0.0179841	0.410946	TRPM2;FLT3LG;CCL19
Potassium Ion Import Across Plasma Membrane (GO:1990573)	0.0191153	0.410946	HCN3;KCNJ5;SLC12A5;KCNJ16
Regulation of Leukocyte Mediated Cytotoxicity (GO:0001910)	0.0192402	0.410946	DNASE1;PIK3R6
Regulation of Nitric Oxide Metabolic Process (GO:0080164)	0.0192402	0.410946	NOS1AP;TMEM106A
Cellular Response to Interferon-Alpha (GO:0035457)	0.0192402	0.410946	PYHIN1;GATA3
Serotonin Transport (GO:0006837)	0.0192402	0.410946	SLC18B1;SLC18A2
Somite Development (GO:0061053)	0.0192402	0.410946	SFRP2;LOXL3
Ectoderm Development (GO:0007398)	0.0192402	0.410946	VAX2;EDA2R
Tooth Mineralization (GO:0034505)	0.0192402	0.410946	COL1A1;FAM20A
Negative Regulation of Muscle Cell Differentiation (GO:0051148)	0.0192402	0.410946	TCF23;IGF2
- Reg of Single Stranded Viral RNA Replication via Double Stranded DNA Intermediate (GO:0045869)	0.0192402	0.410946	APOBEC3D;APOBEC3F
Regulation of Lipid Storage (GO:0010883)	0.0201873	0.422	CLSTN3;APOB;IKBKE
Ear Morphogenesis (GO:0042471)	0.0201873	0.422	TIFAB;SIX1;SOBP
Transforming Growth Factor Beta Receptor Superfamily Signaling Pathway (GO:0141091)	0.0221855	0.433334	COL3A1;NRROS;ACVR1C;HFE;GCNT2;SMAD6;GDF7
Negative Regulation of Organelle Organization (GO:0010639)	0.0223198	0.433334	CLSTN3;ADCK1;IGF1;NOL3
Positive Regulation of Cell Division (GO:0051781)	0.0223198	0.433334	HTR2B;TAS2R13;DRD2;CDC25B
Regulation of Muscle Cell Differentiation (GO:0051147)	0.0225321	0.433334	TCF23;IGF2;MAPK12
Response to Purine-Containing Compound (GO:0014074)	0.0225321	0.433334	RYR1;TRPM2;ADORA1
Long-Chain Fatty Acid Biosynthetic Process (GO:0042759)	0.0225321	0.433334	MUSK;CYP2E1;LTC4S
Regulation of Macrophage Migration (GO:1905521)	0.0236647	0.433334	CD200R1;EMILIN1
Biomineral Tissue Development (GO:0031214)	0.0236647	0.433334	COL1A1;FAM20A
Sarcoplasmic Reticulum Calcium Ion Transport (GO:0070296)	0.0236647	0.433334	RYR1;NOL3
Detection of Mechanical Stimulus Involved in Sensory Perception of Sound (GO:0050910)	0.0236647	0.433334	PTPRQ;TMC2
Icosanoid Secretion (GO:0032309)	0.0236647	0.433334	ACE;DRD2
Positive Regulation of Neuroblast Proliferation (GO:0002052)	0.0236647	0.433334	DCT;DRD2
Cellular Response to Ketone (GO:1901655)	0.0240374	0.433334	MAP4K1;PTGFR;MINDY4;PCK1
Collagen Fibril Organization (GO:0030199)	0.0240374	0.433334	COL1A1;COL3A1;P4HA3;LOXL3
Negative Regulation of Biosynthetic Process (GO:0009890)	0.0240374	0.433334	CIITA;KAT2A;EMILIN1;SLC18A2
Respiratory Tube Development (GO:0030323)	0.0250187	0.442899	LOXL3;GLI2;STRA6
Positive Regulation of Nuclear Division (GO:0051785)	0.0250187	0.442899	NPM2;IGF2;IGF1
Negative Regulation of Angiogenesis (GO:0016525)	0.0267587	0.45101	CD160;CREB3L1;STAB1;EMILIN1;ISM1;HOXA5
Regulation of Myeloid Cell Differentiation (GO:0045637)	0.0276469	0.45101	L3MBTL1;HOXA9;HOXA5
Positive Regulation of DNA Binding (GO:0043388)	0.0276469	0.45101	PYHIN1;GATA3;IGF1
Positive Regulation of Lipid Metabolic Process (GO:0045834)	0.0276469	0.45101	CLSTN3;SIRT4;PCK1
Regulation of Glycoprotein Biosynthetic Process (GO:0010559)	0.0284607	0.45101	CCL19;IGF1
Regulation of Leukocyte Cell-Cell Adhesion (GO:1903037)	0.0284607	0.45101	LCK;SKAP1
Cytidine to Uridine Editing (GO:0016554)	0.0284607	0.45101	APOBEC3D;APOBEC3F
Skeletal Muscle Fiber Development (GO:0048741)	0.0284607	0.45101	RYR1;SIX1
Tricarboxylic Acid Metabolic Process (GO:0072350)	0.0284607	0.45101	SIRT4;PCK1
Positive Regulation of MHC Class II Biosynthetic Process (GO:0045348)	0.0284607	0.45101	CIITA;TMEM106A
Positive Regulation of Platelet Activation (GO:0010572)	0.0284607	0.45101	SVEP1;PEAR1
Positive Regulation of Protein Depolymerization (GO:1901881)	0.0284607	0.45101	TRPV4;STMN2
Regulation of Axon Regeneration (GO:0048679)	0.0284607	0.45101	RTN4RL1;FIGNL2
Response to Calcium Ion (GO:0051592)	0.0293099	0.458907	RYR1;TRPM2;RASA4;TNNT2;KCNMB3;D2HGDH
Positive Regulation of Macromolecule Biosynthetic Process (GO:0010557)	0.0294681	0.458907	ZNF683;CIITA;MUSK;HFE;TCF23;IGF2;IGF1;FCER2;CUX2;EMILIN1;HOXD3;CCL19;HOXA5;TMEM106A;WNT3
Primary Alcohol Metabolic Process (GO:0034308)	0.0296597	0.458907	HSD11B2;CYP11A1;RDH16;IGF1
Regulation of Lipid Biosynthetic Process (GO:0046890)	0.0304161	0.463186	CD163L1;SIRT4;PCK1
Inner Ear Morphogenesis (GO:0042472)	0.0304161	0.463186	TIFAB;SIX1;SOBP
B Cell Activation (GO:0042113)	0.0306434	0.463186	ZAP70;CD40LG;SLC7A8;BLNK;FLT3LG;LAX1
Kidney Development (GO:0001822)	0.031682	0.471102	TFAP2B;SIX1;GATA3;GLI2;STRA6
Regulation of Monoatomic Ion Transmembrane Transport (GO:0034765)	0.0333256	0.471102	KCNJ5;KCNJ16;GRIN2D
Regulation of Platelet Activation (GO:0010543)	0.0333256	0.471102	SVEP1;PRKCQ;PEAR1
DNA Deamination (GO:0045006)	0.0336075	0.471102	APOBEC3D;APOBEC3F
Reg of Single Stranded Viral RNA Replication via Double Stranded DNA Intermediate (GO:0045091)	0.0336075	0.471102	APOBEC3D;APOBEC3F
Endochondral Bone Morphogenesis (GO:0060350)	0.0336075	0.471102	TRPV4;HOXA11
Mesoderm Morphogenesis (GO:0048332)	0.0336075	0.471102	EOMES;TBX19
Positive Regulation of Glycoprotein Biosynthetic Process (GO:0010560)	0.0336075	0.471102	CCL19;IGF1
Regulation of T Cell Differentiation in Thymus (GO:0033081)	0.0336075	0.471102	TESPA1;GLI2
Metal Ion Transport (GO:0030001)	0.0336496	0.471102	RYR1;TRPM2;KCNJ5;MINDY4;TRPV4;KCNMB3;KCNJ16;SLC5A4;ASIC1
Positive Regulation of Lymphocyte Activation (GO:0051251)	0.0338043	0.471102	HLA-DMB;LCK;PRKCQ;HLA-DOA
Intracellular Monoatomic Cation Homeostasis (GO:0030003)	0.0346725	0.479799	CCL14;SLC46A1;LCK;HFE;TRPV4;TMEM94;HTR2B;CCL19;DRD2;PRND
Regulation of Angiogenesis (GO:0045765)	0.035638	0.489711	SFRP2;MINDY4;BMPER;CD160;STAB1;VASH2;EMILIN1;ISM1;HOXA5;PIK3R6
Positive Regulation of Leukocyte Mediated Cytotoxicity (GO:0001912)	0.0359965	0.491203	CD160;HFE;CD1E;CD1C
Regulation of Cell Morphogenesis (GO:0022604)	0.0363744	0.492935	EFNA5;ZNF135;BCL9L
Gland Development (GO:0048732)	0.0368582	0.496071	SIX1;HOXD3;GLI2;EPHB3;STRA6
Lymphocyte Differentiation (GO:0030098)	0.0386922	0.501976	ZAP70;LCK;BLNK;FLT3LG;GATA3
MHC Class II Protein Complex Assembly (GO:0002399)	0.0390852	0.501976	HLA-DMB;HLA-DOA
Tertiary Alcohol Metabolic Process (GO:1902644)	0.0390852	0.501976	HSD11B2;CYP11A1
Negative Regulation of Fibroblast Growth Factor Receptor Signaling Pathway (GO:0040037)	0.0390852	0.501976	CREB3L1;GATA3
Peptide Antigen Assembly With MHC Class II Protein Complex (GO:0002503)	0.0390852	0.501976	HLA-DMB;HLA-DOA
Positive Regulation of Ras Protein Signal Transduction (GO:0046579)	0.0390852	0.501976	RASGRF1;IGF1
Positive Regulation of Glycogen Biosynthetic Process (GO:0045725)	0.0390852	0.501976	IGF2;IGF1
Positive Regulation of Transcription by RNA Polymerase II (GO:0045944)	0.0422289	0.535467	CIITA;TXK;ONECUT1;SIX1;GATA3;HOXC11;HOXC10;GLIS1;GLI2;HOXA10;YY2;ZNF827;CREB3L1;HOXC4;CYTL1;HOXA5;PPARGC1B;BCL9L;EOMES;TFAP2B;FOXD2;BCL11B;TFAP2E;IGF2;SOX12;IGF1;KAT2A;SFRP2;POU2AF1;HOXB3;HOXD4;HOXD3;SKAP1
Protein Phosphorylation (GO:0006468)	0.0424827	0.535467	MAP4K1;MUSK;TXK;INSRR;TSSK1B;MAPK12;CDC25B;ZAP70;ACVR1C;LCK;TSSK6;PRKCQ;PCK1;EPHB3;MAP3K12
Respiratory System Development (GO:0060541)	0.0428849	0.535467	LOXL3;GLI2;STRA6
Positive Regulation of T Cell Mediated Cytotoxicity (GO:0001916)	0.0428849	0.535467	HFE;CD1E;CD1C
Cellular Response to BMP Stimulus (GO:0071773)	0.0430554	0.535467	HFE;ADAMTS12;SMAD6;GDF7
Endoderm Development (GO:0007492)	0.0448744	0.54097	EOMES;HOXC11
Establishment of Protein Localization to Chromosome (GO:0070199)	0.0448744	0.54097	ZNF827;MACROH2A2
Thymus Development (GO:0048538)	0.0448744	0.54097	SIX1;EPHB3
Icosanoid Transport (GO:0071715)	0.0448744	0.54097	ABCC3;ABCC10
Negative Regulation of Neuroinflammatory Response (GO:0150079)	0.0448744	0.54097	CD200R1;IGF1
B Cell Receptor Signaling Pathway (GO:0050853)	0.0463436	0.555276	SLC7A8;LCK;BLNK
Regulation of GTPase Activity (GO:0043087)	0.0470728	0.560594	RASA4;RASGRF1;ASAP3;CCL19;EFNA5;FGD1;EPHB3
Axon Development (GO:0061564)	0.0479554	0.565706	BCL11B;RTN4RL1;VASH2;TRIM46;DRD2;EPHB3
Lung Development (GO:0030324)	0.0499357	0.565706	LOXL3;GLI2;STRA6
Memory (GO:0007613)	0.050837	0.565706	KAT2A;CUX2;MUSK;RASGRF1
Negative Regulation of Blood Vessel Morphogenesis (GO:2000181)	0.0508529	0.565706	CD160;STAB1;EMILIN1;ISM1;HOXA5
Amyloid-Beta Metabolic Process (GO:0050435)	0.0509567	0.565706	ACE;PSEN2
Regulation of Neuroblast Proliferation (GO:1902692)	0.0509567	0.565706	DCT;DRD2
Sympathetic Nervous System Development (GO:0048485)	0.0509567	0.565706	TFAP2B;GATA3
Genitalia Development (GO:0048806)	0.0509567	0.565706	TIFAB;STRA6
Negative Regulation of Mononuclear Cell Migration (GO:0071676)	0.0509567	0.565706	CD200R1;EMILIN1
Neuromuscular Process Controlling Balance (GO:0050885)	0.0509567	0.565706	TIFAB;MYO7A
Positive Regulation of Glycogen Metabolic Process (GO:0070875)	0.0509567	0.565706	IGF2;IGF1
Regulation of MHC Class II Biosynthetic Process (GO:0045346)	0.0509567	0.565706	CIITA;TMEM106A
Regulation of T Cell Proliferation (GO:0042129)	0.0530738	0.579544	HLA-DMB;CD40LG;CD6;CD209;CCL19
Regulation of Mitotic Nuclear Division (GO:0007088)	0.0535907	0.579544	L3MBTL1;CCDC8;IGF2;IGF1
Positive Regulation of Synapse Assembly (GO:0051965)	0.0536592	0.579544	CUX2;CLSTN3;EPHB3
Regulation of T Cell Mediated Cytotoxicity (GO:0001914)	0.0536592	0.579544	HFE;CD1E;CD1C
Response to Light Stimulus (GO:0009416)	0.0564239	0.579544	DCT;GPR88;DRD2;RHOD
Intracellular Calcium Ion Homeostasis (GO:0006874)	0.0570414	0.579544	RYR1;CCL14;CD200R1;TRPV4;HTR2B;CCL19;DRD2
Protein Autophosphorylation (GO:0046777)	0.0570414	0.579544	MAP4K1;MUSK;LCK;TXK;INSRR;EPHB3;MAP3K12
C21-steroid Hormone Metabolic Process (GO:0008207)	0.0573144	0.579544	CYP11A1;CYP46A1
Autonomic Nervous System Development (GO:0048483)	0.0573144	0.579544	TFAP2B;GATA3
Base Conversion or Substitution Editing (GO:0016553)	0.0573144	0.579544	APOBEC3D;APOBEC3F
Digestive Tract Morphogenesis (GO:0048546)	0.0573144	0.579544	EPHB3;STRA6
Negative Regulation of Interleukin-8 Production (GO:0032717)	0.0573144	0.579544	SSC5D;CD33
Negative Regulation of Release of Cytochrome C From Mitochondria (GO:0090201)	0.0573144	0.579544	IGF1;NOL3
Peptide Catabolic Process (GO:0043171)	0.0573144	0.579544	ACE;LVRN
Positive Regulation of DNA Damage Response, Signal Transduction by P53 Class Mediator (GO:0043517)	0.0573144	0.579544	PYHIN1;PLA2R1
Postsynaptic Membrane Organization (GO:0001941)	0.0573144	0.579544	MUSK;NRXN2
Carboxylic Acid Metabolic Process (GO:0019752)	0.057512	0.579544	CLSTN3;SIRT4;PCK1
Positive Regulation of Immune Effector Process (GO:0002699)	0.057512	0.579544	FCN2;HLA-DMB;PCK1
Axonogenesis (GO:0007409)	0.058464	0.581923	BCL11B;BOC;TRIM46;PRKCQ;EVL;EFNA5;DRD2;EPHB3;GLI2
Negative Regulation of Intrinsic Apoptotic Signaling Pathway (GO:2001243)	0.0593361	0.581923	SFRP2;CREB3L1;RTKN2;NOL3
Heart Development (GO:0007507)	0.0600432	0.581923	KAT2A;COL3A1;ADAP2;HTR2B;ALPK2;TBX19;STRA6;GLI2
Epidermis Development (GO:0008544)	0.0600702	0.581923	DCT;SVEP1;EVPL;EDA2R;GLI2
Regulation of Release of Cytochrome C From Mitochondria (GO:0090199)	0.0614919	0.581923	BMF;IGF1;NOL3
Regulation of Cytokine Production (GO:0001817)	0.0616954	0.581923	ZNF683;KAT2A;ZBTB25;TXK;HTR2B;NOX5;GATA3;PLA2R1
Positive Regulation of Cell Differentiation (GO:0045597)	0.0629834	0.581923	COL1A1;SFRP2;BOC;GCNT2;IGF1;HOXD3;APOB;HOXA5;WNT3;MAPK12;HOXA11;BCL9L
Lymphocyte Migration (GO:0072676)	0.0639303	0.581923	ZAP70;GATA3
Positive Regulation of Cell Adhesion Mediated by Integrin (GO:0033630)	0.0639303	0.581923	SFRP2;SKAP1
Positive Regulation of Transcription Regulatory Region DNA Binding (GO:2000679)	0.0639303	0.581923	GATA3;IGF1
Regulation of DNA-templated DNA Replication (GO:0090329)	0.0639303	0.581923	NUGGC;TICRR
Positive Regulation of DNA-templated Transcription (GO:0045893)	0.0641814	0.581923	CIITA;TXK;ONECUT1;SIX1;GATA3;HOXC11;HOXC10;GLIS1;GLI2;HOXA11;HOXA10;YY2;ZNF827;CREB3L1;ZKSCAN3;HOXC4;CYTL1;HOXA5;PPARGC1B;BCL9L;EOMES;TFAP2B;FOXD2;BCL11B;TFAP2E;IRX6;PYHIN1;IGF2;SOX12;IGF1;GDF7;COL1A1;KAT2A;SFRP2;POU2AF1;HOXB3;HOXD4;HOXD3;SKAP1;MAP3K12
Cellular Response to Light Stimulus (GO:0071482)	0.0653957	0.581923	MINDY4;GPR88;BMF;RHOD
Aortic Valve Morphogenesis (GO:0003180)	0.0655967	0.581923	EMILIN1;GATA3;SMAD6
Canonical Wnt Signaling Pathway (GO:0060070)	0.0685419	0.581923	SFRP2;GATA3;WNT3;BCL9L
Positive Regulation of SMAD Protein Signal Transduction (GO:0060391)	0.0698237	0.581923	BMPER;HFE;GDF7
Positive Regulation of Lymphocyte Differentiation (GO:0045621)	0.0698237	0.581923	ZAP70;IL7;GATA3
Regulation of Lymphocyte Activation (GO:0051249)	0.070788	0.581923	KAT2A;LCK
Regulation of Oxidoreductase Activity (GO:0051341)	0.070788	0.581923	NOS1AP;SIRT4
Branching Involved in Ureteric Bud Morphogenesis (GO:0001658)	0.070788	0.581923	SIX1;HOXA11
Cellular Response to Glucocorticoid Stimulus (GO:0071385)	0.070788	0.581923	MINDY4;PCK1
Detection of Mechanical Stimulus Involved in Sensory Perception (GO:0050974)	0.070788	0.581923	PTPRQ;TMC2
Peptide Antigen Assembly With MHC Protein Complex (GO:0002501)	0.070788	0.581923	HLA-DMB;HLA-DOA
Positive Regulation of Cell Activation (GO:0050867)	0.070788	0.581923	SVEP1;PEAR1
Regulation of Activin Receptor Signaling Pathway (GO:0032925)	0.070788	0.581923	SMAD6;DACT1
Regulation of Synapse Assembly (GO:0051963)	0.071765	0.581923	CUX2;MUSK;CLSTN3;EPHB3
Positive Regulation of Binding (GO:0051099)	0.071765	0.581923	HFE;PYHIN1;IGF1;DACT1
Positive Regulation of Phagocytosis (GO:0050766)	0.071765	0.581923	C4B;FCN2;C4A;IL2RB
Positive Regulation of Gene Expression (GO:0010628)	0.071871	0.581923	ZNF683;MUSK;TXK;HFE;TCF23;HTR2B;IGF1;FCER2;KAT2A;CUX2;NOX5;EMILIN1;HOXD3;PLA2R1;HOXA5;WNT3
Positive Regulation of Cell Cycle Process (GO:0090068)	0.0725868	0.581923	NPM2;TAS2R13;IGF2;IGF1;DRD2;CDC25B
Regulation of Epithelial to Mesenchymal Transition (GO:0010717)	0.0728384	0.581923	COL1A1;SFRP2;GCNT2;GATA3;BCL9L
Positive Regulation of Cytokinesis (GO:0032467)	0.0741706	0.581923	TAS2R13;DRD2;CDC25B
Positive Regulation of Lipid Biosynthetic Process (GO:0046889)	0.0741706	0.581923	SLC45A3;SIRT4;PCK1
Negative Regulation of Multicellular Organismal Process (GO:0051241)	0.076976	0.581923	SFRP2;TIFAB;ACVR1C;SVEP1;EMILIN1;EVL;ALPK2;GATA3;SMAD6;HOXC10
Enzyme-Linked Receptor Protein Signaling Pathway (GO:0007167)	0.0772834	0.581923	MUSK;LCK;INSRR;BLNK;CLNK;SAMD10
Regulation of Lymphocyte Differentiation (GO:0045619)	0.0778718	0.581923	ZNF683;CD2
Regulation of Nuclear Division (GO:0051783)	0.0778718	0.581923	L3MBTL1;CCDC8
Antigen Processing and Presentation of Peptide Antigen via MHC Class I (GO:0002474)	0.0778718	0.581923	ACE;HFE
cGMP-mediated Signaling (GO:0019934)	0.0778718	0.581923	MINDY4;HTR2B
Response to Interferon-Alpha (GO:0035455)	0.0778718	0.581923	PYHIN1;GATA3
Embryonic Digestive Tract Development (GO:0048566)	0.0778718	0.581923	GLI2;STRA6
Eosinophil Chemotaxis (GO:0048245)	0.0778718	0.581923	CCL19;CCL16
Eosinophil Migration (GO:0072677)	0.0778718	0.581923	CCL19;CCL16
Limb Morphogenesis (GO:0035108)	0.0778718	0.581923	TFAP2B;HOXA11
piRNA Processing (GO:0034587)	0.0778718	0.581923	MOV10L1;TDRD6
Positive Regulation of Activated T Cell Proliferation (GO:0042104)	0.0778718	0.581923	IGF2;IGF1
Positive Regulation of Endothelial Cell Apoptotic Process (GO:2000353)	0.0778718	0.581923	CD40LG;CD160
Pulmonary Valve Morphogenesis (GO:0003184)	0.0778718	0.581923	SMAD6;STRA6
Regulation of Centriole Replication (GO:0046599)	0.0778718	0.581923	KAT2A;SPICE1
Aortic Valve Development (GO:0003176)	0.0786346	0.581923	EMILIN1;GATA3;SMAD6
Odontogenesis (GO:0042476)	0.0786346	0.581923	COL1A1;MINDY4;GLI2
Chordate Embryonic Development (GO:0043009)	0.0818874	0.581923	COL1A1;IGF2;GATA3;DACT1
Cardiac Ventricle Morphogenesis (GO:0003208)	0.083213	0.581923	SFRP2;TNNT2;GATA3
Digestive Tract Development (GO:0048565)	0.083213	0.581923	GLI2;EPHB3;STRA6
Cardiac Ventricle Development (GO:0003231)	0.0851665	0.581923	GATA3;STRA6
Xenobiotic Transport (GO:0042908)	0.0851665	0.581923	ABCC3;SLC15A2
Leukotriene Metabolic Process (GO:0006691)	0.0851665	0.581923	ABCC10;LTC4S
Mesoderm Formation (GO:0001707)	0.0851665	0.581923	EOMES;TBX19
Multicellular Organismal-Level Water Homeostasis (GO:0050891)	0.0851665	0.581923	MINDY4;TRPV4
Neuromuscular Process (GO:0050905)	0.0851665	0.581923	TIFAB;STRA6
Positive Regulation of G2/M Transition of Mitotic Cell Cycle (GO:0010971)	0.0851665	0.581923	RAD51B;CDC25B
Ras Protein Signal Transduction (GO:0007265)	0.0854099	0.581923	BCL11B;RASGRF1;IGF1;GRAP
Sensory Perception of Sound (GO:0007605)	0.0869699	0.581923	COL1A1;PTPRQ;MYO7A;GRAP;TMC2
Skin Development (GO:0043588)	0.0890052	0.581923	RYR1;COL1A1;COL3A1;EVPL
Regulation of Gene Expression (GO:0010468)	0.0891686	0.581923	ZBTB25;TXK;PRDM6;HFE;TCF23;ONECUT1;SIX1;GATA3;GLI2;CUX2;CREB3L1;GCNT2;EMILIN1;HOXA5;PPARGC1B;WNT3;ZNF221;ZNF683;ZNF284;MUSK;POU6F2;IGF2;IGF1;PARP15;FCER2;ZNF90;KAT2A;SFRP2;ZNF519;TRIM17;GNB3;PRKCQ;HOXD3;ALPK2;ZNF257
Positive Regulation of Angiogenesis (GO:0045766)	0.0897566	0.581923	SFRP2;MINDY4;BMPER;VASH2;EMILIN1;PIK3R6
Potassium Ion Transport (GO:0006813)	0.0923754	0.581923	HCN3;KCNJ5;MINDY4;SLC9A9;KCNMB3;KCNJ16
Regulation of Anatomical Structure Morphogenesis (GO:0022603)	0.0923754	0.581923	BMPER;VASH2;EFNA5;ZNF135;EPHB3;BCL9L
N-glycan Processing (GO:0006491)	0.0926576	0.581923	ST8SIA1;MAN1C1
Regulation of Neuroinflammatory Response (GO:0150077)	0.0926576	0.581923	CD200R1;IGF1
Regulation of Transcription Regulatory Region DNA Binding (GO:2000677)	0.0926576	0.581923	GATA3;IGF1
Excitatory Postsynaptic Potential (GO:0060079)	0.0926576	0.581923	DRD2;GRIN2D
Long-Term Memory (GO:0007616)	0.0926576	0.581923	KAT2A;RASGRF1
Myoblast Differentiation (GO:0045445)	0.0926576	0.581923	IGF1;MAPK12
Negative Regulation of Leukocyte Activation (GO:0002695)	0.0926576	0.581923	MILR1;CD33
Peptide Cross-Linking (GO:0018149)	0.0926576	0.581923	COL3A1;EVPL
Positive Regulation of Extracellular Matrix Organization (GO:1903055)	0.0926576	0.581923	CARMIL2;EMILIN1
Pulmonary Valve Development (GO:0003177)	0.0926576	0.581923	SMAD6;STRA6
Peptidyl-Serine Phosphorylation (GO:0018105)	0.0926722	0.581923	MAP4K1;PCK1;MAPK12;MAP3K12
Learning (GO:0007612)	0.0927018	0.581923	GPR88;DRD2;STRA6
Negative Regulation of Cell Differentiation (GO:0045596)	0.0927642	0.581923	HOXA9;SFRP2;TCF23;IGF2;TMEM182;GATA3;ADAMTS12;SMAD6;RUNX1T1
Proteolysis (GO:0006508)	0.0979868	0.581923	FCN2;CAPN14;ADAMDEC1;ACE;TPSG1;LVRN;ADAM12;ADAM33;VASH2;PSEN2;ADAM20;ADAMTS12
Regulation of Steroid Metabolic Process (GO:0019218)	0.100331	0.581923	CD163L1;GNB3
Mammary Gland Development (GO:0030879)	0.100331	0.581923	WNT3;GLI2
Membrane Protein Ectodomain Proteolysis (GO:0006509)	0.100331	0.581923	PSEN2;PRKCQ
Negative Regulation of SMAD Protein Signal Transduction (GO:0060392)	0.100331	0.581923	EMILIN1;SMAD6
Negative Regulation of T Cell Receptor Signaling Pathway (GO:0050860)	0.100331	0.581923	CD160;UBASH3A
Negative Regulation of Myeloid Cell Differentiation (GO:0045638)	0.100331	0.581923	HOXA9;HOXA5
Positive Regulation of Neural Precursor Cell Proliferation (GO:2000179)	0.100331	0.581923	DCT;DRD2
Regulation of Biosynthetic Process (GO:0009889)	0.100331	0.581923	NOS1AP;PCK1
Sensory Perception of Light Stimulus (GO:0050953)	0.102424	0.581923	COL1A1;CABP4;POU6F2;MYO7A;VAX2
Visual Perception (GO:0007601)	0.102424	0.581923	COL1A1;CABP4;POU6F2;MYO7A;VAX2
Hemopoiesis (GO:0030097)	0.102424	0.581923	L3MBTL1;SFRP2;LCK;RTKN2;FLT3LG
Regulation of Fibroblast Proliferation (GO:0048145)	0.102614	0.581923	MINDY4;NLRC3;IGF1
Regulation of Intrinsic Apoptotic Signaling Pathway (GO:2001242)	0.102614	0.581923	LCK;RTKN2;NOL3
T Cell Differentiation (GO:0030217)	0.102614	0.581923	ZAP70;LCK;GATA3
Mononuclear Cell Differentiation (GO:1903131)	0.102614	0.581923	TRPM2;FLT3LG;GATA3
Regulation of Tumor Necrosis Factor Production (GO:0032680)	0.103258	0.581923	CD2;NLRC3;IGF1;CCL19;CD33;TMEM106A
Neuron Projection Guidance (GO:0097485)	0.106079	0.581923	BOC;PRKCQ;EVL;EFNA5;EPHB3;GLI2
Chemical Synaptic Transmission (GO:0007268)	0.107669	0.581923	CD200R1;SLC12A5;HTR2B;GRIK4;RIMBP3;NRXN2;MYCBPAP;DRD2;SLC18A2;GRIN2D
BMP Signaling Pathway (GO:0030509)	0.107721	0.581923	HFE;SMAD6;GDF7
Regulation of Endothelial Cell Apoptotic Process (GO:2000351)	0.107721	0.581923	CD40LG;CD160;GATA3
Cardiac Conduction (GO:0061337)	0.107721	0.581923	HCN3;KCNJ5;ACE
Chemokine-Mediated Signaling Pathway (GO:0070098)	0.107721	0.581923	CCL14;CCL19;CCL16
Positive Regulation of T Cell Mediated Immunity (GO:0002711)	0.107721	0.581923	HFE;CD1E;CD1C
Positive Regulation of Cytokine-Mediated Signaling Pathway (GO:0001961)	0.107721	0.581923	IL7;TXK;IKBKE
Sensory Organ Development (GO:0007423)	0.108037	0.581923	MAB21L1;MYO7A;GATA3;STRA6
Regulation of Regulatory T Cell Differentiation (GO:0045589)	0.108174	0.581923	KAT2A;SOX12
Sodium Ion Import Across Plasma Membrane (GO:0098719)	0.108174	0.581923	HCN3;SLC9A9
Positive Regulation of DNA Replication (GO:0045740)	0.108174	0.581923	NPM2;GLI2
Positive Regulation of Cell Cycle G2/M Phase Transition (GO:1902751)	0.108174	0.581923	RAD51B;CDC25B
Positive Regulation of Excitatory Postsynaptic Potential (GO:2000463)	0.108174	0.581923	CUX2;GRIN2D
Regulation of Fat Cell Differentiation (GO:0045598)	0.112048	0.581923	SFRP2;PTPRQ;GNB3;RUNX1T1
Regulation of Plasma Membrane Bounded Cell Projection Assembly (GO:0120032)	0.112048	0.581923	TRPM2;DYNLT2B;TBC1D24;TBC1D2B
Peptidyl-Serine Modification (GO:0018209)	0.112048	0.581923	MAP4K1;PCK1;MAPK12;MAP3K12
Cellular Response to Chemokine (GO:1990869)	0.112925	0.581923	CCL14;CCL19;CCL16
Negative Regulation of Tumor Necrosis Factor Production (GO:0032720)	0.112925	0.581923	NLRC3;IGF1;CD33
Cell Surface Receptor Protein Tyrosine Kinase Signaling Pathway (GO:0007169)	0.113066	0.581923	MUSK;LCK;INSRR;IGF2;BLNK;CLNK;VEGFD;IGF1;EFNA5;SAMD10;EPHB3
Regulation of Ruffle Assembly (GO:1900027)	0.116173	0.581923	CARMIL2;EVL
Myotube Differentiation (GO:0014902)	0.116173	0.581923	TMEM182;IGF1
Negative Regulation of Response to Wounding (GO:1903035)	0.116173	0.581923	RTN4RL1;FIGNL2
Positive Regulation of JUN Kinase Activity (GO:0043507)	0.116173	0.581923	CCL19;MAP3K12
Positive Regulation of Cell Communication (GO:0010647)	0.116173	0.581923	CLSTN3;GATA3
Regulation of Circadian Sleep/Wake Cycle (GO:0042749)	0.116654	0.581923	CD200R1
P Granule Organization (GO:0030719)	0.116654	0.581923	TDRD6
Regulation of Mast Cell Chemotaxis (GO:0060753)	0.116654	0.581923	VEGFD
Regulation of Phospholipase A2 Activity (GO:0032429)	0.116654	0.581923	PLA2R1
Blood Vessel Endothelial Cell Proliferation Involved in Sprouting Angiogenesis (GO:0002043)	0.116654	0.581923	BMPER
Response to Cocaine (GO:0042220)	0.116654	0.581923	DRD2
Cholesterol Catabolic Process (GO:0006707)	0.116654	0.581923	CYP46A1
Response to Manganese Ion (GO:0010042)	0.116654	0.581923	D2HGDH
Spinal Cord Dorsal/Ventral Patterning (GO:0021513)	0.116654	0.581923	GLI2
Sterol Catabolic Process (GO:0016127)	0.116654	0.581923	CYP46A1
Striated Muscle Hypertrophy (GO:0014897)	0.116654	0.581923	HTR2B
Epithelial Fluid Transport (GO:0042045)	0.116654	0.581923	MINDY4
Equilibrioception (GO:0050957)	0.116654	0.581923	MYO7A
Erythropoietin-Mediated Signaling Pathway (GO:0038162)	0.116654	0.581923	RHEX
Establishment of Protein Localization to Telomere (GO:0070200)	0.116654	0.581923	ZNF827
Trigeminal Nerve Development (GO:0021559)	0.116654	0.581923	TIFAB
Folic Acid Transport (GO:0015884)	0.116654	0.581923	SLC46A1
Intracellular Water Homeostasis (GO:0009992)	0.116654	0.581923	MINDY4
Mesodermal Cell Fate Commitment (GO:0001710)	0.116654	0.581923	HOXA11
Monoterpenoid Metabolic Process (GO:0016098)	0.116654	0.581923	CYP2E1
Negative Regulation of T Cell Migration (GO:2000405)	0.116654	0.581923	CD200R1
Negative Regulation of T-helper 17 Cell Lineage Commitment (GO:2000329)	0.116654	0.581923	LOXL3
Negative Regulation of Cell Fate Commitment (GO:0010454)	0.116654	0.581923	LOXL3
Negative Regulation of Cellular Response to Hypoxia (GO:1900038)	0.116654	0.581923	NOL3
Negative Regulation of Mast Cell Activation (GO:0033004)	0.116654	0.581923	MILR1
Negative Regulation of Neuron Migration (GO:2001223)	0.116654	0.581923	COL3A1
Negative Regulation of Relaxation of Muscle (GO:1901078)	0.116654	0.581923	TIFAB
Negative Regulation of Synapse Assembly (GO:0051964)	0.116654	0.581923	CLSTN3
Nephric Duct Morphogenesis (GO:0072178)	0.116654	0.581923	GATA3
Nephron Tubule Development (GO:0072080)	0.116654	0.581923	TFAP2B
Neurotransmitter Loading Into Synaptic Vesicle (GO:0098700)	0.116654	0.581923	SLC18A2
Phosphatidylglycerol Biosynthetic Process (GO:0006655)	0.116654	0.581923	TAMM41
Pole Plasm Assembly (GO:0007315)	0.116654	0.581923	TDRD6
Positive Regulation of Cell-Cell Adhesion Mediated by Integrin (GO:0033634)	0.116654	0.581923	SKAP1
Positive Regulation of Growth Hormone Secretion (GO:0060124)	0.116654	0.581923	DRD2
Positive Thymic T Cell Selection (GO:0045059)	0.116654	0.581923	ZAP70
Postsynaptic Density Protein 95 Clustering (GO:0097119)	0.116654	0.581923	NRXN2
Postsynaptic Membrane Assembly (GO:0097104)	0.116654	0.581923	NRXN2
Prepulse Inhibition (GO:0060134)	0.116654	0.581923	DRD2
Protein Localization to Membrane Raft (GO:1903044)	0.116654	0.581923	CYP46A1
Regulation of SA Node Cell Action Potential (GO:0098907)	0.116654	0.581923	HCN3
Reg of T Cell Act via T Cell Rec Contact With Ag Bound to MHC Mol on Ag Presenting Cell (GO:2001188)	0.116654	0.581923	HLA-DMB
Regulation of Barbed-End Actin Filament Capping (GO:2000812)	0.116654	0.581923	CARMIL2
Regulation of Calcium Import Into the Mitochondrion (GO:0110097)	0.116654	0.581923	PSEN2
Positive Regulation of Epithelial to Mesenchymal Transition (GO:0010718)	0.118223	0.581923	COL1A1;GCNT2;BCL9L
Cognition (GO:0050890)	0.123612	0.581923	CUX2;SOBP;STRA6
Negative Regulation of Tumor Necrosis Factor Superfamily Cytokine Production (GO:1903556)	0.123612	0.581923	NLRC3;IGF1;CD33
Positive Regulation of Cell-Cell Adhesion (GO:0022409)	0.123612	0.581923	LCK;GCNT2;SKAP1
Activin Receptor Signaling Pathway (GO:0032924)	0.124315	0.581923	ACVR1C;GDF7
Antigen Processing and Presentation of Exogenous Peptide Antigen via MHC Class II (GO:0019886)	0.124315	0.581923	HLA-DMB;HLA-DOA
Bile Acid and Bile Salt Transport (GO:0015721)	0.124315	0.581923	ABCC3;SLCO1B3
Bile Acid Biosynthetic Process (GO:0006699)	0.124315	0.581923	AMACR;CYP46A1
Cardiac Muscle Cell Development (GO:0055013)	0.124315	0.581923	ALPK2;ASB2
Steroid Biosynthetic Process (GO:0006694)	0.124315	0.581923	CD163L1;FDXR
Icosanoid Biosynthetic Process (GO:0046456)	0.124315	0.581923	MUSK;LTC4S
Lamellipodium Assembly (GO:0030032)	0.124315	0.581923	ARHGEF4;RHOD
Negative Regulation of Interleukin-1 Beta Production (GO:0032691)	0.124315	0.581923	IGF1;CD33
Positive Regulation of Interleukin-17 Production (GO:0032740)	0.124315	0.581923	PRKCQ;LY9
Receptor Clustering (GO:0043113)	0.124315	0.581923	MUSK;NRXN2
Regulation of Macromolecule Biosynthetic Process (GO:0010556)	0.125096	0.581923	ZNF683;TRIM17;PRDM6;TXK;GNB3;ALPK2;IGF1
Monoatomic Cation Transmembrane Transport (GO:0098655)	0.128995	0.581923	TRPM2;HCN3;KCNJ5;SLC4A8;SLC46A1;TRPV4;SLC9A9;KCNJ16;NOX5;GRIN2D;ASIC1
Epithelial to Mesenchymal Transition (GO:0001837)	0.129088	0.581923	EOMES;LOXL3;IGF1
Insulin Receptor Signaling Pathway (GO:0008286)	0.129088	0.581923	INSRR;IGF2;IGF1
Macromolecule Glycosylation (GO:0043413)	0.129088	0.581923	ST8SIA1;GCNT2;ST3GAL5
Negative Regulation of Cell Projection Organization (GO:0031345)	0.129088	0.581923	RTN4RL1;TRPV4;STMN2
Organic Hydroxy Compound Transport (GO:0015850)	0.129088	0.581923	ABCC3;SLCO1B3;STRA6
Positive Regulation of Nervous System Development (GO:0051962)	0.129088	0.581923	CUX2;CLSTN3;EPHB3
Positive Regulation of Vasculature Development (GO:1904018)	0.129753	0.581923	SFRP2;MINDY4;VASH2;EMILIN1;PIK3R6
Regulation of Glycogen Biosynthetic Process (GO:0005979)	0.13259	0.581923	IGF2;IGF1
Regulation of Platelet Aggregation (GO:0090330)	0.13259	0.581923	EMILIN1;PRKCQ
Regulation of Postsynaptic Membrane Potential (GO:0060078)	0.13259	0.581923	DRD2;GRIN2D
Calcium Ion Import Across Plasma Membrane (GO:0098703)	0.13259	0.581923	TRPM2;TRPV4
Chemical Synaptic Transmission, Postsynaptic (GO:0099565)	0.13259	0.581923	DRD2;GRIN2D
Synaptic Transmission, Glutamatergic (GO:0035249)	0.13259	0.581923	GRIK4;GRIN2D
Microtubule Polymerization or Depolymerization (GO:0031109)	0.13259	0.581923	TRPV4;STMN2
Proteoglycan Metabolic Process (GO:0006029)	0.13259	0.581923	IGF1;GAL3ST4
Regulation of Chondrocyte Differentiation (GO:0032330)	0.13259	0.581923	ADAMTS12;HOXA11
Negative Regulation of Transcription by RNA Polymerase II (GO:0000122)	0.134247	0.581923	ZNF133;ZNF683;EOMES;TFAP2B;CIITA;ZBTB25;PRDM6;TCF23;IGF2;SOX12;GATA3;TBX6;MACROH2A2;HDAC8;PARP15;GLIS1;GLI2;KAT2A;CUX2;ZKSCAN3;HSF4;ZNF469;DACT1
Regulation of Hydrolase Activity (GO:0051336)	0.134648	0.581923	EFNA5;FGD1;EPHB3
Regulation of Cell Population Proliferation (GO:0042127)	0.134996	0.581923	CCL14;PTGFR;CGREF1;TFAP2B;TFAP2E;RTKN2;CDCA7;HTR2B;IGF2;FLT3LG;SIX1;GATA3;IGF1;SMAD6;HOXC10;TSHR;CDC25B;SFRP2;IL7;GCNT2;EMILIN1;DRD2;CD33;IL12RB2
Inorganic Cation Transmembrane Transport (GO:0098662)	0.135271	0.581923	TRPM2;HCN3;KCNJ5;SLC4A8;SLC46A1;MINDY4;TRPV4;SLC9A9;KCNJ16;NOX5;ASIC1
Regulation of Collagen Fibril Organization (GO:1904026)	0.138301	0.581923	EMILIN1
Regulation of Growth Hormone Secretion (GO:0060123)	0.138301	0.581923	DRD2
L-methionine Salvage (GO:0071267)	0.138301	0.581923	MRI1
Regulation of Muscle Organ Development (GO:0048634)	0.138301	0.581923	TIFAB
Regulation of Natural Killer Cell Mediated Immunity (GO:0002715)	0.138301	0.581923	PIK3R6
Regulation of Relaxation of Muscle (GO:1901077)	0.138301	0.581923	TIFAB
Regulation of Synaptic Assembly at Neuromuscular Junction (GO:0008582)	0.138301	0.581923	MUSK
Cellular Hypotonic Response (GO:0071476)	0.138301	0.581923	TRPV4
Cellular Response to Caffeine (GO:0071313)	0.138301	0.581923	RYR1
Regulation of Triglyceride Metabolic Process (GO:0090207)	0.138301	0.581923	GNB3
Regulation of Vascular Associated Smooth Muscle Cell Apoptotic Process (GO:1905459)	0.138301	0.581923	IGF1
Cellular Response to Iron Ion (GO:0071281)	0.138301	0.581923	HFE
Response to Caffeine (GO:0031000)	0.138301	0.581923	RYR1
Collecting Duct Development (GO:0072044)	0.138301	0.581923	TFAP2B
Cortical Microtubule Organization (GO:0043622)	0.138301	0.581923	TRPV4
Delamination (GO:0060232)	0.138301	0.581923	TRPV4
Short-Chain Fatty Acid Metabolic Process (GO:0046459)	0.138301	0.581923	MCEE
Dorsal/Ventral Axis Specification (GO:0009950)	0.138301	0.581923	SMAD6
Enamel Mineralization (GO:0070166)	0.138301	0.581923	FAM20A
Epithelial Tube Formation (GO:0072175)	0.138301	0.581923	GATA3
Excitatory Chemical Synaptic Transmission (GO:0098976)	0.138301	0.581923	GRIN2D
Glucocorticoid Biosynthetic Process (GO:0006704)	0.138301	0.581923	CYP11A1
Hindlimb Morphogenesis (GO:0035137)	0.138301	0.581923	TFAP2B
Internal Peptidyl-Lysine Acetylation (GO:0018393)	0.138301	0.581923	KAT2A
Internal Protein Amino Acid Acetylation (GO:0006475)	0.138301	0.581923	KAT2A
Lipid Hydroxylation (GO:0002933)	0.138301	0.581923	CYP2E1
Lung Vasculature Development (GO:0060426)	0.138301	0.581923	STRA6
Maintenance of Protein Location in Extracellular Region (GO:0071694)	0.138301	0.581923	NRROS
Mitochondrion-Endoplasmic Reticulum Membrane Tethering (GO:1990456)	0.138301	0.581923	PSEN2
Myoblast Migration (GO:0051451)	0.138301	0.581923	SIX1
Negative Regulation of Centriole Replication (GO:0046600)	0.138301	0.581923	KAT2A
Negative Regulation of Dendritic Cell Apoptotic Process (GO:2000669)	0.138301	0.581923	CCL19
Negative Regulation of Digestive System Process (GO:0060457)	0.138301	0.581923	TIFAB
Negative Regulation of Ruffle Assembly (GO:1900028)	0.138301	0.581923	EVL
Norepinephrine Metabolic Process (GO:0042415)	0.138301	0.581923	GATA3
Nucleobase Catabolic Process (GO:0046113)	0.138301	0.581923	DPYS
Osteoblast Development (GO:0002076)	0.138301	0.581923	GLI2
Phospholipase C-activating Dopamine Receptor Signaling Pathway (GO:0060158)	0.138301	0.581923	DRD2
Positive Regulation of Hormone Metabolic Process (GO:0032352)	0.138301	0.581923	GATA3
Positive Regulation of Icosanoid Secretion (GO:0032305)	0.138301	0.581923	PLA2R1
Positive Regulation of Interleukin-5 Production (GO:0032754)	0.138301	0.581923	GATA3
Positive Regulation of Meiotic Nuclear Division (GO:0045836)	0.138301	0.581923	NPM2
Postsynaptic Density Assembly (GO:0097107)	0.138301	0.581923	NRXN2
Protein Oxidation (GO:0018158)	0.138301	0.581923	LOXL3
Regulation of G2/MI Transition of Meiotic Cell Cycle (GO:0110030)	0.138301	0.581923	CDC25B
Regulation of T-helper 1 Cell Differentiation (GO:0045625)	0.138301	0.581923	CCL19
Positive Regulation of Cell Population Proliferation (GO:0008284)	0.140049	0.581923	CCL14;PTGFR;TFAP2B;MINDY4;RTKN2;HTR2B;IGF2;FLT3LG;IGF1;HOXC10;TSHR;CDC25B;SFRP2;IL7;GCNT2;IL12RB2
Positive Regulation of Small GTPase Mediated Signal Transduction (GO:0051057)	0.140289	0.581923	COL3A1;RASGRF1;IGF1
Cellular Response to Metal Ion (GO:0071248)	0.140775	0.581923	RYR1;TRPM2;MINDY4;RASA4;HFE
Antigen Processing and Presentation of Peptide Antigen via MHC Class II (GO:0002495)	0.140985	0.581923	HLA-DMB;HLA-DOA
Calcium Ion Import Into Cytosol (GO:1902656)	0.140985	0.581923	TRPM2;TRPV4
Cardiac Muscle Cell Differentiation (GO:0055007)	0.140985	0.581923	ALPK2;ASB2
Cellular Catabolic Process (GO:0044248)	0.140985	0.581923	ACE;LVRN
Spindle Assembly Checkpoint Signaling (GO:0071173)	0.140985	0.581923	BUB1;SPC24
Striated Muscle Cell Development (GO:0055002)	0.140985	0.581923	IGF1;ASB2
Mitotic Spindle Assembly Checkpoint Signaling (GO:0007094)	0.140985	0.581923	BUB1;SPC24
Mitotic Spindle Checkpoint Signaling (GO:0071174)	0.140985	0.581923	BUB1;SPC24
Regulation of Chromosome Segregation (GO:0051983)	0.140985	0.581923	IHO1;BUB1
Regulation of Interleukin-1 Beta Production (GO:0032651)	0.141874	0.581923	CCL19;IGF1;CD33;TMEM106A
Negative Regulation of Neuron Projection Development (GO:0010977)	0.146009	0.581923	RTN4RL1;TRPV4;STMN2
Wnt Signaling Pathway (GO:0016055)	0.14637	0.581923	SFRP2;GATA3;WNT3;BCL9L
Regulation of Glucose Metabolic Process (GO:0010906)	0.149491	0.581923	SLC45A3;GNB3
Regulation of Microtubule Depolymerization (GO:0031114)	0.149491	0.581923	TRPV4;STMN2
Regulation of Monoatomic Ion Transport (GO:0043269)	0.149491	0.581923	KCNJ5;KCNJ16
Positive Regulation of Fibroblast Proliferation (GO:0048146)	0.149491	0.581923	MINDY4;IGF1
Positive Regulation of Microtubule Polymerization or Depolymerization (GO:0031112)	0.149491	0.581923	TRPV4;STMN2
Positive Regulation of Signal Transduction by P53 Class Mediator (GO:1901798)	0.149491	0.581923	PYHIN1;PLA2R1
Regulation of Calcium Ion Transmembrane Transport (GO:1903169)	0.149491	0.581923	NOS1AP;PSEN2
Regulation of Cardiac Muscle Cell Action Potential (GO:0098901)	0.149491	0.581923	HCN3;NOS1AP
Vascular Transport (GO:0010232)	0.150921	0.581923	ABCC3;SLC4A8;SLC15A2;SLC7A8
Monoatomic Cation Homeostasis (GO:0055080)	0.150921	0.581923	SLC12A5;HFE;PSEN2;FAM20A
+ Reg of Transmembrane Receptor Prot Serine/Threonine Kinase Sgnlng Pway (GO:0090100)	0.150921	0.581923	BMPER;HFE;KCP;GDF7
Dicarboxylic Acid Metabolic Process (GO:0043648)	0.151804	0.581923	SLC46A1;D2HGDH;PCK1
Icosanoid Metabolic Process (GO:0006690)	0.151804	0.581923	MUSK;ABCC10;LTC4S
Negative Regulation of DNA-templated Transcription (GO:0045892)	0.154802	0.581923	ZNF133;L3MBTL1;CIITA;ZBTB25;PRDM6;TCF23;LOXL3;GATA3;MACROH2A2;HDAC8;GLIS1;GLI2;FOXS1;CUX2;ZNF827;CREB3L1;ZKSCAN3;HSF4;ZNF469;RUNX1T1;DACT1;ZNF683;EOMES;TFAP2B;IGF2;SOX12;TBX6;PARP15;KAT2A;SFRP2
Negative Regulation of Transforming Growth Factor Beta Receptor Signaling Pathway (GO:0030512)	0.155525	0.581923	NRROS;EMILIN1;SMAD6;BCL9L
Protein Complex Oligomerization (GO:0051259)	0.156078	0.581923	BCL11B;CD247;NOL3;CARD11;DNM1
Camera-Type Eye Development (GO:0043010)	0.158096	0.581923	SOX12;STRA6
Response to Interferon-Beta (GO:0035456)	0.158096	0.581923	PYHIN1;IKBKE
Negative Regulation of Interleukin-1 Production (GO:0032692)	0.158096	0.581923	IGF1;CD33
Negative Regulation of Mitotic Metaphase/Anaphase Transition (GO:0045841)	0.158096	0.581923	BUB1;SPC24
Regulation of Cilium Beat Frequency (GO:0003356)	0.159419	0.581923	ODAD2
Regulation of Dopamine Receptor Signaling Pathway (GO:0060159)	0.159419	0.581923	DRD2
Regulation of Dopamine Uptake Involved in Synaptic Transmission (GO:0051584)	0.159419	0.581923	DRD2
Regulation of Excitatory Synapse Assembly (GO:1904889)	0.159419	0.581923	CLSTN3
Regulation of Glial Cell Differentiation (GO:0045685)	0.159419	0.581923	SLC45A3
Notch Receptor Processing (GO:0007220)	0.159419	0.581923	PSEN2
Regulation of Mammary Gland Epithelial Cell Proliferation (GO:0033599)	0.159419	0.581923	GATA3
Regulation of Meiotic Nuclear Division (GO:0040020)	0.159419	0.581923	NPM2
Alcohol Catabolic Process (GO:0046164)	0.159419	0.581923	CYP46A1
Amine Transport (GO:0015837)	0.159419	0.581923	SLC18A2
Regulation of Neuromuscular Junction Development (GO:1904396)	0.159419	0.581923	MUSK
Arachidonate Secretion (GO:0050482)	0.159419	0.581923	DRD2
Arachidonate Transport (GO:1903963)	0.159419	0.581923	DRD2
Cardiac Muscle Hypertrophy (GO:0003300)	0.159419	0.581923	HTR2B
Cellular Response to Erythropoietin (GO:0036018)	0.159419	0.581923	RHEX
Cellular Response to Interleukin-2 (GO:0071352)	0.159419	0.581923	IL2RB
Cellular Response to Interleukin-7 (GO:0098761)	0.159419	0.581923	IL7
Cellular Response to Nitric Oxide (GO:0071732)	0.159419	0.581923	MINDY4
Cellular Response to Reactive Nitrogen Species (GO:1902170)	0.159419	0.581923	MINDY4
Centromeric Sister Chromatid Cohesion (GO:0070601)	0.159419	0.581923	BUB1
Detection of Molecule of Bacterial Origin (GO:0032490)	0.159419	0.581923	SSC5D
Elastic Fiber Assembly (GO:0048251)	0.159419	0.581923	EMILIN1
tRNA Aminoacylation for Mitochondrial Protein Translation (GO:0070127)	0.159419	0.581923	SARS2
Thyroid Hormone Transport (GO:0070327)	0.159419	0.581923	SLC7A8
Glycerol Transmembrane Transport (GO:0015793)	0.159419	0.581923	MINDY4
Immunological Synapse Formation (GO:0001771)	0.159419	0.581923	CD6
Interleukin-2-Mediated Signaling Pathway (GO:0038110)	0.159419	0.581923	IL2RB
Interleukin-7-Mediated Signaling Pathway (GO:0038111)	0.159419	0.581923	IL7
Kidney Mesenchyme Development (GO:0072074)	0.159419	0.581923	SIX1
Maintenance of Lens Transparency (GO:0036438)	0.159419	0.581923	GCNT2
Meiotic DNA Double-Strand Break Formation (GO:0042138)	0.159419	0.581923	IHO1
Melanin Biosynthetic Process (GO:0042438)	0.159419	0.581923	DCT
Negative Regulation of CD8-positive, Alpha-Beta T Cell Activation (GO:2001186)	0.159419	0.581923	HFE
Negative Regulation of Fatty Acid Oxidation (GO:0046322)	0.159419	0.581923	SIRT4
Negative Regulation of Vasoconstriction (GO:0045906)	0.159419	0.581923	SVEP1
Nose Development (GO:0043584)	0.159419	0.581923	STRA6
Osmosensory Signaling Pathway (GO:0007231)	0.159419	0.581923	TRPV4
Peptide Transport (GO:0015833)	0.159419	0.581923	CD209
Porphyrin-Containing Compound Metabolic Process (GO:0006778)	0.159419	0.581923	SLC46A1
Positive Regulation of Epithelial Cell Apoptotic Process (GO:1904037)	0.159419	0.581923	PLA2R1
Positive Regulation of Insulin-Like Growth Factor Receptor Signaling Pathway (GO:0043568)	0.159419	0.581923	IGF1
Positive Regulation of Phospholipid Biosynthetic Process (GO:0071073)	0.159419	0.581923	HTR2B
Positive Regulation of Steroid Biosynthetic Process (GO:0010893)	0.159419	0.581923	CD163L1
Postsynapse Assembly (GO:0099068)	0.159419	0.581923	NRXN2
Protein Localization to Golgi Membrane (GO:1903292)	0.159419	0.581923	ARL5C
Pyrimidine Nucleobase Catabolic Process (GO:0006208)	0.159419	0.581923	DPYS
Pyrimidine-Containing Compound Catabolic Process (GO:0072529)	0.159419	0.581923	DPYS
Regulation of Alpha-Beta T Cell Differentiation (GO:0046637)	0.159419	0.581923	ZNF683
Regulation of Organelle Assembly (GO:1902115)	0.160182	0.581923	DYNLT2B;SPICE1;TBC1D24;TBC1D2B
Transport Across Blood-Brain Barrier (GO:0150104)	0.160182	0.581923	ABCC3;SLC4A8;SLC15A2;SLC7A8
Extracellular Matrix Organization (GO:0030198)	0.160392	0.581923	COL1A1;COL3A1;CREB3L1;P4HA3;LOXL3;ADAMTS12;COLQ
Cartilage Development (GO:0051216)	0.163605	0.581923	TRPV4;HOXD3;HOXA11
Heart Morphogenesis (GO:0003007)	0.163605	0.581923	HTR2B;ALPK2;TBX19
Sodium Ion Transmembrane Transport (GO:0035725)	0.164889	0.581923	HCN3;SLC4A8;SLC9A9;ASIC1
Regulation of Transmembrane Transport (GO:0034762)	0.16679	0.581923	KCNJ5;KCNJ16
Regulation of Vasoconstriction (GO:0019229)	0.16679	0.581923	KCNMB3;SVEP1
Clathrin-Dependent Endocytosis (GO:0072583)	0.16679	0.581923	SIGLEC1;DNM1
Dorsal/Ventral Pattern Formation (GO:0009953)	0.16679	0.581923	GLI2;HOXA11
Glycosphingolipid Biosynthetic Process (GO:0006688)	0.16679	0.581923	ST8SIA1;ST3GAL5
Heterotypic Cell-Cell Adhesion (GO:0034113)	0.16679	0.581923	CD2;CD200R1
Lamellipodium Organization (GO:0097581)	0.16679	0.581923	ARHGEF4;RHOD
Negative Regulation of Antigen Receptor-Mediated Signaling Pathway (GO:0050858)	0.16679	0.581923	CD160;UBASH3A
Sterol Metabolic Process (GO:0016125)	0.169606	0.581923	CYP11A1;CYP46A1;APOB
Mesenchymal Cell Differentiation (GO:0048762)	0.169606	0.581923	HTR2B;LOXL3;IGF1
Positive Regulation of Type II Interferon Production (GO:0032729)	0.169606	0.581923	CD2;TXK;IL12RB2
Regulation of Type II Interferon Production (GO:0032649)	0.169645	0.581923	ZNF683;CD2;TXK;IL12RB2
Axon Guidance (GO:0007411)	0.170337	0.581923	BOC;PRKCQ;EVL;EFNA5;EPHB3;GLI2
Regulation of Phosphatidylinositol 3-Kinase/Protein Kinase B Signal Transduction (GO:0051896)	0.170708	0.581923	IGF2;GCNT2;NLRC3;GATA3;IGF1;CCL19;EFNA5;DRD2
Positive Regulation of ERK1 and ERK2 Cascade (GO:0070374)	0.173908	0.581923	BMPER;HTR2B;GCNT2;IGF1;CCL19;MAP3K12
Antigen Processing and Presentation of Exogenous Peptide Antigen (GO:0002478)	0.175564	0.581923	HLA-DMB;HLA-DOA
Artery Morphogenesis (GO:0048844)	0.175564	0.581923	TFAP2B;STRA6
Leukocyte Cell-Cell Adhesion (GO:0007159)	0.175564	0.581923	CD40LG;CD209
Modulation of Excitatory Postsynaptic Potential (GO:0098815)	0.175564	0.581923	CUX2;GRIN2D
Positive Regulation of Signaling (GO:0023056)	0.175564	0.581923	CLSTN3;GATA3
Cytokine-Mediated Signaling Pathway (GO:0019221)	0.175626	0.581923	CCL14;IL7;IL2RB;CCL19;EDA2R;CCL16;LILRB5;IL12RB2;RHEX
Cellular Response to Calcium Ion (GO:0071277)	0.175669	0.581923	RYR1;TRPM2;RASA4
Negative Regulation of Protein-Containing Complex Assembly (GO:0031333)	0.175669	0.581923	ZNF827;NLRC3;DACT1
Protein Homotetramerization (GO:0051289)	0.175669	0.581923	RYR1;TRPM2;DNM1
Regulation of Defense Response to Bacterium (GO:1900424)	0.18002	0.581923	EMILIN1
C21-steroid Hormone Biosynthetic Process (GO:0006700)	0.18002	0.581923	CYP11A1
CD40 Signaling Pathway (GO:0023035)	0.18002	0.581923	CD40LG
NAD Biosynthetic Process (GO:0009435)	0.18002	0.581923	NMNAT3
UDP-N-acetylglucosamine Biosynthetic Process (GO:0006048)	0.18002	0.581923	UAP1L1
Actin Filament Network Formation (GO:0051639)	0.18002	0.581923	CARMIL2
Regulation of Myeloid Leukocyte Mediated Immunity (GO:0002886)	0.18002	0.581923	DNASE1
Ammonium Transmembrane Transport (GO:0072488)	0.18002	0.581923	MINDY4
Regulation of Nephron Tubule Epithelial Cell Differentiation (GO:0072182)	0.18002	0.581923	GATA3
Anoikis (GO:0043276)	0.18002	0.581923	BMF
Regulation of Nuclear Cell Cycle DNA Replication (GO:0033262)	0.18002	0.581923	NUGGC
Aromatic Amino Acid Transport (GO:0015801)	0.18002	0.581923	SLC7A8
Bone Resorption (GO:0045453)	0.18002	0.581923	IL7
Regulation of Sister Chromatid Cohesion (GO:0007063)	0.18002	0.581923	BUB1
Regulation of Stem Cell Division (GO:2000035)	0.18002	0.581923	SFRP2
Cellular Response to Purine-Containing Compound (GO:0071415)	0.18002	0.581923	RYR1
Response to Auditory Stimulus (GO:0010996)	0.18002	0.581923	TIFAB
Response to Magnesium Ion (GO:0032026)	0.18002	0.581923	D2HGDH
Complement Activation, Lectin Pathway (GO:0001867)	0.18002	0.581923	FCN2
Sensory Organ Morphogenesis (GO:0090596)	0.18002	0.581923	STRA6
Detection of Visible Light (GO:0009584)	0.18002	0.581923	RHOD
Skin Morphogenesis (GO:0043589)	0.18002	0.581923	COL1A1
Embryonic Placenta Development (GO:0001892)	0.18002	0.581923	IGF2
Terpenoid Metabolic Process (GO:0006721)	0.18002	0.581923	CYP2E1
Establishment of Protein Localization to Chromatin (GO:0071169)	0.18002	0.581923	MACROH2A2
Ventricular Cardiac Muscle Cell Membrane Repolarization (GO:0099625)	0.18002	0.581923	KCNJ5
Glutamine Transport (GO:0006868)	0.18002	0.581923	SLC38A6
Interleukin-12-Mediated Signaling Pathway (GO:0035722)	0.18002	0.581923	IL12RB2
Magnesium Ion Homeostasis (GO:0010960)	0.18002	0.581923	TMEM94
Maintenance of Synapse Structure (GO:0099558)	0.18002	0.581923	CBLN3
Mitral Valve Development (GO:0003174)	0.18002	0.581923	SMAD6
Negative Regulation of T Cell Apoptotic Process (GO:0070233)	0.18002	0.581923	PRKCQ
Negative Regulation of T Cell Cytokine Production (GO:0002725)	0.18002	0.581923	HFE
Nicotinamide Nucleotide Biosynthetic Process (GO:0019359)	0.18002	0.581923	NMNAT3
Oxaloacetate Metabolic Process (GO:0006107)	0.18002	0.581923	PCK1
Positive Regulation of Adaptive Immune Response (GO:0002821)	0.18002	0.581923	SKAP1
Positive Regulation of Memory T Cell Differentiation (GO:0043382)	0.18002	0.581923	PCK1
Positive Regulation of Opsonization (GO:1903028)	0.18002	0.581923	FCN2
Positive Regulation of Peptide Secretion (GO:0002793)	0.18002	0.581923	HFE
Postsynaptic Density Organization (GO:0097106)	0.18002	0.581923	NRXN2
Regulation of Wnt Signaling Pathway, Planar Cell Polarity Pathway (GO:2000095)	0.18002	0.581923	DACT1
Anterograde Trans-Synaptic Signaling (GO:0098916)	0.182848	0.581923	CD200R1;SLC12A5;HTR2B;GRIK4;NRXN2;MYCBPAP;SLC18A2
TOR Signaling (GO:0031929)	0.18441	0.581923	GATA3;CARD11
Bile Acid Metabolic Process (GO:0008206)	0.18441	0.581923	AMACR;CYP46A1
Negative Regulation of Interleukin-6 Production (GO:0032715)	0.18441	0.581923	CD200R1;NLRC3
Negative Regulation of Cytokine Production (GO:0001818)	0.189494	0.581923	GPR174;ZNF683;CD200R1;SSC5D;NLRC3;SIGLEC1;CD33
Positive Regulation of Cellular Process (GO:0048522)	0.191971	0.581923	CCL14;PTGFR;TFAP2B;RTKN2;HTR2B;IGF2;FLT3LG;IGF1;RHOD;HOXC10;TSHR;CDC25B;SFRP2;IL7;GCNT2;CCL19;APOB;IKBKE;IL12RB2
Epithelial Tube Morphogenesis (GO:0060562)	0.193317	0.581923	GATA3;GLI2
Heme Metabolic Process (GO:0042168)	0.193317	0.581923	SLC46A1;SLCO1B3
Positive Regulation of Interleukin-12 Production (GO:0032735)	0.193317	0.581923	CD40LG;CCL19
Regulation of Activated T Cell Proliferation (GO:0046006)	0.193317	0.581923	IGF2;IGF1
Phosphorylation (GO:0016310)	0.197532	0.581923	MAP4K1;ZAP70;ACVR1C;LCK;TXK;TSSK1B;TSSK6;PRKCQ;CDC25B;MAP3K12
Regulation of Dendritic Cell Apoptotic Process (GO:2000668)	0.200118	0.581923	CCL19
L-leucine Transport (GO:0015820)	0.200118	0.581923	SLC7A8
T-helper 17 Cell Lineage Commitment (GO:0072540)	0.200118	0.581923	LY9
Regulation of Mast Cell Activation (GO:0033003)	0.200118	0.581923	MILR1
Regulation of Memory T Cell Differentiation (GO:0043380)	0.200118	0.581923	PCK1
Adrenal Gland Development (GO:0030325)	0.200118	0.581923	STRA6
Alpha-Linolenic Acid Metabolic Process (GO:0036109)	0.200118	0.581923	MUSK
Amyloid-Beta Formation (GO:0034205)	0.200118	0.581923	PSEN2
Antibacterial Innate Immune Response (GO:0140367)	0.200118	0.581923	SLC15A2
Regulation of Phospholipid Metabolic Process (GO:1903725)	0.200118	0.581923	GNB3
Axon Regeneration (GO:0031103)	0.200118	0.581923	RTN4RL1
Regulation of Receptor Binding (GO:1900120)	0.200118	0.581923	HFE
Cardiolipin Metabolic Process (GO:0032048)	0.200118	0.581923	TAMM41
Cellular Response to Interleukin-15 (GO:0071350)	0.200118	0.581923	IL2RB
Regulation of Wound Healing, Spreading of Epidermal Cells (GO:1903689)	0.200118	0.581923	FIGNL2
Chloride Ion Homeostasis (GO:0055064)	0.200118	0.581923	SLC12A5
Response to Histamine (GO:0034776)	0.200118	0.581923	DRD2
Response to Interleukin-4 (GO:0070670)	0.200118	0.581923	GATA3
Response to Prostaglandin (GO:0034694)	0.200118	0.581923	CCL19
Collagen Biosynthetic Process (GO:0032964)	0.200118	0.581923	COL1A1
Sequestering of Extracellular Ligand From Receptor (GO:0035581)	0.200118	0.581923	NRROS
Serine Family Amino Acid Catabolic Process (GO:0009071)	0.200118	0.581923	AMT
Sex-Chromosome Dosage Compensation (GO:0007549)	0.200118	0.581923	MACROH2A2
Smooth Muscle Tissue Development (GO:0048745)	0.200118	0.581923	STRA6
Endodermal Cell Fate Commitment (GO:0001711)	0.200118	0.581923	EOMES
Synaptic Vesicle Budding From Presynaptic Endocytic Zone Membrane (GO:0016185)	0.200118	0.581923	DNM1
Translational Termination (GO:0006415)	0.200118	0.581923	HEMK1
Urogenital System Development (GO:0001655)	0.200118	0.581923	EPHB3
Vasoconstriction (GO:0042310)	0.200118	0.581923	HTR2B
Genomic Imprinting (GO:0071514)	0.200118	0.581923	IGF2
Hormone Transport (GO:0009914)	0.200118	0.581923	SLC7A8
Interleukin-15-Mediated Signaling Pathway (GO:0035723)	0.200118	0.581923	IL2RB
Lung Epithelium Development (GO:0060428)	0.200118	0.581923	STRA6
Monoatomic Anion Homeostasis (GO:0055081)	0.200118	0.581923	SLC12A5
Negative Regulation of Lymphocyte Apoptotic Process (GO:0070229)	0.200118	0.581923	PRKCQ
Negative Regulation of Receptor Binding (GO:1900121)	0.200118	0.581923	HFE
Negative Regulation of Transcription by RNA Polymerase I (GO:0016479)	0.200118	0.581923	MACROH2A2
Neuron Projection Regeneration (GO:0031102)	0.200118	0.581923	RTN4RL1
Peptidyl-Lysine Acetylation (GO:0018394)	0.200118	0.581923	KAT2A
Phototransduction, Visible Light (GO:0007603)	0.200118	0.581923	RHOD
Positive Regulation of Neurotransmitter Secretion (GO:0001956)	0.200118	0.581923	SLC4A8
Progesterone Metabolic Process (GO:0042448)	0.200118	0.581923	CYP46A1
Protein poly-ADP-ribosylation (GO:0070212)	0.200118	0.581923	PARP15
Regulation of CD8-positive, Alpha-Beta T Cell Activation (GO:2001185)	0.200118	0.581923	HFE
Regulation of Cell-Cell Adhesion Mediated by Integrin (GO:0033632)	0.200118	0.581923	SKAP1
Positive Regulation of Multicellular Organismal Process (GO:0051240)	0.201354	0.581923	TXK;HTR2B;SIX1;MACROH2A2;TSHR;COL1A1;KAT2A;GCNT2;NOX5;PLA2R1;PPARGC1B;STRA6;BCL9L
Nervous System Development (GO:0007399)	0.201873	0.581923	TFAP2B;POU6F2;NRXN2;ZIC4;CYP46A1;EFNA5;VAX2;ACVR1C;BOC;ADORA1;EVL;DRD2;RBM45;CDON;DACT1
Regulation of Developmental Growth (GO:0048638)	0.202278	0.581923	MUSK;SIX1
JNK Cascade (GO:0007254)	0.202278	0.581923	MAP4K1;MAP3K12
Calcium Ion Import (GO:0070509)	0.202278	0.581923	TRPM2;TRPV4
Cellular Response to Osmotic Stress (GO:0071470)	0.202278	0.581923	MINDY4;TRPV4
Membrane Protein Proteolysis (GO:0033619)	0.202278	0.581923	PSEN2;PRKCQ
Positive Regulation of Carbohydrate Metabolic Process (GO:0045913)	0.202278	0.581923	SLC45A3;IGF1
Regulation of DNA Damage Response, Signal Transduction by P53 Class Mediator (GO:0043516)	0.202278	0.581923	PYHIN1;PLA2R1
Regulation of JUN Kinase Activity (GO:0043506)	0.202278	0.581923	CCL19;MAP3K12
Regulation of Ras Protein Signal Transduction (GO:0046578)	0.202278	0.581923	RASGRF1;IGF1
Positive Regulation of Immune Response (GO:0050778)	0.20419	0.581923	HLA-DMB;HLA-DOA;PCK1;SKAP1
Positive Regulation of Neurogenesis (GO:0050769)	0.206818	0.581923	CUX2;DCT;DRD2
+ Reg of Phosphatidylinositol 3-Kinase/Prot Kinase B Signal Transduction (GO:0051897)	0.207368	0.581923	IGF2;GCNT2;GATA3;IGF1;CCL19;EFNA5
Sodium Ion Transport (GO:0006814)	0.209287	0.581923	HCN3;SLC4A8;SLC5A4;ASIC1
Regulation of Interleukin-17 Production (GO:0032660)	0.211286	0.581923	PRKCQ;LY9
Regulation of Neuronal Synaptic Plasticity (GO:0048168)	0.211286	0.581923	DRD2;GRIN2D
Cellular Response to cAMP (GO:0071320)	0.211286	0.581923	HCN3;MINDY4
Cellular Response to Hydrogen Peroxide (GO:0070301)	0.211286	0.581923	TRPM2;MINDY4
Regulation of Vasculature Development (GO:1901342)	0.211286	0.581923	BMPER;VASH2
Skeletal Muscle Organ Development (GO:0060538)	0.211286	0.581923	SIX1;STRA6
Macrophage Activation (GO:0042116)	0.211286	0.581923	FCER2;TMEM106A
Positive Regulation of Mitotic Nuclear Division (GO:0045840)	0.211286	0.581923	IGF2;IGF1
Regulation of Extrinsic Apoptotic Signaling Pathway (GO:2001236)	0.213193	0.581923	CD40LG;IGF1;NOL3
Cellular Response to Virus (GO:0098586)	0.213193	0.581923	POU2AF1;CCL19;GLI2
Chloride Transmembrane Transport (GO:1902476)	0.213193	0.581923	SLC4A8;SLC12A5;ANO9
Positive Regulation of Cell Junction Assembly (GO:1901890)	0.213193	0.581923	CUX2;CLSTN3;EPHB3
Positive Regulation of Hydrolase Activity (GO:0051345)	0.219586	0.581923	RASGRF1;ASAP3;CCL19;MAPK12
Positive Regulation of MAP Kinase Activity (GO:0043406)	0.21961	0.581923	CCL19;PIK3R6;MAP3K12
Regulation of Extracellular Matrix Assembly (GO:1901201)	0.219724	0.581923	EMILIN1
T-helper 17 Cell Differentiation (GO:0072539)	0.219724	0.581923	LY9
UDP-N-acetylglucosamine Metabolic Process (GO:0006047)	0.219724	0.581923	UAP1L1
Regulation of Mesenchymal Stem Cell Differentiation (GO:2000739)	0.219724	0.581923	WNT3
Regulation of Opsonization (GO:1903027)	0.219724	0.581923	FCN2
Branched-Chain Amino Acid Transport (GO:0015803)	0.219724	0.581923	SLC7A8
Cell Surface Pattern Recognition Receptor Signaling Pathway (GO:0002752)	0.219724	0.581923	FCN2
Cellular Response to Interleukin-12 (GO:0071349)	0.219724	0.581923	IL12RB2
Cellular Response to Prostaglandin Stimulus (GO:0071379)	0.219724	0.581923	PTGFR
Response to Laminar Fluid Shear Stress (GO:0034616)	0.219724	0.581923	SMAD6
Dopamine Transport (GO:0015872)	0.219724	0.581923	SLC18A2
Somatic Recombination of Immunoglobulin Genes Involved in Immune Response (GO:0002204)	0.219724	0.581923	CD40LG
Embryonic Appendage Morphogenesis (GO:0035113)	0.219724	0.581923	HOXA11
Surfactant Homeostasis (GO:0043129)	0.219724	0.581923	TMEM63A
Telomere Maintenance via Recombination (GO:0000722)	0.219724	0.581923	RAD51D
Transposable Element Silencing by piRNA-mediated DNA Methylation (GO:0141196)	0.219724	0.581923	MOV10L1
Forelimb Morphogenesis (GO:0035136)	0.219724	0.581923	TFAP2B
Gene Silencing by piRNA-directed DNA Methylation (GO:0141176)	0.219724	0.581923	MOV10L1
Very-Low-Density Lipoprotein Particle Assembly (GO:0034379)	0.219724	0.581923	APOB
Heme Catabolic Process (GO:0042167)	0.219724	0.581923	SLCO1B3
Induction of Positive Chemotaxis (GO:0050930)	0.219724	0.581923	VEGFD
Lens Fiber Cell Differentiation (GO:0070306)	0.219724	0.581923	HSF4
Mast Cell Activation Involved in Immune Response (GO:0002279)	0.219724	0.581923	MILR1
Mast Cell Degranulation (GO:0043303)	0.219724	0.581923	MILR1
Mesenchymal to Epithelial Transition (GO:0060231)	0.219724	0.581923	GATA3
Mesonephros Development (GO:0001823)	0.219724	0.581923	GATA3
Metanephric Mesenchyme Development (GO:0072075)	0.219724	0.581923	SIX1
Microtubule Anchoring at Centrosome (GO:0034454)	0.219724	0.581923	NINL
Mitotic DNA Replication Checkpoint Signaling (GO:0033314)	0.219724	0.581923	TICRR
Mitral Valve Morphogenesis (GO:0003183)	0.219724	0.581923	SMAD6
Monoamine Transport (GO:0015844)	0.219724	0.581923	SLC18A2
Muscle Cell Migration (GO:0014812)	0.219724	0.581923	SIX1
Negative Regulation of T-helper 17 Cell Differentiation (GO:2000320)	0.219724	0.581923	LOXL3
Negative Regulation of Centrosome Duplication (GO:0010826)	0.219724	0.581923	KAT2A
Negative Regulation of Interferon-Beta Production (GO:0032688)	0.219724	0.581923	NLRC3
Negative Regulation of Smooth Muscle Cell Apoptotic Process (GO:0034392)	0.219724	0.581923	IGF1
Negative Regulation of Vascular Endothelial Growth Factor Receptor Signaling Pathway (GO:0030948)	0.219724	0.581923	EMILIN1
Negative Regulation of Vascular Endothelial Growth Factor Signaling Pathway (GO:1900747)	0.219724	0.581923	EMILIN1
Neuron Projection Fasciculation (GO:0106030)	0.219724	0.581923	EPHB3
Peroxisome Fission (GO:0016559)	0.219724	0.581923	PEX11A
Pigment Catabolic Process (GO:0046149)	0.219724	0.581923	SLCO1B3
Positive Regulation of Actin Filament Depolymerization (GO:0030836)	0.219724	0.581923	CARMIL2
Positive Regulation of Branching Involved in Ureteric Bud Morphogenesis (GO:0090190)	0.219724	0.581923	SIX1
Positive Regulation of Cell Morphogenesis (GO:0010770)	0.219724	0.581923	CUX2
Positive Regulation of Chondrocyte Differentiation (GO:0032332)	0.219724	0.581923	HOXA11
Positive Regulation of Defense Response to Bacterium (GO:1900426)	0.219724	0.581923	EMILIN1
Positive Regulation of Dendritic Spine Morphogenesis (GO:0061003)	0.219724	0.581923	CUX2
Positive Regulation of Hemostasis (GO:1900048)	0.219724	0.581923	EMILIN1
Positive Regulation of Integrin Activation (GO:0033625)	0.219724	0.581923	SKAP1
Positive Regulation of Lipid Localization (GO:1905954)	0.219724	0.581923	IKBKE
Receptor-Mediated Endocytosis of Virus by Host Cell (GO:0019065)	0.219724	0.581923	SIGLEC1
Regulation of Cytosolic Calcium Ion Concentration (GO:0051480)	0.220331	0.581923	RYR1;CD200R1
Regulation of Natural Killer Cell Mediated Cytotoxicity (GO:0042269)	0.220331	0.581923	CD160;PIK3R6
Canonical NF-kappaB Signal Transduction (GO:0007249)	0.220331	0.581923	NLRC3;CARD11
Regulatory ncRNA Processing (GO:0070918)	0.220331	0.581923	MOV10L1;TDRD6
Glutamate Receptor Signaling Pathway (GO:0007215)	0.220331	0.581923	GRIK4;GRIN2D
Lytic Vacuole Organization (GO:0080171)	0.220331	0.581923	ZKSCAN3;MYO7A
Negative Regulation of Epithelial to Mesenchymal Transition (GO:0010719)	0.220331	0.581923	SFRP2;GATA3
Neutral Amino Acid Transport (GO:0015804)	0.220331	0.581923	SLC7A8;SLC38A6
Regulation of Blood Circulation (GO:1903522)	0.220331	0.581923	TNNT2;KCNMB3
Circulatory System Development (GO:0072359)	0.223265	0.588092	KAT2A;COL3A1;ADAP2;STRA6;GLI2
Epithelial Cell Differentiation (GO:0030855)	0.223265	0.588092	HSF4;SIX1;GATA3;PCK1;GLI2
Regulation of Cell Differentiation (GO:0045595)	0.224114	0.589537	TFAP2B;MUSK;PTPRQ;IGF2;GNB3;SIX1;GATA3
Regulation of Protein Secretion (GO:0050708)	0.224786	0.590365	TFAP2B;IGF1;DRD2;CD33
Response to Molecule of Bacterial Origin (GO:0002237)	0.226066	0.590365	C4B;CD6;SMAD6
Superoxide Metabolic Process (GO:0006801)	0.229408	0.590365	NRROS;NOX5
Positive Regulation of Myeloid Cell Differentiation (GO:0045639)	0.229408	0.590365	HOXA5;RHEX
Regulation of G2/M Transition of Mitotic Cell Cycle (GO:0010389)	0.229408	0.590365	RAD51B;CDC25B
Potassium Ion Transmembrane Transport (GO:0071805)	0.232223	0.590365	HCN3;KCNJ5;SLC12A5;SLC9A9;KCNJ16
Cholesterol Metabolic Process (GO:0008203)	0.232557	0.590365	CYP11A1;CYP46A1;APOB
Positive Regulation of Canonical NF-kappaB Signal Transduction (GO:0043123)	0.23491	0.590365	CD40LG;HTR2B;CCL19;IKBKE;EDA2R;TMEM106A;CARD11
Regulation of Erythrocyte Differentiation (GO:0045646)	0.238508	0.590365	HOXA5;RHEX
Regulation of Microtubule Cytoskeleton Organization (GO:0070507)	0.238508	0.590365	STMN2;EFNA5
Regulation of Sprouting Angiogenesis (GO:1903670)	0.238508	0.590365	BMPER;CREB3L1
Ventricular Septum Development (GO:0003281)	0.238508	0.590365	GATA3;STRA6
Membrane Assembly (GO:0071709)	0.238508	0.590365	NRXN2;DMKN
Positive Regulation of Protein Binding (GO:0032092)	0.238508	0.590365	HFE;DACT1
Regulation of Cilium Movement (GO:0003352)	0.23885	0.590365	ODAD2
Regulation of Dopamine Secretion (GO:0014059)	0.23885	0.590365	DRD2
Amino Sugar Biosynthetic Process (GO:0046349)	0.23885	0.590365	UAP1L1
Carbon Dioxide Transport (GO:0015670)	0.23885	0.590365	MINDY4
Cardiac Muscle Cell Membrane Repolarization (GO:0099622)	0.23885	0.590365	KCNJ5
Catecholamine Biosynthetic Process (GO:0042423)	0.23885	0.590365	GATA3
Cellular Hyperosmotic Response (GO:0071474)	0.23885	0.590365	MINDY4
Central Nervous System Projection Neuron Axonogenesis (GO:0021952)	0.23885	0.590365	GLI2
Response to Nitric Oxide (GO:0071731)	0.23885	0.590365	MINDY4
Skeletal Muscle Tissue Regeneration (GO:0043403)	0.23885	0.590365	TMEM182
Endoplasmic Reticulum Membrane Organization (GO:0090158)	0.23885	0.590365	BCL11B
Folic Acid Metabolic Process (GO:0046655)	0.23885	0.590365	SLC46A1
Hematopoietic Stem Cell Proliferation (GO:0071425)	0.23885	0.590365	SFRP2
Insulin-Like Growth Factor Receptor Signaling Pathway (GO:0048009)	0.23885	0.590365	IGF1
Lipid Import Into Cell (GO:0140354)	0.23885	0.590365	STRA6
Mast Cell Mediated Immunity (GO:0002448)	0.23885	0.590365	MILR1
Negative Regulation of Adenylate Cyclase Activity (GO:0007194)	0.23885	0.590365	DRD2
Negative Regulation of Alpha-Beta T Cell Activation (GO:0046636)	0.23885	0.590365	HFE
Negative Regulation of Extracellular Matrix Organization (GO:1903054)	0.23885	0.590365	EMILIN1
Negative Regulation of Leukocyte Apoptotic Process (GO:2000107)	0.23885	0.590365	CCL19
Negative Regulation of Lymphocyte Migration (GO:2000402)	0.23885	0.590365	CD200R1
Negative Regulation of Reactive Oxygen Species Biosynthetic Process (GO:1903427)	0.23885	0.590365	SLC18A2
Negative Regulation of Sprouting Angiogenesis (GO:1903671)	0.23885	0.590365	CREB3L1
Neurotransmitter Uptake (GO:0001504)	0.23885	0.590365	SLC18A2
Neutrophil Activation Involved in Immune Response (GO:0002283)	0.23885	0.590365	DNASE1
Nodal Signaling Pathway (GO:0038092)	0.23885	0.590365	ACVR1C
Positive Regulation of Behavior (GO:0048520)	0.23885	0.590365	STRA6
Positive Regulation of Extracellular Matrix Assembly (GO:1901203)	0.23885	0.590365	EMILIN1
Positive Regulation of Gene Expression via Chromosomal CpG Island Demethylation (GO:0044029)	0.23885	0.590365	APOBEC3F
Positive Regulation of Integrin-Mediated Signaling Pathway (GO:2001046)	0.23885	0.590365	LOXL3
Positive Regulation of Peptidase Activity (GO:0010952)	0.23885	0.590365	MAPK12
Positive Regulation of Platelet Aggregation (GO:1901731)	0.23885	0.590365	EMILIN1
Pyrimidine Nucleobase Metabolic Process (GO:0006206)	0.23885	0.590365	DPYS
Regulation of Cell Activation (GO:0050865)	0.23885	0.590365	EMILIN1
Spermatid Development (GO:0007286)	0.245638	0.592099	TSSK1B;TSSK6;RIMBP3
Fatty Acid Biosynthetic Process (GO:0006633)	0.245638	0.592099	MUSK;CYP2E1;LTC4S
Positive Regulation of Endothelial Cell Proliferation (GO:0001938)	0.245638	0.592099	HTR2B;VASH2;IGF2
Nitrogen Compound Transport (GO:0071705)	0.24695	0.592099	SLC15A2;MINDY4;SLC7A8;SLC38A6;LRP1B;SLC18A2
Regulation of Metal Ion Transport (GO:0010959)	0.247626	0.592099	HFE;DRD2
Glycosphingolipid Metabolic Process (GO:0006687)	0.247626	0.592099	ST8SIA1;ST3GAL5
Negative Regulation of Cell-Substrate Adhesion (GO:0010812)	0.247626	0.592099	GCNT2;EFNA5
Phosphatidylinositol 3-Kinase/Protein Kinase B Signal Transduction (GO:0043491)	0.247626	0.592099	CD160;GATA3
Regulation of RNA Biosynthetic Process (GO:2001141)	0.252371	0.592099	ZNF221;ZNF284;MUSK;ONECUT1;POU6F2;IGF2;SIX1;GLI2;ZNF90;KAT2A;ZNF519;PRKCQ;ZNF257;PPARGC1B
Negative Regulation of Cell Motility (GO:2000146)	0.255043	0.592099	SFRP2;FIGNL2;EMILIN1;GATA3;DRD2
Positive Regulation of NF-kappaB Transcription Factor Activity (GO:0051092)	0.256598	0.592099	CD40LG;RTKN2;PRKCQ;CARD11
Establishment of Protein Localization to Extracellular Region (GO:0035592)	0.256756	0.592099	CLSTN3;TVP23A
Female Gamete Generation (GO:0007292)	0.256756	0.592099	M1AP;IHO1
Negative Regulation of Protein Secretion (GO:0050709)	0.256756	0.592099	SIRT4;DRD2
Regulation of DNA Binding (GO:0051101)	0.256756	0.592099	PYHIN1;IGF1
Regulation of Interleukin-5 Production (GO:0032674)	0.257508	0.592099	GATA3
Regulation of Lamellipodium Organization (GO:1902743)	0.257508	0.592099	CARMIL2
T-helper Cell Lineage Commitment (GO:0002295)	0.257508	0.592099	LY9
Adult Locomotory Behavior (GO:0008344)	0.257508	0.592099	DRD2
Regulation of Myoblast Fusion (GO:1901739)	0.257508	0.592099	TMEM182
Atrial Cardiac Muscle Cell Action Potential (GO:0086014)	0.257508	0.592099	KCNJ5
Axonal Fasciculation (GO:0007413)	0.257508	0.592099	EPHB3
Branching Involved in Blood Vessel Morphogenesis (GO:0001569)	0.257508	0.592099	SFRP2
Camera-Type Eye Morphogenesis (GO:0048593)	0.257508	0.592099	SOX12
Catecholamine Metabolic Process (GO:0006584)	0.257508	0.592099	DRD2
Regulation of Type II Interferon-Mediated Signaling Pathway (GO:0060334)	0.257508	0.592099	TXK
Detection of Bacterium (GO:0016045)	0.257508	0.592099	SSC5D
Detection of Calcium Ion (GO:0005513)	0.257508	0.592099	KCNMB3
Sperm DNA Condensation (GO:0035092)	0.257508	0.592099	TSSK6
Fatty Acid Beta-Oxidation Using acyl-CoA Oxidase (GO:0033540)	0.257508	0.592099	AMACR
Tyrosine Metabolic Process (GO:0006570)	0.257508	0.592099	DCT
Visual Learning (GO:0008542)	0.257508	0.592099	DRD2
Glutamine Metabolic Process (GO:0006541)	0.257508	0.592099	SIRT4
Glycine Transport (GO:0015816)	0.257508	0.592099	SLC7A8
Hyperosmotic Response (GO:0006972)	0.257508	0.592099	MINDY4
Intestinal Absorption (GO:0050892)	0.257508	0.592099	SLC46A1
Intracellular Copper Ion Homeostasis (GO:0006878)	0.257508	0.592099	PRND
Isotype Switching (GO:0045190)	0.257508	0.592099	CD40LG
Low-Density Lipoprotein Particle Remodeling (GO:0034374)	0.257508	0.592099	APOB
Microtubule Anchoring at Microtubule Organizing Center (GO:0072393)	0.257508	0.592099	NINL
Midbrain Dopaminergic Neuron Differentiation (GO:1904948)	0.257508	0.592099	WNT3
Muscle Tissue Development (GO:0060537)	0.257508	0.592099	STRA6
Negative Regulation of Cellular Response to Vascular Endothelial Growth Factor Stimulus (GO:1902548)	0.257508	0.592099	EMILIN1
Negative Regulation of Locomotion (GO:0040013)	0.257508	0.592099	GATA3
Negative Regulation of Microtubule Polymerization (GO:0031115)	0.257508	0.592099	STMN2
Negative Regulation of Substrate Adhesion-Dependent Cell Spreading (GO:1900025)	0.257508	0.592099	EFNA5
Peptidyl-Tyrosine Autophosphorylation (GO:0038083)	0.257508	0.592099	LCK
Porphyrin-Containing Compound Catabolic Process (GO:0006787)	0.257508	0.592099	SLCO1B3
Positive Regulation of CD4-positive, Alpha-Beta T Cell Activation (GO:2000516)	0.257508	0.592099	PRKCQ
Positive Regulation of T-helper Cell Differentiation (GO:0045624)	0.257508	0.592099	CCL19
Positive Regulation of Insulin Receptor Signaling Pathway (GO:0046628)	0.257508	0.592099	IGF2
Positive Regulation of Leukocyte Degranulation (GO:0043302)	0.257508	0.592099	CD160
Positive Regulation of Vascular Endothelial Cell Proliferation (GO:1905564)	0.257508	0.592099	IGF2
Positive Regulation of Vascular Permeability (GO:0043117)	0.257508	0.592099	TRPV4
Regulation of DNA-templated DNA Replication Initiation (GO:0030174)	0.257508	0.592099	TICRR
Regulation of T Cell Apoptotic Process (GO:0070232)	0.257508	0.592099	PRKCQ
Monoatomic Anion Transmembrane Transport (GO:0098656)	0.258831	0.592099	SLC4A8;SLC12A5;ANO9
Monocarboxylic Acid Transport (GO:0015718)	0.258831	0.592099	ABCC3;RBP5;SLCO1B3
Heterochromatin Formation (GO:0031507)	0.265462	0.592099	L3MBTL1;HDAC8;MACROH2A2
Negative Regulation of Cellular Response to Growth Factor Stimulus (GO:0090288)	0.265462	0.592099	CREB3L1;EMILIN1;SMAD6
Negative Regulation of Epithelial Cell Proliferation (GO:0050680)	0.265462	0.592099	SFRP2;NLRC3;GATA3
Regulation of Heart Rate by Cardiac Conduction (GO:0086091)	0.26589	0.592099	HCN3;KCNJ5
Negative Regulation of Type I Interferon Production (GO:0032480)	0.26589	0.592099	NLRC3;SIGLEC1
Positive Regulation of Actin Filament Polymerization (GO:0030838)	0.26589	0.592099	CARMIL2;EVL
Positive Regulation of Immune System Process (GO:0002684)	0.26589	0.592099	HLA-DMB;HLA-DOA
Positive Regulation of Cell Motility (GO:2000147)	0.267569	0.592099	COL1A1;CCL14;CARMIL2;GCNT2;IGF1;CCL19;RHOD;CCL16
Negative Regulation of Apoptotic Signaling Pathway (GO:2001234)	0.272114	0.592099	RTKN2;IGF1;NOL3
Cellular Response to Insulin Stimulus (GO:0032869)	0.272832	0.592099	INSRR;IGF2;IGF1;PCK1
Protein Homooligomerization (GO:0051260)	0.273676	0.592099	RYR1;TRPM2;BCL11B;CARD11;DNM1
Notch Signaling Pathway (GO:0007219)	0.275024	0.592099	PSEN2;HOXD3
Blood Vessel Diameter Maintenance (GO:0097746)	0.275024	0.592099	HTR2B;KCNMB3
Regulation of Receptor-Mediated Endocytosis (GO:0048259)	0.275024	0.592099	HFE;CCL19
Cellular Response to Retinoic Acid (GO:0071300)	0.275024	0.592099	MINDY4;WNT3
Response to cAMP (GO:0051591)	0.275024	0.592099	HCN3;MINDY4
Response to Hydrogen Peroxide (GO:0042542)	0.275024	0.592099	TRPM2;MINDY4
Skeletal Muscle Tissue Development (GO:0007519)	0.275024	0.592099	RYR1;SIX1
Heterophilic Cell-Cell Adhesion via Plasma Membrane Cell Adhesion Molecules (GO:0007157)	0.275024	0.592099	CD6;CD209
Regulation of Cellular Component Size (GO:0032535)	0.275024	0.592099	PEX11A;DNM1
Regulation of Chromosome Organization (GO:0033044)	0.275024	0.592099	HDAC8;BUB1
Positive Regulation of MAPK Cascade (GO:0043410)	0.275689	0.592099	MAP4K1;BMPER;IGF2;GCNT2;HTR2B;IGF1;CCL19;PIK3R6;EDA2R;TMEM106A;MAP3K12
Regulation of Homotypic Cell-Cell Adhesion (GO:0034110)	0.27571	0.592099	PRKCQ
Regulation of Long-Term Neuronal Synaptic Plasticity (GO:0048169)	0.27571	0.592099	DRD2
Activation of Protein Kinase B Activity (GO:0032148)	0.27571	0.592099	IGF1
Ag Processing and Presentation of Endogenous Pep Ag via MHC Cls I via ER Pway (GO:0002484)	0.27571	0.592099	HFE
Ag Processing and Presentation of Endogenous Pep Ag via MHC Cls I via ER Pway, TAP-ind (GO:0002486)	0.27571	0.592099	HFE
Antigen Processing and Presentation of Endogenous Peptide Antigen via MHC Class Ib (GO:0002476)	0.27571	0.592099	HFE
Antigen Processing and Presentation of Peptide Antigen via MHC Class Ib (GO:0002428)	0.27571	0.592099	HFE
Cardiac Cell Development (GO:0055006)	0.27571	0.592099	ASB2
Cardiac Left Ventricle Morphogenesis (GO:0003214)	0.27571	0.592099	SFRP2
Cardiac Right Ventricle Morphogenesis (GO:0003215)	0.27571	0.592099	GATA3
Cardiocyte Differentiation (GO:0035051)	0.27571	0.592099	ASB2
Regulation of Transcription of Nucleolar Large rRNA by RNA Polymerase I (GO:1901836)	0.27571	0.592099	MACROH2A2
Cellular Response to Growth Hormone Stimulus (GO:0071378)	0.27571	0.592099	IGF1
Cellular Response to Interleukin-4 (GO:0071353)	0.27571	0.592099	GATA3
Response to Iron Ion (GO:0010039)	0.27571	0.592099	HFE
Response to Nerve Growth Factor (GO:1990089)	0.27571	0.592099	STMN2
Cochlea Morphogenesis (GO:0090103)	0.27571	0.592099	TIFAB
Cranial Nerve Development (GO:0021545)	0.27571	0.592099	TIFAB
Embryonic Hemopoiesis (GO:0035162)	0.27571	0.592099	FLT3LG
Epigenetic Programming of Gene Expression (GO:0043045)	0.27571	0.592099	IGF2
Intraciliary Retrograde Transport (GO:0035721)	0.27571	0.592099	DYNLT2B
Mature B Cell Differentiation Involved in Immune Response (GO:0002313)	0.27571	0.592099	POU2AF1
Mitotic DNA Integrity Checkpoint Signaling (GO:0044774)	0.27571	0.592099	TICRR
Muscle Filament Sliding (GO:0030049)	0.27571	0.592099	TNNT2
Negative Regulation of Cell Activation (GO:0050866)	0.27571	0.592099	EMILIN1
Negative Regulation of Secretion (GO:0051048)	0.27571	0.592099	TIFAB
Neuronal Action Potential (GO:0019228)	0.27571	0.592099	KCNMB3
Nucleotide Metabolic Process (GO:0009117)	0.27571	0.592099	NMNAT3
Positive Regulation of T-helper 17 Type Immune Response (GO:2000318)	0.27571	0.592099	PRKCQ
Positive Regulation of Brown Fat Cell Differentiation (GO:0090336)	0.27571	0.592099	SIX1
Positive Regulation of Cellular Response to Insulin Stimulus (GO:1900078)	0.27571	0.592099	IGF2
Positive Regulation of Coagulation (GO:0050820)	0.27571	0.592099	EMILIN1
Positive Regulation of Fatty Acid Biosynthetic Process (GO:0045723)	0.27571	0.592099	SLC45A3
Protein Alpha-1,2-Demannosylation (GO:0036508)	0.27571	0.592099	MAN1C1
Protein Deacetylation (GO:0006476)	0.27571	0.592099	SIRT4
Regulation of T-helper 17 Cell Lineage Commitment (GO:2000328)	0.27571	0.592099	LOXL3
Regulation of T-helper 17 Type Immune Response (GO:2000316)	0.27571	0.592099	PRKCQ
Regulation of Actomyosin Structure Organization (GO:0110020)	0.27571	0.592099	ASAP3
Regulation of Branching Involved in Ureteric Bud Morphogenesis (GO:0090189)	0.27571	0.592099	SIX1
Reg of Calcium Ion Transmembrane Transport via High Voltage-Gated Calcium Channel (GO:1902514)	0.27571	0.592099	NOS1AP
Synapse Organization (GO:0050808)	0.278379	0.597177	MUSK;NRXN2;DRD2;PPFIA4;CBLN3
Cellular Response to Cytokine Stimulus (GO:0071345)	0.279023	0.597905	IL7;PYHIN1;IL2RB;GATA3;ADAMTS12;EDA2R;LILRB5;IL12RB2;RHEX
Negative Regulation of Gene Expression, Epigenetic (GO:0045814)	0.28375	0.600065	L3MBTL1;APOBEC3F;MACROH2A2;HDAC8
DNA Recombination (GO:0006310)	0.284152	0.600065	RAD51B;RAD51D
Regulation of Peptidyl-Tyrosine Phosphorylation (GO:0050730)	0.284152	0.600065	SFRP2;EFNA5
Ephrin Receptor Signaling Pathway (GO:0048013)	0.284152	0.600065	EFNA5;EPHB3
Positive Regulation of Receptor-Mediated Endocytosis (GO:0048260)	0.284152	0.600065	HFE;CCL19
Neuron Differentiation (GO:0030182)	0.284255	0.600065	IRX6;MYO7A;SOX12;VAX2;WNT3;GLI2
Transforming Growth Factor Beta Receptor Signaling Pathway (GO:0007179)	0.285468	0.600065	COL3A1;NRROS;GCNT2
Regulation of Cell Migration (GO:0030334)	0.287608	0.600065	CCL14;CARMIL2;ACE;FIGNL2;IGF1;RHOD;COL1A1;SFRP2;BMPER;GCNT2;EMILIN1;CCL19;DRD2;CCL16
Positive Regulation of RNA Biosynthetic Process (GO:1902680)	0.28784	0.600065	EOMES;TFAP2B;CIITA;IRX6;PYHIN1;SIX1;GATA3;IGF1;GLI2;GDF7;HOXA11;COL1A1;KAT2A;ZKSCAN3;SKAP1;MAP3K12
Regulation of Non-Canonical NF-kappaB Signal Transduction (GO:1901222)	0.292166	0.600065	RTKN2;NLRC3;CCL19
Regulation of BMP Signaling Pathway (GO:0030510)	0.292166	0.600065	TFAP2B;KCP;SMAD6
Positive Regulation of Signal Transduction (GO:0009967)	0.292226	0.600065	CUX2;IL7;IGF2;LOXL3;GATA3;IGF1;GRIN2D;DACT1
Positive Regulation of Metabolic Process (GO:0009893)	0.292582	0.600065	LIPT2;NOX5;PPARGC1B;TMEM106A;TSHR
Water-Soluble Vitamin Metabolic Process (GO:0006767)	0.293268	0.600065	SLC46A1;CLSTN3
Lysosome Organization (GO:0007040)	0.293268	0.600065	ZKSCAN3;MYO7A
Regulation of Extracellular Matrix Disassembly (GO:0010715)	0.293467	0.600065	CARMIL2
G Protein-Coupled Serotonin Receptor Signaling Pathway (GO:0098664)	0.293467	0.600065	HTR2B
Regulation of Feeding Behavior (GO:0060259)	0.293467	0.600065	GNB3
Regulation of Immune Effector Process (GO:0002697)	0.293467	0.600065	ZNF683
Regulation of Integrin Activation (GO:0033623)	0.293467	0.600065	SKAP1
Regulation of Leukocyte Activation (GO:0002694)	0.293467	0.600065	LCK
Regulation of Microtubule-Based Movement (GO:0060632)	0.293467	0.600065	DYNLT2B
Regulation of Trophoblast Cell Migration (GO:1901163)	0.293467	0.600065	ACVR1C
Response to Prostaglandin E (GO:0034695)	0.293467	0.600065	CCL19
Secretion (GO:0046903)	0.293467	0.600065	TMEM63A
Sodium-Independent Organic Anion Transport (GO:0043252)	0.293467	0.600065	SLCO1B3
Embryonic Cranial Skeleton Morphogenesis (GO:0048701)	0.293467	0.600065	SIX1
Epiboly Involved in Wound Healing (GO:0090505)	0.293467	0.600065	CARMIL2
Eye Photoreceptor Cell Differentiation (GO:0001754)	0.293467	0.600065	MYO7A
Vascular Endothelial Growth Factor Signaling Pathway (GO:0038084)	0.293467	0.600065	VEGFD
Intracellular Cholesterol Transport (GO:0032367)	0.293467	0.600065	CD163L1
Monosaccharide Transmembrane Transport (GO:0015749)	0.293467	0.600065	SLC45A3
Negative Regulation of ATP-dependent Activity (GO:0032780)	0.293467	0.600065	TNNT2
Negative Regulation of Epithelial Cell Migration (GO:0010633)	0.293467	0.600065	EVL
Negative Regulation of Lyase Activity (GO:0051350)	0.293467	0.600065	DRD2
Negative Regulation of Muscle Cell Apoptotic Process (GO:0010656)	0.293467	0.600065	IGF1
Negative Regulation of Peptidyl-Tyrosine Phosphorylation (GO:0050732)	0.293467	0.600065	SFRP2
Neuron Cell-Cell Adhesion (GO:0007158)	0.293467	0.600065	NRXN2
+ Reg of Adaptive Imm Resp Based on Som Recomb of Imm Rcptrs Built Frm IgSF Domains (GO:0002824)	0.293467	0.600065	PRKCQ
Positive Regulation of Response to Cytokine Stimulus (GO:0060760)	0.293467	0.600065	IL7
Positive Regulation of Type I Interferon-Mediated Signaling Pathway (GO:0060340)	0.293467	0.600065	IKBKE
Protein Localization to Chromosome, Telomeric Region (GO:0070198)	0.293467	0.600065	ZNF827
Protein Localization to Site of Double-Strand Break (GO:1990166)	0.293467	0.600065	IFFO1
Regulation of Cell Projection Organization (GO:0031344)	0.293467	0.600065	CCL19
Negative Regulation of Cell Migration (GO:0030336)	0.296962	0.60658	COL3A1;SFRP2;FIGNL2;EMILIN1;EVL;DRD2
Lipid Transport (GO:0006869)	0.300245	0.607207	ABCC3;RBP5;ABCA6;SLCO1B3
Regulation of Interleukin-6 Production (GO:0032675)	0.305768	0.607207	CD200R1;POU2AF1;NLRC3;TMEM106A
Regulation of ERK1 and ERK2 Cascade (GO:0070372)	0.30668	0.607207	BMPER;GCNT2;HTR2B;EMILIN1;IGF1;CCL19;MAP3K12
2-Oxoglutarate Metabolic Process (GO:0006103)	0.310789	0.607207	D2HGDH
Regulation of Exit From Mitosis (GO:0007096)	0.310789	0.607207	NPM2
Regulation of Fatty Acid Oxidation (GO:0046320)	0.310789	0.607207	SIRT4
Regulation of Intrinsic Apoptotic Signaling Pathway in Response to DNA Damage (GO:1902229)	0.310789	0.607207	SFRP2
Actin-Myosin Filament Sliding (GO:0033275)	0.310789	0.607207	TNNT2
Amyloid Precursor Protein Catabolic Process (GO:0042987)	0.310789	0.607207	PSEN2
Regulation of Nitric-Oxide Synthase Activity (GO:0050999)	0.310789	0.607207	NOS1AP
Aorta Development (GO:0035904)	0.310789	0.607207	TFAP2B
Regulation of Peptidase Activity (GO:0052547)	0.310789	0.607207	MAPK12
Regulation of Phosphate Metabolic Process (GO:0019220)	0.310789	0.607207	GNB3
Regulation of Vesicle Size (GO:0097494)	0.310789	0.607207	DNM1
Renal Water Homeostasis (GO:0003091)	0.310789	0.607207	MINDY4
Clathrin Coat Assembly (GO:0048268)	0.310789	0.607207	DNM1
Copper Ion Homeostasis (GO:0055070)	0.310789	0.607207	PRND
Dendritic Cell Chemotaxis (GO:0002407)	0.310789	0.607207	TRPM2
Dendritic Spine Morphogenesis (GO:0060997)	0.310789	0.607207	EPHB3
Unsaturated Fatty Acid Biosynthetic Process (GO:0006636)	0.310789	0.607207	MUSK
Folic Acid-Containing Compound Metabolic Process (GO:0006760)	0.310789	0.607207	SLC46A1
Ganglioside Biosynthetic Process (GO:0001574)	0.310789	0.607207	ST3GAL5
Gas Transport (GO:0015669)	0.310789	0.607207	MINDY4
Mammary Gland Epithelium Development (GO:0061180)	0.310789	0.607207	WNT3
Mitotic Recombination (GO:0006312)	0.310789	0.607207	RAD51D
Multicellular Organismal-Level Iron Ion Homeostasis (GO:0060586)	0.310789	0.607207	HFE
Negative Regulation of NLRP3 Inflammasome Complex Assembly (GO:1900226)	0.310789	0.607207	NLRC3
Negative Regulation of Axon Extension (GO:0030517)	0.310789	0.607207	TRIM46
- Reg of Endoplasmic Reticulum Stress-Induced Intrinsic Apoptotic Sgnlng Pway (GO:1902236)	0.310789	0.607207	CREB3L1
Negative Regulation of Gluconeogenesis (GO:0045721)	0.310789	0.607207	KAT2A
Nitric Oxide Biosynthetic Process (GO:0006809)	0.310789	0.607207	NOS1AP
Odontogenesis of Dentin-Containing Tooth (GO:0042475)	0.310789	0.607207	GLI2
Positive Regulation of Regulated Secretory Pathway (GO:1903307)	0.310789	0.607207	SLC4A8
Positive Regulation of Secretion (GO:0051047)	0.310789	0.607207	MINDY4
Proteinogenic Amino Acid Catabolic Process (GO:0170040)	0.310789	0.607207	AMT
Regulation of Carbohydrate Metabolic Process (GO:0006109)	0.310789	0.607207	GNB3
Regulation of Catecholamine Secretion (GO:0050433)	0.310789	0.607207	DRD2
Regulation of Cholesterol Storage (GO:0010885)	0.310789	0.607207	APOB
Development of Primary Male Sexual Characteristics (GO:0046546)	0.311449	0.607207	ADAM20;GATA3
Male Gonad Development (GO:0008584)	0.311449	0.607207	ADAM20;GATA3
- Reg of Phosphatidylinositol 3-Kinase/Prot Kinase B Signal Transduction (GO:0051898)	0.311449	0.607207	NLRC3;DRD2
Neurotransmitter Transport (GO:0006836)	0.311449	0.607207	NRXN2;SLC18A2
Peptidyl-Tyrosine Modification (GO:0018212)	0.311449	0.607207	ZAP70;LCK
Regulation of Cell-Cell Adhesion (GO:0022407)	0.311449	0.607207	EFNA5;EPHB3
Regulation of Cytokinesis (GO:0032465)	0.319038	0.607207	TAS2R13;DRD2;CDC25B
Wound Healing (GO:0042060)	0.319038	0.607207	COL3A1;IGF1;EVPL
Regulation of Trans-Synaptic Signaling (GO:0099177)	0.320503	0.607207	SLC4A8;GRIK4
Cellular Response to Radiation (GO:0071478)	0.320503	0.607207	GPR88;RHOD
Modulation of Chemical Synaptic Transmission (GO:0050804)	0.322398	0.607207	SLC4A8;CLSTN3;GRIK4;DRD2
Inorganic Anion Transmembrane Transport (GO:0098661)	0.325766	0.607207	SLC4A8;SLC12A5;ANO9
Positive Regulation of Tumor Necrosis Factor Production (GO:0032760)	0.325766	0.607207	CD2;CCL19;TMEM106A
Negative Regulation of Response to External Stimulus (GO:0032102)	0.326159	0.607207	RTN4RL1;FIGNL2;NLRC3;GATA3;DRD2
Regulation of Natural Killer Cell Activation (GO:0032814)	0.327687	0.607207	ZNF683
Anterograde Synaptic Vesicle Transport (GO:0048490)	0.327687	0.607207	TRIM46
Regulation of Non-Canonical Wnt Signaling Pathway (GO:2000050)	0.327687	0.607207	DACT1
Apoptotic Nuclear Changes (GO:0030262)	0.327687	0.607207	ACVR1C
Regulation of Smooth Muscle Cell Apoptotic Process (GO:0034391)	0.327687	0.607207	IGF1
Cellular Response to Alkaloid (GO:0071312)	0.327687	0.607207	RYR1
Regulation of Viral Life Cycle (GO:1903900)	0.327687	0.607207	CD209
Spermatid Nucleus Differentiation (GO:0007289)	0.327687	0.607207	TSSK6
Synaptic Vesicle Transport Along Microtubule (GO:0099517)	0.327687	0.607207	TRIM46
Epoxygenase P450 Pathway (GO:0019373)	0.327687	0.607207	CYP2E1
Intracellular Sterol Transport (GO:0032366)	0.327687	0.607207	CD163L1
Lipopolysaccharide-Mediated Signaling Pathway (GO:0031663)	0.327687	0.607207	CD6
Male Meiosis I (GO:0007141)	0.327687	0.607207	MOV10L1
Membrane Repolarization During Cardiac Muscle Cell Action Potential (GO:0086013)	0.327687	0.607207	KCNJ5
Mesonephric Tubule Development (GO:0072164)	0.327687	0.607207	SIX1
Microtubule Depolymerization (GO:0007019)	0.327687	0.607207	STMN2
Modified Amino Acid Transport (GO:0072337)	0.327687	0.607207	SLC46A1
Negative Regulation of Activin Receptor Signaling Pathway (GO:0032926)	0.327687	0.607207	SMAD6
Negative Regulation of Amyloid-Beta Formation (GO:1902430)	0.327687	0.607207	IGF1
Negative Regulation of Cytokine Production Involved in Immune Response (GO:0002719)	0.327687	0.607207	HFE
Negative Regulation of Myoblast Differentiation (GO:0045662)	0.327687	0.607207	TMEM182
Negative Regulation of Signaling Receptor Activity (GO:2000272)	0.327687	0.607207	HFE
Negative Regulation of Synaptic Transmission (GO:0050805)	0.327687	0.607207	DRD2
One-Carbon Compound Transport (GO:0019755)	0.327687	0.607207	MINDY4
Photoreceptor Cell Development (GO:0042461)	0.327687	0.607207	MYO7A
Positive Regulation of Collagen Biosynthetic Process (GO:0032967)	0.327687	0.607207	CREB3L1
Positive Regulation of Keratinocyte Differentiation (GO:0045618)	0.327687	0.607207	MACROH2A2
Positive Regulation of Lipid Storage (GO:0010884)	0.327687	0.607207	IKBKE
Positive Regulation of Positive Chemotaxis (GO:0050927)	0.327687	0.607207	VEGFD
Regulation of Adenylate Cyclase Activity (GO:0045761)	0.327687	0.607207	DRD2
Secondary Alcohol Metabolic Process (GO:1902652)	0.329528	0.607207	CYP11A1;APOB
Fatty Acid Beta-Oxidation (GO:0006635)	0.329528	0.607207	AMACR;ECHDC2
Hexose Metabolic Process (GO:0019318)	0.329528	0.607207	TFAP2B;PCK1
Negative Regulation of Viral Genome Replication (GO:0045071)	0.329528	0.607207	APOBEC3D;APOBEC3F
Oligosaccharide Metabolic Process (GO:0009311)	0.329528	0.607207	ST8SIA1;GAL3ST4
Positive Regulation of Kinase Activity (GO:0033674)	0.329528	0.607207	CCL19;MAP3K12
Positive Regulation of Osteoblast Differentiation (GO:0045669)	0.329528	0.607207	IGF1;WNT3
Positive Regulation of Peptide Hormone Secretion (GO:0090277)	0.329528	0.607207	HFE;DRD2
Post-Translational Protein Modification (GO:0043687)	0.329528	0.607207	PARP15;MAP3K12
Generation of Neurons (GO:0048699)	0.33133	0.607207	IRX6;TRIM46;SIX1;SOX12;VAX2;WNT3
Regulation of Cilium Assembly (GO:1902017)	0.332494	0.607207	DYNLT2B;TBC1D24;TBC1D2B
Regulation of Interleukin-8 Production (GO:0032677)	0.332494	0.607207	CD2;SSC5D;CD33
Protein Tetramerization (GO:0051262)	0.332494	0.607207	RYR1;TRPM2;DNM1
MAPK Cascade (GO:0000165)	0.333521	0.607207	MAP4K1;HTR2B;MAPK12;MAP3K12
Positive Regulation of Intracellular Signal Transduction (GO:1902533)	0.335368	0.607207	MAP4K1;HFE;RTKN2;HTR2B;IGF2;GATA3;IGF1;EFNA5;EDA2R;GDF7;CD40LG;BMPER;LCK;GCNT2;CCL19;IKBKE;TMEM106A;CARD11
Regulation of Insulin Receptor Signaling Pathway (GO:0046626)	0.33852	0.607207	IGF2;PRKCQ
Actin Polymerization or Depolymerization (GO:0008154)	0.33852	0.607207	EVL;VILL
Carboxylic Acid Transport (GO:0046942)	0.33852	0.607207	SLC7A8;SLC38A6
Proteoglycan Biosynthetic Process (GO:0030166)	0.33852	0.607207	IGF1;GAL3ST4
Regulation of Canonical NF-kappaB Signal Transduction (GO:0043122)	0.342992	0.607207	CD40LG;HTR2B;NLRC3;CCL19;IKBKE;EDA2R;TMEM106A;CARD11
B Cell Proliferation (GO:0042100)	0.344172	0.607207	CD40LG
Actin Filament Capping (GO:0051693)	0.344172	0.607207	VILL
Barbed-End Actin Filament Capping (GO:0051016)	0.344172	0.607207	VILL
Carbohydrate Derivative Transport (GO:1901264)	0.344172	0.607207	SLC15A2
Carboxylic Acid Biosynthetic Process (GO:0046394)	0.344172	0.607207	MUSK
Cell Junction Maintenance (GO:0034331)	0.344172	0.607207	CBLN3
Cellular Response to Copper Ion (GO:0071280)	0.344172	0.607207	MINDY4
Regulation of Ventricular Cardiac Muscle Cell Membrane Repolarization (GO:0060307)	0.344172	0.607207	NOS1AP
Response to Ethanol (GO:0045471)	0.344172	0.607207	DRD2
Defense Response to Symbiont (GO:0140546)	0.344172	0.607207	GSDMB
Embryonic Axis Specification (GO:0000578)	0.344172	0.607207	SMAD6
Eye Photoreceptor Cell Development (GO:0042462)	0.344172	0.607207	MYO7A
Filopodium Assembly (GO:0046847)	0.344172	0.607207	FGD1
Gastrulation (GO:0007369)	0.344172	0.607207	EOMES
Ionotropic Glutamate Receptor Signaling Pathway (GO:0035235)	0.344172	0.607207	GRIN2D
Killing by Host of Symbiont Cells (GO:0051873)	0.344172	0.607207	GSDMB
Leukotriene Biosynthetic Process (GO:0019370)	0.344172	0.607207	LTC4S
Lymphocyte Mediated Immunity (GO:0002449)	0.344172	0.607207	SCART1
Negative Regulation of GTPase Activity (GO:0034260)	0.344172	0.607207	RASA4
Negative Regulation of T Cell Mediated Immunity (GO:0002710)	0.344172	0.607207	HFE
Negative Regulation of Amyloid Precursor Protein Catabolic Process (GO:1902992)	0.344172	0.607207	IGF1
Negative Regulation of Blood Pressure (GO:0045776)	0.344172	0.607207	DRD2
Negative Regulation of Cellular Senescence (GO:2000773)	0.344172	0.607207	ZKSCAN3
Negative Regulation of Fibroblast Proliferation (GO:0048147)	0.344172	0.607207	NLRC3
Neural Tube Development (GO:0021915)	0.344172	0.607207	DACT1
Positive Regulation of Cardiac Muscle Tissue Growth (GO:0055023)	0.344172	0.607207	IGF1
Positive Regulation of Cartilage Development (GO:0061036)	0.344172	0.607207	HOXA11
Positive Regulation of Collagen Metabolic Process (GO:0010714)	0.344172	0.607207	CREB3L1
Positive Regulation of Dendrite Morphogenesis (GO:0050775)	0.344172	0.607207	CUX2
Positive Regulation of Potassium Ion Transport (GO:0043268)	0.344172	0.607207	NOS1AP
Positive Regulation of Regulatory T Cell Differentiation (GO:0045591)	0.344172	0.607207	SOX12
Positive Regulation of Smooth Muscle Cell Migration (GO:0014911)	0.344172	0.607207	IGF1
Protein Localization to Synapse (GO:0035418)	0.344172	0.607207	NRXN2
Regulation of Brown Fat Cell Differentiation (GO:0090335)	0.344172	0.607207	SIX1
Regulation of Cartilage Development (GO:0061035)	0.344172	0.607207	KAT2A
Negative Regulation of Inflammatory Response (GO:0050728)	0.344661	0.607207	CD200R1;NLRC3;GATA3;IGF1
Actin Filament Organization (GO:0007015)	0.345532	0.607207	CARMIL2;TRPV4;EVL;MYO7A;VILL
Carbohydrate Metabolic Process (GO:0005975)	0.345939	0.607207	ST8SIA1;SIAE;GAL3ST4
Cell Morphogenesis Involved in Neuron Differentiation (GO:0048667)	0.345939	0.607207	BCL11B;TRIM46;DRD2
Long-Chain Fatty Acid Metabolic Process (GO:0001676)	0.345939	0.607207	MUSK;CYP2E1;LTC4S
Peptidyl-Lysine Modification (GO:0018205)	0.345939	0.607207	LIPT2;LOXL3;SIRT4
Positive Regulation of Endocytosis (GO:0045807)	0.345939	0.607207	HFE;IL2RB;CCL19
Positive Regulation of Tumor Necrosis Factor Superfamily Cytokine Production (GO:1903557)	0.345939	0.607207	CD2;CCL19;TMEM106A
Regulation of Cell Division (GO:0051302)	0.345939	0.607207	KAT2A;SFRP2;HTR2B
GPCR Sgnlng Pway, Coupled to Cyclic Nucleotide Second Messenger (GO:0007187)	0.347475	0.607207	HTR2B;TSHR
Regulation of Interleukin-12 Production (GO:0032655)	0.347475	0.607207	CD40LG;CCL19
Regulation of Interleukin-2 Production (GO:0032663)	0.347475	0.607207	GPR174;CARD11
Negative Regulation of Protein Binding (GO:0032091)	0.347475	0.607207	HFE;DACT1
Positive Regulation of Fat Cell Differentiation (GO:0045600)	0.347475	0.607207	SFRP2;SIX1
Positive Regulation of Non-Canonical NF-kappaB Signal Transduction (GO:1901224)	0.347475	0.607207	RTKN2;CCL19
Negative Regulation of DNA-binding Transcription Factor Activity (GO:0043433)	0.350235	0.607207	EOMES;FOXS1;NLRC3;TBX6
Skeletal System Development (GO:0001501)	0.355248	0.607207	COL1A1;IGF1;HOXD3;HOXA11;GLI2
Protein-Containing Complex Organization (GO:0043933)	0.35581	0.607207	DET1;HFE;IL2RB;CD247
Regulation of Lipid Metabolic Process (GO:0019216)	0.356388	0.607207	GNB3;PCK1
Carboxylic Acid Transmembrane Transport (GO:1905039)	0.356388	0.607207	SLC46A1;SLC7A8
Regulation of Ubiquitin-Dependent Protein Catabolic Process (GO:2000058)	0.356388	0.607207	HFE;PYHIN1
Proton Transmembrane Transport (GO:1902600)	0.356388	0.607207	SLC46A1;NOX5
Calcium Ion Transmembrane Transport (GO:0070588)	0.359359	0.607207	TRPM2;TRPV4;GRIN2D
Defense Response to Gram-negative Bacterium (GO:0050829)	0.359359	0.607207	FCN2;GSDMB;MINDY4
Synapse Assembly (GO:0007416)	0.359359	0.607207	CLSTN3;NRXN2;DRD2
Positive Regulation of Biosynthetic Process (GO:0009891)	0.359359	0.607207	CREB3L1;SIRT4;PCK1
Protein Modification Process (GO:0036211)	0.359441	0.607207	MAP4K1;ST8SIA1;TXK;TSSK1B;EVPL;CDC25B;ZAP70;COL3A1;ACVR1C;LCK;GCNT2;ST3GAL5;TSSK6;PRKCQ;MAP3K12
Regulation of Cytoplasmic Pattern Recognition Receptor Signaling Pathway (GO:0039531)	0.360254	0.607207	SLC15A2
G Protein-Coupled Dopamine Receptor Signaling Pathway (GO:0007212)	0.360254	0.607207	DRD2
NAD Metabolic Process (GO:0019674)	0.360254	0.607207	NMNAT3
Regulation of Integrin-Mediated Signaling Pathway (GO:2001044)	0.360254	0.607207	LOXL3
SMAD Protein Signal Transduction (GO:0060395)	0.360254	0.607207	SMAD6
Regulation of Lymphocyte Proliferation (GO:0050670)	0.360254	0.607207	CD209
Amyloid Precursor Protein Metabolic Process (GO:0042982)	0.360254	0.607207	PSEN2
Aorta Morphogenesis (GO:0035909)	0.360254	0.607207	TFAP2B
Regulation of Oligodendrocyte Differentiation (GO:0048713)	0.360254	0.607207	SLC45A3
Regulation of Steroid Biosynthetic Process (GO:0050810)	0.360254	0.607207	CD163L1
Regulation of Vascular Endothelial Cell Proliferation (GO:1905562)	0.360254	0.607207	IGF2
Response to Axon Injury (GO:0048678)	0.360254	0.607207	RTN4RL1
Endoplasmic Reticulum Tubular Network Organization (GO:0071786)	0.360254	0.607207	BCL11B
Synaptic Transmission, Cholinergic (GO:0007271)	0.360254	0.607207	COLQ
Establishment of Chromosome Localization (GO:0051303)	0.360254	0.607207	SPICE1
Estrogen Receptor Signaling Pathway (GO:0030520)	0.360254	0.607207	PPARGC1B
Extracellular Matrix Assembly (GO:0085029)	0.360254	0.607207	EMILIN1
Transposable Element Silencing by Heterochromatin Formation (GO:0141005)	0.360254	0.607207	MOV10L1
Triglyceride Biosynthetic Process (GO:0019432)	0.360254	0.607207	PCK1
Fluid Transport (GO:0042044)	0.360254	0.607207	MINDY4
Ureteric Bud Development (GO:0001657)	0.360254	0.607207	SIX1
Water Transport (GO:0006833)	0.360254	0.607207	MINDY4
Linoleic Acid Metabolic Process (GO:0043651)	0.360254	0.607207	MUSK
Mesenchyme Development (GO:0060485)	0.360254	0.607207	SFRP2
Negative Regulation of Insulin Secretion (GO:0046676)	0.360254	0.607207	SIRT4
Negative Regulation of Reproductive Process (GO:2000242)	0.360254	0.607207	IGF1
Neural Crest Cell Differentiation (GO:0014033)	0.360254	0.607207	HTR2B
Nuclear Chromosome Segregation (GO:0098813)	0.360254	0.607207	SPICE1
Nucleotide Biosynthetic Process (GO:0009165)	0.360254	0.607207	NMNAT3
Pharyngeal System Development (GO:0060037)	0.360254	0.607207	GATA3
Positive Regulation of Cytokine Production Involved in Inflammatory Response (GO:1900017)	0.360254	0.607207	CD6
Positive Regulation of Fatty Acid Metabolic Process (GO:0045923)	0.360254	0.607207	SLC45A3
Positive Regulation of Glucose Metabolic Process (GO:0010907)	0.360254	0.607207	SLC45A3
Positive Regulation of Homotypic Cell-Cell Adhesion (GO:0034112)	0.360254	0.607207	EMILIN1
Positive Regulation of Muscle Cell Differentiation (GO:0051149)	0.360254	0.607207	MAPK12
Positive Regulation of Muscle Hypertrophy (GO:0014742)	0.360254	0.607207	IGF1
Positive Regulation of Potassium Ion Transmembrane Transport (GO:1901381)	0.360254	0.607207	NOS1AP
Regulation of Acute Inflammatory Response (GO:0002673)	0.360254	0.607207	DNASE1
Regulation of Adaptive Immune Response (GO:0002819)	0.360254	0.607207	SKAP1
Positive Regulation of Apoptotic Process (GO:0043065)	0.360307	0.607207	TFAP2B;SFRP2;CD40LG;ACVR1C;CD160;PNMA3;BMF;EMILIN1;HOXA5
Regulation of Synaptic Transmission, Glutamatergic (GO:0051966)	0.365258	0.612034	DRD2;GRIN2D
Regulation of Telomere Maintenance (GO:0032204)	0.365258	0.612034	PRKCQ;HDAC8
Cholesterol Transport (GO:0030301)	0.365258	0.612034	CD163L1;APOB
Glycoprotein Metabolic Process (GO:0009100)	0.365258	0.612034	ST8SIA1;GAL3ST4
Regulation of Cell Development (GO:0060284)	0.365258	0.612034	WNT3;HOXA11
Negative Regulation of RNA Biosynthetic Process (GO:1902679)	0.367354	0.612034	L3MBTL1;APOBEC3D;TFAP2B;CIITA;APOBEC3F;LOXL3;GATA3;FOXS1;SFRP2;ZNF827;CREB3L1;ZKSCAN3;RUNX1T1
Negative Regulation of Signal Transduction (GO:0009968)	0.368852	0.612034	SFRP2;CREB3L1;PTCH2;PRKCQ;EMILIN1;GATA3;ADAMTS12;DACT1
Positive Regulation of Canonical Wnt Signaling Pathway (GO:0090263)	0.372739	0.612034	COL1A1;SFRP2;DACT1
B Cell Differentiation (GO:0030183)	0.37408	0.612034	BLNK;FLT3LG
DNA Catabolic Process (GO:0006308)	0.375942	0.612034	DNASE1
DNA Replication Checkpoint Signaling (GO:0000076)	0.375942	0.612034	TICRR
Regulation of Insulin-Like Growth Factor Receptor Signaling Pathway (GO:0043567)	0.375942	0.612034	IGF1
Regulation of Megakaryocyte Differentiation (GO:0045652)	0.375942	0.612034	L3MBTL1
Alpha-Beta T Cell Activation (GO:0046631)	0.375942	0.612034	CD247
Calcium-Independent Cell-Cell Adhesion via Plasma Membrane Cell-Adhesion Molecules (GO:0016338)	0.375942	0.612034	CLDN7
Regulation of Smooth Muscle Cell Migration (GO:0014910)	0.375942	0.612034	IGF1
Dopamine Metabolic Process (GO:0042417)	0.375942	0.612034	DRD2
Superoxide Anion Generation (GO:0042554)	0.375942	0.612034	NOX5
Vasculature Development (GO:0001944)	0.375942	0.612034	STRA6
Host-Mediated Suppression of Symbiont Invasion (GO:0046597)	0.375942	0.612034	CIITA
Immunoglobulin Mediated Immune Response (GO:0016064)	0.375942	0.612034	IL2RB
Import Into Cell (GO:0098657)	0.375942	0.612034	STRA6
Mesoderm Development (GO:0007498)	0.375942	0.612034	TBX6
Mitotic Sister Chromatid Cohesion (GO:0007064)	0.375942	0.612034	HDAC8
Negative Regulation of Inflammasome-Mediated Signaling Pathway (GO:0141086)	0.375942	0.612034	NLRC3
Negative Regulation of Lipid Storage (GO:0010888)	0.375942	0.612034	CLSTN3
Negative Regulation of Peptide Hormone Secretion (GO:0090278)	0.375942	0.612034	SIRT4
Negative Regulation of Reactive Oxygen Species Metabolic Process (GO:2000378)	0.375942	0.612034	SLC18A2
Neutrophil Activation (GO:0042119)	0.375942	0.612034	DNASE1
Nucleoside Phosphate Biosynthetic Process (GO:1901293)	0.375942	0.612034	NMNAT3
Positive Regulation of calcineurin-NFAT Signaling Cascade (GO:0070886)	0.375942	0.612034	IGF1
Positive Regulation of Calcineurin-Mediated Signaling (GO:0106058)	0.375942	0.612034	IGF1
Positive Regulation of Cation Transmembrane Transport (GO:1904064)	0.375942	0.612034	NOS1AP
Positive Regulation of Glycolytic Process (GO:0045821)	0.375942	0.612034	IGF1
Positive Regulation of Hormone Secretion (GO:0046887)	0.375942	0.612034	HFE
Positive Regulation of Macrophage Derived Foam Cell Differentiation (GO:0010744)	0.375942	0.612034	APOB
Positive Regulation of Neutrophil Chemotaxis (GO:0090023)	0.375942	0.612034	CCL19
Positive Regulation of Purine Nucleotide Catabolic Process (GO:0033123)	0.375942	0.612034	IGF1
Positive Regulation of Signaling Receptor Activity (GO:2000273)	0.375942	0.612034	HFE
Positive Regulation of Small Molecule Metabolic Process (GO:0062013)	0.375942	0.612034	SLC45A3
Regulation of Rac Protein Signal Transduction (GO:0035020)	0.375942	0.612034	RASGRF1
Negative Regulation of MAPK Cascade (GO:0043409)	0.378093	0.615027	EMILIN1;LAX1;STYXL2;DACT1
Chloride Transport (GO:0006821)	0.379409	0.616657	SLC4A8;SLC12A5;ANO9
Gonad Development (GO:0008406)	0.382852	0.621739	ADAM20;GATA3
B Cell Mediated Immunity (GO:0019724)	0.391245	0.623531	IL2RB
T Cell Mediated Immunity (GO:0002456)	0.391245	0.623531	SCART1
T Cell Migration (GO:0072678)	0.391245	0.623531	ZAP70
Associative Learning (GO:0008306)	0.391245	0.623531	DRD2
Atrioventricular Valve Morphogenesis (GO:0003181)	0.391245	0.623531	SMAD6
Bicarbonate Transport (GO:0015701)	0.391245	0.623531	SLC4A8
Regulation of Synaptic Transmission, GABAergic (GO:0032228)	0.391245	0.623531	DRD2
Cellular Response to Fatty Acid (GO:0071398)	0.391245	0.623531	ZNF683
Cilium Movement Involved in Cell Motility (GO:0060294)	0.391245	0.623531	DNAH9
Striated Muscle Cell Differentiation (GO:0051146)	0.391245	0.623531	ASB2
Ganglioside Metabolic Process (GO:0001573)	0.391245	0.623531	ST3GAL5
Neuromuscular Junction Development (GO:0007528)	0.391245	0.623531	MUSK
Oogenesis (GO:0048477)	0.391245	0.623531	IHO1
Positive Regulation of Blood Coagulation (GO:0030194)	0.391245	0.623531	EMILIN1
Positive Regulation of Cardiac Muscle Hypertrophy (GO:0010613)	0.391245	0.623531	IGF1
Positive Regulation of Release of Cytochrome C From Mitochondria (GO:0090200)	0.391245	0.623531	BMF
Purine Nucleotide Biosynthetic Process (GO:0006164)	0.391245	0.623531	NMNAT3
Regulation of T Cell Cytokine Production (GO:0002724)	0.391245	0.623531	HFE
Regulation of Actin Nucleation (GO:0051125)	0.391245	0.623531	CARMIL2
Regulation of Cytokine Production Involved in Inflammatory Response (GO:1900015)	0.391571	0.623531	CD6;NLRC3
RNA Modification (GO:0009451)	0.391571	0.623531	DTWD1;APOBEC3F
Regulation of Peptide Hormone Secretion (GO:0090276)	0.391571	0.623531	TFAP2B;HFE
Striated Muscle Contraction (GO:0006941)	0.391571	0.623531	RYR1;TNNT2
Glycolipid Biosynthetic Process (GO:0009247)	0.391571	0.623531	ST8SIA1;ST3GAL5
Regulation of Osteoblast Differentiation (GO:0045667)	0.392702	0.623816	IGF1;SMAD6;WNT3
Sensory Perception of Mechanical Stimulus (GO:0050954)	0.392702	0.623816	COL1A1;MYO7A;GRAP
Positive Regulation of Response to Stimulus (GO:0048584)	0.392702	0.623816	HLA-DMB;GATA3;HLA-DOA
Cellular Response to Nitrogen Compound (GO:1901699)	0.399017	0.625497	HCN3;MINDY4;CYP11A1;IGF1;TSHR
Regulation of Epithelial Cell Proliferation (GO:0050678)	0.399322	0.625497	SFRP2;NLRC3;IGF1
Regulation of Insulin Secretion (GO:0050796)	0.399322	0.625497	TFAP2B;SIRT4;EFNA5
Cellular Response to Alcohol (GO:0097306)	0.400234	0.625497	MAP4K1;PTGFR
Response to Peptide Hormone (GO:0043434)	0.400234	0.625497	CYP11A1;PCK1
Epidermal Cell Differentiation (GO:0009913)	0.400234	0.625497	EVPL;GLI2
Positive Regulation of Interleukin-1 Beta Production (GO:0032731)	0.400234	0.625497	CCL19;TMEM106A
Brain Development (GO:0007420)	0.40387	0.625497	EOMES;SOX12;MACROH2A2;VAX2;GRIN2D
Regulation of Immune Response (GO:0050776)	0.405922	0.625497	COL3A1;HLA-DMB;HLA-DOA
Cellular Response to Peptide Hormone Stimulus (GO:0071375)	0.405922	0.625497	CYP11A1;PCK1;TSHR
Lipid Biosynthetic Process (GO:0008610)	0.405922	0.625497	MUSK;CD163L1;FDXR
Regulation of Epithelial Cell Differentiation (GO:0030856)	0.406175	0.625497	GATA3
Regulation of Fibroblast Growth Factor Receptor Signaling Pathway (GO:0040036)	0.406175	0.625497	CREB3L1
NADP Metabolic Process (GO:0006739)	0.406175	0.625497	FDXR
RNA-templated DNA Biosynthetic Process (GO:0006278)	0.406175	0.625497	PIF1
Regulation of Membrane Depolarization (GO:0003254)	0.406175	0.625497	HCN3
Antigen Processing and Presentation of Endogenous Peptide Antigen (GO:0002483)	0.406175	0.625497	HFE
Regulation of Oxidative Stress-Induced Intrinsic Apoptotic Signaling Pathway (GO:1902175)	0.406175	0.625497	NOL3
Regulation of Synaptic Vesicle Exocytosis (GO:2000300)	0.406175	0.625497	SLC4A8
Regulation of Systemic Arterial Blood Pressure (GO:0003073)	0.406175	0.625497	DRD2
Cellular Response to Nerve Growth Factor Stimulus (GO:1990090)	0.406175	0.625497	STMN2
Cellular Response to pH (GO:0071467)	0.406175	0.625497	INSRR
Response to BMP (GO:0071772)	0.406175	0.625497	ADAMTS12
Response to Copper Ion (GO:0046688)	0.406175	0.625497	MINDY4
Telomere Maintenance via Telomerase (GO:0007004)	0.406175	0.625497	PIF1
Growth Hormone Receptor Signaling Pathway (GO:0060396)	0.406175	0.625497	IGF1
Homologous Chromosome Segregation (GO:0045143)	0.406175	0.625497	IHO1
Inhibitory Synapse Assembly (GO:1904862)	0.406175	0.625497	CLSTN3
Negative Regulation of Amide Metabolic Process (GO:0034249)	0.406175	0.625497	IGF1
Negative Regulation of Leukocyte Cell-Cell Adhesion (GO:1903038)	0.406175	0.625497	LAX1
Negative Regulation of Telomere Maintenance via Telomerase (GO:0032211)	0.406175	0.625497	PIF1
Neuromuscular Synaptic Transmission (GO:0007274)	0.406175	0.625497	RIMBP3
Outer Dynein Arm Assembly (GO:0036158)	0.406175	0.625497	ODAD2
Positive Regulation of Epidermal Cell Differentiation (GO:0045606)	0.406175	0.625497	MACROH2A2
Positive Regulation of Granulocyte Chemotaxis (GO:0071624)	0.406175	0.625497	CCL19
Positive Regulation of Lipid Catabolic Process (GO:0050996)	0.406175	0.625497	CLSTN3
Positive Regulation of Vascular Associated Smooth Muscle Cell Proliferation (GO:1904707)	0.406175	0.625497	IGF1
Regulation of Cardiac Muscle Cell Membrane Repolarization (GO:0099623)	0.406175	0.625497	NOS1AP
Regulation of Cell-Substrate Junction Assembly (GO:0090109)	0.406175	0.625497	EFNA5
Positive Regulation of Protein Phosphorylation (GO:0001934)	0.408719	0.628614	MUSK;FAM20A;CCL19;EFNA5;MAP3K12
Glucose Metabolic Process (GO:0006006)	0.408839	0.628614	TFAP2B;PCK1
Regulation of Multicellular Organismal Development (GO:2000026)	0.417383	0.636453	KAT2A;GATA3
Regulation of Myoblast Differentiation (GO:0045661)	0.417383	0.636453	BOC;TMEM182
Sprouting Angiogenesis (GO:0002040)	0.417383	0.636453	BMPER;VEGFD
Eye Development (GO:0001654)	0.417383	0.636453	MAB21L1;STRA6
Intracellular Iron Ion Homeostasis (GO:0006879)	0.417383	0.636453	SLC46A1;HFE
Muscle Organ Development (GO:0007517)	0.417383	0.636453	IGF1;MAPK12
Peptidyl-Tyrosine Phosphorylation (GO:0018108)	0.417383	0.636453	ZAP70;LCK
ERK1 and ERK2 Cascade (GO:0070371)	0.420739	0.636453	HTR2B
Fc-epsilon Receptor Signaling Pathway (GO:0038095)	0.420739	0.636453	PRKCQ
Fc-gamma Receptor Signaling Pathway Involved in Phagocytosis (GO:0038096)	0.420739	0.636453	FCER2
Cellular Response to Interferon-Beta (GO:0035458)	0.420739	0.636453	PYHIN1
Renal Absorption (GO:0070293)	0.420739	0.636453	SLC15A2
Steroid Hormone Biosynthetic Process (GO:0120178)	0.420739	0.636453	CYP11A1
Focal Adhesion Assembly (GO:0048041)	0.420739	0.636453	RHOD
Hexose Transmembrane Transport (GO:0008645)	0.420739	0.636453	SLC45A3
Negative Regulation of Cell Development (GO:0010721)	0.420739	0.636453	IGF1
Negative Regulation of Microtubule Depolymerization (GO:0007026)	0.420739	0.636453	STMN2
Nitric Oxide Metabolic Process (GO:0046209)	0.420739	0.636453	NOS1AP
Positive Regulation of Natural Killer Cell Mediated Cytotoxicity (GO:0045954)	0.420739	0.636453	CD160
Positive Regulation of Synaptic Transmission, Glutamatergic (GO:0051968)	0.420739	0.636453	GRIN2D
Post-Transcriptional Gene Silencing (GO:0016441)	0.420739	0.636453	MOV10L1
Regulation of Protein Localization (GO:0032880)	0.425586	0.643092	TRIM17;HFE;TRIM46
Receptor-Mediated Endocytosis (GO:0006898)	0.427855	0.643092	STAB1;PLA2R1;LRP1B;DNM1
Cellular Response to Transforming Growth Factor Beta Stimulus (GO:0071560)	0.432091	0.643092	COL3A1;NRROS;GCNT2
Positive Regulation of Supramolecular Fiber Organization (GO:1902905)	0.432091	0.643092	TRPV4;STMN2;EVL
Regulation of Neuron Projection Development (GO:0010975)	0.43287	0.643092	FRMD7;RTN4RL1;TRPV4;STMN2;EPHB3
Response to Retinoic Acid (GO:0032526)	0.43428	0.643092	MINDY4;WNT3
Fatty Acid Catabolic Process (GO:0009062)	0.43428	0.643092	MCEE;ECHDC2
Protein Secretion (GO:0009306)	0.43428	0.643092	CLSTN3;TVP23A
T-helper Cell Differentiation (GO:0042093)	0.434946	0.643092	GATA3
Artery Development (GO:0060840)	0.434946	0.643092	STRA6
Regulatory ncRNA-mediated Post-Transcriptional Gene Silencing (GO:0035194)	0.434946	0.643092	MOV10L1
Retinol Metabolic Process (GO:0042572)	0.434946	0.643092	RDH16
Eye Morphogenesis (GO:0048592)	0.434946	0.643092	SOX12
Translesion Synthesis (GO:0019985)	0.434946	0.643092	POLN
Glial Cell Development (GO:0021782)	0.434946	0.643092	NRROS
Zinc Ion Transmembrane Transport (GO:0071577)	0.434946	0.643092	TRPM2
Immune Response-Activating Cell Surface Receptor Signaling Pathway (GO:0002429)	0.434946	0.643092	LAX1
Negative Regulation of Interleukin-2 Production (GO:0032703)	0.434946	0.643092	GPR174
Negative Regulation of Osteoclast Differentiation (GO:0045671)	0.434946	0.643092	LRRC17
Negative Regulation of Oxidative Stress-Induced Intrinsic Apoptotic Signaling Pathway (GO:1902176)	0.434946	0.643092	NOL3
Negative Regulation of Smoothened Signaling Pathway (GO:0045879)	0.434946	0.643092	PTCH2
Nucleotide-Sugar Biosynthetic Process (GO:0009226)	0.434946	0.643092	UAP1L1
Organelle Fission (GO:0048285)	0.434946	0.643092	PEX11A
Phosphatidylinositol-Mediated Signaling (GO:0048015)	0.434946	0.643092	PLCH2
Placenta Development (GO:0001890)	0.434946	0.643092	IGF2
Positive Regulation of BMP Signaling Pathway (GO:0030513)	0.434946	0.643092	KCP
Positive Regulation of Dendritic Spine Development (GO:0060999)	0.434946	0.643092	CUX2
Positive Regulation of Lamellipodium Assembly (GO:0010592)	0.434946	0.643092	CARMIL2
Positive Regulation of Viral Life Cycle (GO:1903902)	0.434946	0.643092	CD209
Postreplication Repair (GO:0006301)	0.434946	0.643092	POLN
Telomere Organization (GO:0032200)	0.44263	0.65396	RAD51D;ZNF827
Negative Regulation of Intracellular Signal Transduction (GO:1902532)	0.443196	0.654305	RTKN2;EMILIN1;NLRC3;NOL3;DRD2;SMAD6;STYXL2;LAX1
Fc Receptor Mediated Stimulatory Signaling Pathway (GO:0002431)	0.448806	0.654717	FCER2
Regulation of Extracellular Matrix Organization (GO:1903053)	0.448806	0.654717	ZNF469
Acute Inflammatory Response (GO:0002526)	0.448806	0.654717	CD6
Adaptive Imm Resp Based on Som Recomb of Imm Rcptrs Built Frm IgSF Domains (GO:0002460)	0.448806	0.654717	SCART1
Aminoglycan Biosynthetic Process (GO:0006023)	0.448806	0.654717	GCNT2
Apoptotic Cell Clearance (GO:0043277)	0.448806	0.654717	FCN2
Response to Ketone (GO:1901654)	0.448806	0.654717	CCL19
Ventricular Cardiac Muscle Tissue Development (GO:0003229)	0.448806	0.654717	TNNT2
Macrophage Differentiation (GO:0030225)	0.448806	0.654717	GATA3
Metanephros Development (GO:0001656)	0.448806	0.654717	SIX1
Outflow Tract Septum Morphogenesis (GO:0003148)	0.448806	0.654717	SMAD6
Positive Regulation of Morphogenesis of an Epithelium (GO:1905332)	0.448806	0.654717	SIX1
Positive Regulation of Striated Muscle Cell Differentiation (GO:0051155)	0.448806	0.654717	IGF1
Potassium Ion Homeostasis (GO:0055075)	0.448806	0.654717	SLC12A5
Regulation of Cellular Response to Growth Factor Stimulus (GO:0090287)	0.448806	0.654717	TFAP2B
Regulation of Cholesterol Metabolic Process (GO:0090181)	0.448806	0.654717	GNB3
Supramolecular Fiber Organization (GO:0097435)	0.450872	0.65661	COL1A1;COL3A1;P4HA3;TRPV4;STMN2;LOXL3;EMILIN1;EVL;MYO7A
Organic Cation Transport (GO:0015695)	0.450911	0.65661	SLC7A8;SLC18B1
Cell Junction Assembly (GO:0034329)	0.45144	0.65661	TRPV4;NRXN2;DRD2
Recombinational Repair (GO:0000725)	0.45144	0.65661	RAD51B;RAD51D;POLN
Regulation of MAPK Cascade (GO:0043408)	0.453996	0.659839	MAP4K1;IGF2;IGF1;GRAP;STYXL2;LAX1;TMEM106A
Defense Response to Bacterium (GO:0042742)	0.457634	0.661187	FCER2;FCN2;GSDMB;SLC15A2;MINDY4;STAB1
Phospholipase C-activating G Protein-Coupled Receptor Signaling Pathway (GO:0007200)	0.45783	0.661187	HTR2B;PLCH2;DRD2
Cilium Movement (GO:0003341)	0.459121	0.661187	ODAD2;DNAH9
Positive Regulation of Interleukin-1 Production (GO:0032732)	0.459121	0.661187	CCL19;TMEM106A
Regulation of Cell Adhesion (GO:0030155)	0.460466	0.661187	ADAMDEC1;EFNA5;RHOD;EPHB3
Negative Regulation of Programmed Cell Death (GO:0043069)	0.460785	0.661187	TFAP2B;CD40LG;MINDY4;IL7;IL2RB;HTR2B;IGF1;NOL3;SMAD6;NUGGC
Cell Surface Receptor Protein Serine/Threonine Kinase Signaling Pathway (GO:0007178)	0.462327	0.661187	SMAD6
Regulation of Vascular Endothelial Growth Factor Signaling Pathway (GO:1900746)	0.462327	0.661187	EMILIN1
Dopaminergic Neuron Differentiation (GO:0071542)	0.462327	0.661187	WNT3
Zinc Ion Transport (GO:0006829)	0.462327	0.661187	TRPM2
Glycosaminoglycan Biosynthetic Process (GO:0006024)	0.462327	0.661187	GCNT2
Lipid Translocation (GO:0034204)	0.462327	0.661187	ATP8B4
Lymphocyte Proliferation (GO:0046651)	0.462327	0.661187	CD40LG
Meiosis I (GO:0007127)	0.462327	0.661187	MOV10L1
Negative Regulation of Axonogenesis (GO:0050771)	0.462327	0.661187	TRIM46
Negative Regulation of Intrinsic Apoptotic Signaling Pathway in Response to DNA Damage (GO:1902230)	0.462327	0.661187	SFRP2
Negative Regulation of Non-Canonical NF-kappaB Signal Transduction (GO:1901223)	0.462327	0.661187	NLRC3
Negative Regulation of Protein Depolymerization (GO:1901880)	0.462327	0.661187	STMN2
Positive Regulation of D-glucose Import (GO:0046326)	0.462327	0.661187	IGF1
Positive Regulation of Neutrophil Migration (GO:1902624)	0.462327	0.661187	CCL19
Regulation of Cardiac Muscle Hypertrophy (GO:0010611)	0.462327	0.661187	IGF1
Regulation of Cell Junction Assembly (GO:1901888)	0.462327	0.661187	CLSTN3
Granulocyte Chemotaxis (GO:0071621)	0.46726	0.665045	CCL19;CCL16
Monocarboxylic Acid Biosynthetic Process (GO:0072330)	0.46726	0.665045	AMACR;CYP46A1
Positive Regulation of Mitotic Cell Cycle Phase Transition (GO:1901992)	0.46726	0.665045	RAD51B;CDC25B
Positive Regulation of Cell Migration (GO:0030335)	0.468192	0.665045	COL1A1;CCL14;CARMIL2;GCNT2;GATA3;IGF1;CCL19;RHOD;CCL16
Fat Cell Differentiation (GO:0045444)	0.475326	0.665045	TFAP2B;SMAD6
Negative Regulation of Autophagy (GO:0010507)	0.475326	0.665045	ZKSCAN3;BMF
Regulation of Cell-Matrix Adhesion (GO:0001952)	0.475326	0.665045	EFNA5;SKAP1
Reg of Endoplasmic Reticulum Stress-Induced Intrinsic Apoptotic Sgnlng Pway (GO:1902235)	0.475516	0.665045	CREB3L1
Regulation of Fatty Acid Biosynthetic Process (GO:0042304)	0.475516	0.665045	SLC45A3
Regulation of Lipid Catabolic Process (GO:0050994)	0.475516	0.665045	CLSTN3
Regulation of Neutrophil Chemotaxis (GO:0090022)	0.475516	0.665045	CCL19
Regulation of Vascular Endothelial Growth Factor Receptor Signaling Pathway (GO:0030947)	0.475516	0.665045	EMILIN1
Dendritic Spine Organization (GO:0097061)	0.475516	0.665045	EPHB3
Sterol Transport (GO:0015918)	0.475516	0.665045	APOB
Transposable Element Silencing (GO:0010526)	0.475516	0.665045	APOBEC3F
Fat-Soluble Vitamin Metabolic Process (GO:0006775)	0.475516	0.665045	CYP11A1
Glutamine Family Amino Acid Metabolic Process (GO:0009064)	0.475516	0.665045	SIRT4
Hormone Biosynthetic Process (GO:0042446)	0.475516	0.665045	CYP11A1
Limb Development (GO:0060173)	0.475516	0.665045	KAT2A
Myeloid Cell Development (GO:0061515)	0.475516	0.665045	NRROS
Negative Regulation of DNA Biosynthetic Process (GO:2000279)	0.475516	0.665045	PIF1
Negative Regulation of Endothelial Cell Apoptotic Process (GO:2000352)	0.475516	0.665045	GATA3
Negative Regulation of Fatty Acid Metabolic Process (GO:0045922)	0.475516	0.665045	SIRT4
Peroxisome Organization (GO:0007031)	0.475516	0.665045	PEX11A
Positive Regulation of Rho Protein Signal Transduction (GO:0035025)	0.475516	0.665045	COL3A1
Positive Regulation of Interleukin-2 Production (GO:0032743)	0.475516	0.665045	CARD11
Positive Regulation of Natural Killer Cell Mediated Immunity (GO:0002717)	0.475516	0.665045	CD160
Protein Depolymerization (GO:0051261)	0.475516	0.665045	STMN2
Regulation of Arp2/3 Complex-Mediated Actin Nucleation (GO:0034315)	0.475516	0.665045	CARMIL2
Regulation of T Cell Migration (GO:2000404)	0.475516	0.665045	CD200R1
Regulation of Actin Filament Bundle Assembly (GO:0032231)	0.475516	0.665045	ASAP3
Protein Glycosylation (GO:0006486)	0.476534	0.665995	ST8SIA1;GCNT2;MAN1C1;ST3GAL5
Regulation of Cell Cycle Process (GO:0010564)	0.481849	0.672945	L3MBTL1;CCDC8;BUB1;NUGGC
Regulation of Type I Interferon Production (GO:0032479)	0.483317	0.674036	SIGLEC1;IKBKE
Protein-Containing Complex Disassembly (GO:0032984)	0.483317	0.674036	HEMK1;PIF1
DNA Synthesis Involved in DNA Repair (GO:0000731)	0.488383	0.674875	POLN
Regulation of Interferon-Alpha Production (GO:0032647)	0.488383	0.674875	NLRC3
Regulation of Microtubule Polymerization or Depolymerization (GO:0031110)	0.488383	0.674875	STMN2
Amide Transport (GO:0042886)	0.488383	0.674875	SLC46A1
Regulation of Reactive Oxygen Species Biosynthetic Process (GO:1903426)	0.488383	0.674875	SLC18A2
Cilium-Dependent Cell Motility (GO:0060285)	0.488383	0.674875	DNAH9
Dicarboxylic Acid Transport (GO:0006835)	0.488383	0.674875	SLC46A1
Gluconeogenesis (GO:0006094)	0.488383	0.674875	PCK1
Wound Healing, Spreading of Cells (GO:0044319)	0.488383	0.674875	CARMIL2
in Utero Embryonic Development (GO:0001701)	0.488383	0.674875	IGF2
Negative Regulation of Lymphocyte Activation (GO:0051250)	0.488383	0.674875	LAX1
Negative Regulation of Proteolysis Involved in Protein Catabolic Process (GO:1903051)	0.488383	0.674875	HFE
Positive Regulation of Erythrocyte Differentiation (GO:0045648)	0.488383	0.674875	RHEX
Small GTPase-mediated Signal Transduction (GO:0007264)	0.489818	0.676383	BCL11B;RASGRF1;IGF1;GRAP;RHOD
Negative Regulation of Cell Adhesion (GO:0007162)	0.491232	0.677383	ADAMDEC1;GCNT2
Regulation of Cellular Localization (GO:0060341)	0.491232	0.677383	TRIM17;TRIM46
Positive Regulation of DNA Metabolic Process (GO:0051054)	0.495468	0.682618	NPM2;PRKCQ;GLI2
Negative Regulation of Apoptotic Process (GO:0043066)	0.498184	0.682618	TFAP2B;MINDY4;CD40LG;IL7;IL2RB;HTR2B;SIX1;GATA3;IGF1;NOL3;SMAD6;NUGGC
Regulation of Insulin Secretion Involved in Cellular Response to Glucose Stimulus (GO:0061178)	0.500934	0.682618	EFNA5
Amino Acid Import Across Plasma Membrane (GO:0089718)	0.500934	0.682618	SLC7A8
Regulation of Transmembrane Receptor Protein Serine/Threonine Kinase Signaling Pathway (GO:0090092)	0.500934	0.682618	TFAP2B
Cellular Response to Hexose Stimulus (GO:0071331)	0.500934	0.682618	PCK1
Response to Zinc Ion (GO:0010043)	0.500934	0.682618	D2HGDH
Telomere Maintenance via Telomere Lengthening (GO:0010833)	0.500934	0.682618	PIF1
Glycosaminoglycan Metabolic Process (GO:0030203)	0.500934	0.682618	GCNT2
Long-Term Synaptic Potentiation (GO:0060291)	0.500934	0.682618	GRIN2D
Negative Regulation of Protein Polymerization (GO:0032272)	0.500934	0.682618	STMN2
Negative Regulation of Protein Transport (GO:0051224)	0.500934	0.682618	DRD2
Negative Regulation of Telomere Maintenance via Telomere Lengthening (GO:1904357)	0.500934	0.682618	PIF1
Negative Regulation of Type II Interferon Production (GO:0032689)	0.500934	0.682618	ZNF683
Phospholipid Biosynthetic Process (GO:0008654)	0.500934	0.682618	MUSK
Positive Regulation of ATP Metabolic Process (GO:1903580)	0.500934	0.682618	IGF1
Positive Regulation of Mitotic Cell Cycle (GO:0045931)	0.500934	0.682618	CDC25B
Intracellular Signaling Cassette (GO:0141124)	0.50248	0.68425	MINDY4;SLC7A8;CD160;HTR2B;NLRC3;GATA3;SMAD6;CARD11;MAPK12
Regulation of Dendrite Morphogenesis (GO:0048814)	0.513178	0.692932	CUX2
Regulation of Long-Term Synaptic Potentiation (GO:1900271)	0.513178	0.692932	CYP46A1
Regulation of Plasma Membrane Bounded Cell Projection Organization (GO:0120035)	0.513178	0.692932	FRMD7
Cell-Substrate Junction Assembly (GO:0007044)	0.513178	0.692932	RHOD
Synaptic Vesicle Endocytosis (GO:0048488)	0.513178	0.692932	DNM1
Vascular Endothelial Growth Factor Receptor Signaling Pathway (GO:0048010)	0.513178	0.692932	VEGFD
Intracellular Zinc Ion Homeostasis (GO:0006882)	0.513178	0.692932	LCK
mRNA Splice Site Recognition (GO:0006376)	0.513178	0.692932	NOL3
Negative Regulation of Wound Healing (GO:0061045)	0.513178	0.692932	FIGNL2
Positive Regulation of Defense Response to Virus by Host (GO:0002230)	0.513178	0.692932	APOBEC3F
Regulation of Blood Coagulation (GO:0030193)	0.513178	0.692932	EMILIN1
External Encapsulating Structure Organization (GO:0045229)	0.513792	0.692932	COL3A1;ADAMTS12;COLQ
Extracellular Structure Organization (GO:0043062)	0.513792	0.692932	COL3A1;ADAMTS12;COLQ
Positive Regulation of GTPase Activity (GO:0043547)	0.513792	0.692932	RASGRF1;ASAP3;CCL19
Negative Regulation of Immune Response (GO:0050777)	0.514514	0.692954	COL3A1;NLRC3
Positive Regulation of Apoptotic Signaling Pathway (GO:2001235)	0.514514	0.692954	CD40LG;LCK
Cellular Response to Reactive Oxygen Species (GO:0034614)	0.522116	0.70052	TRPM2;MINDY4
Regulation of Actin Filament Polymerization (GO:0030833)	0.522116	0.70052	EVL;ASB2
L-amino Acid Transport (GO:0015807)	0.525123	0.70052	SLC7A8
Regulation of Keratinocyte Differentiation (GO:0045616)	0.525123	0.70052	MACROH2A2
Cardiac Muscle Tissue Morphogenesis (GO:0055008)	0.525123	0.70052	TNNT2
Hexose Biosynthetic Process (GO:0019319)	0.525123	0.70052	PCK1
Mitotic G2 DNA Damage Checkpoint Signaling (GO:0007095)	0.525123	0.70052	TICRR
Negative Regulation of Cytokine Production Involved in Inflammatory Response (GO:1900016)	0.525123	0.70052	NLRC3
Negative Regulation of Ossification (GO:0030279)	0.525123	0.70052	SMAD6
Negative Regulation of Response to Endoplasmic Reticulum Stress (GO:1903573)	0.525123	0.70052	CREB3L1
Positive Regulation of B Cell Proliferation (GO:0030890)	0.525123	0.70052	IL7
Positive Regulation of Interleukin-10 Production (GO:0032733)	0.525123	0.70052	CD40LG
Pyroptotic Inflammatory Response (GO:0070269)	0.525123	0.70052	GSDMB
Regulation of Chemotaxis (GO:0050920)	0.525123	0.70052	CCL19
Telomere Maintenance (GO:0000723)	0.529639	0.704807	RAD51D;ZNF827
Negative Regulation of Extrinsic Apoptotic Signaling Pathway (GO:2001237)	0.529639	0.704807	IGF1;NOL3
Double-Strand Break Repair via Homologous Recombination (GO:0000724)	0.531757	0.704807	RAD51B;RAD51D;POLN
Positive Regulation of Wnt Signaling Pathway (GO:0030177)	0.531757	0.704807	COL1A1;SFRP2;DACT1
Regulation of Dendritic Spine Morphogenesis (GO:0061001)	0.536775	0.704807	CUX2
Activation of GTPase Activity (GO:0090630)	0.536775	0.704807	RASGRF1
acyl-CoA Metabolic Process (GO:0006637)	0.536775	0.704807	MCEE
Regulation of Neuron Migration (GO:2001222)	0.536775	0.704807	COL3A1
Regulation of Protein Localization to Cell Surface (GO:2000008)	0.536775	0.704807	HFE
Chromosome Condensation (GO:0030261)	0.536775	0.704807	H1-3
Determination of Bilateral Symmetry (GO:0009855)	0.536775	0.704807	ODAD2
Homologous Chromosome Pairing at Meiosis (GO:0007129)	0.536775	0.704807	IHO1
Innate Immune Response Activating Cell Surface Receptor Signaling Pathway (GO:0002220)	0.536775	0.704807	FCN2
Mesenchymal Cell Migration (GO:0090497)	0.536775	0.704807	HTR2B
Natural Killer Cell Mediated Immunity (GO:0002228)	0.536775	0.704807	CD2
Negative Regulation of Carbohydrate Metabolic Process (GO:0045912)	0.536775	0.704807	KAT2A
Negative Regulation of Insulin Receptor Signaling Pathway (GO:0046627)	0.536775	0.704807	PRKCQ
Positive Regulation of ATP-dependent Activity (GO:0032781)	0.536775	0.704807	TNNT2
Positive Regulation of D-glucose Transmembrane Transport (GO:0010828)	0.536775	0.704807	IGF1
Positive Regulation of Lamellipodium Organization (GO:1902745)	0.536775	0.704807	CARMIL2
Positive Regulation of Nitric Oxide Metabolic Process (GO:1904407)	0.536775	0.704807	TMEM106A
Regulation of Centrosome Duplication (GO:0010824)	0.536775	0.704807	SPICE1
Positive Regulation of Protein Transport (GO:0051222)	0.53708	0.704807	IGF1;CD33
Regulation of DNA Replication (GO:0006275)	0.53708	0.704807	NPM2;GLI2
Positive Regulation of Cell Projection Organization (GO:0031346)	0.537662	0.704807	CARMIL2;CUX2;STMN2
Regulation of JNK Cascade (GO:0046328)	0.537662	0.704807	CCL19;EDA2R;DACT1
Regulation of Small GTPase Mediated Signal Transduction (GO:0051056)	0.538773	0.705322	RASGRF1;ARHGEF4;RHOD;FGD1
Neuron Projection Morphogenesis (GO:0048812)	0.538773	0.705322	BCL11B;TRIM46;DRD2;EPHB3
Antimicrobial Humoral Immune Response Mediated by Antimicrobial Peptide (GO:0061844)	0.543524	0.71085	CCL14;CCL19;CCL16
Myeloid Leukocyte Differentiation (GO:0002573)	0.544441	0.71085	GATA3;CCL19
B Cell Activation Involved in Immune Response (GO:0002312)	0.548141	0.71085	CD40LG
Regulation of Lamellipodium Assembly (GO:0010591)	0.548141	0.71085	CARMIL2
Regulation of Macrophage Derived Foam Cell Differentiation (GO:0010743)	0.548141	0.71085	APOB
Response to Alcohol (GO:0097305)	0.548141	0.71085	CCL19
Response to Estrogen (GO:0043627)	0.548141	0.71085	GATA3
Natural Killer Cell Mediated Cytotoxicity (GO:0042267)	0.548141	0.71085	CD2
Negative Regulation of G1/S Transition of Mitotic Cell Cycle (GO:2000134)	0.548141	0.71085	DACT1
Negative Regulation of Cellular Response to Insulin Stimulus (GO:1900077)	0.548141	0.71085	PRKCQ
Negative Regulation of Fat Cell Differentiation (GO:0045599)	0.548141	0.71085	RUNX1T1
Negative Regulation of Proteasomal Ubiquitin-Dependent Protein Catabolic Process (GO:0032435)	0.548141	0.71085	HFE
Positive Regulation of Locomotion (GO:0040017)	0.548141	0.71085	CCL19
Protein Localization to Golgi Apparatus (GO:0034067)	0.548141	0.71085	ARL5C
Epithelium Development (GO:0060429)	0.548783	0.71085	LOXL3;SIX1;WNT3;DACT1
Neuron Development (GO:0048666)	0.548783	0.71085	RASGRF1;STMN2;TBC1D24;GLI2
Regulation of Stress Fiber Assembly (GO:0051492)	0.551719	0.713711	ASAP3;EVL
Positive Regulation of Secretion by Cell (GO:1903532)	0.551719	0.713711	IGF1;CD33
Negative Regulation of Macromolecule Biosynthetic Process (GO:0010558)	0.553442	0.715341	SFRP2;CREB3L1;EMILIN1;IGF1;PARP15
Positive Regulation of Epithelial Cell Proliferation (GO:0050679)	0.555119	0.715341	VASH2;HTR2B;IGF1
Regulation of Neuron Differentiation (GO:0045664)	0.558915	0.715341	SIX1;HOXD3
Negative Regulation of Supramolecular Fiber Organization (GO:1902904)	0.558915	0.715341	STMN2;EMILIN1
Positive Regulation of Protein Secretion (GO:0050714)	0.558915	0.715341	IGF1;CD33
Actin Filament Bundle Assembly (GO:0051017)	0.55923	0.715341	RHOD
Regulation of Small Molecule Metabolic Process (GO:0062012)	0.55923	0.715341	GNB3
Cortical Cytoskeleton Organization (GO:0030865)	0.55923	0.715341	TRPV4
Signal Release From Synapse (GO:0099643)	0.55923	0.715341	NRXN2
Ventricular Cardiac Muscle Tissue Morphogenesis (GO:0055010)	0.55923	0.715341	TNNT2
Negative Regulation of JNK Cascade (GO:0046329)	0.55923	0.715341	DACT1
Negative Regulation of Developmental Growth (GO:0048640)	0.55923	0.715341	TRIM46
Positive Regulation of Cell Development (GO:0010720)	0.55923	0.715341	HOXA11
Protein Localization to Chromatin (GO:0071168)	0.55923	0.715341	MACROH2A2
Regulation of Amyloid-Beta Formation (GO:1902003)	0.55923	0.715341	IGF1
Regulation of calcineurin-NFAT Signaling Cascade (GO:0070884)	0.55923	0.715341	IGF1
Regulation of Cell Adhesion Mediated by Integrin (GO:0033628)	0.55923	0.715341	SFRP2
Regulation of Apoptotic Process (GO:0042981)	0.559531	0.715341	TFAP2B;MINDY4;HTR2B;PNMA3;IGF1;NOL3;SMAD6;NUGGC;SFRP2;CD40LG;ACVR1C;IL7;IL2RB;BMF;EMILIN1;ALPK2;HOXA5
Central Nervous System Development (GO:0007417)	0.561657	0.717591	EOMES;POU6F2;ZIC4;SOX12;MACROH2A2;VAX2;GRIN2D
Cellular Response to UV (GO:0034644)	0.566028	0.72174	MINDY4;BMF
Positive Regulation of Interleukin-6 Production (GO:0032755)	0.566028	0.72174	POU2AF1;TMEM106A
Regulation of Transforming Growth Factor Beta Receptor Signaling Pathway (GO:0017015)	0.566536	0.72174	EMILIN1;SMAD6;BCL9L
Negative Regulation of Catabolic Process (GO:0009895)	0.566536	0.72174	HFE;ZKSCAN3;BMF
Positive Regulation of Programmed Cell Death (GO:0043068)	0.56962	0.72174	SFRP2;ACVR1C;PNMA3;BMF;EMILIN1;HOXA5
Regulation of Gluconeogenesis (GO:0006111)	0.570046	0.72174	KAT2A
Actin Filament Bundle Organization (GO:0061572)	0.570046	0.72174	RHOD
Cardiac Muscle Contraction (GO:0060048)	0.570046	0.72174	TNNT2
Sarcomere Organization (GO:0045214)	0.570046	0.72174	TNNT2
Liver Development (GO:0001889)	0.570046	0.72174	PCK1
Negative Regulation of Microtubule Polymerization or Depolymerization (GO:0031111)	0.570046	0.72174	STMN2
Negative Regulation of Small Molecule Metabolic Process (GO:0062014)	0.570046	0.72174	KAT2A
Organophosphate Biosynthetic Process (GO:0090407)	0.570046	0.72174	MUSK
Protein Acylation (GO:0043543)	0.570046	0.72174	KAT2A
Neuron Projection Development (GO:0031175)	0.570905	0.722362	RASGRF1;STMN2;VASH2;TBC1D24;EPHB3
Regulation of Protein Binding (GO:0043393)	0.573058	0.724154	HFE;DACT1
Cell Chemotaxis (GO:0060326)	0.573058	0.724154	CCL14;PRKCQ
- Reg of Transmembrane Receptor Prot Serine/Threonine Kinase Sgnlng Pway (GO:0090101)	0.577772	0.728528	EMILIN1;SMAD6;BCL9L
Dendrite Morphogenesis (GO:0048813)	0.580598	0.728528	EPHB3
Smoothened Signaling Pathway (GO:0007224)	0.580598	0.728528	GLI2
Substrate Adhesion-Dependent Cell Spreading (GO:0034446)	0.580598	0.728528	EPHB3
Negative Regulation of Myeloid Leukocyte Differentiation (GO:0002762)	0.580598	0.728528	LRRC17
Negative Regulation of Osteoblast Differentiation (GO:0045668)	0.580598	0.728528	SMAD6
Neural Crest Cell Migration (GO:0001755)	0.580598	0.728528	HTR2B
Neurotransmitter Secretion (GO:0007269)	0.580598	0.728528	NRXN2
Phospholipid Translocation (GO:0045332)	0.580598	0.728528	ATP8B4
Positive Regulation of Cytokine Production Involved in Immune Response (GO:0002720)	0.580598	0.728528	CD160
Regulation of Cellular Senescence (GO:2000772)	0.580598	0.728528	ZKSCAN3
Response to Cytokine (GO:0034097)	0.583321	0.731478	CIITA;COL3A1;IKBKE
Negative Regulation of Cell Population Proliferation (GO:0008285)	0.584909	0.733001	CGREF1;TFAP2B;SFRP2;ACVR1C;NLRC3;GATA3;DRD2;SMAD6;CD33
Response to Tumor Necrosis Factor (GO:0034612)	0.58687	0.733945	GATA3;ADAMTS12
Regulation of Mitotic Cell Cycle (GO:0007346)	0.588823	0.733945	L3MBTL1;CCDC8;CDC25B
Cellular Response to Amyloid-Beta (GO:1904646)	0.590891	0.733945	IGF1
Regulation of Type I Interferon-Mediated Signaling Pathway (GO:0060338)	0.590891	0.733945	IKBKE
Cellular Response to Heat (GO:0034605)	0.590891	0.733945	TRPV4
Cellular Response to Vascular Endothelial Growth Factor Stimulus (GO:0035924)	0.590891	0.733945	VEGFD
Embryonic Limb Morphogenesis (GO:0030326)	0.590891	0.733945	HOXA11
Endoderm Formation (GO:0001706)	0.590891	0.733945	EOMES
tRNA Aminoacylation for Protein Translation (GO:0006418)	0.590891	0.733945	SARS2
Left/Right Pattern Formation (GO:0060972)	0.590891	0.733945	ODAD2
Negative Regulation of Cell Cycle G1/S Phase Transition (GO:1902807)	0.590891	0.733945	DACT1
Negative Regulation of Hydrolase Activity (GO:0051346)	0.590891	0.733945	RASA4
Negative Regulation of Plasma Membrane Bounded Cell Projection Assembly (GO:0120033)	0.590891	0.733945	EVL
Regulation of D-glucose Import (GO:0046324)	0.590891	0.733945	IGF1
Negative Regulation of Cell Cycle (GO:0045786)	0.59365	0.736441	GATA3;HOXD10
Positive Regulation of JNK Cascade (GO:0046330)	0.59365	0.736441	CCL19;EDA2R
Calcium Ion Transport (GO:0006816)	0.599688	0.741729	RYR1;TRPM2;TRPV4
Anterograde Axonal Transport (GO:0008089)	0.600933	0.741729	TRIM46
Axonemal Dynein Complex Assembly (GO:0070286)	0.600933	0.741729	ODAD2
Regulation of Sodium Ion Transport (GO:0002028)	0.600933	0.741729	DRD2
Cellular Response to Glucose Stimulus (GO:0071333)	0.600933	0.741729	PCK1
Regulatory ncRNA-mediated Gene Silencing (GO:0031047)	0.600933	0.741729	MOV10L1
Microtubule Polymerization (GO:0046785)	0.600933	0.741729	TRPV4
Regulation of Cellular Component Biogenesis (GO:0044087)	0.600933	0.741729	CCL19
Regulation of Protein Kinase Activity (GO:0045859)	0.606961	0.74823	CCL19;MAP3K12
Sphingolipid Biosynthetic Process (GO:0030148)	0.606961	0.74823	ST8SIA1;ST3GAL5
Regulation of Defense Response to Virus by Host (GO:0050691)	0.610728	0.748646	APOBEC3F
L-alpha-amino Acid Transmembrane Transport (GO:1902475)	0.610728	0.748646	SLC7A8
Regulation of Potassium Ion Transport (GO:0043266)	0.610728	0.748646	DRD2
Regulation of Synapse Organization (GO:0050807)	0.610728	0.748646	CLSTN3
Regulation of Vascular Associated Smooth Muscle Cell Proliferation (GO:1904705)	0.610728	0.748646	IGF1
Striated Muscle Tissue Development (GO:0014706)	0.610728	0.748646	SIX1
Male Meiotic Nuclear Division (GO:0007140)	0.610728	0.748646	MOV10L1
Neuron Projection Extension (GO:1990138)	0.610728	0.748646	CLSTN3
Regulation of Axonogenesis (GO:0050770)	0.610728	0.748646	EPHB3
Cytoskeleton-Dependent Cytokinesis (GO:0061640)	0.613491	0.751097	SEPTIN1;NOX5
Positive Regulation of Synaptic Transmission (GO:0050806)	0.613491	0.751097	CLSTN3;GRIN2D
Positive Regulation of DNA-binding Transcription Factor Activity (GO:0051091)	0.620001	0.755646	CD40LG;RTKN2;PRKCQ;CARD11
Fatty Acid Transport (GO:0015908)	0.620283	0.755646	RBP5
Interstrand Cross-Link Repair (GO:0036297)	0.620283	0.755646	POLN
Negative Regulation of G Protein-Coupled Receptor Signaling Pathway (GO:0045744)	0.620283	0.755646	DRD2
Positive Regulation of Extrinsic Apoptotic Signaling Pathway (GO:2001238)	0.620283	0.755646	CD40LG
Positive Regulation of Intrinsic Apoptotic Signaling Pathway (GO:2001244)	0.620283	0.755646	LCK
Positive Regulation of Neuron Apoptotic Process (GO:0043525)	0.620283	0.755646	TFAP2B
Regulation of Axon Extension (GO:0030516)	0.620283	0.755646	TRIM46
Integrin-Mediated Signaling Pathway (GO:0007229)	0.626302	0.762275	COL3A1;CD40LG
Double-Strand Break Repair (GO:0006302)	0.628947	0.762275	RAD51B;RAD51D;POLN;IFFO1
Regulation of Cytokine-Mediated Signaling Pathway (GO:0001959)	0.629604	0.762275	IL7
G2/M Transition of Mitotic Cell Cycle (GO:0000086)	0.629604	0.762275	CDC25B
Regulation of Filopodium Assembly (GO:0051489)	0.629604	0.762275	TRPM2
Regulation of Potassium Ion Transmembrane Transport (GO:1901379)	0.629604	0.762275	NOS1AP
Nucleic Acid Catabolic Process (GO:0141188)	0.629604	0.762275	DNASE1
Positive Regulation of Proteolysis Involved in Protein Catabolic Process (GO:1903052)	0.629604	0.762275	PYHIN1
Positive Regulation of Viral Process (GO:0048524)	0.629604	0.762275	CD209
Regulation of DNA Recombination (GO:0000018)	0.629604	0.762275	H1-3
Organelle Organization (GO:0006996)	0.631373	0.763946	ATP8B4;BCL11B;ADCK1;PEX11A;SIRT4;PYROXD2;TDRD6;GOLGA8N;ZNF135;FGD1
Regulation of Endothelial Cell Proliferation (GO:0001936)	0.632583	0.764469	HTR2B;VASH2
Cellular Response to Tumor Necrosis Factor (GO:0071356)	0.632583	0.764469	GATA3;ADAMTS12
Connective Tissue Development (GO:0061448)	0.638697	0.766772	HOXD3
Visual System Development (GO:0150063)	0.638697	0.766772	MAB21L1
Vitamin Transport (GO:0051180)	0.638697	0.766772	SLC46A1
Heart Contraction (GO:0060047)	0.638697	0.766772	TNNT2
Monoatomic Cation Transport (GO:0006812)	0.638697	0.766772	GRIN2D
Negative Regulation of DNA Metabolic Process (GO:0051053)	0.638697	0.766772	H1-3
Negative Regulation of Secretion by Cell (GO:1903531)	0.638697	0.766772	DRD2
Positive Regulation of Myoblast Differentiation (GO:0045663)	0.638697	0.766772	BOC
Regulation of Endothelial Cell Migration (GO:0010594)	0.638781	0.766772	BMPER;GATA3
Positive Regulation of Protein Kinase Activity (GO:0045860)	0.638781	0.766772	CCL19;MAP3K12
Positive Regulation of Ubiquitin-Dependent Protein Catabolic Process (GO:2000060)	0.638781	0.766772	DET1;PYHIN1
Cellular Response to Hormone Stimulus (GO:0032870)	0.644897	0.771661	CD200R1;CYP11A1
Protein Metabolic Process (GO:0019538)	0.646326	0.771661	FCN2;ADAMDEC1;ACE;TPSG1;LVRN;ADAM33;VASH2;PSEN2;ADAM20;ADAMTS12;CAPN14;ADAM12;D2HGDH;GAL3ST4
Regulation of Glycolytic Process (GO:0006110)	0.647567	0.771661	IGF1
Ceramide Biosynthetic Process (GO:0046513)	0.647567	0.771661	ST3GAL5
Type I Interferon-Mediated Signaling Pathway (GO:0060337)	0.647567	0.771661	IKBKE
Keratinocyte Differentiation (GO:0030216)	0.647567	0.771661	EVPL
Lysosome Localization (GO:0032418)	0.647567	0.771661	MILR1
Membrane Fission (GO:0090148)	0.647567	0.771661	DNM1
Negative Regulation of DNA Recombination (GO:0045910)	0.647567	0.771661	H1-3
Positive Regulation of Neuron Differentiation (GO:0045666)	0.647567	0.771661	HOXD3
Protein Destabilization (GO:0031648)	0.647567	0.771661	PYHIN1
Regulation of NLRP3 Inflammasome Complex Assembly (GO:1900225)	0.647567	0.771661	NLRC3
Positive Regulation of Plasma Membrane Bounded Cell Projection Assembly (GO:0120034)	0.650931	0.7752	CARMIL2;CCL19
Negative Regulation of Cellular Process (GO:0048523)	0.653069	0.776323	CGREF1;TFAP2B;ADAMDEC1;SFRP2;CLSTN3;ZKSCAN3;EMILIN1;GATA3;DRD2;SMAD6;HOXD10;CD33
Regulation of Epithelial Cell Migration (GO:0010632)	0.65622	0.776323	EVL
Cell Cycle G2/M Phase Transition (GO:0044839)	0.65622	0.776323	CDC25B
Cellular Response to Type I Interferon (GO:0071357)	0.65622	0.776323	IKBKE
Negative Regulation of Mitotic Cell Cycle Phase Transition (GO:1901991)	0.65622	0.776323	DACT1
Negative Regulation of Organelle Assembly (GO:1902116)	0.65622	0.776323	KAT2A
Negative Regulation of Ubiquitin-Dependent Protein Catabolic Process (GO:2000059)	0.65622	0.776323	HFE
Neural Crest Cell Development (GO:0014032)	0.65622	0.776323	HTR2B
Non-Canonical Wnt Signaling Pathway (GO:0035567)	0.65622	0.776323	SFRP2
Positive Regulation of Stress Fiber Assembly (GO:0051496)	0.65622	0.776323	EVL
Regulation of Chemokine Production (GO:0032642)	0.65622	0.776323	IL7
Calcium-Mediated Signaling (GO:0019722)	0.656883	0.77664	SLC7A8;HTR2B
Positive Regulation of Cell Adhesion (GO:0045785)	0.662754	0.781135	SFRP2;RHOD
Regulation of Microtubule-Based Process (GO:0032886)	0.664661	0.781135	EFNA5
Regulation of Monoatomic Cation Transmembrane Transport (GO:1904062)	0.664661	0.781135	GRIN2D
Amino Acid Transport (GO:0006865)	0.664661	0.781135	SLC7A8
Regulation of Ossification (GO:0030278)	0.664661	0.781135	SMAD6
Bone Development (GO:0060348)	0.664661	0.781135	LRRC17
Carbohydrate Derivative Biosynthetic Process (GO:1901137)	0.664661	0.781135	GAL3ST4
Regulation of Telomere Maintenance via Telomerase (GO:0032210)	0.664661	0.781135	PIF1
Positive Regulation of Response to Biotic Stimulus (GO:0002833)	0.664661	0.781135	EMILIN1
Positive Regulation of Wound Healing (GO:0090303)	0.664661	0.781135	EMILIN1
Positive Regulation of Cellular Component Biogenesis (GO:0044089)	0.668544	0.785229	EMILIN1;BMF
Regulation of Nervous System Development (GO:0051960)	0.672895	0.787046	WNT3
Regulation of Nitric Oxide Biosynthetic Process (GO:0045428)	0.672895	0.787046	NOS1AP
Response to Amyloid-Beta (GO:1904645)	0.672895	0.787046	IGF1
Synaptic Vesicle Cycle (GO:0099504)	0.672895	0.787046	SLC18A2
Negative Regulation of BMP Signaling Pathway (GO:0030514)	0.672895	0.787046	SMAD6
Positive Regulation of Cell-Matrix Adhesion (GO:0001954)	0.672895	0.787046	SKAP1
Regulation of B Cell Proliferation (GO:0030888)	0.672895	0.787046	IL7
Positive Regulation of Phosphorylation (GO:0042327)	0.674253	0.788166	MUSK;FAM20A
Plasma Membrane Bounded Cell Projection Organization (GO:0120036)	0.675018	0.788592	RASGRF1;STMN2;TBC1D24
Chromatin Organization (GO:0006325)	0.680848	0.791728	L3MBTL1;M1AP;KAT2A;NPM2;ZNF827;TSSK6;HDAC8
Protein-Containing Complex Assembly (GO:0065003)	0.680848	0.791728	DET1;TESPA1;HFE;IL2RB;CD247;NOL3;ASB2
Regulation of Interleukin-10 Production (GO:0032653)	0.680927	0.791728	CD40LG
Regulation of Osteoclast Differentiation (GO:0045670)	0.680927	0.791728	LRRC17
Central Nervous System Neuron Differentiation (GO:0021953)	0.680927	0.791728	WNT3
Negative Regulation of Proteasomal Protein Catabolic Process (GO:1901799)	0.680927	0.791728	HFE
Positive Regulation of Chemotaxis (GO:0050921)	0.680927	0.791728	CCL19
Regulation of Cell-Substrate Adhesion (GO:0010810)	0.680927	0.791728	GCNT2
Regulation of Actin Filament-Based Process (GO:0032970)	0.685431	0.79566	TRPM2;EFNA5
Bicellular Tight Junction Assembly (GO:0070830)	0.688762	0.79566	CLDN7
Cellular Defense Response (GO:0006968)	0.688762	0.79566	KLRG1
Chromosome Organization (GO:0051276)	0.688762	0.79566	H1-3
Double-Strand Break Repair via Nonhomologous End Joining (GO:0006303)	0.688762	0.79566	IFFO1
Stem Cell Differentiation (GO:0048863)	0.688762	0.79566	HTR2B
Intracellular Glucose Homeostasis (GO:0001678)	0.688762	0.79566	PCK1
Mitotic Spindle Assembly (GO:0090307)	0.688762	0.79566	SPICE1
Negative Regulation of Cold-Induced Thermogenesis (GO:0120163)	0.688762	0.79566	HOXC10
Positive Regulation of Chromosome Organization (GO:2001252)	0.688762	0.79566	PRKCQ
Positive Regulation of miRNA Transcription (GO:1902895)	0.688762	0.79566	GATA3
Muscle Contraction (GO:0006936)	0.690902	0.797663	RYR1;TNNT2
Positive Regulation of Protein Modification Process (GO:0031401)	0.696294	0.79932	MUSK;FAM20A
Regulation of Exocytosis (GO:0017157)	0.696405	0.79932	SEPTIN1
Endoplasmic Reticulum Unfolded Protein Response (GO:0030968)	0.696405	0.79932	CREB3L1
Erythrocyte Differentiation (GO:0030218)	0.696405	0.79932	CDIN1
Mitotic G2/M Transition Checkpoint (GO:0044818)	0.696405	0.79932	TICRR
Natural Killer Cell Activation (GO:0030101)	0.696405	0.79932	CD2
Negative Regulation of Response to Biotic Stimulus (GO:0002832)	0.696405	0.79932	NLRC3
Nuclear Receptor-Mediated Steroid Hormone Signaling Pathway (GO:0030518)	0.696405	0.79932	PPARGC1B
Positive Regulation of Innate Immune Response (GO:0045089)	0.696405	0.79932	IKBKE
Pyruvate Metabolic Process (GO:0006090)	0.696405	0.79932	PCK1
Positive Regulation of Cold-Induced Thermogenesis (GO:0120162)	0.701608	0.803653	PPARGC1B;TSHR
Positive Regulation of Neuron Projection Development (GO:0010976)	0.701608	0.803653	CUX2;STMN2
Antimicrobial Humoral Response (GO:0019730)	0.702068	0.803653	CCL14;CCL19;CCL16
Activation of Protein Kinase Activity (GO:0032147)	0.703861	0.803653	IGF1
Arachidonate Metabolic Process (GO:0019369)	0.703861	0.803653	CYP2E1
Regulation of Stem Cell Differentiation (GO:2000736)	0.703861	0.803653	WNT3
Positive Regulation of Smooth Muscle Cell Proliferation (GO:0048661)	0.703861	0.803653	IGF1
Positive Regulation of Transport (GO:0051050)	0.703861	0.803653	CCL19
Protein Localization to Chromosome (GO:0034502)	0.703861	0.803653	IFFO1
Regulation of Cold-Induced Thermogenesis (GO:0120161)	0.706406	0.805188	PPARGC1B;HOXC10;TSHR
Cellular Response to Chemical Stress (GO:0062197)	0.706844	0.805188	TRPV4;TBC1D24
Response to UV (GO:0009411)	0.706844	0.805188	MINDY4;BMF
Monoatomic Ion Transport (GO:0006811)	0.706844	0.805188	SLC12A5;SLC9A9
Endomembrane System Organization (GO:0010256)	0.710797	0.807734	ATP8B4;BCL11B;GOLGA8N;DNM1
tRNA Processing (GO:0008033)	0.711134	0.807734	DTWD1
Triglyceride Metabolic Process (GO:0006641)	0.711134	0.807734	APOB
Lipid Modification (GO:0030258)	0.711134	0.807734	CYP2E1
Negative Regulation of ERK1 and ERK2 Cascade (GO:0070373)	0.711134	0.807734	EMILIN1
Cellular Response to Growth Factor Stimulus (GO:0071363)	0.714936	0.809708	ACVR1C;STMN2;ADAMTS12
Defense Response to Virus (GO:0051607)	0.718208	0.809708	APOBEC3D;APOBEC3F;CD207;IKBKE
Regulation of Interferon-Beta Production (GO:0032648)	0.718229	0.809708	NLRC3
Regulation of Intracellular Transport (GO:0032386)	0.718229	0.809708	DYNLT2B
Blood Vessel Morphogenesis (GO:0048514)	0.718229	0.809708	STRA6
Regulation of Secretion by Cell (GO:1903530)	0.718229	0.809708	SEPTIN1
Cardiac Muscle Tissue Development (GO:0048738)	0.718229	0.809708	ASB2
Response to Glucose (GO:0009749)	0.718229	0.809708	PCK1
Transcription Initiation-Coupled Chromatin Remodeling (GO:0045815)	0.718229	0.809708	APOBEC3F
Fatty Acid Oxidation (GO:0019395)	0.718229	0.809708	ECHDC2
Myofibril Assembly (GO:0030239)	0.718229	0.809708	TNNT2
Negative Regulation of T Cell Activation (GO:0050868)	0.718229	0.809708	LAX1
Positive Regulation of Actin Filament Bundle Assembly (GO:0032233)	0.718229	0.809708	EVL
Regulation of Substrate Adhesion-Dependent Cell Spreading (GO:1900024)	0.72515	0.813775	EFNA5
Sensory Perception (GO:0007600)	0.72515	0.813775	MYO7A
Determination of Left/Right Symmetry (GO:0007368)	0.72515	0.813775	ODAD2
Endosome Organization (GO:0007032)	0.72515	0.813775	DNM1
Intrinsic Apoptotic Signaling Pathway in Response to DNA Damage (GO:0008630)	0.72515	0.813775	IKBKE
Negative Regulation of Protein Ubiquitination (GO:0031397)	0.72515	0.813775	HDAC8
Positive Regulation of Proteolysis (GO:0045862)	0.72515	0.813775	MAPK12
Positive Regulation of Reactive Oxygen Species Metabolic Process (GO:2000379)	0.72515	0.813775	NOX5
Regulation of Actin Cytoskeleton Organization (GO:0032956)	0.727028	0.815299	TRPM2;EFNA5
Organic Anion Transport (GO:0015711)	0.731887	0.815299	SLC4A8;SLCO1B3
Positive Regulation of Protein-Containing Complex Assembly (GO:0031334)	0.731887	0.815299	BMF;SKAP1
Regulation of Focal Adhesion Assembly (GO:0051893)	0.731902	0.815299	EFNA5
Regulation of Microtubule Polymerization (GO:0031113)	0.731902	0.815299	STMN2
Regulation of Smoothened Signaling Pathway (GO:0008589)	0.731902	0.815299	PTCH2
Cellular Response to Mechanical Stimulus (GO:0071260)	0.731902	0.815299	MINDY4
Cytoplasmic Microtubule Organization (GO:0031122)	0.731902	0.815299	TRPV4
Unsaturated Fatty Acid Metabolic Process (GO:0033559)	0.731902	0.815299	MUSK
Microtubule Bundle Formation (GO:0001578)	0.731902	0.815299	TRIM46
Negative Regulation of Immune System Process (GO:0002683)	0.731902	0.815299	COL3A1
Positive Regulation of B Cell Activation (GO:0050871)	0.731902	0.815299	IL7
Positive Regulation of miRNA Metabolic Process (GO:2000630)	0.731902	0.815299	GATA3
Regulation of Inflammatory Response (GO:0050727)	0.733233	0.816319	CD200R1;NLRC3;GATA3;DNASE1;ADAMTS12
Apical Junction Assembly (GO:0043297)	0.738487	0.82031	CLDN7
Regulation of Smooth Muscle Cell Proliferation (GO:0048660)	0.738487	0.82031	IGF1
Tight Junction Assembly (GO:0120192)	0.738487	0.82031	CLDN7
Positive Regulation of Chemokine Production (GO:0032722)	0.738487	0.82031	IL7
Positive Regulation of Cell Growth (GO:0030307)	0.741384	0.823062	SFRP2;IGF1
Rho Protein Signal Transduction (GO:0007266)	0.744912	0.823721	RHOD
Regulation of Metabolic Process (GO:0019222)	0.744912	0.823721	GNB3
Cell Surface Receptor Signaling Pathway via STAT (GO:0097696)	0.744912	0.823721	IGF1
Endoplasmic Reticulum Organization (GO:0007029)	0.744912	0.823721	BCL11B
Interferon-Mediated Signaling Pathway (GO:0140888)	0.744912	0.823721	IKBKE
Metaphase Chromosome Alignment (GO:0051310)	0.744912	0.823721	SPICE1
Positive Regulation of Telomere Maintenance (GO:0032206)	0.744912	0.823721	PRKCQ
Regulation of Proteasomal Ubiquitin-Dependent Protein Catabolic Process (GO:0032434)	0.750592	0.827391	DET1;HFE
Regulation of Cellular Component Organization (GO:0051128)	0.75096	0.827391	PTCH2;PRKCQ;ZNF469
Adenylate Cyclase-Inhibiting G Protein-Coupled Receptor Signaling Pathway (GO:0007193)	0.751179	0.827391	DRD2
Regulation of Protein Localization to Nucleus (GO:1900180)	0.751179	0.827391	PYHIN1
Regulation of Stem Cell Population Maintenance (GO:2000036)	0.751179	0.827391	KAT2A
Positive Regulation of Leukocyte Chemotaxis (GO:0002690)	0.751179	0.827391	VEGFD
Receptor Internalization (GO:0031623)	0.751179	0.827391	DNM1
DNA Metabolic Process (GO:0006259)	0.752747	0.828654	RAD51B;RAD51D;IHO1;ZNF827;DNASE1;TICRR
Cellular Response to Interleukin-1 (GO:0071347)	0.757292	0.831793	ADAMTS12
Myeloid Cell Differentiation (GO:0030099)	0.757292	0.831793	CDIN1
Negative Regulation of Innate Immune Response (GO:0045824)	0.757292	0.831793	NLRC3
Negative Regulation of Response to Stimulus (GO:0048585)	0.757292	0.831793	COL3A1
Response to Lipopolysaccharide (GO:0032496)	0.758451	0.832601	CD6;SMAD6;NUGGC
Negative Regulation of Developmental Process (GO:0051093)	0.759517	0.832841	ADCK1;ALPK2
Positive Regulation of Cellular Component Organization (GO:0051130)	0.759517	0.832841	BMF;CCL19
Cellular Response to Unfolded Protein (GO:0034620)	0.763255	0.836007	CREB3L1
Negative Regulation of Protein Modification by Small Protein Conjugation or Removal (GO:1903321)	0.763255	0.836007	HDAC8
Regulation of Wnt Signaling Pathway (GO:0030111)	0.763875	0.83622	SFRP2;DACT1
Regulation of Embryonic Development (GO:0045995)	0.769072	0.840037	KAT2A
Response to Interleukin-1 (GO:0070555)	0.769072	0.840037	ADAMTS12
Mitotic DNA Damage Checkpoint Signaling (GO:0044773)	0.769072	0.840037	TICRR
Protein Polymerization (GO:0051258)	0.769072	0.840037	TRPV4
Response to Type II Interferon (GO:0034341)	0.774747	0.844358	CIITA
Neuron Migration (GO:0001764)	0.774747	0.844358	TRIM46
Positive Regulation of Cell Cycle (GO:0045787)	0.774747	0.844358	CDC25B
Post-Transcriptional Regulation of Gene Expression (GO:0010608)	0.774747	0.844358	GCNT2
Regulation of Reactive Oxygen Species Metabolic Process (GO:2000377)	0.780282	0.848416	NOX5
Vesicle Organization (GO:0016050)	0.780282	0.848416	DNM1
Negative Regulation of Canonical NF-kappaB Signal Transduction (GO:0043124)	0.780282	0.848416	NLRC3
Phospholipid Transport (GO:0015914)	0.780282	0.848416	ATP8B4
Regulation of DNA Metabolic Process (GO:0051052)	0.780629	0.848416	KAT2A;HDAC8
Cytoskeleton Organization (GO:0007010)	0.784651	0.851845	ZNF135;FGD1
Negative Regulation of Canonical Wnt Signaling Pathway (GO:0090090)	0.784651	0.851845	SFRP2;DACT1
Regulation of Phagocytosis (GO:0050764)	0.785681	0.852493	IL2RB
Spliceosomal Complex Assembly (GO:0000245)	0.790949	0.856316	NOL3
Negative Regulation of Metabolic Process (GO:0009892)	0.790949	0.856316	HOXC10
Positive Regulation of Interleukin-8 Production (GO:0032757)	0.790949	0.856316	CD2
Positive Regulation of Peptidyl-Tyrosine Phosphorylation (GO:0050731)	0.790949	0.856316	EFNA5
Cell-Cell Adhesion via Plasma-Membrane Adhesion Molecules (GO:0098742)	0.793209	0.858291	CD6;CD209;CLDN7
Retinoid Metabolic Process (GO:0001523)	0.796086	0.859983	RDH16
Epigenetic Regulation of Gene Expression (GO:0040029)	0.796086	0.859983	MACROH2A2
Protein N-linked Glycosylation (GO:0006487)	0.796086	0.859983	MAN1C1
Cellular Response to Oxidative Stress (GO:0034599)	0.800099	0.861608	TBC1D24;PLA2R1
Negative Regulation of Cell Growth (GO:0030308)	0.800099	0.861608	SFRP2;TRIM46
Negative Regulation of Defense Response (GO:0031348)	0.800099	0.861608	NLRC3;GATA3
Regulation of Endocytosis (GO:0030100)	0.801098	0.861608	CCL19
Glycerophospholipid Metabolic Process (GO:0006650)	0.801098	0.861608	PLCH2
Negative Regulation of NF-kappaB Transcription Factor Activity (GO:0032088)	0.801098	0.861608	NLRC3
Pattern Recognition Receptor Signaling Pathway (GO:0002221)	0.801098	0.861608	FCN2
Protein Autoubiquitination (GO:0051865)	0.801098	0.861608	TRIM17
Regulation of miRNA Transcription (GO:1902893)	0.805987	0.864029	GATA3
Regulation of Neurogenesis (GO:0050767)	0.805987	0.864029	WNT3
Cell-Cell Junction Organization (GO:0045216)	0.805987	0.864029	TRPV4
Regulation of Viral Genome Replication (GO:0045069)	0.805987	0.864029	APOBEC3F
Negative Regulation of Binding (GO:0051100)	0.805987	0.864029	DACT1
Negative Regulation of Viral Process (GO:0048525)	0.805987	0.864029	APOBEC3F
Cell-Cell Junction Assembly (GO:0007043)	0.810756	0.868194	TRPV4
Neurogenesis (GO:0022008)	0.810756	0.868194	SIX1
Cellular Component Assembly (GO:0022607)	0.811988	0.869039	DET1;HFE;IL2RB;CD247;RHOD
Cellular Response to Lipopolysaccharide (GO:0071222)	0.814558	0.870803	CD6;NUGGC
Action Potential (GO:0001508)	0.815408	0.870803	KCNMB3
Positive Regulation of Type I Interferon Production (GO:0032481)	0.815408	0.870803	IKBKE
Regulation of Cell Communication (GO:0010646)	0.815408	0.870803	HCN3
Regulation of Cell Motility (GO:2000145)	0.818023	0.873121	GATA3;CCL19
Cell Junction Organization (GO:0034330)	0.819946	0.87375	PPFIA4
Phosphatidylinositol Metabolic Process (GO:0046488)	0.819946	0.87375	PLCH2
Phospholipid Metabolic Process (GO:0006644)	0.819946	0.87375	MUSK
Monocarboxylic Acid Metabolic Process (GO:0032787)	0.821431	0.874383	AMACR;IGF1
Protein Localization to Nucleus (GO:0034504)	0.821431	0.874383	COL1A1;SIX1
Apoptotic Process (GO:0006915)	0.823359	0.875961	CD2;NOX5;BMF;EFNA5
Regulation of Heart Contraction (GO:0008016)	0.824373	0.876051	TNNT2
Golgi Organization (GO:0007030)	0.824781	0.876051	ATP8B4;GOLGA8N
RNA Biosynthetic Process (GO:0032774)	0.824781	0.876051	M1AP;HOXD3
Regulation of Neuron Apoptotic Process (GO:0043523)	0.828075	0.876886	TFAP2B;SIX1
Cellular Response to Lipid (GO:0071396)	0.828386	0.876886	MAP4K1;MINDY4;NUGGC;WNT3
Response to Ionizing Radiation (GO:0010212)	0.828691	0.876886	TICRR
tRNA Modification (GO:0006400)	0.828691	0.876886	DTWD1
Phagocytosis (GO:0006909)	0.828691	0.876886	ADORA1
Positive Regulation of Proteasomal Ubiquitin-Dependent Protein Catabolic Process (GO:0032436)	0.828691	0.876886	DET1
Positive Regulation of Protein Polymerization (GO:0032273)	0.828691	0.876886	EVL
Positive Regulation of Catabolic Process (GO:0009896)	0.829321	0.87708	CLSTN3;PYHIN1;DACT1
Cellular Response to Oxygen-Containing Compound (GO:1901701)	0.833818	0.881362	HCN3;MINDY4;CYP11A1;IGF1;NUGGC;WNT3;TSHR
DNA Replication (GO:0006260)	0.837011	0.882364	TICRR
Spindle Assembly (GO:0051225)	0.837011	0.882364	SPICE1
Neuropeptide Signaling Pathway (GO:0007218)	0.837011	0.882364	CD200R1
Positive Regulation of Cell-Substrate Adhesion (GO:0010811)	0.837011	0.882364	SKAP1
Regulation of MAP Kinase Activity (GO:0043405)	0.837011	0.882364	PIK3R6
Positive Regulation of Cytoskeleton Organization (GO:0051495)	0.841019	0.886114	EVL
Plasma Membrane Organization (GO:0007009)	0.844929	0.888803	DMKN
Positive Regulation of Protein Localization to Nucleus (GO:1900182)	0.844929	0.888803	PYHIN1
Positive Regulation of Protein Serine/Threonine Kinase Activity (GO:0071902)	0.844929	0.888803	PIK3R6
Mitochondrion Organization (GO:0007005)	0.846692	0.890182	SIRT4;PYROXD2
Regulation of Rho Protein Signal Transduction (GO:0035023)	0.848742	0.89186	COL3A1
Cellular Response to Hypoxia (GO:0071456)	0.852462	0.89483	MINDY4
Regulation of Protein Phosphorylation (GO:0001932)	0.852479	0.89483	MUSK;FAM20A
Cellular Response to Decreased Oxygen Levels (GO:0036294)	0.856091	0.898141	MINDY4
Regulation of Cytoskeleton Organization (GO:0051493)	0.858066	0.899733	TRPM2;EFNA5
Positive Regulation of Growth (GO:0045927)	0.85963	0.900892	SFRP2
Response to Endoplasmic Reticulum Stress (GO:0034976)	0.862211	0.902585	CREB3L1;RASGRF1;MAN1C1
Cholesterol Homeostasis (GO:0042632)	0.863083	0.902585	APOB
Signal Transduction in Response to DNA Damage (GO:0042770)	0.863083	0.902585	MAPK12
Negative Regulation of Cellular Component Organization (GO:0051129)	0.863083	0.902585	CARMIL2
Sterol Homeostasis (GO:0055092)	0.866451	0.904663	APOB
Negative Regulation of Neuron Apoptotic Process (GO:0043524)	0.866451	0.904663	SIX1
Positive Regulation of Organelle Organization (GO:0010638)	0.866451	0.904663	BMF
Protein Localization to Membrane (GO:0072657)	0.868963	0.906648	ARL5C;NRXN2;CYP46A1
Regulation of Vesicle-Mediated Transport (GO:0060627)	0.869736	0.906648	SEPTIN1
Response to Insulin (GO:0032868)	0.869736	0.906648	PCK1
Negative Regulation of Protein Phosphorylation (GO:0001933)	0.87294	0.909506	SFRP2
Adenylate Cyclase-Modulating G Protein-Coupled Receptor Signaling Pathway (GO:0007188)	0.875422	0.911569	PTGFR;GPR88;TSHR
Negative Regulation of Wnt Signaling Pathway (GO:0030178)	0.876133	0.911569	SFRP2;DACT1
Protein Transport (GO:0015031)	0.876312	0.911569	ARL5C;CLSTN3;TVP23A;APOB;LRP1B
Actomyosin Structure Organization (GO:0031032)	0.879116	0.914001	TNNT2
Regulation of Innate Immune Response (GO:0045088)	0.88209	0.916608	NLRC3
Negative Regulation of Gene Expression (GO:0010629)	0.88451	0.918638	SFRP2;CREB3L1;EMILIN1;IGF1;MACROH2A2;PARP15
Modification-Dependent Protein Catabolic Process (GO:0019941)	0.8875	0.920131	UBQLNL;ASB2;UBQLN3
Protein Localization to Organelle (GO:0033365)	0.887714	0.920131	COL1A1;SIX1
Regulation of Mitotic Cell Cycle Phase Transition (GO:1901990)	0.887821	0.920131	NPM2
Positive Regulation of Endothelial Cell Migration (GO:0010595)	0.887821	0.920131	GATA3
Adenylate Cyclase-Activating G Protein-Coupled Receptor Signaling Pathway (GO:0007189)	0.892059	0.924036	PTGFR;TSHR
Regulation of Cell Cycle (GO:0051726)	0.89262	0.92413	L3MBTL1;KAT2A;GATA3;HOXD10;MAPK12
Mitotic Spindle Organization (GO:0007052)	0.893274	0.92432	SPICE1
ERAD Pathway (GO:0036503)	0.895901	0.92655	MAN1C1
RNA Splicing (GO:0008380)	0.898463	0.928223	NOL3
Glucose Homeostasis (GO:0042593)	0.898463	0.928223	PCK1
Regulation of Protein Metabolic Process (GO:0051246)	0.900962	0.930315	ACE
Regulation of Canonical Wnt Signaling Pathway (GO:0060828)	0.901973	0.930666	COL1A1;SFRP2;DACT1
Protein Maturation (GO:0051604)	0.902249	0.930666	LIPT2;PSEN2
Plasma Membrane Bounded Cell Projection Assembly (GO:0120031)	0.910664	0.938844	DYNLT2B;ARHGEF4;RHOD;FGD1
Positive Regulation of Response to External Stimulus (GO:0032103)	0.911536	0.938844	EMILIN1;CCL19
Regulation of Cell Growth (GO:0001558)	0.911704	0.938844	SFRP2;PTCH2;PRKCQ
Defense Response to Gram-positive Bacterium (GO:0050830)	0.912566	0.938844	FCN2
Positive Regulation of Proteasomal Protein Catabolic Process (GO:1901800)	0.912566	0.938844	DET1
Positive Regulation of Protein Catabolic Process (GO:0045732)	0.914719	0.940566	DACT1
Sensory Perception of Chemical Stimulus (GO:0007606)	0.916819	0.942232	DRD2
Positive Regulation of Protein Localization (GO:1903829)	0.920864	0.945896	PYHIN1
Regulation of Defense Response (GO:0031347)	0.922813	0.947402	ADAMTS12
Regulation of RNA Splicing (GO:0043484)	0.924714	0.948858	KAT2A
Protein Catabolic Process (GO:0030163)	0.930141	0.953928	ADAMTS12
Glycerophospholipid Biosynthetic Process (GO:0046474)	0.935177	0.958593	TAMM41
Regulation of G1/S Transition of Mitotic Cell Cycle (GO:2000045)	0.936774	0.959229	DACT1
Regulation of Cellular Response to Stress (GO:0080135)	0.936774	0.959229	KAT2A
Regulation of Primary Metabolic Process (GO:0080090)	0.939851	0.960417	KAT2A
Regulation of Protein Ubiquitination (GO:0031396)	0.939851	0.960417	HDAC8
Mitotic Cell Cycle Phase Transition (GO:0044772)	0.939851	0.960417	CDC25B
DNA Repair (GO:0006281)	0.940378	0.960417	RAD51B;RAD51D;POLN;TICRR
Regulation of Intracellular Signal Transduction (GO:1902531)	0.940378	0.960417	ARHGEF4;GRAP;RHOD;FGD1
Intrinsic Apoptotic Signaling Pathway (GO:0097193)	0.942778	0.96137	IKBKE
Negative Regulation of Growth (GO:0045926)	0.942778	0.96137	SFRP2
Protein Processing (GO:0016485)	0.942778	0.96137	PSEN2
DNA Damage Response (GO:0006974)	0.94778	0.965969	RAD51B;RAD51D;SIRT4;IKBKE;MAPK12;TICRR
Mitotic Sister Chromatid Segregation (GO:0000070)	0.94949	0.96721	SPICE1
Cellular Response to Molecule of Bacterial Origin (GO:0071219)	0.953134	0.970418	NUGGC
Lipid Metabolic Process (GO:0006629)	0.954632	0.971441	MUSK;RDH16;CYP2E1
Regulation of Protein-Containing Complex Assembly (GO:0043254)	0.956515	0.972853	BMF
Chromatin Remodeling (GO:0006338)	0.957079	0.972923	KAT2A;NPM2;ZNF827
Regulation of Protein Catabolic Process (GO:0042176)	0.959653	0.974534	DACT1
Fatty Acid Metabolic Process (GO:0006631)	0.960647	0.974534	CYP2E1
Positive Regulation of Defense Response (GO:0031349)	0.960647	0.974534	EMILIN1
Regulation of DNA Repair (GO:0006282)	0.960647	0.974534	KAT2A
Regulation of Response to External Stimulus (GO:0032101)	0.962564	0.975975	ADAMTS12
Protein Stabilization (GO:0050821)	0.96772	0.980245	PYHIN1;IGF1
protein-RNA Complex Assembly (GO:0022618)	0.967774	0.980245	NOL3
Membraneless Organelle Assembly (GO:0140694)	0.968569	0.980545	ASB2
Cellular Response to Starvation (GO:0009267)	0.9701	0.98159	MUSK
Regulation of Autophagy (GO:0010506)	0.977959	0.989032	ZKSCAN3;BMF
Protein Localization (GO:0008104)	0.981884	0.992306	ARL5C;SEPTIN1;MYO7A;DRD2
Proteasomal Protein Catabolic Process (GO:0010498)	0.982206	0.992306	KLHL17;MAN1C1;ASB2;FBXL22
RNA Splicing, via Transesterification Reactions With Bulged Adenosine as Nucleophile (GO:0000377)	0.985876	0.995502	PRPF40B
Ubiquitin-Dependent Protein Catabolic Process (GO:0006511)	0.987845	0.996978	UBQLNL;KLHL17;ASB2;FBXL22;UBQLN3
Proteasome-Mediated Ubiquitin-Dependent Protein Catabolic Process (GO:0043161)	0.990448	0.998969	KLHL17;ASB2;FBXL22
Macromolecule Biosynthetic Process (GO:0009059)	0.990998	0.998969	GAL3ST4
Regulation of Programmed Cell Death (GO:0043067)	0.992254	0.998969	ALPK2
Positive Regulation of Protein Metabolic Process (GO:0051247)	0.9935	0.998969	DACT1
DNA-templated Transcription (GO:0006351)	0.993661	0.998969	HOXD3
RNA Processing (GO:0006396)	0.994147	0.998969	M1AP;NOL3
Protein Ubiquitination (GO:0016567)	0.99467	0.998969	DET1;TRIM17;ASB2
Regulation of Signal Transduction (GO:0009966)	0.994812	0.998969	GATA3
mRNA Splicing, via Spliceosome (GO:0000398)	0.994812	0.998969	PRPF40B
Sensory Perception of Smell (GO:0007608)	0.995188	0.998969	DRD2
mRNA Processing (GO:0006397)	0.996438	0.998969	PRPF40B
Protein Modification by Small Protein Conjugation (GO:0032446)	0.996641	0.998969	DET1;ASB2
Cilium Organization (GO:0044782)	0.996778	0.998969	DYNLT2B
Translation (GO:0006412)	0.996935	0.998969	HEMK1
Cilium Assembly (GO:0060271)	0.997896	0.999422	DYNLT2B
Gene Expression (GO:0010467)	0.999225	0.999823	M1AP;HOXD3
Intracellular Protein Transport (GO:0006886)	0.999709	0.999823	ARL5C
Organelle Assembly (GO:0070925)	0.999823	0.999823	DYNLT2B

## Sheet: B-top 10 significant GO terms
Term	P-value	Q-value	Genes
Embryonic Skeletal System Morphogenesis (GO:0048704)	6.75525e-08	0.000132741	HOXA9;HOXA3;SIX1;HOXC4;HOXB3;HOXD4;HOXD3;HOXC11;HOXA11
Anterior/Posterior Pattern Specification (GO:0009952)	4.62929e-07	0.000454827	HOXA9;TIFAB;HOXA3;HOXC5;HOXB3;HOXC4;HOXD4;HOXD3;HOXA6;HOXA5;HOXC6
Detection of Chemical Stimulus Involved in Sensory Perception of Bitter Taste (GO:0001580)	2.53343e-06	0.00154288	TAS2R50;TAS2R10;TAS2R13;TAS2R14;TAS2R3;TAS2R5;TAS2R19;TAS2R4
Sensory Perception of Bitter Taste (GO:0050913)	3.14073e-06	0.00154288	TAS2R50;TAS2R10;TAS2R13;TAS2R14;TAS2R3;TAS2R5;TAS2R19;TAS2R4
Embryonic Skeletal System Development (GO:0048706)	4.73119e-06	0.00185936	COL1A1;HOXA9;HOXA3;SIX1;HOXC4;HOXB3;HOXD4;HOXD3
Detection of Chemical Stimulus Involved in Sensory Perception of Taste (GO:0050912)	5.75318e-06	0.00188416	TAS2R50;TAS2R10;TAS2R13;TAS2R14;TAS2R3;TAS2R5;TAS2R19;TAS2R4
Regulation of DNA-templated Transcription (GO:0006355)	8.35304e-06	0.00234482	ZNF133;CIITA;ZNF491;TCF23;ONECUT1;LOXL3;SIX1;HOXC11;HOXC10;GLI2;HOXA11;HOXA10;HOXA9;YY2;SIX5;CREB3L1;HOXA3;HOXA2;ZNF248;HOXA6;ZNF521;HOXA5;ZNF683;EOMES;ZNF19;ZNF681;FOXD2;ZNF284;MUSK;ZNF90;KAT2A;SFRP2;ZNF519;ZNF517;ZNF835;HOXB3;PRKCQ;ZNF555;SKAP1;L3MBTL1;ZNF154;ZNF391;DBX2;GATA3;HOXD10;ZNF69;GLIS1;FOXS1;ZFP14;CUX2;ZNF827;HOXC5;ZKSCAN3;ZKSCAN4;PPARGC1B;HOXC6;RUNX1T1;ZNF860;ZNF221;TFAP2B;IRX6;PYHIN…
Regulation of Transcription by RNA Polymerase II (GO:0006357)	1.01721e-05	0.00249851	ZNF133;CIITA;ZBTB25;ZNF491;PRDM6;TCF23;ONECUT1;SIX1;HOXC11;HOXC10;GLI2;HOXA11;HOXA10;HOXA9;YY2;SIX5;CREB3L1;HOXA3;HOXA2;ZNF248;HOXA6;ZNF521;HOXA5;DACT1;ZNF683;EOMES;ZNF19;ZNF681;FOXD2;SOX12;KAT2A;SFRP2;ZNF517;ZNF835;HOXB3;ZNF555;SKAP1;ZNF154;ZNF391;TXK;DBX2;GATA3;MACROH2A2;HDAC8;HOXD10;ZNF69;GLIS1;FOXS1;ZFP14;CUX2;ZNF827;HOXC5;ZKSCAN3;HSF4;HOXC4;ZNF469;CYTL1;ZKSCAN4;PPARGC1B;HOXC6;ZNF860;BCL9L;TF…
Negative Regulation of Sequestering of Calcium Ion (GO:0051283)	4.69653e-05	0.0102541	RYR1;TRPM2;LCK;HTR2B;CCL19;PLCH2;DRD2
Release of Sequestered Calcium Ion Into Cytosol (GO:0051209)	7.61908e-05	0.0124973	RYR1;TRPM2;LCK;HTR2B;CCL19;PLCH2;DRD2
