# Supplementary material for: Cell and molecular profiles in peripheral nerves shift toward inflammatory phenotypes in diabetic peripheral neuropathy
Source: J Clin Invest. 2025 Aug 19;135(20):e184075. doi: 10.1172/JCI184075 (PMC12520680; doi:10.1172/JCI184075)
Supplement: Supplemental data set 5 [file jci-135-184075-s178.xlsx]

## Sheet: A-Enrichment_Analysis_DOWN_DPN
Term	P-value	Q-value	Genes
Inflammatory Response (GO:0006954)	2.00285e-17	7.43458e-14	SERPINA3;CXCL6;IL1RN;ORM1;CXCL8;TNFAIP6;CXCL5;ADGRE5;NAMPT;CCRL2;CASP4;PROK2;CCR3;CHUK;RIPK2;SLC11A1;NFAM1;TLR1;TMIGD3;IL1A;AIM2;IL1B;MAPKAPK2;ADAM8;TLR4;S100A9;S100A8;TLR2;CEBPB;C5AR2;C5AR1;FPR1;CXCR4;FPR2;NLRC4;MEFV;THBS1;RELB;FUT7;NLRP6;CCL7;IRAK2;CXCR2;NLRP3;CCL2;TAC1;GSDMC;PPBP;SELE;NFKB1;BMP2;IL6;VNN1;REL;PTX3;PF4
Response to Lipopolysaccharide (GO:0032496)	1.36493e-16	2.53331e-13	CD274;CXCL6;CXCL8;SERPINE1;TNFAIP3;BCL10;CXCL5;FCAR;CYP27B1;ZFP36;SBNO2;NOCT;ZC3H12A;ANKRD1;PDE4B;NLRP3;CCL2;GCH1;SLC11A1;MMP3;DEFA3;IRAK3;PPBP;LILRB2;MMP8;TNFRSF1B;SELE;NFKB1;NR4A1;IL1A;IL6;SELENOS;TNIP2;IL1B;MAPKAPK2;PELI1;BPI;TRIB1;TLR4;S100A8;NFKBIB;PF4
Cellular Response to Lipopolysaccharide (GO:0071222)	4.47509e-15	5.53718e-12	CD274;CXCL6;CXCL8;SERPINE1;TNFAIP3;BCL10;CXCL5;FCAR;ZFP36;SBNO2;IRAK2;ZC3H12A;ANKRD1;PDE4B;NLRP3;CCL2;LYN;MMP3;DEFA3;IRAK3;PPBP;LILRB2;MMP8;TNFRSF1B;NFKB1;HCK;IL1A;IL6;SELENOS;TNIP2;IL1B;BPI;TLR4;NFKBIB;PF4
Cytokine-Mediated Signaling Pathway (GO:0019221)	1.11859e-14	1.03805e-11	CNTF;CSF3;SPI1;CSF3R;IL1RAP;OASL;IL18RAP;IL6R;IL11;IL4R;CHUK;IL1R1;IFNGR1;IFNGR2;IRAK3;TNFRSF1B;EREG;IL17RA;HCK;IL1A;CEACAM1;AIM2;IL1B;HCLS1;BIRC3;LILRA6;CSF2RB;LILRA1;LILRA2;ADIPOR1;FOXO3;LILRA5;SOCS2;UGCG;SOCS3;SOCS1;CCL7;IRAK2;CXCR2;CCL2;CD300LF;LYN;MX1;LILRB2;MT3;NFKBIA;IL6;TNIP2;CLCF1;IL18R1;PF4
Cellular Response to Molecule of Bacterial Origin (GO:0071219)	1.03851e-13	7.70993e-11	CD274;CXCL6;CXCL8;SERPINE1;TNFAIP3;BCL10;CXCL5;FCAR;ZFP36;SBNO2;ZC3H12A;ANKRD1;PDE4B;NLRP3;CCL2;MMP3;DEFA3;PPBP;LILRB2;CYRIB;MMP8;TNFRSF1B;NFKB1;IL1A;IL6;SELENOS;TNIP2;IL1B;BPI;TLR4;NFKBIB;TLR2;PF4
Regulation of Inflammatory Response (GO:0050727)	1.61659e-11	1.00013e-08	IL20;TNFAIP6;CLEC12A;SERPINE1;TNFAIP3;FPR2;NLRC4;MEFV;PTGS2;METRNL;LILRA5;SBNO2;IL1RL2;NLRP6;CASP5;IFI16;ALOX5;CASP4;NFKBIZ;S100A12;NLRP3;FFAR2;MAP3K8;FEM1C;GPSM3;IL1R1;SPHK1;MMP3;TNFRSF1B;KLF4;SELE;NFKB1;IL17RA;NFKBIA;HCK;NLRP12;IL6;AIM2;SELENOS;IL1B;TLR4;S100A9;S100A8;TLR2;BIRC3
Cellular Response to Cytokine Stimulus (GO:0071345)	2.23601e-11	1.18573e-08	RIPOR2;CSF3;IFITM2;CSF3R;CXCL8;USP32;MT1X;IL1RAP;YBX3;FCAR;MT2A;ZFP36;ZC3H12A;ANKRD1;IL6R;NKX3-1;IL4R;CHUK;IFNGR1;IFNGR2;IRAK3;EREG;HCK;IL1A;AIM2;PDE12;IL1B;IRF1;HCLS1;TLR4;TLR2;LILRA6;SELPLG;CXCR4;CSF2RB;HIF1A;LILRA5;SOCS2;SOCS3;SBNO2;SOCS1;IFI16;CCL2;SLC12A2;NFKB1;IL6;CLCF1;MNDA;PF4
Positive Regulation of Cytokine Production (GO:0001819)	5.08558e-11	2.35971e-08	FCN1;ORM1;DDX3X;SERPINE1;PDE4B;FFAR2;KPNA2;IL6R;IL1R1;RIPK2;SLC11A1;NFAM1;SPHK1;HLA-G;EREG;IL17RA;TLR1;FGR;IL1A;SLC7A5;IL1B;IRF1;IRF7;TLR8;TLR4;S100A9;TLR2;CD274;CALCA;CEBPB;CLEC12A;UAP1;BCL10;ZC3HAV1;LILRA2;PTGS2;HIF1A;LILRA5;HSPD1;IFI16;CLEC7A;NLRP3;LILRB2;CYRIB;ALOX15B;SORL1;BATF;IL6;PTPRC;RGCC;F2RL1;IL18R1
Positive Regulation of Inflammatory Response (GO:0050729)	9.40179e-11	3.87771e-08	SERPINE1;C2CD4A;C2CD4B;NLRC4;MEFV;LILRA5;NLRP6;CASP5;CASP4;NFKBIZ;NLRP3;S100A12;MAP3K8;FEM1C;GPSM3;MMP8;IL17RA;NFKBIA;IL6;NLRP12;AIM2;ZDHHC9;IL1B;ADAM8;S100A9;TLR4;S100A8;TLR2
Ribosome Biogenesis (GO:0042254)	2.82012e-10	1.04683e-07	PAK1IP1;NIP7;NOP2;NOLC1;RPF2;WDR43;RRP9;RPS17;EXOSC4;RRS1;RIOK1;GLUL;LYAR;DCAF13;UTP15;NOP56;NOP58;NOP16;UTP11;UTP4;DIMT1;PNO1;UTP3;WDR74;DNTTIP2;IMP4;URB2;GTPBP4;BYSL;EBNA1BP2;EIF5;DKC1;MRTO4
Positive Regulation of Response to External Stimulus (GO:0032103)	3.95898e-10	1.33598e-07	CNTF;SERPINE1;PLAT;FPR2;NLRC4;MEFV;THBS1;LILRA5;THBD;NLRP6;CASP5;PLAU;CASP4;NFKBIZ;NLRP3;S100A12;MAP3K8;FEM1C;GPSM3;EREG;IL17RA;NFKBIA;PLSCR1;NLRP12;AIM2;IL1B;TLR8;F2RL1;ADAM8;S100A9;TLR4;S100A8;TLR2
Ribonucleoprotein Complex Biogenesis (GO:0022613)	1.34979e-09	4.17536e-07	PAK1IP1;NIP7;NOP2;RPF2;WDR43;RRP9;RPS17;RRS1;RIOK1;GLUL;UTP15;NOP56;NOP58;NOP16;UTP11;UTP4;DIMT1;PNO1;UTP3;WDR74;DNTTIP2;IMP4;URB2;GTPBP4;BYSL;EBNA1BP2;MRTO4
Regulation of Interleukin-6 Production (GO:0032675)	1.99477e-09	5.69585e-07	ORM1;C5AR2;TNFAIP3;BCL10;LILRA2;HSPD1;LILRA5;CLEC7A;ZC3H12A;IL6R;IRAK3;LILRB2;EREG;IL17RA;TLR1;IL1A;IL6;NLRP12;SELENOS;IL1B;MAPKAPK2;TLR8;F2RL1;BPI;TLR4;TLR2
Regulation of Tumor Necrosis Factor Production (GO:0032680)	2.31915e-09	5.95955e-07	ORM1;C5AR2;TNFAIP3;LILRA2;THBS1;VSIR;LILRA5;ZFP36;FCGR3B;CLEC7A;ZC3H12A;ARG2;IFNGR1;IRAK3;MMP8;TLR1;IL1A;IL6;PTPRC;FCGR2A;SELENOS;FRMD8;MAPKAPK2;BPI;S100A9;TLR4;TLR2;PF4
Response to Cytokine (GO:0034097)	2.40822e-09	5.95955e-07	CD274;SERPINA3;CSF3;IFITM2;TAF9;CXCR4;MEFV;RELB;CYP27B1;IRAK2;IL6R;MCL1;GCH1;IL1R1;SLC11A1;SPHK1;MX2;MX1;IRAK3;SELE;CH25H;PLSCR1;SELL;IL1B;MAPKAPK2;REL;HCLS1
Cellular Response to Lipid (GO:0071396)	4.05844e-09	9.41558e-07	CD274;CXCL6;CXCL8;INSIG1;SERPINE1;TNFAIP3;BCL10;AREG;CXCL5;FCAR;ZFP36;SBNO2;ZC3H12A;ANKRD1;PDE4B;ABL2;NLRP3;CCL2;FFAR2;NKX3-1;LYN;HSPA8;MMP3;DEFA3;PPBP;LILRB2;MMP8;TNFRSF1B;NFKB1;IL1A;IL6;SELENOS;TNIP2;IL1B;BPI;ADTRP;TLR4;PF4;NFKBIB
Positive Regulation of Defense Response (GO:0031349)	8.6056e-09	1.87906e-06	SERPINE1;FPR2;NLRC4;MEFV;LILRA5;NLRP6;CASP5;CASP4;NFKBIZ;NLRP3;S100A12;MAP3K8;FEM1C;GPSM3;EREG;IL17RA;NFKBIA;PLSCR1;NLRP12;AIM2;IL1B;TLR8;ADAM8;S100A9;TLR4;S100A8;TLR2
Negative Regulation of Apoptotic Process (GO:0043066)	9.25576e-09	1.90874e-06	CNTF;DDX3X;TFRC;SERPINE1;TNFAIP3;MPO;ICAM1;MYC;ZC3H12A;CLEC5A;RPS6KA1;PROK2;PIM3;IER3;IL11;SPHK1;NME2;PLAUR;SERPINB9;HCK;RNF144B;CEACAM6;PTRH2;PPIF;HCLS1;BIRC7;ITGA5;CRYAB;S100A9;BIRC3;BCL2A1;TAF9;AGAP2;LRP2;THBS1;HSPD1;SOCS2;SOCS3;NUAK2;BAG3;CCL2;NLRP3;MCL1;HSPA9;PLK3;EGR3;SOD2;MT3;HIPK3;NFKB1;TNFRSF10D;VEGFA;DNAJA1;NR4A2;IL6;TCIM;TNIP2;CLCF1;BCL3;EVI2B;CPEB4
Regulation of Interleukin-8 Production (GO:0032677)	9.86484e-09	1.92728e-06	FCN1;CALCA;C5AR2;SERPINE1;OTUD7B;BCL10;LILRA2;KLF4;TLR1;IL6;PTPRC;CLEC7A;IL1B;BCL3;TLR8;F2RL1;FFAR2;BPI;IL6R;TLR4;TLR2
Pattern Recognition Receptor Signaling Pathway (GO:0002221)	2.41608e-08	4.48425e-06	FCN1;DDX3X;BCL10;NLRC4;MEFV;CTSS;TLR1;CLEC7A;MAPKAPK2;TIFA;IRF7;TLR8;NLRP3;FFAR2;CLEC4E;TLR4;MBL2;TLR2
Cellular Response to Oxygen-Containing Compound (GO:1901701)	5.17219e-08	9.14247e-06	CXCL6;CXCL8;LRRK2;AQP9;SERPINE1;TNFAIP3;CXCL5;FCAR;ICAM1;GJA1;ZFP36;ZC3H12A;CASP4;ANKRD1;PDE4B;FFAR2;RIPK2;MMP3;MMP8;TNFRSF1B;IL1A;SELENOS;IL1B;RRAGD;BPI;TLR4;CERS1;TLR2;CD274;KCNE1;INSIG1;BCL10;FPR2;SBNO2;MAT2A;P2RY2;ABL2;NLRP3;CCL2;LYN;DEFA3;PPBP;LILRB2;MT3;NFKB1;IL6;NR4A3;TNIP2;CDK2;PF4;NFKBIB
Canonical NF-kappaB Signal Transduction (GO:0007249)	6.53823e-08	1.08368e-05	CHUK;RIPK2;NFKB1;RELB;NFKB2;NFKBIA;IRAK2;BCL3;REL;TLR8;TLR4;BIRC3;TLR2
Intracellular Signaling Cassette (GO:0141124)	6.71461e-08	1.08368e-05	ARHGAP9;CEBPB;CXCL8;RGS19;CEBPD;RRAD;LRRK2;FPR1;CXCR4;FPR2;LRP2;PIK3R5;RELB;PPP1CB;ZFP36;EDNRB;FCGR3B;CXCR1;IRAK2;MYC;CXCR2;CCRL2;PDE4B;MAP3K8;CCR3;MAP2K3;NFE2;DUSP5;BATF3;CHUK;RIPK2;CCL20;SPHK1;SELE;NFKB1;BATF;NFKB2;FOSL1;NFKBIA;RCAN1;ZDHHC9;MAPKAPK2;BCL3;REL;TLR8;ADAM8;MCTP2;BIRC3
Positive Regulation of Tumor Necrosis Factor Superfamily Cytokine Production (GO:1903557)	8.23738e-08	1.26903e-05	ORM1;IFNGR1;BCL10;MMP8;LILRA2;THBS1;LILRA5;TLR1;IL1A;IL6;FCGR3B;FCGR2A;PTPRC;FRMD8;CLEC7A;ADAM8;S100A9;TLR4;TLR2;PF4
Positive Regulation of Interleukin-1 Beta Production (GO:0032731)	8.92346e-08	1.26903e-05	ORM1;RIPK2;NLRC4;LILRA2;MEFV;LILRA5;PANX1;IL6;NLRP12;AIM2;IFI16;CLEC7A;TLR8;NLRP3;F2RL1;TLR4
Positive Regulation of Interleukin-1 Production (GO:0032732)	8.97575e-08	1.26903e-05	ORM1;CALCA;RIPK2;NLRC4;LILRA2;MEFV;LILRA5;PANX1;IL6;NLRP12;AIM2;IFI16;CLEC7A;TLR8;NLRP3;F2RL1;TLR4
Neutrophil Chemotaxis (GO:0030593)	9.23053e-08	1.26903e-05	CXCL6;CXCL8;PPBP;CXCL3;TREM1;CXCL5;CXCR1;JAML;CXCR2;PDE4B;S100A12;S100A9;S100A8;PF4
Granulocyte Chemotaxis (GO:0071621)	1.15537e-07	1.5317e-05	CXCL6;CXCL8;PPBP;CXCL3;TREM1;CXCL5;VEGFA;JAML;CCL7;CXCR1;CXCR2;PDE4B;CCL2;S100A12;S100A9;S100A8;PF4
Regulation of Interleukin-1 Beta Production (GO:0032651)	2.24121e-07	2.83639e-05	ORM1;SERPINB1;RIPK2;TNFAIP3;NLRC4;LILRA2;MEFV;LILRA5;PANX1;IL6;NLRP12;AIM2;IFI16;CLEC7A;ZC3H12A;TLR8;NLRP3;F2RL1;TLR4
Positive Regulation of Intracellular Signal Transduction (GO:1902533)	2.29234e-07	2.83639e-05	CSF3;DDX3X;TFRC;SECTM1;FGF1;LITAF;OASL;IQCJ-SCHIP1;GJA1;NAMPT;IL6R;NKX3-1;IL11;CHUK;PRKCB;RIPK2;IL1R1;SPHK1;ARRDC3;IRAK3;ERN1;FGR;IL1A;IL1B;RRAGD;PELI1;HCLS1;TLR8;ADAM8;ADTRP;S100A9;TLR4;S100A8;HBEGF;BIRC3;TLR2;PPP1R15A;USP15;SLC20A1;TGFA;BCL10;ZC3HAV1;STK4;THBS1;PIK3R5;LILRA5;CYP27B1;CLEC7A;IRAK2;TIFA;S100A12;NLRP3;PMAIP1;KIAA0319;SLC19A1;LYN;TNFSF14;LIF;TNFRSF10B;INHBA;VEGFA;NLRP12;BMP2;IL6;PTP…
Response to Molecule of Bacterial Origin (GO:0002237)	2.38553e-07	2.85648e-05	CXCL8;GCH1;SLC11A1;TNFAIP3;IRAK3;CYRIB;CXCL2;SELE;CYP27B1;IL6;IL1B;NOCT;MAPKAPK2;PELI1;TRIB1;TLR4;S100A8
Negative Regulation of Cytokine Production (GO:0001818)	2.87247e-07	3.33207e-05	CD274;ORM1;C5AR2;OTUD7B;TNFAIP3;MEFV;THBS1;VSIR;LILRA5;ZFP36;ZC3H12A;IL6R;SRGN;CR1;SLC11A1;IRAK3;INHBA;KLF4;NFKB1;NFKBIA;IL6;CEACAM1;NLRP12;PTPRC;RGCC;SELENOS;BCL3;TLR8;F2RL1;BPI;TLR4
Acute Inflammatory Response (GO:0002526)	4.61437e-07	5.19047e-05	CEBPB;IL1RN;IL6;PLSCR1;VNN1;NLRP6;C2CD4A;C2CD4B;IL6R;MBL2
Positive Regulation of Apoptotic Process (GO:0043065)	5.83742e-07	6.37309e-05	PRR7;BTG1;DDX3X;BCL2A1;DCUN1D3;BCL10;NLRC4;FOXO3;STK4;THBS1;HSPD1;CASP5;ZC3H12A;CASP4;TP53BP2;ANKRD1;PMAIP1;CCL2;PHLDA1;MCL1;HSPA9;GADD45B;TNFRSF12A;UTP11;GADD45A;TNFRSF10C;TNFRSF10B;HLA-G;GADD45G;RHOB;MLLT11;DNAJA1;BMP2;IL6;RYBP;RGCC;STK17A;PTRH2;STK17B;MNDA;RNF122;CDK5R1
Regulation of Canonical NF-kappaB Signal Transduction (GO:0043122)	6.04851e-07	6.41487e-05	TFRC;SLC20A1;USP32;OTUD7B;SECTM1;TNFAIP3;BCL10;ZC3HAV1;ARRB2;LITAF;GJA1;CLEC7A;IRAK2;NAMPT;ZC3H12A;TIFA;S100A12;TNFSF14;CHUK;IL1R1;PRKCB;RIPK2;TNFRSF10B;IRAK3;KLF4;VEGFA;NFKBIA;IL1A;NLRP12;TNIP2;IL1B;REL;PELI1;UBE2N;TLR8;F2RL1;TLR4;BIRC3
Cellular Response to Interleukin-1 (GO:0071347)	7.29356e-07	7.50343e-05	CXCL8;USP32;IL1R1;IRAK3;IL1RAP;HIF1A;NFKB1;NFKBIA;IRAK2;TNIP2;IL1B;ZC3H12A;ANKRD1;CCL2;NKX3-1
Neutrophil Migration (GO:1990266)	7.47918e-07	7.50343e-05	CXCL6;CXCL8;PPBP;CXCL3;TREM1;CXCL5;JAML;CXCR1;CXCR2;PDE4B;S100A12;S100A9;S100A8;PF4
Positive Regulation of Multicellular Organismal Process (GO:0051240)	7.76968e-07	7.58975e-05	IL20;SERPINE1;ENO1;GJA1;GLIPR2;ITGAX;KDM6B;IL4R;ACSL1;NFAM1;SLC11A1;DIO2;NME2;AVPR1A;HLA-G;EREG;FGR;IL1A;IL1B;ADAM8;S100A9;B4GALT5;CEBPB;CXCR4;LILRA2;ADIPOR1;ACVR1B;LILRA5;HCAR2;CYP27B1;SDCBP;IFI16;LDLR;GPR3;LILRB2;INHBA;SORL1;GADD45G;BATF;VEGFA;PER2;BMP2;IL6;LRG1;RGCC;BAMBI;SNAI1;LCN2;F2RL1;ALPL
Positive Regulation of Tumor Necrosis Factor Production (GO:0032760)	1.08889e-06	0.00010364	ORM1;IFNGR1;MMP8;LILRA2;THBS1;LILRA5;TLR1;IL1A;IL6;FCGR3B;FCGR2A;PTPRC;FRMD8;CLEC7A;S100A9;TLR4;TLR2;PF4
rRNA Processing (GO:0006364)	1.63896e-06	0.000152096	UTP15;NOP56;NOP58;UTP4;NOP2;MAK16;WDR74;NOLC1;IMP4;RRP9;BYSL;RPS17;EBNA1BP2;EXOSC4;DKC1;MRTO4;SDE2;TSR1;RIOK1;LYAR;DCAF13
Positive Regulation of Interleukin-6 Production (GO:0032755)	1.97954e-06	0.000179221	BCL10;LILRB2;LILRA2;EREG;IL17RA;HSPD1;LILRA5;TLR1;IL1A;IL6;CLEC7A;IL1B;TLR8;F2RL1;IL6R;TLR4;TLR2
Regulation of Phagocytosis (GO:0050764)	2.32775e-06	0.000205729	SLC11A1;SPHK1;DYSF;RAB27A;FPR2;SIRPB1;FGR;HCK;PLSCR1;FCGR2A;PTPRC;CLEC7A;LYAR;MBL2;TLR2
Positive Regulation of Canonical NF-kappaB Signal Transduction (GO:0043123)	3.6707e-06	0.000316875	TFRC;SLC20A1;SECTM1;BCL10;ZC3HAV1;LITAF;GJA1;CLEC7A;IRAK2;NAMPT;TIFA;S100A12;TNFSF14;CHUK;IL1R1;PRKCB;RIPK2;TNFRSF10B;IRAK3;VEGFA;IL1A;TNIP2;IL1B;REL;PELI1;UBE2N;TLR8;F2RL1;TLR4;BIRC3
Positive Regulation of Cellular Process (GO:0048522)	5.76755e-06	0.000486571	CSF3;CSF3R;DDX3X;LRRK2;IRS2;FGF1;AREG;CXCL5;ZFP36;MYC;NAMPT;ZC3H12A;RPS6KA1;ITGAX;FBXO5;IER5;IL6R;NKX3-1;MFSD2A;IL11;ARG2;CR1;SPHK1;RHOG;ACSL4;TNFRSF1B;HLA-G;EREG;HCK;CEACAM6;IL1B;HCLS1;ADAM8;S100A9;S100A8;HBEGF;NOP2;TGFA;NEDD9;LILRA2;THBS1;LILRA5;SDCBP;EXOSC4;FUT7;SERTAD1;CLEC7A;CXCR2;S1PR3;LYN;EGR2;SPAG5;LIF;CDC7;NFKB1;VEGFA;FOSL1;SLC6A6;BMP2;IL6;BAMBI;CLCF1;CDK2;SLC25A33;ZPR1
Response to Interleukin-1 (GO:0070555)	6.43205e-06	0.000525375	CXCL8;USP32;IL1R1;TAF9;IRAK3;HIF1A;SELE;NFKB1;IRAK2;IL1B;ZC3H12A;ANKRD1;CCL2;NKX3-1
Positive Regulation of Macromolecule Biosynthetic Process (GO:0010557)	6.51057e-06	0.000525375	CNTF;CXCL8;DDX3X;TFRC;IRS2;HIF1A;AREG;VSIR;RIMS1;GJA1;HSPH1;CLEC7A;MYC;NAMPT;ZC3H12A;ITGAX;NLRP3;CCL2;NKX3-1;IFNGR1;SLC11A1;RAB27A;INHBA;KLF4;MT3;NFKB1;VEGFA;ADAM19;IL1A;SLC25A37;PLSCR1;NLRP12;BMP2;IL6;RGCC;IL1B;PTRH2;ADTRP;TLR4;TLR2;CDK5R1;PF4;ZPR1
Defense Response to Bacterium (GO:0042742)	6.87583e-06	0.000543044	CALCA;CEBPB;SERPINE1;FPR2;NLRC4;CFP;MPO;RASGRP4;NLRP6;CASP4;S100A12;PI3;PGLYRP1;TAC1;IL6R;MBL2;GSDMC;ANXA3;RIPK2;SLC11A1;DEFA3;NFKB1;FGR;IL6;IL1B;LCN2;BPI;TLR4;S100A9;S100A8;TLR2
Regulation of Apoptotic Process (GO:0042981)	7.44889e-06	0.000576048	PRR7;DDX3X;TFRC;MPO;MYC;CLEC5A;RPS6KA1;ANKRD1;PROK2;PIM3;CCNL1;PHLDA1;IER3;TNFRSF12A;UTP11;SPHK1;NME2;PLAUR;SERPINB9;NME1;RHOB;HCK;RNF144B;PPIF;BIRC7;SGK1;CRYAB;S100A9;RNF122;BIRC3;BCL2A1;DCUN1D3;TAF9;BCL10;LRP2;NLRC4;FOXO3;STK4;THBS1;HSPD1;SOCS2;SOCS3;NUAK2;BAG3;NLRP3;PMAIP1;MCL1;HSPA9;PLK3;EGR3;GADD45B;GADD45A;TNFRSF10C;TNFRSF10B;HIPK3;NFKB1;TNFRSF10D;GADD45G;VEGFA;MLLT11;DNAJA1;BMP2;IL6;RYBP;T…
Negative Regulation of Cellular Process (GO:0048523)	9.80046e-06	0.000742435	CDA;BTG3;RIPOR2;BTG2;TES;BTG1;CXCL8;DDX3X;CXCL1;ENO1;AREG;IPO7;RND1;GJA1;SOX17;ADAMTS1;MYC;PLXNC1;FBXO5;KLF10;TSC22D2;GTPBP4;EREG;NME1;RHOB;TMIGD3;IL1A;AZGP1;ASTL;IL1B;IRF1;CRYAB;S100A9;DCUN1D3;TACSTD2;WAS;ACVR1B;THBS1;CYP27B1;ATG101;ALOX5;LMNA;TP53BP2;S100A11;LYN;CDKN2D;HMGA1;OSGIN2;INHBA;SOD2;ALOX15B;MT3;NFKBIA;NR4A1;BMP2;IL6;RGCC
Positive Regulation of MAPK Cascade (GO:0043410)	1.06414e-05	0.000790021	NECAB2;SPI1;LRRK2;DIRAS2;C5AR1;TGFA;FPR2;ARRB2;FGF1;DUSP15;THBS1;ICAM1;PIK3R5;LILRA5;SDCBP;GLIPR2;CLEC7A;NAMPT;ZC3H12A;S100A12;ALKAL2;IL6R;LYN;IL11;GADD45B;GADD45A;SPHK1;LIF;MT3;MAPK8IP1;GADD45G;VEGFA;BMP2;IL6;PTPRC;GPR183;IL1B;OR2AT4;F2RL1;ADAM8;BIRC7;TLR4;S100A9
Negative Regulation of Immune Response (GO:0050777)	1.15586e-05	0.000841288	LYN;SPI1;CR1;CLEC12A;TNFAIP3;IRAK3;FURIN;HLA-G;C9ORF72;SAMSN1;FGR;HCK;ZDHHC18;IFI16;LYAR
Ribosomal Large Subunit Biogenesis (GO:0042273)	1.31326e-05	0.000935687	EBNA1BP2;NOP16;NIP7;PAK1IP1;MAK16;NOP2;MRTO4;RRS1;WDR74;BRIX1;RPF2;GTPBP4
Regulation of Type II Interferon Production (GO:0032649)	1.33598e-05	0.000935687	CD274;CR1;IL1R1;SLC11A1;INHBA;CYRIB;VSIR;HSPD1;SLC7A5;CLEC7A;IL1B;ZC3H12A;PDE4B;TLR8;F2RL1;TLR4;IL18R1
Positive Regulation of Interleukin-8 Production (GO:0032757)	1.44857e-05	0.000995757	FCN1;CALCA;SERPINE1;BCL10;LILRA2;TLR1;IL6;CLEC7A;IL1B;TLR8;F2RL1;FFAR2;TLR4;TLR2
rRNA Metabolic Process (GO:0016072)	1.55831e-05	0.00105172	UTP15;NOP56;NOP58;NIFK;NOP2;WDR74;NOLC1;IMP4;RRP9;BYSL;RPS17;EBNA1BP2;EXOSC4;DKC1;MYC;MRTO4;LYAR;DCAF13
Positive Regulation of Phagocytosis (GO:0050766)	1.75423e-05	0.0011628	FCN1;SLC11A1;RAB27A;FPR2;CFP;SIRPB1;FCGR2A;PTPRC;CLEC7A;CCL2;F2RL1;CD300LF;LYAR;MBL2
Positive Regulation of p38MAPK Cascade (GO:1900745)	2.21806e-05	0.00144446	BMP2;SPI1;GADD45B;GADD45A;SPHK1;IL1B;ZC3H12A;GADD45G
Regulation of Cell Population Proliferation (GO:0042127)	2.42416e-05	0.00155146	BTG3;BTG2;CSF3;TES;BTG1;CSF3R;CXCL8;TFRC;IRS2;CXCL1;FGF1;AREG;CXCL5;ADAMTS1;MYC;NAMPT;ITGAX;FBXO5;IL6R;IER5;NKX3-1;KLF10;IL11;CR1;RHOG;GTPBP4;EREG;GNL3;NME1;TMIGD3;IL1A;HCK;AZGP1;CEACAM6;IL1B;IRF1;HCLS1;BIRC7;SGK1;S100A9;HBEGF;NOP2;TGFA;THBS1;CYP27B1;SDCBP;SERTAD1;ATG101;CLEC7A;CXCR2;LMNA;CHRNA10;S1PR3;S100A11;LYN;CDKN2D;JUND;HMGA1;LIF;CDC7;INHBA;SOD2;ALOX15B;VEGFA;FOSL1;BMP2;IL6;RGCC;NR4A3;BAMBI…
Positive Regulation of Gene Expression (GO:0010628)	2.54887e-05	0.00160107	CNTF;CXCL8;DDX3X;TFRC;EIF4A3;HIF1A;AREG;THBS1;VSIR;RIMS1;GJA1;IFI16;CLEC7A;MYC;NAMPT;ZC3H12A;ITGAX;CCL2;NLRP3;NKX3-1;IFNGR1;NFAM1;SLC11A1;SAMD4A;ARID5A;RAB27A;INHBA;KLF4;MT3;EREG;BATF;VEGFA;ADAM19;ERN1;FGR;IL1A;PLSCR1;BMP2;IL6;RGCC;IL1B;BCL3;ADTRP;S100A9;TLR4;PF4;TLR2;ZPR1
Negative Regulation of Tumor Necrosis Factor Superfamily Cytokine Production (GO:1903556)	2.58793e-05	0.00160107	CD274;ORM1;ARG2;SELENOS;C5AR2;ZC3H12A;TNFAIP3;IRAK3;BPI;TLR4;THBS1;VSIR
Cellular Response to Cadmium Ion (GO:0071276)	2.86204e-05	0.00174162	MT2A;MT1A;SLC11A1;MT1M;MT1X;MT3;MT1E
Regulation of Response to External Stimulus (GO:0032101)	3.11985e-05	0.00186788	IL20;IL1R1;CXCR4;CYRIB;PTGS2;SELE;FGR;HCK;SBNO2;IL1RL2;NLRP12;NLRP6;IFI16;IRF1;ALOX5;CASP4;CD300E;NLRP3;F2RL1;CD55;BIRC3
Immune Response-Activating Cell Surface Receptor Signaling Pathway (GO:0002429)	3.22506e-05	0.00190023	LYN;CR1;C5AR2;C5AR1;FPR1;FPR2;LILRA2;SH2B2
Regulation of Innate Immune Response (GO:0045088)	3.8699e-05	0.00224454	PTPN1;TNFAIP3;IRAK3;FPR2;EREG;FGR;PLSCR1;ZDHHC18;IFI16;IRF1;CD300E;TLR8;ADAM8;S100A9;LYAR;BIRC3
Negative Regulation of Programmed Cell Death (GO:0043069)	3.93054e-05	0.00224464	DDX3X;TFRC;BCL2A1;TAF9;LRP2;MPO;THBS1;HSPD1;SOCS2;SOCS3;NUAK2;BAG3;MYC;RPS6KA1;CLEC5A;PROK2;NLRP3;PIM3;IER3;MCL1;HSPA9;PLK3;EGR3;SPHK1;NME2;PLAUR;SERPINB9;HIPK3;NFKB1;VEGFA;TNFRSF10D;DNAJA1;HCK;RNF144B;IL6;TCIM;BCL3;PPIF;BIRC7;EVI2B;CRYAB;S100A9;BIRC3
Positive Regulation of Angiogenesis (GO:0045766)	4.93716e-05	0.00277678	BTG1;CXCL8;PRKCB;S100A1;ANXA3;SPHK1;SERPINE1;FGF1;KLF4;HIF1A;THBS1;RHOB;VEGFA;IL1A;LRG1;IL1B;ZC3H12A;ITGAX;ITGA5;CCR3
Granulocyte Activation (GO:0036230)	5.06009e-05	0.00280344	CXCL6;PREX1;CXCL8;CXCR2;F2RL1;FCAR
Regulation of Sprouting Angiogenesis (GO:1903670)	5.20195e-05	0.00280369	CEACAM1;CEMIP2;S100A1;ALOX5;ITGA5;FGF1;KLF4;THBS1;GLUL;VEGFA
Regulation of Angiogenesis (GO:0045765)	5.2116e-05	0.00280369	BTG1;CXCL8;SERPINE1;TNFAIP3;FGF1;HIF1A;THBS1;ADAMTS1;ALOX5;ZC3H12A;ITGAX;GLUL;CCR3;PRKCB;ANXA3;CEMIP2;SPHK1;KLF4;HLA-G;RHOB;VEGFA;IL1A;CEACAM1;IL6;LRG1;RGCC;IL1B;PF4
Positive Regulation of Chemokine Production (GO:0032722)	5.87249e-05	0.0031141	IL6;DDX3X;CLEC7A;IL1B;F2RL1;FFAR2;IL6R;TLR4;HIF1A;ALOX15B;IL17RA;TLR2
Neutrophil Activation (GO:0042119)	6.67821e-05	0.00346938	CXCL6;PREX1;CXCL8;CXCR2;F2RL1;LILRA2;FCAR
Positive Regulation of Programmed Cell Death (GO:0043068)	6.75442e-05	0.00346938	PRR7;DDX3X;BCL2A1;DCUN1D3;LRRK2;BCL10;NLRC4;FOXO3;STK4;ANKRD1;PMAIP1;PHLDA1;MCL1;HSPA9;GADD45B;TNFRSF12A;UTP11;GADD45A;TNFRSF10C;TNFRSF10B;GADD45G;RHOB;MLLT11;DNAJA1;BMP2;IL6;RYBP;STK17A;STK17B;MNDA;RNF122
Positive Regulation of Vasculature Development (GO:1904018)	6.82287e-05	0.00346938	BTG1;CXCL8;PRKCB;ANXA3;SPHK1;SERPINE1;CXCR4;FGF1;HIF1A;THBS1;RHOB;VEGFA;IL1A;LRG1;IL1B;ZC3H12A;ITGAX;CCR3
Negative Regulation of Interleukin-6 Production (GO:0032715)	6.9824e-05	0.00350252	ORM1;NLRP12;SELENOS;C5AR2;ZC3H12A;TNFAIP3;IRAK3;BPI;TLR4
Cellular Defense Response (GO:0006968)	7.17308e-05	0.0035502	FOSL1;IL1RL2;NCF1;NCF2;C5AR1;CLEC5A;CXCR2;MNDA;LILRB2;HLA-G;CCR3
Negative Regulation of Hormone Secretion (GO:0046888)	7.403e-05	0.00361578	IL11;GJA1;RAB11FIP1;IL1B;LIF
Acute-Phase Response (GO:0006953)	8.41182e-05	0.00400316	CEBPB;IL1RN;IL6;PLSCR1;IL6R;MBL2
Positive Regulation of Acute Inflammatory Response (GO:0002675)	8.41182e-05	0.00400316	IL6;IL1B;C2CD4A;C2CD4B;FFAR2;PTGS2
Negative Regulation of Inflammatory Response (GO:0050728)	8.76911e-05	0.00408917	LYN;TNFAIP6;CLEC12A;SIGLEC10;TNFAIP3;FURIN;FPR2;METRNL;MEFV;TNFRSF1B;KLF4;NFKB1;FGR;HCK;NLRP12;SELENOS;ALOX5;NLRP3;FEM1C
Negative Regulation of Tumor Necrosis Factor Production (GO:0032720)	8.81287e-05	0.00408917	ORM1;ARG2;SELENOS;C5AR2;ZC3H12A;TNFAIP3;IRAK3;BPI;THBS1;TLR4;VSIR
Regulation of Phosphorylation (GO:0042325)	9.35469e-05	0.00428648	ROPN1B;CDKN2D;LYN;BCL10;INHBA;AREG;THBS1;EREG;SDCBP;SOCS1;ROPN1L;S100A9;FNIP2
Regulation of T Cell Proliferation (GO:0042129)	9.46905e-05	0.00428648	RIPOR2;CD274;CEBPB;CR1;TFRC;SDC4;LILRB2;TNFRSF1B;HLA-G;SLC7A1;IL6;PTPRC;IL1B;CLCF1;TNFSF9
Myeloid Leukocyte Differentiation (GO:0002573)	9.61442e-05	0.00429985	CSF3;BATF3;SPI1;LIF;SNX10;OSCAR;BATF;VEGFA;SBNO2;BMP2;SOCS1;IFI16;GPR183;F2RL1
Interleukin-1-Mediated Signaling Pathway (GO:0070498)	9.75089e-05	0.00430896	NFKBIA;IL1R1;IRAK2;TNIP2;IL1B;IRAK3;IL1RAP
Myeloid Cell Differentiation (GO:0030099)	0.000102757	0.00448745	HSPA9;LYN;IL11;DYRK3;CEBPB;SPI1;IFI16;HCLS1;SLC1A5;INHBA;EVI2B;RASGRP4
Regulation of Defense Response (GO:0031347)	0.000108332	0.00467592	IL20;IL1R1;PTGS2;SELE;FGR;HCK;SBNO2;IL1RL2;NLRP12;NLRP6;IFI16;IRF1;ALOX5;CASP4;CD300E;NLRP3;BIRC3
Regulation of Intracellular Signal Transduction (GO:1902531)	0.000112232	0.00478857	ARHGAP9;PAK1IP1;LRRK2;NOP2;ARHGAP19;FGF1;RPF2;STK4;SAMSN1;FGD3;GNA13;PREX1;NUAK2;CLEC7A;TAGAP;RRS1;GPAT3;LYN;PLK3;USP2;URB2;GMIP;ARHGAP26;MLF1;VEGFA;CEACAM1;NLRP12;IL1B;BCL3;UBE2N;F2RL1;KCTD11;RHOU;SGK1;STK40
Positive Regulation of Type II Interferon Production (GO:0032729)	0.000122668	0.00517438	SLC7A5;IL1R1;CLEC7A;SLC11A1;IL1B;PDE4B;TLR8;F2RL1;CYRIB;TLR4;IL18R1;HSPD1
Defense Response to Fungus (GO:0050832)	0.000130454	0.0053899	CALCA;CLEC4C;CLEC4D;CLEC7A;S100A12;BCL10;TAC1;CLEC4E;S100A9;S100A8
Regulation of Interleukin-12 Production (GO:0032655)	0.000130682	0.0053899	RIPK2;CLEC7A;TLR8;IRAK3;MEFV;HLA-G;TLR4;THBS1;TLR2;HSPD1;LILRA5
Regulation of Cell Migration (GO:0030334)	0.000134287	0.0054279	SERPINE1;FAM107A;FGF1;VSIR;PLAU;ITGAX;PHACTR1;PLXNC1;GLUL;SERPINB1;LIMCH1;SPHK1;GTPBP4;RHOB;FGR;TMIGD3;CEACAM1;CEACAM6;IL1B;MYADM;SGK1;S100A9;HBEGF;CAMK2B;STC1;CXCR4;NEDD9;FOXO3;THBS1;ADGRG3;SDCBP;PARD6B;CCL7;CLEC7A;LMNA;CCL2;SEMA4A;NTNG2;HSPA8;SEMA4B;CYRIB;SOD2;SORL1;ALOX15B;VEGFA;BMP2;SNAI1;CASS4;F2RL1
Positive Regulation of DNA-templated Transcription (GO:0045893)	0.000136036	0.0054279	EIF4A1;CSF3;SPI1;GABPB1;FGF1;ETS2;SOX17;MYC;ZC3H12A;NAMPT;RPS6KA1;IER5;SOX7;IER2;MAP2K3;HES6;MLIP;ZNF281;SLC11A1;ILF2;JMJD6;ATF3;DPEP3;GCM1;BCL10;FOXO3;HIF1A;SEC14L2;HELZ2;SBNO2;NLRP3;LYAR;NFE2;EGR2;AKIRIN1;JUND;HMGA1;LIF;NFATC2;INHBA;MAFA;MT3;NFKB1;NFKB2;FOSL2;MLLT11;FOSL1;NFKBIA;NR4A2;NR4A1;IL6;BMP2;RGCC;NR4A3;BAMBI;MAFF;BCL3;SNAI1;REL;LHX4;ZNF410;CSRNP1;DDX3X;AREG;LITAF;WDR43;NKX3-1;UTP15;KDM6…
Regulation of Neuroinflammatory Response (GO:0150077)	0.000138821	0.0054279	IL6;SPHK1;IL1B;MMP3;MMP8;PTGS2;TNFRSF1B
Response to Copper Ion (GO:0046688)	0.000138821	0.0054279	IL1A;MT2A;MT1A;MT1M;MT1X;MT3;MT1E
Negative Regulation of Growth (GO:0045926)	0.000138914	0.0054279	CDKN2D;CDA;BTG1;DDX3X;DCUN1D3;MT1M;MT1X;ENO1;INHBA;OSGIN2;ALOX15B;MT3;CYP27B1;GJA1;MT2A;MT1A;SOX17;MT1E
Macrophage Activation (GO:0042116)	0.000149693	0.0056821	TLR1;SBNO2;FCGR3B;CD93;IFNGR1;SLC11A1;C5AR1;DYSF;TLR4
Toll-Like Receptor Signaling Pathway (GO:0002224)	0.000149693	0.0056821	TLR1;IRAK2;MAPKAPK2;TLR8;IRAK3;TLR4;CTSS;HSPD1;TLR2
Regulation of Non-Canonical NF-kappaB Signal Transduction (GO:1901222)	0.000150082	0.0056821	DDX3X;SPI1;TNFSF14;SPHK1;ADIPOR1;ADGRG3;NLRP12;TCIM;IL1B;ZC3H12A;BCL3;NLRP3;TLR4;TLR2
Positive Regulation of Type I Interferon Production (GO:0032481)	0.000151543	0.0056821	DDX3X;CHUK;CLEC12A;RIPK2;UAP1;ZC3HAV1;HSPD1;IRF1;IRF7;TLR8;KPNA2;TLR4;TLR2
Antimicrobial Humoral Immune Response Mediated by Antimicrobial Peptide (GO:0061844)	0.000155497	0.0057644	CXCL6;CALCA;CXCL8;CCL20;DEFA3;CXCL1;PPBP;CXCL3;CXCL2;CXCL5;CCL7;S100A12;CCL2;BPI;PGLYRP1;TAC1;S100A9;PF4
Negative Regulation of Signaling (GO:0023057)	0.000156844	0.0057644	SOCS2;IL11;PTPN1;NLRP12;UBASH3B;IL1B;LIF;LDLR
Negative Regulation of Plasminogen Activation (GO:0010757)	0.000165918	0.00600097	PLAU;SERPINE1;PLAT;THBS1
Positive Regulation of Transcription by RNA Polymerase II (GO:0045944)	0.000166514	0.00600097	EIF4A1;CSRNP1;CSF3;SPI1;DDX3X;GABPB1;FGF1;AREG;LITAF;ETS2;SOX17;MYC;ZC3H12A;NAMPT;RPS6KA1;IER5;SOX7;IER2;NKX3-1;KDM6B;KLF10;HES6;IL11;MLIP;CHUK;RIPK2;SLC11A1;NME2;PPRC1;KLF15;JMJD6;PLSCR1;PTRH2;IRF1;IRF7;HCLS1;TLR4;ATF3;TLR2;GCM1;ZNF593;CEBPB;TAF9;WAS;FOXO3;HIF1A;FSTL3;RELB;HELZ2;SBNO2;IFI16;NLRP3;E2F3;EGR2;AKIRIN1;JUND;TAF13;HMGA1;LIF;NFATC2;INHBA;MAFA;KLF4;GRHL1;ELL2;NFKB1;NFKB2;VEGFA;FOSL2;NFK…
Regulation of Cold-Induced Thermogenesis (GO:0120161)	0.000169604	0.00604278	KDM6B;TLE3;CEBPB;IL4R;ACSL1;ARRDC3;DIO2;CXCR4;PCTP;GPR3;ADIPOR1;GADD45G;VEGFA;PER2;GJA1;LCN2;ALPL;SLC25A44;TLR4;LDLR;IL18R1
Positive Regulation of Cell Population Proliferation (GO:0008284)	0.000172279	0.00604278	CSF3;CSF3R;IRS2;FGF1;AREG;CXCL5;GJA1;MYC;NAMPT;ITGAX;FBXO5;IL6R;NKX3-1;IL11;CR1;SPHK1;NME2;RHOG;EREG;NME1;HCK;CEACAM6;IL1B;HCLS1;S100A9;HBEGF;C5AR1;NOP2;TGFA;CSF2RB;THBS1;SDCBP;SERTAD1;CLEC7A;CXCR2;S1PR3;LYN;LIF;CDC7;VEGFA;FOSL1;BMP2;IL6;PTPRC;NR4A3;BAMBI;CLCF1;CDK2;SLC25A33
Negative Regulation of Intrinsic Apoptotic Signaling Pathway (GO:2001243)	0.000172558	0.00604278	CDKN2D;DNAJA1;PTPN1;DDX3X;SELENOS;LRRK2;PLAUR;PPIF;SNAI1;ENO1;SOD2;YBX3
Negative Regulation of Cell Communication (GO:0010648)	0.000193253	0.00659215	SOCS2;IL11;PTPN1;NLRP12;UBASH3B;IL1B;LIF
Positive Regulation of Interferon-Alpha Production (GO:0032727)	0.000193253	0.00659215	DDX3X;RIPK2;IRF7;TLR8;ZC3HAV1;TLR4;HSPD1
Response to Unfolded Protein (GO:0006986)	0.000197491	0.00659215	DNAJA1;ERN1;DNAJB1;HSPA8;PTPN1;PACRG;HSPH1;HSPA6;HSPE1;HSPD1
Lipopolysaccharide-Mediated Signaling Pathway (GO:0031663)	0.000202453	0.00659215	LYN;HCK;IRAK2;IRAK3;BPI;TLR4
Negative Regulation of Protein Processing (GO:0010955)	0.000202453	0.00659215	PLAU;LRRK2;SERPINE1;FURIN;PLAT;THBS1
Regulation of Fibrinolysis (GO:0051917)	0.000202453	0.00659215	THBD;PLAU;SERPINE1;PLAUR;PLAT;THBS1
Regulation of Plasminogen Activation (GO:0010755)	0.000202453	0.00659215	PLAU;SERPINE1;PLAUR;PLAT;ENO1;THBS1
Response to Cadmium Ion (GO:0046686)	0.000202453	0.00659215	MT2A;MT1A;MT1M;MT1X;MT3;MT1E
Positive Regulation of miRNA Metabolic Process (GO:2000630)	0.000226585	0.00731377	FOSL1;IL6;SPI1;MYC;ZC3H12A;FOXO3;KLF4;AREG;HIF1A;NFKB1;GNL3
Complement Receptor Mediated Signaling Pathway (GO:0002430)	0.000245613	0.00766148	CR1;C5AR2;C5AR1;FPR1;FPR2
Negative Regulation of Fibrinolysis (GO:0051918)	0.000245613	0.00766148	THBD;PLAU;SERPINE1;PLAT;THBS1
Positive Regulation of Vascular Endothelial Growth Factor Receptor Signaling Pathway (GO:0030949)	0.000245613	0.00766148	PRKCB;IL1B;ITGA5;HIF1A;MT3
Regulation of T Cell Mediated Immunity (GO:0002709)	0.000245613	0.00766148	FUT7;CLCF1;IL1B;WAS;TNFRSF1B
Cellular Response to Interleukin-6 (GO:0071354)	0.000263692	0.00789375	IL6;SBNO2;SELPLG;SPI1;IL6R;FCAR;NFKB1
Monocyte Chemotaxis (GO:0002548)	0.000263692	0.00789375	CALCA;IL6;CCL7;CCL2;S100A12;IL6R;PF4
Positive Regulation of T Cell Cytokine Production (GO:0002726)	0.000263692	0.00789375	IL6;IL1R1;IL1B;SECTM1;NLRP3;CD55;IL18R1
Positive Regulation of Phosphate Metabolic Process (GO:0045937)	0.000263692	0.00789375	SDCBP;PTRH2;BCL10;AREG;THBS1;S100A9;EREG
Regulation of Regulatory T Cell Differentiation (GO:0045589)	0.000263692	0.00789375	CR1;SOCS1;IRF1;LILRB2;FOXO3;HLA-G;VSIR
Apoptotic Process (GO:0006915)	0.000269136	0.00799226	PPP1R15A;CSRNP1;CXCR4;STK4;HSPD1;CASP5;MYC;CASP4;NLRP3;PMAIP1;PHLDA2;RELT;IER3;PLK3;TNFSF14;GADD45A;RIPK2;MX1;EMP1;TNFRSF10B;NSG1;ALOX15B;RHOB;IL1A;PLSCR1;IL1B;IRF1;TLR2
Calcium-Mediated Signaling (GO:0019722)	0.000274101	0.0080751	CXCL8;CCL20;LRRK2;SPHK1;CXCR4;FPR2;SELE;RCAN1;EDNRB;FCGR3B;CXCR1;CCRL2;CXCR2;MCTP2;CCR3
Regulation of Erythrocyte Differentiation (GO:0045646)	0.000294424	0.00829677	HSPA9;LYN;ZFP36;SPI1;INHBA;ACVR1B;FOXO3;HIF1A;GLUL
Cellular Response to Copper Ion (GO:0071280)	0.000297271	0.00829677	MT2A;MT1A;MT1M;MT1X;MT3;MT1E
Cellular Response to Zinc Ion (GO:0071294)	0.000297271	0.00829677	MT2A;MT1A;MT1M;MT1X;MT3;MT1E
Immune Response-Regulating Cell Surface Receptor Signaling Pathway (GO:0002768)	0.000297271	0.00829677	LYN;FGR;FPR2;LILRB2;HLA-G;FCAR
Innate Immune Response-Activating Signaling Pathway (GO:0002758)	0.000297271	0.00829677	HCK;NLRP3;NLRC4;LILRA2;MEFV;CLEC4E
Negative Regulation of Receptor Signaling Pathway via STAT (GO:1904893)	0.000297271	0.00829677	SOCS2;SOCS3;PTPRC;SOCS1;CLEC12B;BCL3
Positive Regulation of Regulatory T Cell Differentiation (GO:0045591)	0.000297271	0.00829677	CR1;SOCS1;LILRB2;FOXO3;HLA-G;VSIR
Regulation of MAP Kinase Activity (GO:0043405)	0.000316797	0.0087749	LYN;PTPN1;LRRK2;DIRAS2;IRAK3;FGF1;THBS1;PIK3R5;RGS2;IL1B;S100A12;TRIB1;TLR4
Regulation of Cytokine Production Involved in Inflammatory Response (GO:1900015)	0.00031913	0.0087749	NFKBIA;ZFP36;IL6;CLEC7A;ALOX5;ZC3H12A;MEFV;TLR4;HIF1A;NFKB1;IL17RA
Collagen Catabolic Process (GO:0030574)	0.000339737	0.00913842	MMP25;CTSL;MMP3;MMP19;FURIN;MMP8;CTSS;KLK6
Negative Regulation of MAP Kinase Activity (GO:0043407)	0.000339737	0.00913842	LYN;DNAJA1;PTPN1;RGS2;IL1B;IRAK3;HIPK3;MAPK8IP1
Regulation of Macrophage Activation (GO:0043030)	0.000339737	0.00913842	IL6;TNIP2;SPHK1;ZC3H12A;THBS1;S100A9;TLR4;HSPD1
Leukocyte Aggregation (GO:0070486)	0.000368958	0.00985303	IL1B;RAC2;S100A9;S100A8
Receptor Internalization (GO:0031623)	0.000376195	0.00997453	CEACAM1;CALCA;CXCL8;RALB;TFRC;CXCR1;MX2;CXCR2;MX1;ARRB2;RAB5A
Positive Regulation of Phosphorylation (GO:0042327)	0.000393656	0.0103635	RALB;LIMCH1;LRRK2;PLAUR;BCL10;STK4;AREG;THBS1;MT3;EREG;VEGFA;SDCBP;BMP2;S100A9;NKX3-1
Antimicrobial Humoral Response (GO:0019730)	0.000421145	0.0108709	CXCL6;CALCA;CXCL8;CCL20;SLC11A1;DEFA3;CXCL1;PPBP;CXCL3;CXCL2;CXCL5;CCL7;S100A12;CCL2;BPI;PI3;PGLYRP1;TAC1;S100A9;PF4
Positive Regulation of Metabolic Process (GO:0009893)	0.000421145	0.0108709	KDM6B;CEBPB;IL4R;ACSL1;GADD45A;DIO2;CXCR4;GPR3;ADIPOR1;MT3;THBS1;GADD45G;VEGFA;PER2;GJA1;CLEC7A;ZC3H12A;LCN2;ALPL;LDLR
Intrinsic Apoptotic Signaling Pathway (GO:0097193)	0.000421715	0.0108709	PPP1R15A;CEBPB;DDX3X;BCL2A1;TNFRSF10B;TNFRSF1B;SELENOK;HSPE1;ERN1;MLLT11;IFI16;CASP4;TP53BP2;PMAIP1;CYCS;FNIP2;MCL1
Positive Regulation of NF-kappaB Transcription Factor Activity (GO:0051092)	0.000436242	0.0110507	CHUK;SPHK1;BCL10;NLRC4;AREG;IL18RAP;AIM2;IL1B;UBE2N;NLRP3;S100A12;S100A9;TLR4;S100A8;IL18R1;TLR2
Ribosomal Small Subunit Biogenesis (GO:0042274)	0.000436971	0.0110507	UTP15;NOP56;NOP58;UTP11;UTP4;DIMT1;PNO1;UTP3;DNTTIP2;IMP4;WDR43;RRP9;RPS17;RIOK1
Negative Regulation of Viral Process (GO:0048525)	0.000437622	0.0110507	ISG20;CH25H;ZFP36;PLSCR1;IFITM2;IFI16;MX1;PTX3;ZC3HAV1;OASL;MBL2;SRPK1
Negative Regulation of Response to Stimulus (GO:0048585)	0.000441582	0.0110754	SOCS2;LYN;PTPN1;NLRP12;UBASH3B;CLEC12A;ALOX5;PIM3;KLF4;HLA-G;C9ORF72
Non-Canonical NF-kappaB Signal Transduction (GO:0038061)	0.000465929	0.0114907	NFKBIA;CHUK;REL;TNFRSF10B;NFKB1;RELB;BIRC3
Protein Modification Process (GO:0036211)	0.000466306	0.0114907	DYRK3;GMFG;LRRK2;UBE2D3;PLAT;PPP1CB;RPS6KA1;MAP3K8;PIM3;ZNF367;DUSP5;PRKCB;CSNK1D;IRAK3;ERN1;FGR;HCK;B3GNT5;MAPKAPK2;PADI4;TRIB1;SGK1;B4GALT5;CAMK2B;CSTA;CALCA;STK4;THBS1;UGCG;NUAK2;FUT7;IRAK2;ABL2;CCL2;PI3;ST3GAL1;FNIP2;CDK17;LYN;PLK3;PTPN1;LIMK2;SSH2;HIPK3;SRPK1;PTPRE;PTPRC;STK17A;UBE2S;QPCT;STK17B;CDK2
Protein Complex Oligomerization (GO:0051259)	0.000467429	0.0114907	HOMER1;RIPK2;TWNK;BCL10;NLRC4;TMEM70;BEST1;JMJD6;EHD1;UGDH;ARC;NLRP6;MAT2A;BASP1;ZC3H12A;TIFA;NLRP3
Positive Regulation of Epithelial to Mesenchymal Transition (GO:0010718)	0.000499787	0.0122053	SDCBP;BMP2;IL6;LRG1;RGCC;GLIPR2;BAMBI;IL1B;SNAI1;ADAM8
Regulation of Cytokine Production (GO:0001817)	0.000532594	0.0129215	LYN;SRGN;BTNL8;SLC11A1;C5AR2;NFAM1;TNFRSF1B;LITAF;EREG;BATF;FGR;IL1A;IL6;NLRP12;PTPRC;RGCC;IFI16;ALOX5;MAPKAPK2;IRF7;IGF2BP2;S100A9
Positive Regulation of Lymphocyte Proliferation (GO:0050671)	0.000542026	0.0130649	CD274;TFRC;NFATC2;IRS2;LILRB2;SLC7A1;IL6;FCGR3B;PTPRC;IL1B;CLCF1;GPR183;S100A9
Cellular Response to Tumor Necrosis Factor (GO:0071356)	0.000557277	0.0133459	CXCL8;CHUK;TNFRSF1B;FOXO3;YBX3;FCAR;NFKBIA;ZFP36;AIM2;ZC3H12A;ANKRD1;CCL2;NKX3-1;BIRC3
Cellular Response to Xenobiotic Stimulus (GO:0071466)	0.000605298	0.014403	AIM2;TFRC;MYC;IL1B;PDE4B;CERS1;NKX3-1
Negative Regulation of Alcohol Biosynthetic Process (GO:1902931)	0.000619291	0.0145494	CYP27B1;BMP2;INSIG1;PLEK;NFKB1
Negative Regulation of Interleukin-12 Production (GO:0032695)	0.000619291	0.0145494	TLR8;IRAK3;MEFV;THBS1;LILRA5
Positive Regulation of Cell Migration (GO:0030335)	0.000654595	0.0152821	FAM107A;CXCR4;NEDD9;FGF1;ACVR1B;HIF1A;THBS1;VSIR;SDCBP;CCL7;GLIPR2;PLAU;CLEC7A;ZC3H12A;ITGAX;CCL2;FBXO5;S100A11;HSPA8;SEMA4A;ANXA3;SPHK1;SEMA4B;SOD2;RHOB;VEGFA;FGR;BMP2;PTPRC;CEACAM6;IL1B;SNAI1;MYADM;CASS4;F2RL1;HBEGF
Positive Regulation of Cold-Induced Thermogenesis (GO:0120162)	0.000692152	0.0159755	KDM6B;CEBPB;IL4R;ACSL1;DIO2;CXCR4;GPR3;ADIPOR1;GADD45G;VEGFA;PER2;GJA1;LCN2;ALPL;LDLR
Regulation of Cell Growth (GO:0001558)	0.000692905	0.0159755	CDA;BTG1;DDX3X;TFRC;DCUN1D3;FAM107A;ENO1;ACVR1B;SOCS2;CYP27B1;SDCBP;GJA1;EXOSC4;SOX17;RPS6KA1;MFSD2A;CDKN2D;SPHK1;OSGIN2;INHBA;MT3;CEACAM1;SGK1;S100A9;SLC25A33;S100A8
Regulation of Interferon-Beta Production (GO:0032648)	0.00069798	0.0159932	DDX3X;RIPK2;IRF1;IRF7;REL;TLR8;ZC3HAV1;TLR4;TLR2;RELB
Regulation of Cell Adhesion (GO:0030155)	0.000714503	0.0162714	LYN;RIPOR2;CXCL8;PLAUR;C2CD4A;CXCR4;C2CD4B;RND1;VEGFA;PPP1CB;FUT7;PLAU;MYADM;PKP2;RAC2;ABL2;ADAM8;PLXNC1;CYTIP
Regulation of ERK1 and ERK2 Cascade (GO:0070372)	0.000741316	0.0167791	NECAB2;C5AR1;FPR2;ARRB2;FGF1;DUSP15;ICAM1;GLIPR2;NAMPT;ALKAL2;EPHB1;LYN;PTPN1;MT3;VEGFA;IL1A;CEACAM1;BMP2;PTPRC;GPR183;IL1B;OR2AT4;F2RL1;SPRY1;TLR4;S100A9
Negative Regulation of Defense Response (GO:0031348)	0.000765569	0.0170403	TNFAIP6;CLEC12A;TNFAIP3;IRAK3;FPR2;METRNL;MEFV;KLF4;NFKB1;ZDHHC18;NLRP12;SELENOS;IFI16;ALOX5;NLRP3;FEM1C;LYAR
Negative Regulation of Response to External Stimulus (GO:0032102)	0.000769952	0.0170403	TNFAIP6;CLEC12A;SERPINE1;TNFAIP3;IRAK3;FPR2;METRNL;MEFV;LILRA2;KLF4;NFKB1;ZDHHC18;NLRP12;SELENOS;IFI16;ALOX5;NLRP3;FEM1C;TRIB1;LYAR
Maturation of SSU-rRNA Frm Tricistronic rRNA Trnscpt (GO:0000462)	0.000775812	0.0170403	UTP4;UTP3;RRS1;TSR1;NOL10;WDR43;DCAF13
Regulation of Interferon-Alpha Production (GO:0032647)	0.000775812	0.0170403	DDX3X;RIPK2;IRF7;TLR8;ZC3HAV1;TLR4;HSPD1
Zymogen Activation (GO:0031638)	0.000775812	0.0170403	THBD;CTSL;PLAU;FURIN;PLAT;HPR;VSIR
Positive Regulation of Cell Differentiation (GO:0045597)	0.000780954	0.0170461	RIPOR2;CSF3;CEBPB;BTG1;SYAP1;TACSTD2;AREG;MEDAG;SDCBP;GJA1;ZFP36;GLIPR2;NOCT;RPS6KA1;ZC3H12A;FBXO5;IL6R;AKIRIN1;ALOX15B;NFKB1;SLC6A6;CEACAM1;BMP2;IL6;LRG1;RGCC;BAMBI;IL1B;SNAI1;KCTD11;ADAM8;PF4
Protein Phosphorylation (GO:0006468)	0.000785259	0.0170461	CAMK2B;CALCA;DYRK3;GMFG;LRRK2;STK4;ACVR1B;NUAK2;IRAK2;RPS6KA1;ABL2;CCL2;MAP3K8;PIM3;EPHB1;FNIP2;CDK17;LYN;PLK3;PRKCB;LIMK2;CSNK1D;IRAK3;HIPK3;SRPK1;ERN1;FGR;HCK;STK17A;STK17B;MAPKAPK2;CDK2;TOP1;TRIB1;SGK1;TLR4;TLR2;CDK5R1
Positive Regulation of RNA Metabolic Process (GO:0051254)	0.000798799	0.0171396	UTP15;DIMT1;IL1B;RIOK1;NFKB1;WDR43
Regulation of Endopeptidase Activity (GO:0052548)	0.000798799	0.0171396	SERPINB1;SERPINE1;FURIN;SERPINB9;SERPINB8;VSIR
Negative Regulation of Myeloid Leukocyte Differentiation (GO:0002762)	0.000821012	0.0174148	LILRA6;CALCA;CEACAM1;TNFAIP6;MYC;INHBA;TLR4;FSTL3
Regulation of p38MAPK Cascade (GO:1900744)	0.000821012	0.0174148	BMP2;SPI1;GADD45B;GADD45A;SPHK1;IL1B;ZC3H12A;GADD45G
Phosphorylation (GO:0016310)	0.00082662	0.0174342	CAMK2B;CALCA;DYRK3;GMFG;LRRK2;STK4;NUAK2;IRAK2;RPS6KA1;CCL2;MAP3K8;PIM3;FNIP2;NADK;CDK17;LYN;PLK3;PRKCB;LIMK2;CSNK1D;IRAK3;HIPK3;SRPK1;ERN1;FGR;HCK;STK17A;STK17B;MAPKAPK2;CDK2;TRIB1;SGK1
Neutrophil Mediated Immunity (GO:0002446)	0.000916611	0.0191149	IL6;ANXA3;STXBP2;IL6R;FCAR
Regulation of rRNA Processing (GO:2000232)	0.000916611	0.0191149	UTP15;DIMT1;NUDT16;RIOK1;WDR43
Cellular Response to Mechanical Stimulus (GO:0071260)	0.000956808	0.0196225	CASP5;TNFSF14;GADD45A;IL1B;IRF1;TLR8;TNFRSF10B;BCL10;TLR4;NFKB1
Negative Regulation of Immune System Process (GO:0002683)	0.000956808	0.0196225	LYN;CLEC12A;TSC22D3;TNFAIP3;IRAK3;ADTRP;LILRB2;LILRA2;HLA-G;C9ORF72
Positive Regulation of B Cell Activation (GO:0050871)	0.000956808	0.0196225	IL6;SPI1;PTPRC;TFRC;TNIP2;CLCF1;GPR183;NFATC2;IRS2;S100A9
Hematopoietic Progenitor Cell Differentiation (GO:0002244)	0.000982135	0.0199218	LYN;PTPRC;PLEK;INHBA;MLF1;FSTL3;BATF
Positive Regulation of Leukocyte Migration (GO:0002687)	0.000982135	0.0199218	IL6;FUT7;F2RL1;ADAM8;IL6R;ICAM1;VEGFA
Cellular Response to Heat (GO:0034605)	0.00100153	0.0202048	DNAJB1;IL1A;TCIM;BAG3;HSPA6;FGF1;THBS1;IER5
Negative Regulation of Cell Population Proliferation (GO:0008285)	0.0010562	0.0211522	BTG3;BTG2;TES;BTG1;CXCL8;TNFAIP3;CXCL1;AREG;THBS1;CYP27B1;ATG101;ADAMTS1;MYC;LMNA;E2F3;S100A11;NKX3-1;LYN;CDKN2D;KLF10;HMGA1;INHBA;SOD2;ALOX15B;GTPBP4;EREG;NME1;PER2;TMIGD3;IL1A;RCAN1;AZGP1;BMP2;IL6;RGCC;IL1B;IRF1;TRIB1
Positive Regulation of Leukocyte Activation (GO:0002696)	0.00106279	0.0211522	CLEC4D;CLEC7A;TNIP2;THBS1;TLR4;HSPD1
Positive Regulation of Peptidyl-Tyrosine Phosphorylation (GO:0050731)	0.00106559	0.0211522	IL11;PTPN1;CNTF;IL6;IL20;RIPK2;LIF;CASS4;NEDD9;LILRA5;VEGFA
Regulation of Signal Transduction by P53 Class Mediator (GO:1901796)	0.00111301	0.021976	PPP1R15A;PLK3;PAK1IP1;USP2;NOP2;RRS1;URB2;SGK1;RPF2;MLF1
Regulation of Protein Phosphorylation (GO:0001932)	0.00120628	0.0234002	ROPN1B;LYN;PPP1R15B;RALB;LIMCH1;LRRK2;PLAUR;STK4;C9ORF72;MT3;VEGFA;FGR;BMP2;SOCS1;ZC3H12A;ROPN1L;FNIP2;NKX3-1
Myeloid Leukocyte Mediated Immunity (GO:0002444)	0.00120676	0.0234002	IL6;SERPINB9;IL6R;FCAR
Positive Regulation of rRNA Processing (GO:2000234)	0.00120676	0.0234002	UTP15;DIMT1;RIOK1;WDR43
Positive Regulation of Interferon-Beta Production (GO:0032728)	0.00121243	0.0234002	DDX3X;RIPK2;IRF1;IRF7;TLR8;ZC3HAV1;TLR4;TLR2
Intracellular Zinc Ion Homeostasis (GO:0006882)	0.00122927	0.0234002	MT2A;MT1A;MT1M;MT1X;MT3;SLC39A14;MT1E
Negative Regulation of Interleukin-1 Production (GO:0032692)	0.00122927	0.0234002	SERPINB1;CEACAM1;NLRP12;ZC3H12A;TNFAIP3;NLRP3;MEFV
Regulation of Blood Coagulation (GO:0030193)	0.00122927	0.0234002	THBD;PLAU;SERPINE1;PLAUR;F2RL1;THBS1;PF4
Regulation of Interleukin-10 Production (GO:0032653)	0.00130004	0.0246211	CD274;IL6;CLEC7A;F2RL1;THBS1;TLR4;VSIR;HSPD1;LILRA5
Regulation of Microglial Cell Activation (GO:1903978)	0.00130833	0.0246523	IL6;PTPRC;SPHK1;MMP8;LDLR
Negative Regulation of NF-kappaB Transcription Factor Activity (GO:0032088)	0.00139051	0.0260685	TMIGD3;NFKBIA;NLRP12;SPI1;AIM2;CHUK;ZC3H12A;BCL3;TNFAIP3;IRAK3;ARRB2
Maturation of SSU-rRNA (GO:0030490)	0.00145723	0.0271822	UTP4;UTP3;TSR1;IMP4;NOL10;RIOK1;WDR43;DCAF13
Positive Regulation of Leukocyte Chemotaxis (GO:0002690)	0.00148796	0.0276165	AKIRIN1;IL6;SERPINE1;NEDD9;CCL2;F2RL1;FPR2;IL6R;THBS1;VEGFA
Positive Regulation of B Cell Proliferation (GO:0030890)	0.00152252	0.0276886	PTPRC;TFRC;CLCF1;GPR183;NFATC2;IRS2;S100A9
Cellular Response to Type II Interferon (GO:0071346)	0.00152489	0.0276886	HCK;IFNGR1;PDE12;IFNGR2;IRF1;CCL2;TLR4;FCAR;TLR2
Positive Regulation of miRNA Transcription (GO:1902895)	0.00152489	0.0276886	FOSL1;IL6;SPI1;MYC;FOXO3;KLF4;AREG;HIF1A;GNL3
Regulation of Endothelial Cell Apoptotic Process (GO:2000351)	0.00152489	0.0276886	IL11;RGCC;TNIP2;SERPINE1;TNFAIP3;CCL2;THBS1;HLA-G;ICAM1
Defense Response to Virus (GO:0051607)	0.00152914	0.0276886	IFITM2;MLKL;MX2;MX1;UAP1;OASL;ISG20;PLSCR1;IL6;EXOSC4;PTPRC;AIM2;NLRP6;IFI16;PDE12;IRF1;UBE2N;IRF7;TLR8;F2RL1;PMAIP1;TLR2;MBL2
Regulation of Viral Genome Replication (GO:0045069)	0.00158109	0.0284903	ISG20;PLSCR1;CXCL8;DDX3X;IFITM2;IFI16;PDE12;MX1;ZC3HAV1;OASL;SRPK1
Positive Regulation of ERK1 and ERK2 Cascade (GO:0070374)	0.00175695	0.0314377	NECAB2;C5AR1;FPR2;ARRB2;FGF1;DUSP15;MT3;ICAM1;VEGFA;BMP2;PTPRC;GLIPR2;GPR183;IL1B;NAMPT;OR2AT4;F2RL1;ALKAL2;S100A9
Positive Regulation of Cell Motility (GO:2000147)	0.0017616	0.0314377	FAM107A;CXCR4;NEDD9;FGF1;THBS1;VSIR;SDCBP;CCL7;PLAU;CLEC7A;ITGAX;CCL2;HSPA8;SEMA4A;SPHK1;SEMA4B;SOD2;VEGFA;FGR;BMP2;CEACAM6;IL1B;SNAI1;MYADM;CASS4;F2RL1;HBEGF
Negative Regulation of Interleukin-8 Production (GO:0032717)	0.001811	0.0320115	BCL3;OTUD7B;BPI;KLF4;IL6R
Regulation of Interleukin-1 Production (GO:0032652)	0.001811	0.0320115	ORM1;CEACAM1;NLRP12;MEFV;TLR4
Chronic Inflammatory Response (GO:0002544)	0.00188609	0.0324128	VNN1;S100A9;THBS1
Leukocyte Apoptotic Process (GO:0071887)	0.00188609	0.0324128	HCAR2;IL6;CTSL
Positive Regulation of T-helper 1 Cell Cytokine Production (GO:2000556)	0.00188609	0.0324128	IL1R1;IL1B;IL18R1
Regulation of T-helper 1 Cell Cytokine Production (GO:2000554)	0.00188609	0.0324128	IL1R1;IL1B;IL18R1
Regulation of Antigen Processing and Presentation (GO:0002577)	0.00188609	0.0324128	WAS;LILRB2;CTSS
Toll-Like Receptor 2 Signaling Pathway (GO:0034134)	0.00188609	0.0324128	RIPK2;TNIP2;TLR2
Regulation of Toll-Like Receptor 2 Signaling Pathway (GO:0034135)	0.00191739	0.0327988	LYN;TLR1;F2RL1;TNFAIP3
Positive Regulation of Protein Kinase Activity (GO:0045860)	0.00194318	0.0330875	MAP2K3;PTPN1;CALCA;RALB;LRRK2;SYAP1;AGAP2;NEDD9;EREG;LILRA5;PTPRC;CASS4;LCP2
Protein Homooligomerization (GO:0051260)	0.00196875	0.0333698	MLKL;RIPK2;BCL10;SLC1A5;NLRC4;SOD2;HLA-G;TMEM70;JMJD6;EHD1;ARC;NLRP6;BASP1;TIFA;ALOX5AP;NLRP3;S100A9;KCNJ2
Negative Regulation of Macromolecule Biosynthetic Process (GO:0010558)	0.00198958	0.0335696	SPI1;CXCL8;DDX3X;TIPARP;ZNF281;KLF4;HIF1A;AREG;NFKB1;VEGFA;SLC7A5;BMP2;SELENOS;PTRH2;NOCT;ZC3H12A;REL;ANKRD1;MYADM;S100A9;ZNF410;PF4;NKX3-1
Cell Chemotaxis (GO:0060326)	0.00201223	0.0337981	NR4A1;EGR3;BIN2;CCL20;CCRL2;RHOG;CXCR4;ARRB2;EPHB1;CCR3;HBEGF;VEGFA
Negative Regulation of Cell-Cell Adhesion (GO:0022408)	0.00206359	0.0342689	IL1RN;BMP2;RGCC;MYADM;ADTRP;KLF4;GTPBP4;VEGFA
Negative Regulation of Protein Secretion (GO:0050709)	0.00206359	0.0342689	MIDN;RAB11FIP1;KCNJ11;IL1B;DPH3;BMP8A;HMGCR;ADTRP
Cellular Component Disassembly (GO:0022411)	0.00206795	0.0342689	ADAMTS4;DYRK3;MMP3;MMP19;ADAM8;FURIN;MMP8;CTSS;KLK6
RNA Processing (GO:0006396)	0.00222533	0.036713	TSEN34;TUT7;NOP2;NOLC1;ADARB2;RRP9;RPS17;EXOSC4;LYAR;DCAF13;IVNS1ABP;UTP15;NOP56;NOP58;TRMT10C;WTAP;WDR74;DNTTIP2;IMP4;AEN;SRPK1;BYSL;ISG20;EBNA1BP2;DKC1;HNRNPF;TRMT6;MRTO4;INTS6;SNRPB
Positive Regulation of Protein Modification by Small Protein Conjugation or Removal (GO:1903322)	0.00224763	0.0369168	RIPK2;LRRK2;SPHK1;DCUN1D3;ZC3H12A;FAM107A;CRY1;UBE2D1;BIRC7;BCL10;GNL3;BIRC3
Positive Regulation of Fat Cell Differentiation (GO:0045600)	0.00239192	0.0389422	ZFP36;CEBPB;BMP2;NOCT;SYAP1;ZC3H12A;METRNL;PTGS2;MEDAG
Positive Regulation of Non-Canonical NF-kappaB Signal Transduction (GO:1901224)	0.00239192	0.0389422	NLRP12;DDX3X;TNFSF14;TCIM;SPHK1;IL1B;NLRP3;TLR4;TLR2
Negative Regulation of Inflammatory Response to Antigenic Stimulus (GO:0002862)	0.00244172	0.0390675	LYN;FGR;HCK;SELENOS;FURIN
Negative Regulation of Receptor Signaling Pathway via JAK-STAT (GO:0046426)	0.00244172	0.0390675	SOCS2;SOCS3;PTPRC;SOCS1;BCL3
Positive Regulation of Glial Cell Differentiation (GO:0045687)	0.00244172	0.0390675	EGR2;BMP2;CLCF1;CXCR4;TNFRSF1B
Positive Regulation of Macrophage Activation (GO:0043032)	0.00244172	0.0390675	TNIP2;MMP8;THBS1;TLR4;HSPD1
Response to Tumor Necrosis Factor (GO:0034612)	0.00250504	0.0399086	ZFP36;CXCL8;CHUK;GCH1;SPHK1;ZC3H12A;ANKRD1;CCL2;YBX3;SELE;FCAR;NKX3-1
Response to Type II Interferon (GO:0034341)	0.00254449	0.0402453	CYP27B1;IFITM2;GCH1;PDE12;SLC11A1;CCL2;MEFV;TLR4;FCAR;TLR2
Actin Filament Organization (GO:0007015)	0.00254786	0.0402453	VASP;MARCKSL1;RHOG;WAS;RFLNB;CORO1A;RND3;ERMN;RND1;RHOB;BIN3;RAC2;XIRP1;HCLS1;XIRP2;TAGLN2;RHOU;MYO1F;PLS1
Regulation of Protein Ubiquitination (GO:0031396)	0.00269468	0.0423841	IVNS1ABP;RIPK2;LRRK2;SPHK1;FAM107A;UBE2D1;TNFAIP3;BCL10;ARRB2;GTPBP4;DNAJA1;PER2;CRY1;BIRC7;BIRC3
Positive Regulation of Protein Phosphorylation (GO:0001934)	0.00276911	0.0433711	MAP2K3;IL11;RALB;LIMCH1;RIPK2;LRRK2;SPHK1;AGAP2;LIF;PLAUR;STK4;MT3;EREG;VEGFA;BMP2;IL6;PTPRC;LCP2;FNIP2;NKX3-1
Negative Regulation of Non-Canonical NF-kappaB Signal Transduction (GO:1901223)	0.0028312	0.0437892	NLRP12;DDX3X;SPI1;ZC3H12A;NLRP3;ADIPOR1
Regulation of Protein Processing (GO:0070613)	0.0028312	0.0437892	ASTL;PLAU;LRRK2;PLAUR;ADAM8;NLRC4
Regulation of Toll-Like Receptor Signaling Pathway (GO:0034121)	0.0028312	0.0437892	IRF1;IRF7;IRAK3;S100A9;S100A8;BIRC3
Negative Regulation of Canonical NF-kappaB Signal Transduction (GO:0043124)	0.00288537	0.0444419	NFKBIA;NLRP12;USP32;IRAK2;ZC3H12A;OTUD7B;TNFAIP3;IRAK3;ARRB2;KLF4
Antigen Receptor-Mediated Signaling Pathway (GO:0050851)	0.00293747	0.0450573	BTNL8;PRKCB;RIPK2;NFAM1;NFATC2;BCL10;PTPRC;THEMIS2;ZC3H12A;NFKBIZ;UBE2N;PDE4B;LCP2;MNDA;SH2B2
Positive Regulation of Cell Activation (GO:0050867)	0.00321789	0.048345	PLEK;RPS6KA1;LILRA2;TLR4;LILRA5
Positive Regulation of Cytokine Production Involved in Inflammatory Response (GO:1900017)	0.00321789	0.048345	IL6;CLEC7A;HIF1A;TLR4;IL17RA
Positive Regulation of Sprouting Angiogenesis (GO:1903672)	0.00321789	0.048345	S100A1;ITGA5;FGF1;KLF4;VEGFA
Regulation of Acute Inflammatory Response (GO:0002673)	0.00321789	0.048345	IL6;C2CD4A;NLRP3;C2CD4B;FFAR2
Negative Regulation of Extrinsic Apoptotic Signaling Pathway (GO:2001237)	0.00322219	0.048345	IL1A;DDX3X;IL1B;SERPINE1;TNFAIP3;KLF4;AREG;THBS1;ICAM1;MCL1;PF4
Regulation of Actin Cytoskeleton Organization (GO:0032956)	0.00322995	0.048345	CSF3;ARHGEF26;FAM107A;RHOG;NEDD9;C9ORF72;CORO1A;RND3;RND1;HCK;PEAK3;RAC2;ABL2;XIRP2
Integrated Stress Response Signaling (GO:0140467)	0.00327275	0.0487336	FOSL1;NFE2;CEBPB;BATF3;CEBPD;EIF2S1;BATF
Negative Regulation of Lymphocyte Proliferation (GO:0050672)	0.00332614	0.0487336	CD274;RIPOR2;CEBPB;CR1;SDC4;MNDA;LILRB2;HLA-G
Negative Regulation of Mitotic Cell Cycle Phase Transition (GO:1901991)	0.00332614	0.0487336	GPR132;RGCC;DCUN1D3;FAM107A;CCL2;FBXO5;INHBA;KLF4
Positive Regulation of Production of Molecular Mediator of Immune Response (GO:0002702)	0.00332614	0.0487336	SLC7A5;IL6;PTPRC;CLEC7A;CLCF1;DNAJB9;F2RL1;FFAR2
Regulation of Chemokine Production (GO:0032642)	0.00332614	0.0487336	IL6;F2RL1;FFAR2;HIF1A;IL6R;ALOX15B;TLR4;TLR2
Cellular Response to Growth Factor Stimulus (GO:0071363)	0.00333468	0.0487336	MAP2K3;EGR3;CXCL8;SPHK1;SYAP1;LRP2;ACVR1B;KLF4;VEGFA;ERN1;EHD1;NR4A1;ZFP36;BMP2;MAPKAPK2;ANKRD1;CCL2;ZPR1
Protein Localization to Nucleus (GO:0034504)	0.00338007	0.0491289	DCLK3;RPF2;STK4;IPO7;IPO4;LMNB1;NUAK2;BCL3;LMNA;FAM53C;RRS1;E2F3;NUP98;KPNA2;RAN;ZNF200
Positive Regulation of DNA-binding Transcription Factor Activity (GO:0051091)	0.0033882	0.0491289	CHUK;ANXA3;SPHK1;ARID5B;BCL10;NLRC4;AREG;IL6;IL18RAP;RGCC;AIM2;IL1B;UBE2N;NLRP3;S100A12;S100A9;TLR4;S100A8;IL18R1;TLR2
Regulation of Vascular Endothelial Growth Factor Receptor Signaling Pathway (GO:0030947)	0.00349897	0.0505377	PTPN1;PRKCB;IL1B;ITGA5;HIF1A;MT3
Negative Regulation of Cellular Response to Growth Factor Stimulus (GO:0090288)	0.00359569	0.0512892	PTPN1;TNFAIP6;BAMBI;UBE2D3;UBE2D1;SPRY1;LRP2;THBS1;SKIL;SORL1;FSTL3
Positive Regulation of Fibroblast Apoptotic Process (GO:2000271)	0.00360627	0.0512892	BTG1;STK17A;STK17B
Regulation of Adiponectin Secretion (GO:0070163)	0.00360627	0.0512892	HCAR2;RAB11FIP1;IL1B
Regulation of Cell Adhesion Molecule Production (GO:0060353)	0.00360627	0.0512892	CXCL8;FUT7;IL1B
Water-Soluble Vitamin Metabolic Process (GO:0006767)	0.00385856	0.0546678	NNMT;VNN1;VNN2;MTHFD2;ST20-MTHFS;SLC2A3;SLC19A1;SLC19A2
Positive Regulation of Cytokine Production Involved in Immune Response (GO:0002720)	0.00388569	0.0548428	SLC7A5;CLEC7A;SECTM1;F2RL1;FFAR2;HLA-G;CD55
Cellular Response to Starvation (GO:0009267)	0.00406364	0.05694	KLF10;HSPA8;GABARAPL1;SEH1L;RALB;LRRK2;FOXO3;EIF2S1;ELAPOR1;NUAK2;IFI16;ZC3H12A;RRAGD;PMAIP1;YWHAG;MFSD2A;CPEB4
Fibrinolysis (GO:0042730)	0.00410876	0.05694	SERPINB2;PLAU;SERPINE1;PLAT
Negative Regulation of Transmembrane Transport (GO:0034763)	0.00410876	0.05694	PRKCB;IL1B;IRS2;THBS1
Positive Regulation of T-helper 1 Type Immune Response (GO:0002827)	0.00410876	0.05694	IL1R1;IL1B;SLC11A1;IL18R1
Negative Regulation of Endopeptidase Activity (GO:0010951)	0.00415699	0.05694	SERPINB1;CR1;SERPINE1;SERPINB9;SERPINB8
Regulation of RIG-I Signaling Pathway (GO:0039535)	0.00415699	0.05694	USP15;SEC14L1;ZC3HAV1;OASL;BIRC3
Regulation of Smooth Muscle Cell Migration (GO:0014910)	0.00415699	0.05694	PLAU;SERPINE1;TRIB1;SORL1;S100A11
Response to Fibroblast Growth Factor (GO:0071774)	0.00415699	0.05694	NR4A1;ZFP36;CXCL8;EGR3;IER2
Regulation of Cytokine Production Involved in Immune Response (GO:0002718)	0.00427702	0.0583687	SLC7A5;CLEC7A;CLCF1;F2RL1;FFAR2;TNFRSF1B
Positive Regulation of Protein Serine/Threonine Kinase Activity (GO:0071902)	0.00444629	0.059858	RALB;RGCC;TCIM;LRRK2;DIRAS2;SYAP1;S100A12;FGF1;TLR4;THBS1;PIK3R5
Endothelial Cell Migration (GO:0043542)	0.00445443	0.059858	NR4A1;CALCA;EGR3;S100A12;S100P;S100A9;S100A8;VEGFA
Extracellular Matrix Disassembly (GO:0022617)	0.00445443	0.059858	ADAMTS4;MMP3;MMP19;FURIN;ADAM8;MMP8;CTSS;KLK6
Regulation of B Cell Proliferation (GO:0030888)	0.00445443	0.059858	PTPRC;TFRC;CLCF1;GPR183;NFATC2;IRS2;MNDA;S100A9
Regulation of Gene Expression (GO:0010468)	0.00446678	0.059858	PRDM8;ZNF331;CNTF;SPI1;DDX3X;BTG1;CXCL8;TFRC;CHD7;AREG;LITAF;YBX3;VSIR;AFF2;RIMS1;GJA1;SOX17;MYC;ZC3H12A;NAMPT;PRX;NFKBIZ;ITGAX;CCNL1;NKX3-1;KDM6B;IFNGR1;ZNF281;SLC11A1;BAZ1A;MLF1;ADAM19;SLC7A5;IL1A;PLSCR1;PTRH2;IL1B;ESRP1;MYADM;HCLS1;ADTRP;S100A9;TLR4;TLR2;GCM1;CEBPB;IGSF1;TAF9;CREM;ACVR1B;MEFV;HIF1A;NFIL3;CLEC7A;NOCT;CCL2;NLRP3;IGF2BP2;LYN;BTNL8;UTP4;TIPARP;HMGA1;RAB27A;NFATC2;INHBA;MAFA;KLF4;G…
Cellular Response to Vascular Endothelial Growth Factor Stimulus (GO:0035924)	0.00458186	0.0609601	MAP2K3;ERN1;NR4A1;EGR3;SPHK1;MAPKAPK2;VEGFA
Endoderm Formation (GO:0001706)	0.00458186	0.0609601	DUSP5;SOX17;LAMB3;INHBA;ITGA5;MMP8;SOX7
Regulation of Metabolic Process (GO:0019222)	0.00466225	0.061808	SELENOS;STK17A;LRRK2;RAC2;LPAR2;S1PR3;GPR3;SLC25A44;S1PR4
Regulation of Osteoclast Differentiation (GO:0045670)	0.00511851	0.0674103	LILRA6;CALCA;CEBPB;TNFAIP6;UBASH3B;NEDD9;TLR4;FSTL3
Regulation of miRNA Transcription (GO:1902893)	0.00517371	0.0674103	FOSL1;IL6;SPI1;MYC;FOXO3;KLF4;AREG;HIF1A;GNL3;VEGFA
Negative Regulation of Type II Interferon Production (GO:0032689)	0.00517563	0.0674103	CD274;CR1;ZC3H12A;INHBA;TLR4;VSIR
Regulation of Extrinsic Apoptotic Signaling Pathway in Absence of Ligand (GO:2001239)	0.00517563	0.0674103	IL1A;IL1B;INHBA;KLF4;MCL1;PF4
Response to Zinc Ion (GO:0010043)	0.00517563	0.0674103	MT2A;MT1A;MT1M;MT1X;MT3;MT1E
Positive Regulation of Blood Coagulation (GO:0030194)	0.00527639	0.0682438	THBD;PLAU;SERPINE1;PLAT;THBS1
Positive Regulation of Monooxygenase Activity (GO:0032770)	0.00527639	0.0682438	CYP27B1;GCH1;S100A1;IL1B;HIF1A
Superoxide Metabolic Process (GO:0006801)	0.00536807	0.0691884	PREX1;NCF1;NCF2;NCF4;RAC2;SOD2;MT3
Negative Regulation of Intracellular Signal Transduction (GO:1902532)	0.00564645	0.0721945	SPI1;DDX3X;USP32;PLEK;OTUD7B;TNFAIP3;ARRB2;ADIPOR1;THBS1;ADGRG3;PREX1;IRAK2;RPS6KA1;ZC3H12A;NLRP3;LYN;MAP2K3;PLK3;DUSP5;PLAUR;IRAK3;GMIP;CYRIB;KLF4;HLA-G;NFKBIA;NLRP12;AIM2;PPIF
MyD88-dependent Toll-Like Receptor Signaling Pathway (GO:0002755)	0.00565964	0.0721945	IRAK2;IRAK3;TLR4;HSPD1
Positive Regulation of Protein Tyrosine Kinase Activity (GO:0061098)	0.00565964	0.0721945	PTPN1;CASS4;NEDD9;LILRA5
Negative Regulation of Protein Metabolic Process (GO:0051248)	0.00578393	0.0735273	BTG2;CSTA;DDX3X;EIF4A3;AGAP2;PLAT;IRAK3;HMGCR;LILRB2;PUS7;SORL1;EDNRB;PFDN2;PTX3;IGF2BP2;CRYAB;LDLR
Positive Regulation of T Cell Mediated Immunity (GO:0002711)	0.00585567	0.0739328	IL1B;SECTM1;CYRIB;HLA-G;CD55;YWHAG;HSPD1;ULBP3
Positive Regulation of Pattern Recognition Receptor Signaling Pathway (GO:0062208)	0.00585567	0.0739328	TLR1;USP15;DDX3X;ZDHHC9;F2RL1;ZC3HAV1;SLC19A1;OASL
Cellular Response to Decreased Oxygen Levels (GO:0036294)	0.00601371	0.0749137	RGCC;MYC;LMNA;PMAIP1;ADAM8;PTGS2;HIF1A;MT3;NKX3-1;VEGFA;CPEB4
Cellular Response to Leptin Stimulus (GO:0044320)	0.00603427	0.0749137	UGCG;NR4A3;MT3
Positive Regulation of Protein K63-linked Ubiquitination (GO:1902523)	0.00603427	0.0749137	DDX3X;RIPK2;UBE2N
Regulation of CD8-positive, Alpha-Beta T Cell Proliferation (GO:2000564)	0.00603427	0.0749137	IRF1;VSIR;MAPK8IP1
Regulation of Extracellular Matrix Constituent Secretion (GO:0003330)	0.00603427	0.0749137	BMP2;RGCC;TNFRSF1B
Cellular Response to Hormone Stimulus (GO:0032870)	0.00607417	0.0751577	SOCS2;HSPA8;NPFFR1;NR4A3;CTSL;ARID5A;SERPINB9;AVPR1A;ADTRP;AREG;CTSS;NKX3-1
Response to Interferon-Beta (GO:0035456)	0.00620511	0.0765229	PLSCR1;IFITM2;AIM2;IFI16;IRF1;MNDA
Regulation of Epithelial Cell Differentiation (GO:0030856)	0.00659315	0.0809218	CEBPB;CEACAM1;MAFF;ALOX15B;APOLD1
Purine Ribonucleotide Metabolic Process (GO:0009150)	0.00666816	0.0809218	HSPA8;SULT1B1;LRRK2;PTRH2;GNAI3;AMPD2;GTPBP1;NADK;RAN
Erythrocyte Differentiation (GO:0030218)	0.00667082	0.0809218	HSPA9;LYN;DYRK3;HCLS1;SLC1A5;INHBA;LYAR;VEGFA
Negative Regulation of Viral Genome Replication (GO:0045071)	0.00667082	0.0809218	ISG20;PLSCR1;IFITM2;IFI16;MX1;ZC3HAV1;OASL;SRPK1
Positive Regulation of Leukocyte Cell-Cell Adhesion (GO:1903039)	0.00667082	0.0809218	IL6;FUT7;NR4A3;CCL2;CYRIB;SIRPB1;YWHAG;HSPD1
Negative Regulation of G Protein-Coupled Receptor Signaling Pathway (GO:0045744)	0.00723805	0.0869503	RGS2;CXCL8;PLEK;CRY1;PADI2;ARRB2;RGS7
Negative Regulation of T Cell Proliferation (GO:0042130)	0.00723805	0.0869503	CD274;RIPOR2;CEBPB;CR1;SDC4;LILRB2;HLA-G
Positive Regulation of Extrinsic Apoptotic Signaling Pathway (GO:2001238)	0.00723805	0.0869503	TNFRSF12A;TNFSF14;PMAIP1;BCL10;INHBA;THBS1;TLR4
Negative Regulation of Cellular Component Organization (GO:0051129)	0.0072794	0.087165	CH25H;DNAJB1;HSPA8;DDX3X;CRACD;IRAK3;AREG;CRYAB;SORL1;SVIP;VEGFA
Cell Surface Toll-Like Receptor Signaling Pathway (GO:0140895)	0.00737577	0.0872544	NFKBIA;IRAK2;RIPK2;TNIP2;TLR4;TLR2
Intrinsic Apoptotic Signaling Pathway in Response to Endoplasmic Reticulum Stress (GO:0070059)	0.00737577	0.0872544	PPP1R15A;ERN1;CEBPB;CASP4;TNFRSF10B;SELENOK
Positive Regulation of Interleukin-10 Production (GO:0032733)	0.00737577	0.0872544	IL6;CLEC7A;F2RL1;TLR4;HSPD1;LILRA5
Phosphate-Containing Compound Metabolic Process (GO:0006796)	0.00755074	0.0872544	PFKFB2;DUSP5;PFKFB4;PFKFB3;PLPPR1;INPP1;SLC20A1;GFPT2;LRRK2;IPMK;DUSP15;ALOX15B;PLB1;PTPRC;PPA1;NADK;LHPP
Negative Regulation of Signal Transduction (GO:0009968)	0.00755482	0.0872544	CXCL8;PLEK;CLEC12B;TNFAIP3;LILRA2;THBS1;FSTL3;SOCS2;RGS2;SOCS1;UBASH3B;RGS7;NKX3-1;LYN;PTPN1;PRKCB;IRAK3;NR4A2;PTPRE;NLRP12;BMP2;PTPRC;TCIM;IL1B;CRY1;SPRY1;TRIB1
GTP Metabolic Process (GO:0046039)	0.00755686	0.0872544	LRRK2;GNAI3;GTPBP1;RAN
Cell-Cell Junction Maintenance (GO:0045217)	0.00755686	0.0872544	RCAN1;PARD6A;MYADM;F2RL1
Protein Homotrimerization (GO:0070207)	0.00755686	0.0872544	MLKL;SLC1A5;HLA-G;S100A9
Regulation of Actin Filament Organization (GO:0110053)	0.00755686	0.0872544	CSF3;WAS;XIRP2;C9ORF72
Regulation of Cell Projection Organization (GO:0031344)	0.00755686	0.0872544	NTNG2;LRRK2;ERMN;MFSD2A
Response to Interleukin-6 (GO:0070741)	0.00755686	0.0872544	SBNO2;SELPLG;FCAR;NFKB1
Regulation of Wound Healing (GO:0061041)	0.00756894	0.0872544	TNFRSF12A;PLAU;CLEC7A;ALOX5;SERPINE1;TNFAIP3;F2RL1;HBEGF
Cellular Response to Interferon-Beta (GO:0035458)	0.00812382	0.0930729	IFITM2;AIM2;IFI16;IRF1;MNDA
Positive Regulation of Nervous System Process (GO:0031646)	0.00812382	0.0930729	RIMS1;EGR2;ITGAX;TNFRSF1B;TAC1
Regulation of Cytokine-Mediated Signaling Pathway (GO:0001959)	0.00833567	0.0952062	PTPN1;PTPRC;IRAK2;SPHK1;MAPKAPK2;TNFAIP3;IRAK3
Positive Regulation of Lymphocyte Activation (GO:0051251)	0.00855504	0.0971141	IL6;CLEC7A;TNIP2;CCL2;CYRIB;SIRPB1;YWHAG;HSPD1
Regulation of Interleukin-2 Production (GO:0032663)	0.00855504	0.0971141	IL1A;ZFP36;CR1;PTPRC;CLEC7A;IL1B;PDE4B;TNFAIP3
Regulation of Epithelial Cell Proliferation (GO:0050678)	0.00859794	0.0973035	NR4A1;RCAN1;ZFP36;NR4A3;MYC;C5AR1;NME2;TGFA;NKX3-1;EREG;NME1;VEGFA
Regulation of Actin Filament Polymerization (GO:0030833)	0.00868624	0.097541	VASP;HCK;CSF3;CRACD;CDC42EP4;COTL1;MYADM;HCLS1;CYRIB;SSH2
Innate Immune Response Activating Cell Surface Receptor Signaling Pathway (GO:0002220)	0.00869775	0.097541	FCN1;LYN;CLEC7A;FFAR2;LILRA2;MBL2
Negative Regulation of Blood Coagulation (GO:0030195)	0.00869775	0.097541	THBD;SERPINB2;PLAU;SERPINE1;PLAT;PF4
TRAIL-activated Apoptotic Signaling Pathway (GO:0036462)	0.00923285	0.101098	SPI1;TNFRSF10C;TNFRSF10B
Immune Response-Inhibiting Cell Surface Receptor Signaling Pathway (GO:0002767)	0.00923285	0.101098	LYN;LILRB2;HLA-G
Manganese Ion Transport (GO:0006828)	0.00923285	0.101098	SLC11A1;ATP2C2;SLC39A14
Positive Regulation of Myoblast Fusion (GO:1901741)	0.00923285	0.101098	CD53;EHD1;RIPOR2
Protein Hexamerization (GO:0034214)	0.00923285	0.101098	UGDH;MAT2A;TWNK
Regulation of Fibroblast Apoptotic Process (GO:2000269)	0.00923285	0.101098	BTG1;STK17A;STK17B
Regulation of Myeloid Leukocyte Differentiation (GO:0002761)	0.00923285	0.101098	CEBPB;UBASH3B;IRF7
Response to Magnesium Ion (GO:0032026)	0.00923285	0.101098	KCNA1;SLC41A1;THBS1
Regulation of Reactive Oxygen Species Metabolic Process (GO:2000377)	0.00927741	0.101287	GADD45A;STK17A;LRRK2;ALOX5;ZC3H12A;MMP3;RAC2;THBS1;SLC25A33
Monoatomic Cation Transport (GO:0006812)	0.0095509	0.102821	PANX1;PANX2;SLC11A1;SLC41A1;LRP2;SLC39A1;TRPM6
Negative Regulation of Secretion by Cell (GO:1903531)	0.0095509	0.102821	IL11;DPH3;LIF;HMGCR;ADTRP;TNFRSF1B;C9ORF72
Vitamin Transport (GO:0051180)	0.0095509	0.102821	SLC2A14;TCN1;SLC2A3;LRP2;FOLR3;SLC19A1;SLC19A2
Negative Regulation of Protein Phosphorylation (GO:0001933)	0.00955635	0.102821	LYN;ERRFI1;PPP1R15B;CEACAM1;PTPRC;ZC3H12A;CEP85;TRIB1;C9ORF72;SAMSN1;YWHAG
Regulation of Protein Kinase Activity (GO:0045859)	0.00955635	0.102821	MAP2K3;FGR;CEACAM1;PTPRC;LRRK2;AGAP2;LCP2;CEP85;TRIB1;YWHAG;EREG
Negative Regulation of T Cell Activation (GO:0050868)	0.00963413	0.103064	RIPOR2;CD274;CEBPB;CR1;SDC4;LILRB2;HLA-G;VSIR
Astrocyte Development (GO:0014002)	0.00982907	0.103064	CNTF;IFNGR1;C5AR1;S100A9
Dendritic Cell Chemotaxis (GO:0002407)	0.00982907	0.103064	CXCR1;GPR183;CXCR2;CXCR4
mRNA Modification (GO:0016556)	0.00982907	0.103064	PUS3;DKC1;PUS7;HNRNPAB
Negative Regulation of Phagocytosis (GO:0050765)	0.00982907	0.103064	PLSCR1;DYSF;CD300LF;TLR2
Prostaglandin Biosynthetic Process (GO:0001516)	0.00982907	0.103064	PNPLA8;TBXAS1;PTGS2;S100A9
Protein Trimerization (GO:0070206)	0.00982907	0.103064	MLKL;SLC1A5;HLA-G;S100A9
Regulation of Cellular Response to Heat (GO:1900034)	0.00982907	0.103064	DNAJB1;DNAJC2;MAPKAPK2;IER5
Regulation of Nitric-Oxide Synthase Activity (GO:0050999)	0.00982907	0.103064	GCH1;S100A1;IL1B;HIF1A
Negative Regulation of Peptidase Activity (GO:0010466)	0.00988433	0.103064	CSTA;SERPINB1;SERPINE1;SERPINB9;SERPINB8
Regulation of Heterotypic Cell-Cell Adhesion (GO:0034114)	0.00988433	0.103064	IL1RN;CEACAM6;IL1B;MYADM;KLF4
Negative Regulation of G1/S Transition of Mitotic Cell Cycle (GO:2000134)	0.0101811	0.104687	PLK3;DCUN1D3;FAM107A;CCL2;INHBA;KLF4
Purine Ribonucleoside Triphosphate Metabolic Process (GO:0009205)	0.0101811	0.104687	HSPA8;LRRK2;GNAI3;GTPBP1;NADK;RAN
Regulation of Extrinsic Apoptotic Signaling Pathway via Death Domain Receptors (GO:1902041)	0.0101811	0.104687	DDX3X;SERPINE1;TNFAIP3;PMAIP1;THBS1;ICAM1
Regulation of Regulated Secretory Pathway (GO:1903305)	0.0101811	0.104687	RIMS1;LRRK2;RAB3D;RAB27A;SYT8;RAB5A
Response to Steroid Hormone (GO:0048545)	0.0101811	0.104687	HSPA8;JUND;ADTRP;AREG;THBS1;NKX3-1
Vascular Transport (GO:0010232)	0.010426	0.106909	SLC12A2;SLC7A5;SLC6A6;TFRC;SLC2A3;AVPR1A;LRP2;SLC1A5;SLC7A1;SLC19A1;MFSD2A
Negative Regulation of Protein Ubiquitination (GO:0031397)	0.0108112	0.110251	IVNS1ABP;DNAJA1;PER2;CRY1;TNFAIP3;ARRB2;FBXO5;GTPBP4
Positive Regulation of Reactive Oxygen Species Metabolic Process (GO:2000379)	0.0108112	0.110251	CLEC7A;GADD45A;ZC3H12A;RAB27A;F2RL1;FPR2;TLR4;THBS1
Heterophilic Cell-Cell Adhesion via Plasma Membrane Cell Adhesion Molecules (GO:0007157)	0.0108906	0.110756	CADM3;JAML;SELL;CEACAM6;CEACAM8;SELE;ICAM1
B Cell Receptor Signaling Pathway (GO:0050853)	0.0118354	0.118962	PTPRC;PRKCB;NFAM1;NFATC2;MNDA;SH2B2
Positive Regulation of Interleukin-12 Production (GO:0032735)	0.0118354	0.118962	CLEC7A;RIPK2;HLA-G;TLR4;HSPD1;TLR2
Regulation of TORC1 Signaling (GO:1903432)	0.0118734	0.118962	DYRK3;SEH1L;MAT2A;USP32;RRAGD;UBE2N;PELI1;UBE2D1;OTUD7B;C9ORF72;FNIP2;YWHAG
Negative Regulation of Extrinsic Apoptotic Signaling Pathway in Absence of Ligand (GO:2001240)	0.0118898	0.118962	IL1A;IL1B;KLF4;MCL1;PF4
Negative Regulation of Signal Transduction in Absence of Ligand (GO:1901099)	0.0118898	0.118962	IL1A;IL1B;KLF4;MCL1;PF4
Osteoclast Differentiation (GO:0030316)	0.0118898	0.118962	BMP2;SBNO2;GPR183;SNX10;OSCAR
Transport Across Blood-Brain Barrier (GO:0150104)	0.012346	0.123018	SLC12A2;SLC7A5;SLC6A6;TFRC;SLC2A3;AVPR1A;LRP2;SLC1A5;SLC7A1;SLC19A1;MFSD2A
Cellular Response to Glucose Starvation (GO:0042149)	0.0123614	0.123018	NUAK2;IFI16;ZC3H12A;PMAIP1;FOXO3;YWHAG;CPEB4
Antifungal Innate Immune Response (GO:0061760)	0.0125018	0.123751	CLEC4C;CLEC4D;CLEC7A;CLEC4E
Regulation of Macrophage Differentiation (GO:0045649)	0.0125018	0.123751	CALCA;LIF;INHBA;PF4
Positive Regulation of T Cell Differentiation (GO:0045582)	0.0125927	0.124319	CR1;SOCS1;VNN1;TNFSF9;ADAM8;LILRB2;FOXO3;HLA-G;VSIR
Defense Response to Gram-positive Bacterium (GO:0050830)	0.0128251	0.124794	FGR;CALCA;IL6;NLRP6;IL1B;CASP4;DEFA3;PGLYRP1;TAC1;IL6R;MBL2;TLR2
T-helper 17 Cell Lineage Commitment (GO:0072540)	0.0132459	0.124794	SOCS3;IL6;IL6R
Endothelial Cell Chemotaxis (GO:0035767)	0.0132459	0.124794	NR4A1;EGR3;VEGFA
Lipoxygenase Pathway (GO:0019372)	0.0132459	0.124794	ALOX5;PTGS2;ALOX15B
Negative Regulation of PERK-mediated Unfolded Protein Response (GO:1903898)	0.0132459	0.124794	PPP1R15A;PPP1R15B;PTPN1
Negative Regulation of Bone Resorption (GO:0045779)	0.0132459	0.124794	IL6;UBASH3B;TNFAIP3
Negative Regulation of Heterotypic Cell-Cell Adhesion (GO:0034115)	0.0132459	0.124794	IL1RN;MYADM;KLF4
Negative Regulation of Necroptotic Process (GO:0060546)	0.0132459	0.124794	PELI1;YBX3;BIRC3
Negative Regulation of Protein Exit From Endoplasmic Reticulum (GO:0070862)	0.0132459	0.124794	INSIG1;YOD1;SVIP
Positive Regulation of Leukocyte Apoptotic Process (GO:2000108)	0.0132459	0.124794	HCAR2;LYN;FCAR
Protein Localization to Nucleolus (GO:1902570)	0.0132459	0.124794	RRS1;RPF2;RAN
Regulation of Actin Filament-Based Movement (GO:1903115)	0.0132459	0.124794	MYBPC3;PDE4B;STC1
Regulation of Cell-Cell Adhesion Involved in Gastrulation (GO:0070587)	0.0132459	0.124794	IL1RN;MYADM;KLF4
Regulation of Mast Cell Activation (GO:0033003)	0.0132459	0.124794	LYN;PLSCR1;CD300LF
Regulation of Odontoblast Differentiation (GO:1901329)	0.0132459	0.124794	CEBPB;SERPINE1;IPO7
Regulation of Respiratory Burst (GO:0060263)	0.0132459	0.124794	CLEC7A;RAC2;S100A9
Regulation of Translation in Response to Stress (GO:0043555)	0.0132459	0.124794	PPP1R15A;RPS6KA1;EIF2S1
Regulation of Vascular Wound Healing (GO:0061043)	0.0132459	0.124794	SLC12A2;SERPINE1;TNFAIP3
Nitrogen Compound Transport (GO:0071705)	0.0134189	0.126104	SLC22A4;SLC12A2;SLC11A1;AQP9;ARRDC3;CMTM6;SLC1A5;LRP2;SLC7A1;BEST1;SLC6A6;SLC7A5;GJA1;SEC14L1;TCN1;RHAG;SLC25A44;SLC19A2
Regulation of Smooth Muscle Cell Proliferation (GO:0048660)	0.0134793	0.126352	BMP2;IL6;NR4A3;TNFAIP3;TRIB1;IL6R;THBS1;EREG
Protein Acylation (GO:0043543)	0.0136703	0.127498	ZDHHC18;ZDHHC9;GTF2B;SPHK1;SELENOK;GLUL
Tumor Necrosis Factor-Mediated Signaling Pathway (GO:0033209)	0.0136703	0.127498	NFKBIA;AIM2;CHUK;FOXO3;TNFRSF1B;BIRC3
Lymphocyte Differentiation (GO:0030098)	0.0137893	0.127778	ADGRG3;IL11;KLF6;PTPRC;NFIL3;NFAM1;CLCF1;CHD7;DNAJB9;RELB
Positive Regulation of Protein Ubiquitination (GO:0031398)	0.0137893	0.127778	RIPK2;LRRK2;SPHK1;ARRDC3;FAM107A;CRY1;UBE2D1;BIRC7;BCL10;BIRC3
Regulation of Protein Secretion (GO:0050708)	0.013834	0.127778	SLC12A2;PER2;IL1A;IL6;KCNJ11;IL1B;ALOX5;DPH3;ANKRD1;ADAM8;ADTRP;HMGCR
Regulation of Cell Cycle (GO:0051726)	0.013862	0.127778	PPP1R15A;RIPOR2;DCUN1D3;IPO7;SDCBP;MYC;TP53BP2;PIM3;FBXO5;CCNL1;JUND;GADD45B;GADD45A;MX2;TSC22D2;ALOX15B;GADD45G;RHOB;PER2;NR4A1;BMP2;PTPRC;IRF1;CDK2;CKS2;BIRC7;EVI2B;BIRC3;ZPR1
Fat Cell Differentiation (GO:0045444)	0.0138725	0.127778	NR4A2;PER2;IL11;NR4A1;EGR2;NR4A3;FFAR2;METRNL;KLF4
Positive Regulation of T Cell Activation (GO:0050870)	0.014002	0.128463	CD274;TFRC;LILRB2;CYRIB;SLC7A1;SIRPB1;HSPD1;IL6;PTPRC;IL1B;ABL2;CCL2;YWHAG
Chaperone Cofactor-Dependent Protein Refolding (GO:0051085)	0.0141545	0.128463	HSPA9;DNAJB1;HSPA8;HSPA6;HSPE1
Negative Regulation of Interleukin-1 Beta Production (GO:0032691)	0.0141545	0.128463	SERPINB1;ZC3H12A;TNFAIP3;NLRP3;MEFV
Protein Lipidation (GO:0006497)	0.0141545	0.128463	UGCG;ZDHHC18;ZDHHC9;SELENOK;GLUL
Regulation of B Cell Activation (GO:0050864)	0.0141545	0.128463	IL6;THEMIS2;TNIP2;TNFAIP3;SAMSN1
Regulation of Cardiac Muscle Hypertrophy (GO:0010611)	0.0141545	0.128463	RGS2;MLIP;NR4A3;ARRB2;LMCD1
Icosanoid Metabolic Process (GO:0006690)	0.0149801	0.135453	PNPLA8;ALOX5;MAPKAPK2;CYP4F3;TBXAS1;NLRC4;PTGS2;ALOX15B
Cellular Response to Metal Ion (GO:0071248)	0.0150116	0.135453	SLC12A2;LRRK2;KCNA1;MT1M;SLC41A1;MT1X;MT3;ITPKC;MT2A;MT1A;ALOX5AP;PPIF;MT1E
Cellular Response to Hypoxia (GO:0071456)	0.0150341	0.135453	RGCC;MYC;LMNA;PMAIP1;ADAM8;PTGS2;HIF1A;MT3;NKX3-1;VEGFA
Positive Regulation of MAP Kinase Activity (GO:0043406)	0.015246	0.137029	ERN1;PTPN1;LRRK2;DIRAS2;S100A12;FGF1;TLR4;THBS1;PIK3R5
Negative Regulation of T Cell Mediated Immunity (GO:0002710)	0.0155972	0.137522	CD274;CEACAM1;PTPRC;HLA-G
Negative Regulation of Anoikis (GO:2000811)	0.0155972	0.137522	CEACAM6;PTRH2;ITGA5;MCL1
Negative Regulation of Chemokine Production (GO:0032682)	0.0155972	0.137522	IL6;F2RL1;KLF4;MEFV
Positive Regulation of Leukocyte Adhesion to Vascular Endothelial Cell (GO:1904996)	0.0155972	0.137522	IL6;FUT7;SELE;CHST2
Prostanoid Biosynthetic Process (GO:0046457)	0.0155972	0.137522	PNPLA8;TBXAS1;PTGS2;S100A9
Regulation of Leukocyte Chemotaxis (GO:0002688)	0.0155972	0.137522	LYN;IL6;F2RL1;IL6R
Regulation of Protein Tyrosine Kinase Activity (GO:0061097)	0.0155972	0.137522	PTPN1;CASS4;NEDD9;LILRA5
Release of Cytochrome C From Mitochondria (GO:0001836)	0.0155972	0.137522	GGCT;BCL2A1;SOD2;MCL1
Regulation of T Cell Mediated Cytotoxicity (GO:0001914)	0.0156947	0.137976	AZGP1;CEACAM1;PTPRC;CYRIB;HLA-G;ULBP3
Negative Regulation of BMP Signaling Pathway (GO:0030514)	0.015723	0.137976	TNFAIP6;UBE2D3;UBE2D1;LRP2;SKIL;SORL1;FSTL3
Negative Regulation of Endothelial Cell Apoptotic Process (GO:2000352)	0.0166915	0.144984	IL11;TNIP2;SERPINE1;TNFAIP3;ICAM1
Positive Regulation of Interleukin-2 Production (GO:0032743)	0.0166915	0.144984	IL1A;PTPRC;CLEC7A;IL1B;PDE4B
Positive Regulation of Nuclear Division (GO:0051785)	0.0166915	0.144984	IL1A;RGCC;IL1B;TGFA;EREG
Regulation of Neutrophil Chemotaxis (GO:0090022)	0.0166915	0.144984	RIPOR2;CXCL8;TNFAIP6;C5AR2;RAC2
Regulation of Protein Serine/Threonine Kinase Activity (GO:0071900)	0.0167169	0.144984	CDKN2D;RALB;SERTAD1;GADD45A;SYAP1;TRIB1;STK4;GTPBP4;CDK5R1
Phospholipase C-activating G Protein-Coupled Receptor Signaling Pathway (GO:0007200)	0.0172249	0.149042	CALCA;HOMER1;C5AR2;C5AR1;PLEK;PTAFR;CXCR2;FPR1;FPR2;SELE;RASGRP4;VEGFA
Regulation of Cytoskeleton Organization (GO:0051493)	0.0176182	0.149646	ARHGEF26;FAM107A;RHOG;NEDD9;CORO1A;RND3;RND1;IQCJ-SCHIP1;HCK;PEAK3;RAC2;ABL2;PFDN2;S100A9;S100A8
Mononuclear Cell Differentiation (GO:1903131)	0.0176264	0.149646	LYN;BATF3;SOCS1;IFI16;LIF;RELB;VEGFA
Regulation of Intrinsic Apoptotic Signaling Pathway (GO:2001242)	0.0176264	0.149646	DDX3X;PLAUR;PPIF;PMAIP1;S100A9;S100A8;NKX3-1
Positive Regulation of Growth (GO:0045927)	0.0177718	0.149646	SDCBP;DDX3X;EXOSC4;SPHK1;RPS6KA1;S100A9;SLC25A33;S100A8;MFSD2A;ZPR1
'De Novo' Post-Translational Protein Folding (GO:0051084)	0.0179173	0.149646	HSPA9;DNAJB1;CCT2;HSPA8;HSPA6;HSPE1
T-helper 17 Cell Differentiation (GO:0072539)	0.018101	0.149646	SOCS3;IL6;IL6R
Cell Surface Pattern Recognition Receptor Signaling Pathway (GO:0002752)	0.018101	0.149646	FCN1;FFAR2;MBL2
Detection of Stimulus Involved in Sensory Perception of Pain (GO:0062149)	0.018101	0.149646	KCNA1;TAC1;EPHB1
Negative Regulation of JUN Kinase Activity (GO:0043508)	0.018101	0.149646	DNAJA1;HIPK3;MAPK8IP1
Negative Regulation of Macromolecule Metabolic Process (GO:0010605)	0.018101	0.149646	EDNRB;LILRB2;LDLR
Negative Regulation of Programmed Necrotic Cell Death (GO:0062099)	0.018101	0.149646	PELI1;YBX3;BIRC3
Positive Regulation of RIG-I Signaling Pathway (GO:1900246)	0.018101	0.149646	USP15;ZC3HAV1;OASL
Positive Regulation of Actin Filament Depolymerization (GO:0030836)	0.018101	0.149646	CRACD;PLEK;F2RL1
Positive Regulation of Nitric-Oxide Synthase Activity (GO:0051000)	0.018101	0.149646	GCH1;S100A1;HIF1A
Protein K11-linked Deubiquitination (GO:0035871)	0.018101	0.149646	OTUD7B;TNFAIP3;YOD1
Regulation of Complement Activation (GO:0030449)	0.018101	0.149646	CR1;IL1B;CD55
Regulation of Granulocyte Differentiation (GO:0030852)	0.018101	0.149646	CEACAM1;HCLS1;EVI2B
Regulation of Opsonization (GO:1903027)	0.018101	0.149646	FCN1;CFP;MBL2
Response to Yeast (GO:0001878)	0.018101	0.149646	CALCA;CLEC7A;TAC1
Type II Interferon-Mediated Signaling Pathway (GO:0060333)	0.018101	0.149646	IFNGR1;IFNGR2;IRF1
Extrinsic Apoptotic Signaling Pathway (GO:0097191)	0.0182888	0.150753	MLLT11;DDX3X;BCL2A1;BAG3;TNFRSF10B;INHBA;TNFRSF1B;IL6R;MCL1
Regulation of Epithelial to Mesenchymal Transition (GO:0010717)	0.0183162	0.150753	SDCBP;BMP2;IL6;LRG1;RGCC;GLIPR2;BAMBI;IL1B;SNAI1;SPRY1;ADIPOR1
Intracellular Protein Transport (GO:0006886)	0.0188224	0.154577	STXBP2;STK4;IPO7;DNAJC27;STX11;IPO4;RPGR;ARL5B;RAB20;GRPEL1;BAG3;XPO6;FAM53C;SYNDIG1;E2F3;KPNA2;RAB8B;HSPA9;ARL11;EGR2;VPS37B;ARFGAP3;EHD1;BCL3;UBAP1;NUP98;RAB5A;TOMM5;RAN
Dendritic Cell Migration (GO:0036336)	0.0191341	0.15474	CXCR1;GPR183;CXCR2;CXCR4
Intracellular Monoatomic Ion Homeostasis (GO:0006873)	0.0191341	0.15474	P2RY2;RHAG;MT3;SLC39A14
Negative Regulation of Endoplasmic Reticulum Unfolded Protein Response (GO:1900102)	0.0191341	0.15474	PPP1R15A;PPP1R15B;PTPN1;DNAJB9
Negative Regulation of Insulin Secretion (GO:0046676)	0.0191341	0.15474	MIDN;KCNJ11;BMP8A;PIM3
Negative Regulation of Nervous System Development (GO:0051961)	0.0191341	0.15474	IL6;IL1B;SORL1;TLR2
Regulation of Epidermal Cell Differentiation (GO:0045604)	0.0191341	0.15474	ERRFI1;ZFP36;IL20;MAFF
Regulation of Inflammatory Response to Antigenic Stimulus (GO:0002861)	0.0191341	0.15474	LYN;FGR;HCK;FURIN
Dicarboxylic Acid Transport (GO:0006835)	0.019513	0.15678	GJA1;SLC26A8;FOLR3;SLC19A1;BEST1
Positive Regulation of Erythrocyte Differentiation (GO:0045648)	0.019513	0.15678	INHBA;ACVR1B;FOXO3;HIF1A;GLUL
Positive Regulation of Vascular Endothelial Growth Factor Production (GO:0010575)	0.019513	0.15678	IL1A;IL6;IL1B;PTGS2;HIF1A
Positive Regulation of Cytokine-Mediated Signaling Pathway (GO:0001961)	0.0196862	0.15783	RBM47;NLRP6;CASP4;CXCR4;CD300LF;MMP8;HIF1A
Negative Regulation of Protein Modification by Small Protein Conjugation or Removal (GO:1903321)	0.0202063	0.161651	IVNS1ABP;DNAJA1;PER2;DCUN1D3;CRY1;TNFAIP3;ARRB2;GTPBP4
Positive Regulation of Myeloid Cell Differentiation (GO:0045639)	0.0203462	0.162419	CSF3;INHBA;ACVR1B;FOXO3;HIF1A;GLUL
Negative Regulation of Response to Biotic Stimulus (GO:0002832)	0.0219084	0.174141	ZDHHC18;IFI16;TNFAIP3;IRAK3;LILRA2;TRIB1;LYAR
Positive Regulation of Innate Immune Response (GO:0045089)	0.0219084	0.174141	RBM47;PLSCR1;SPI1;TLR8;FPR2;RASGRP4;EREG
Positive Regulation of Epithelial Cell Proliferation (GO:0050679)	0.0222781	0.176702	EGR3;C5AR1;NME2;TGFA;HIF1A;AREG;NME1;VEGFA;NR4A1;NR4A3;LRG1;JAML;MYC
Amino Acid Import Across Plasma Membrane (GO:0089718)	0.0226298	0.177487	SLC22A4;SLC6A6;SLC7A5;SLC1A5;SLC7A1
Positive Regulation of G Protein-Coupled Receptor Signaling Pathway (GO:0045745)	0.0226298	0.177487	NECAB2;LRRK2;HIF1A;SLC39A14;KLK6
Cellular Response to Peptide Hormone Stimulus (GO:0071375)	0.0227987	0.177487	NR4A2;NR4A1;CEACAM1;NR4A3;SELENOS;INSIG1;SYAP1;IRS2;SLC39A14;SLC25A33;NFKB1
Regulation of Immune Response (GO:0050776)	0.0227987	0.177487	FGR;LYN;PLSCR1;CLEC12A;IRF1;IRF7;CD300E;CFP;HLA-G;C9ORF72;BIRC3
Leukocyte Adhesion to Vascular Endothelial Cell (GO:0061756)	0.023128	0.177487	SELPLG;LRG1;SELL;SELE
Membrane Repolarization (GO:0086009)	0.023128	0.177487	KCNE1;KCNA1;ATP1B3;KCNJ2
Negative Regulation of Lipid Catabolic Process (GO:0050995)	0.023128	0.177487	HCAR2;IL1B;SORL1;MFSD2A
Positive Regulation of Endothelial Cell Apoptotic Process (GO:2000353)	0.023128	0.177487	RGCC;CCL2;HLA-G;THBS1
Positive Regulation of Macrophage Derived Foam Cell Differentiation (GO:0010744)	0.023128	0.177487	IL1B;ALOX15B;NFKB1;PF4
Positive Regulation of Signaling Receptor Activity (GO:2000273)	0.023128	0.177487	IL20;CCL2;HIF1A;CDK5R1
Regulation of Receptor Signaling Pathway via STAT (GO:1904892)	0.023128	0.177487	IL6;CLEC12B;LIF;STK4
Response to Interferon-Alpha (GO:0035455)	0.023128	0.177487	IFITM2;PDE12;MX2;FCAR
Superoxide Anion Generation (GO:0042554)	0.023128	0.177487	NCF1;NCF2;NCF4;RAC2
Phagocytosis (GO:0006909)	0.0236466	0.177487	CD93;BIN2;ANXA3;SLC11A1;TLR4;CLCN2;CORO1A;LDLR;JMJD6
Amino Sugar Biosynthetic Process (GO:0046349)	0.0238116	0.177487	GFPT2;UAP1;NANS
Defense Response to Tumor Cell (GO:0002357)	0.0238116	0.177487	SPI1;TNFRSF10B;KLF4
Folic Acid Metabolic Process (GO:0046655)	0.0238116	0.177487	MTHFD2;ST20-MTHFS;SLC19A1
Interleukin-10-Mediated Signaling Pathway (GO:0140105)	0.0238116	0.177487	LILRA1;LILRB2;LILRA2
Iron Ion Transmembrane Transport (GO:0034755)	0.0238116	0.177487	SLC25A37;SLC11A1;SLC39A14
Negative Regulation of D-glucose Transmembrane Transport (GO:0010829)	0.0238116	0.177487	SELENOS;PRKCB;IL1B
Negative Regulation of Bone Remodeling (GO:0046851)	0.0238116	0.177487	IL6;UBASH3B;TNFAIP3
Negative Regulation of Leukocyte Apoptotic Process (GO:2000107)	0.0238116	0.177487	SELENOS;IRF7;HCLS1
Negative Regulation of Leukocyte Chemotaxis (GO:0002689)	0.0238116	0.177487	PADI2;RIN3;S100A9
Negative Regulation of Response to Cytokine Stimulus (GO:0060761)	0.0238116	0.177487	PTPRC;IRAK3;KLF4
Positive Regulation of Execution Phase of Apoptosis (GO:1900119)	0.0238116	0.177487	ZC3H12A;TP53BP2;HSPD1
Positive Regulation of mRNA Metabolic Process (GO:1903313)	0.0238116	0.177487	ZC3H12A;ZC3HAV1;GTPBP1
Regulation of Cell Activation (GO:0050865)	0.0238116	0.177487	IL6;LILRA2;LILRA5
Regulation of Dendritic Cell Differentiation (GO:2001198)	0.0238116	0.177487	CLEC12A;LILRB2;HLA-G
Regulation of Leukocyte Tethering or Rolling (GO:1903236)	0.0238116	0.177487	FUT7;SELE;CHST2
Regulation of Mast Cell Degranulation (GO:0043304)	0.0238116	0.177487	FGR;LYN;STXBP2
Carboxylic Acid Transport (GO:0046942)	0.0242983	0.179672	SLC7A5;SLC6A6;SLC16A6;SLC1A5;SLC16A3;SLC25A44;SLC7A1
mRNA Catabolic Process (GO:0006402)	0.0242983	0.179672	ERN1;ZFP36;TUT7;EXOSC4;PDE12;MRTO4;NUDT16
Positive Regulation of Smooth Muscle Cell Proliferation (GO:0048661)	0.0242983	0.179672	ERN1;GJA1;IL6;NR4A3;IL6R;THBS1;EREG
Regulation of Insulin Receptor Signaling Pathway (GO:0046626)	0.0242983	0.179672	PTPN1;PTPRE;FUT7;SOCS1;PRKCB;IL1B;SORL1
Negative Regulation of Cell Migration (GO:0030336)	0.0249264	0.18395	SERPINB1;LIMCH1;SERPINE1;TACSTD2;STC1;NEDD9;ADIPOR1;FOXO3;ALOX15B;THBS1;GTPBP4;RHOB;TMIGD3;GJA1;ADTRP;TRIB1;S100A9;ADAMTS9
Monocarboxylic Acid Transport (GO:0015718)	0.0256579	0.188598	LYN;CEACAM1;SLC10A6;ACSL1;SLC16A6;PMP2;SLC51A;SLC16A3;MFSD2A
Regulation of G Protein-Coupled Receptor Signaling Pathway (GO:0008277)	0.0256579	0.188598	RGS2;CXCL8;LRRK2;RGS16;PLEK;CRY1;SLC39A14;RGS7;KLK6
Positive Regulation of Intrinsic Apoptotic Signaling Pathway (GO:2001244)	0.0258528	0.189655	VNN1;MYC;PMAIP1;S100A9;S100A8;NKX3-1
Negative Regulation of Cytoskeleton Organization (GO:0051494)	0.0260516	0.189987	IQCJ-SCHIP1;MYADM;CYRIB;SSH2;CORO1A
Negative Regulation of Wound Healing (GO:0061045)	0.0260516	0.189987	SLC12A2;THBD;ALOX5;SERPINE1;PF4
Regulation of Vascular Endothelial Growth Factor Production (GO:0010574)	0.0260516	0.189987	IL1A;IL6;IL1B;PTGS2;HIF1A
Monoatomic Cation Homeostasis (GO:0055080)	0.0262	0.190334	SLC12A2;CYP27B1;TFRC;SLC11A1;KCNA1;ALPL;SLC12A6;SLC39A14;MT3;SLC9B2
Regulation of Actin Filament-Based Process (GO:0032970)	0.0262017	0.190334	HCK;PEAK3;ARHGEF26;FAM107A;RAC2;RHOG;NEDD9;ABL2;RND3;CORO1A;RND1
Negative Regulation of Gene Expression (GO:0010629)	0.0267378	0.193609	BTG2;SPI1;CXCL8;DDX3X;EIF4A3;HIF1A;ZFP36;IFI16;NOCT;ZC3H12A;NUDT16;IGF2BP2;NKX3-1;SRGN;TIPARP;SLC11A1;ZNF281;PUS7;KLF4;NFKB1;VEGFA;ERN1;SLC7A5;NLRP12;BMP2;RGCC;PTRH2;REL;MYADM;S100A9;ZNF410
Negative Regulation of Cell Growth (GO:0030308)	0.0267661	0.193609	CDKN2D;CDA;BTG1;DDX3X;DCUN1D3;ENO1;INHBA;OSGIN2;MT3;CYP27B1;GJA1;SOX17;KIAA0319
Negative Regulation of Phosphorylation (GO:0042326)	0.0268612	0.193609	CDKN2D;LYN;PPP1R15B;ZC3H12A;IRS2;INHBA;C9ORF72
Regulation of Tumor Necrosis Factor-Mediated Signaling Pathway (GO:0010803)	0.0268612	0.193609	SPHK1;CASP4;MAPKAPK2;TNFAIP3;F2RL1;BIRC7;MMP8
3'-UTR-mediated mRNA Stabilization (GO:0070935)	0.0275909	0.1951	RBM47;ZFP36;MAPKAPK2;YBX3
B Cell Mediated Immunity (GO:0019724)	0.0275909	0.1951	FCRLB;TLR8;CSF2RB;HLA-G
Leukotriene Metabolic Process (GO:0006691)	0.0275909	0.1951	ALOX5;CYP4F3;ALOX5AP;MAPKAPK2
Negative Regulation of B Cell Activation (GO:0050869)	0.0275909	0.1951	TNFAIP3;MNDA;INHBA;SAMSN1
Negative Regulation of Leukocyte Mediated Cytotoxicity (GO:0001911)	0.0275909	0.1951	CEACAM1;PTPRC;CLEC12B;HLA-G
Negative Regulation of Phosphate Metabolic Process (GO:0045936)	0.0275909	0.1951	CDKN2D;CDA;PLEK;INHBA
Regulation of T Cell Cytokine Production (GO:0002724)	0.0275909	0.1951	CLCF1;SECTM1;TNFRSF1B;CD55
Positive Regulation of Endocytosis (GO:0045807)	0.0281793	0.1951	FCGR2A;PTPRC;CLEC7A;SLC11A1;SERPINE1;RAB27A;FPR2;LYAR;SIRPB1;MBL2
Negative Regulation of DNA-binding Transcription Factor Activity (GO:0043433)	0.0283999	0.1951	SPI1;CHUK;TNFAIP3;IRAK3;ARRB2;ADGRG3;NFKBIA;TMIGD3;NLRP12;AIM2;ZC3H12A;BCL3;TRIB1
Cardiac Muscle Tissue Development (GO:0048738)	0.0296018	0.1951	KDM6B;SLC25A37;GJA1;BMP2;MSX2;ANKRD1;ADAMTS9
Regulation of Intracellular Transport (GO:0032386)	0.0296018	0.1951	MYBPC3;PTPN1;SPAG5;LRRK2;MX2;CRYAB;NDEL1
Heterotypic Cell-Cell Adhesion (GO:0034113)	0.0297868	0.1951	ITGAX;PKP2;CTNNA3;LILRB2;ITGA5
Hexose Biosynthetic Process (GO:0019319)	0.0297868	0.1951	PER2;CHST15;CRY1;ENO1;SLC39A14
Negative Regulation of Cytokine Production Involved in Inflammatory Response (GO:1900016)	0.0297868	0.1951	NFKBIA;ZFP36;ZC3H12A;MEFV;NFKB1
Positive Regulation of Nitric Oxide Biosynthetic Process (GO:0045429)	0.0297868	0.1951	CLEC7A;IL1B;PTGS2;KLF4;TLR4
Positive Regulation of Peptidyl-Serine Phosphorylation (GO:0033138)	0.0297868	0.1951	IL11;IL6;LIF;STK4;FNIP2
Pyroptotic Inflammatory Response (GO:0070269)	0.0297868	0.1951	GSDMC;CASP4;NLRP3;NLRC4;MEFV
Regulation of Chemotaxis (GO:0050920)	0.0297868	0.1951	GPR183;CXCR4;F2RL1;CYRIB;THBS1
Regulation of Keratinocyte Differentiation (GO:0045616)	0.0297868	0.1951	ERRFI1;CYP27B1;ZFP36;IL20;NME2
Positive Regulation of Protein Modification Process (GO:0031401)	0.0299575	0.1951	BMP2;NNMT;RALB;LIMCH1;LRRK2;PLAUR;STK4;MT3;SVIP;NKX3-1;VEGFA
Positive Regulation of Cytoskeleton Organization (GO:0051495)	0.0300379	0.1951	VASP;HCK;CSF3;SPAG5;CRACD;CDC42EP4;PLEK;F2RL1;PFDN2
T-helper Cell Lineage Commitment (GO:0002295)	0.0303792	0.1951	SOCS3;IL6;IL6R
Astrocyte Activation (GO:0048143)	0.0303792	0.1951	CNTF;IFNGR1;C5AR1
Interleukin-6-Mediated Signaling Pathway (GO:0070102)	0.0303792	0.1951	IL6;SPI1;IL6R
Negative Regulation of Amyloid Fibril Formation (GO:1905907)	0.0303792	0.1951	PFDN2;CRYAB;LDLR
Negative Regulation of Hemostasis (GO:1900047)	0.0303792	0.1951	THBD;SERPINE1;PF4
Positive Regulation of Neuroinflammatory Response (GO:0150078)	0.0303792	0.1951	IL6;IL1B;MMP8
Regulation of PERK-mediated Unfolded Protein Response (GO:1903897)	0.0303792	0.1951	PPP1R15A;PPP1R15B;PTPN1
Regulation of T Cell Mediated Immune Response to Tumor Cell (GO:0002840)	0.0303792	0.1951	CD274;YWHAG;HSPD1
Regulation of Astrocyte Differentiation (GO:0048710)	0.0303792	0.1951	BMP2;IL6;CLCF1
Regulation of Myoblast Fusion (GO:1901739)	0.0303792	0.1951	CD53;EHD1;RIPOR2
Regulation of Protein K63-linked Ubiquitination (GO:1900044)	0.0303792	0.1951	DDX3X;RIPK2;UBE2N
Receptor-Mediated Endocytosis (GO:0006898)	0.0305565	0.1951	CALCA;CXCL8;RALB;TFRC;MX2;MX1;ARRB2;LRP2;SORL1;CXCR1;CTSL;CXCR2;RAB5A;LDLR
C-X-C Chemokine Receptor CXCR4 Signaling Pathway (GO:0038159)	0.0310099	0.1951	LYN;CXCR4
ERBB2-EGFR Signaling Pathway (GO:0038134)	0.0310099	0.1951	TGFA;EREG
NK T Cell Activation (GO:0051132)	0.0310099	0.1951	NCR3LG1;CLEC1B
Toll Signaling Pathway (GO:0008063)	0.0310099	0.1951	IRAK2;IRAK3
Antibody-Dependent Cellular Cytotoxicity (GO:0001788)	0.0310099	0.1951	FCGR2A;FCGR3B
Cellular Response to Interleukin-18 (GO:0071351)	0.0310099	0.1951	IL18RAP;IL18R1
Cellular Response to Magnesium Ion (GO:0071286)	0.0310099	0.1951	KCNA1;SLC41A1
Cilium Disassembly (GO:0061523)	0.0310099	0.1951	KIF19;NEDD9
Diet Induced Thermogenesis (GO:0002024)	0.0310099	0.1951	BMP8A;SORL1
Folic Acid Transport (GO:0015884)	0.0310099	0.1951	FOLR3;SLC19A1
Interleukin-18-Mediated Signaling Pathway (GO:0035655)	0.0310099	0.1951	IL18RAP;IL18R1
Intracellular Oxygen Homeostasis (GO:0032364)	0.0310099	0.1951	SOD2;HIF1A
Negative Regulation of Acute Inflammatory Response (GO:0002674)	0.0310099	0.1951	SELENOS;NLRP3
Negative Regulation of Cardiac Muscle Adaptation (GO:0010616)	0.0310099	0.1951	MLIP;LMNA
Negative Regulation of Cardiac Muscle Hypertrophy in Response to Stress (GO:1903243)	0.0310099	0.1951	MLIP;LMNA
Negative Regulation of Erythrocyte Differentiation (GO:0045647)	0.0310099	0.1951	HSPA9;ZFP36
Negative Regulation of Myeloid Cell Apoptotic Process (GO:0033033)	0.0310099	0.1951	SELENOS;IRF7
Negative Regulation of Toll-Like Receptor 2 Signaling Pathway (GO:0034136)	0.0310099	0.1951	LYN;TNFAIP3
Negative Regulation of Vitamin Metabolic Process (GO:0046137)	0.0310099	0.1951	SNAI1;NFKB1
Nucleolar Large rRNA Transcription by RNA Polymerase I (GO:0042790)	0.0310099	0.1951	POLR1E;POLR1F
Positive Regulation of cGAS/STING Signaling Pathway (GO:0141111)	0.0310099	0.1951	ZDHHC9;SLC19A1
Positive Regulation of Hemoglobin Biosynthetic Process (GO:0046985)	0.0310099	0.1951	SLC25A37;KLF4
Positive Regulation of Neuroepithelial Cell Differentiation (GO:1902913)	0.0310099	0.1951	SERPINE1;IPO7
Positive Regulation of Odontoblast Differentiation (GO:1901331)	0.0310099	0.1951	SERPINE1;IPO7
Positive Regulation of Platelet-Derived Growth Factor Receptor Signaling Pathway (GO:0010641)	0.0310099	0.1951	IL1R1;IL1B
Positive Regulation of Toll-Like Receptor 2 Signaling Pathway (GO:0034137)	0.0310099	0.1951	TLR1;F2RL1
Positive Regulation of Unsaturated Fatty Acid Biosynthetic Process (GO:2001280)	0.0310099	0.1951	IL1B;PTGS2
Protection From Natural Killer Cell Mediated Cytotoxicity (GO:0042270)	0.0310099	0.1951	SERPINB9;HLA-G
Regulation of Fc Receptor Mediated Stimulatory Signaling Pathway (GO:0060368)	0.0310099	0.1951	PLSCR1;PTPRC
Regulation of Establishment of T Cell Polarity (GO:1903903)	0.0310099	0.1951	RIPOR2;ABL2
Regulation of Extracellular Exosome Assembly (GO:1903551)	0.0310099	0.1951	SDCBP;SDC4
Regulation of Fat Cell Proliferation (GO:0070344)	0.0310099	0.1951	PER2;E2F3
Regulation of Inositol Phosphate Biosynthetic Process (GO:0010919)	0.0310099	0.1951	PTRH2;PLEK
Regulation of Long-Chain Fatty Acid Import Across Plasma Membrane (GO:0010746)	0.0310099	0.1951	IRS2;THBS1
Regulation of Macrophage Apoptotic Process (GO:2000109)	0.0310099	0.1951	SELENOS;IRF7
Regulation of Mast Cell Chemotaxis (GO:0060753)	0.0310099	0.1951	RIN3;VEGFA
Regulation of Monoatomic Anion Transport (GO:0044070)	0.0310099	0.1951	CA2;STC1
Regulation of Prostaglandin Biosynthetic Process (GO:0031392)	0.0310099	0.1951	IL1B;PTGS2
Regulation of Vitamin D Biosynthetic Process (GO:0060556)	0.0310099	0.1951	SNAI1;NFKB1
Response to Peptidoglycan (GO:0032494)	0.0310099	0.1951	IL6;IRAK3
tRNA Pseudouridine Synthesis (GO:0031119)	0.0310099	0.1951	PUS3;PUS7
Type IIa Hypersensitivity (GO:0001794)	0.0310099	0.1951	FCGR2A;FCGR3B
Negative Regulation of Multicellular Organismal Process (GO:0051241)	0.0313157	0.19669	SRGN;TLE3;SPI1;IFNGR1;SLC11A1;ARRDC3;TACSTD2;STC1;PCTP;HMGCR;ADIPOR1;ACVR1B;GJA1;NLRP12;RAB11FIP1;RGCC;CHSY1;IL1B;SPRY1;TLR4;IL18R1;NKX3-1
Negative Regulation of Kinase Activity (GO:0033673)	0.0322686	0.199929	CEACAM1;PTPRC;IRS2;CEP85;TRIB1;YWHAG
Positive Regulation of Immune System Process (GO:0002684)	0.0322686	0.199929	HCAR2;LILRB2;CFP;HLA-G;FCAR;VEGFA
Regulation of Neurotransmitter Secretion (GO:0046928)	0.0322686	0.199929	RIMS1;LRRK2;DYSF;MCTP2;SYT8;RAB5A
Regulation of Protein Import Into Nucleus (GO:0042306)	0.0322686	0.199929	NFKBIA;BAG3;ZC3H12A;HCLS1;RAN;ZPR1
Import Into Nucleus (GO:0051170)	0.0324126	0.199929	BCL3;FAM53C;E2F3;NUP98;KPNA2;STK4;IPO7;IPO4;RAN
Positive Regulation of Protein Localization to Nucleus (GO:1900182)	0.0324126	0.199929	CCT2;TFRC;BAG3;LIMK2;ZC3H12A;HCLS1;IPO7;RAN;ZPR1
Positive Regulation of Secretion by Cell (GO:1903532)	0.0324126	0.199929	SLC12A2;IL1A;BMP2;RGCC;IL1B;ANKRD1;RAB27A;ADAM8;RAB5A
Regulation of Fat Cell Differentiation (GO:0045598)	0.0324126	0.199929	ZFP36;CEBPB;BMP2;IL6;ALOX5;NOCT;SYAP1;ZC3H12A;MEDAG
Defense Response to Gram-negative Bacterium (GO:0050829)	0.0324524	0.199929	CALCA;IL6;SLC11A1;SERPINE1;DEFA3;BPI;TAC1;TREM1;IL6R;TLR4
Positive Regulation of Biosynthetic Process (GO:0009891)	0.0324524	0.199929	NNMT;RGCC;PPTC7;CLEC7A;IL1B;RAB27A;PTGS2;KLF4;TLR4;HIF1A
Intrinsic Apoptotic Signaling Pathway in Response to DNA Damage (GO:0008630)	0.0325248	0.199929	BCL2A1;IFI16;BCL3;AEN;TNFRSF1B;FNIP2;MCL1
Entrainment of Circadian Clock by Photoperiod (GO:0043153)	0.0325316	0.199929	PER2;PPP1CB;USP2;CRY1
Regulation of Synaptic Vesicle Exocytosis (GO:2000300)	0.0325316	0.199929	RIMS1;LRRK2;SYT8;RAB5A
Leukocyte Cell-Cell Adhesion (GO:0007159)	0.0338424	0.205939	CALCA;LRG1;SELL;SELE;ICAM1
Negative Regulation of Insulin Receptor Signaling Pathway (GO:0046627)	0.0338424	0.205939	PTPN1;PTPRE;SOCS1;PRKCB;IL1B
Positive Regulation of Nitric Oxide Metabolic Process (GO:1904407)	0.0338424	0.205939	CLEC7A;IL1B;PTGS2;KLF4;TLR4
Regulation of Immunoglobulin Production (GO:0002637)	0.0338424	0.205939	IL6;CR1;PTPRC;CLCF1;DNAJB9
Regulation of Protein Modification Process (GO:0031399)	0.0338424	0.205939	ROPN1B;LYN;SOCS1;ROPN1L;FNIP2
Transition Metal Ion Transport (GO:0000041)	0.0338424	0.205939	TFRC;SLC31A2;SLC11A1;ATP2C2;MT3
Protein Localization to Organelle (GO:0033365)	0.0340341	0.206767	ROPN1B;PPP1R15A;DDX3X;LRRK2;DCLK3;CSNK1D;SNX10;SORL1;IPO4;EHD1;DNAJA1;NUAK2;LMNA;PACSIN2;ZNF200
G1/S Transition of Mitotic Cell Cycle (GO:0000082)	0.0343071	0.208085	CCNA1;PLK3;GPR132;MYC;CDK2;E2F3;CDC7;CCNJL
T Cell Receptor Signaling Pathway (GO:0050852)	0.034751	0.210091	BTNL8;PTPRC;THEMIS2;RIPK2;NFKBIZ;ZC3H12A;PDE4B;UBE2N;LCP2;BCL10
Regulation of Endothelial Cell Migration (GO:0010594)	0.034751	0.210091	CEACAM1;ANXA3;ZC3H12A;STC1;FGF1;ADAMTS9;GLUL;THBS1;RHOB;VEGFA
Negative Regulation of Supramolecular Fiber Organization (GO:1902904)	0.0349143	0.210393	HSPA8;MYADM;PFDN2;CYRIB;SSH2;CRYAB;CORO1A;LDLR;TUBB4A
Positive Regulation of Protein Secretion (GO:0050714)	0.0349143	0.210393	HCAR2;IL1A;ANKRD1;F2RL1;IRS2;ACSL4;ADAM8;TLR4;TLR2
Regulation of MAPK Cascade (GO:0043408)	0.0354394	0.213211	LYN;DUSP5;IL11;LIF;TGFA;FGF1;STK4;MAPK8IP1;LILRA5;VEGFA;IL1A;CEACAM1;BMP2;IL6;PTPRC;CLEC7A;IL1B;F2RL1;KCTD11;ADAM8;EPHB1;IL6R;STK40
B Cell Differentiation (GO:0030183)	0.0356343	0.213883	ADGRG3;IL11;KLF6;PTPRC;NFAM1;CLCF1;DNAJB9
Regulation of Cell Motility (GO:2000145)	0.0356663	0.213883	TACSTD2;WAS;FGF1;CYRIB;RHOB;ADGRG3;CEACAM1;PARD6B;PEAK3;LMNA;ABL2;PLXNC1;SGK1
Potassium Ion Import Across Plasma Membrane (GO:1990573)	0.0358316	0.214527	SLC12A2;KCNJ11;KCNJ15;ATP1B3;SLC12A6;KCNJ2
Cellular Response to Virus (GO:0098586)	0.0371751	0.219641	IL6;DDX3X;CHUK;IFNGR1;IFNGR2;ZC3H12A;NLRP3;HIF1A
Positive Regulation of T Cell Proliferation (GO:0042102)	0.0371751	0.219641	CD274;IL6;PTPRC;TFRC;IL1B;TNFSF9;LILRB2;SLC7A1
Regulation of Endocytosis (GO:0030100)	0.0371751	0.219641	FGR;HCK;PTPN1;PTPRC;LRRK2;SPHK1;PACSIN2;ABL2
Adipose Tissue Development (GO:0060612)	0.0377951	0.219641	DGAT2;NAMPT;ARID5B
Cellular Response to Arsenic-Containing Substance (GO:0071243)	0.0377951	0.219641	DDX3X;ZC3H12A;PPIF
Endonucleolytic Clvg of Tricistronic rRNA Trnscpt (GO:0000479)	0.0377951	0.219641	RRS1;SDE2;TSR1
Lipid Oxidation (GO:0034440)	0.0377951	0.219641	ALOX5;ADIPOR1;ALOX15B
Magnesium Ion Transport (GO:0015693)	0.0377951	0.219641	NIPAL4;SLC41A1;TRPM6
Negative Regulation of Cardiac Muscle Hypertrophy (GO:0010614)	0.0377951	0.219641	MLIP;RGS2;LMNA
Negative Regulation of Receptor Internalization (GO:0002091)	0.0377951	0.219641	NECAB2;SDCBP;RIN3
Negative Regulation of Toll-Like Receptor 4 Signaling Pathway (GO:0034144)	0.0377951	0.219641	LYN;TNFAIP3;LILRA2
Positive Regulation of Myelination (GO:0031643)	0.0377951	0.219641	EGR2;ITGAX;TNFRSF1B
Positive Regulation of Protein Polyubiquitination (GO:1902916)	0.0377951	0.219641	DDX3X;RIPK2;UBE2N
Programmed Necrotic Cell Death (GO:0097300)	0.0377951	0.219641	MLKL;IPMK;PPIF
Regulation of Pattern Recognition Receptor Signaling Pathway (GO:0062207)	0.0377951	0.219641	S100A9;S100A8;BIRC3
Cell Migration Involved in Sprouting Angiogenesis (GO:0002042)	0.0379556	0.219641	NR4A1;EGR3;PACSIN2;VEGFA
Hexose Transmembrane Transport (GO:0008645)	0.0379556	0.219641	SLC2A14;SLC2A3;PPBP;SLC50A1
Negative Regulation of Cell Development (GO:0010721)	0.0379556	0.219641	IL6;IL1B;RFLNB;SORL1
Negative Regulation of Natural Killer Cell Mediated Cytotoxicity (GO:0045953)	0.0379556	0.219641	CEACAM1;CLEC12B;SERPINB9;HLA-G
Photoperiodism (GO:0009648)	0.0379556	0.219641	PER2;PPP1CB;USP2;CRY1
Regulation of Anoikis (GO:2000209)	0.0379556	0.219641	CEACAM6;PTRH2;ITGA5;MCL1
Apoptotic Mitochondrial Changes (GO:0008637)	0.0382241	0.219641	GGCT;BCL2A1;SOD2;HSPD1;MCL1
Negative Regulation of Cellular Response to Insulin Stimulus (GO:1900077)	0.0382241	0.219641	PTPN1;PTPRE;SOCS1;PRKCB;IL1B
Regulation of Macrophage Derived Foam Cell Differentiation (GO:0010743)	0.0382241	0.219641	NFKBIA;IL1B;ALOX15B;NFKB1;PF4
Regulation of Postsynapse Organization (GO:0099175)	0.0382241	0.219641	ARC;HOMER1;LRRK2;RHOG;CDK5R1
Respiratory System Development (GO:0060541)	0.0382241	0.219641	SMCHD1;BASP1;DNAAF1;CHD7;VEGFA
mRNA Transcription (GO:0009299)	0.0396376	0.22671	TAF13;C5AR1;TAF9;TAF4B;HIPK3;EREG
Positive Regulation of Myeloid Leukocyte Differentiation (GO:0002763)	0.0396376	0.22671	CALCA;LIF;NEDD9;HCLS1;EVI2B;PF4
Regulation of Peptidyl-Tyrosine Phosphorylation (GO:0050730)	0.0396376	0.22671	IL11;IL6;RIPK2;LIF;SAMSN1;VEGFA
RNA Biosynthetic Process (GO:0032774)	0.039759	0.227054	TAF13;GTF2B;DNTTIP2;AEN;ADARB2;MLF1;ISG20;NR4A2;EXOSC4;DKC1;HNRNPF;SMN1;NFKBIB
Cell Cycle G1/S Phase Transition (GO:0044843)	0.0401998	0.229219	CCNA1;PLK3;GPR132;MYC;CDK2;E2F3;CDC7;CCNJL
Rho Protein Signal Transduction (GO:0007266)	0.0424272	0.239841	ROPN1B;GNA13;LRRK2;CDC42EP4;RHOG;WAS;RHOB
Regulation of Peptide Hormone Secretion (GO:0090276)	0.0424272	0.239841	PER2;IL6;KCNJ11;IL1B;ALOX5;CHD7;FFAR2
Regulation of Receptor Signaling Pathway via JAK-STAT (GO:0046425)	0.0424272	0.239841	SOCS2;SOCS3;IL6;SOCS1;PTPRC;BCL3;STK4
Intracellular Monoatomic Cation Homeostasis (GO:0030003)	0.0432834	0.239841	SLC12A2;TFRC;SLC11A1;MT1M;STC1;SLC41A1;MT1X;ATP1B3;ATP2C2;SLC39A14;MT3;MT2A;MT1A;CCL7;MYC;ATP13A3;CTRC;KCNJ2;MT1E
Substantia Nigra Development (GO:0021762)	0.0436904	0.239841	LDHA;CASP5;RRAD;BASP1;S100A1;PADI2
Dendritic Cell Differentiation (GO:0097028)	0.0438653	0.239841	LYN;BATF3;F2RL1;BATF
Long-Chain fatty-acyl-CoA Metabolic Process (GO:0035336)	0.0438653	0.239841	DGAT2;ACSL1;ELOVL5;ACSL4
Maturation of LSU-rRNA (GO:0000470)	0.0438653	0.239841	PAK1IP1;MAK16;NOP2;RPF2
Negative Regulation of Cell Junction Assembly (GO:1901889)	0.0438653	0.239841	IL1B;FAM107A;THBS1;TLR2
Negative Regulation of Interleukin-2 Production (GO:0032703)	0.0438653	0.239841	ZFP36;CR1;PTPRC;TNFAIP3
Negative Regulation of Osteoclast Differentiation (GO:0045671)	0.0438653	0.239841	LILRA6;TNFAIP6;TLR4;FSTL3
Nucleotide-Sugar Biosynthetic Process (GO:0009226)	0.0438653	0.239841	UGDH;GFPT2;UAP1;NANS
Protein Palmitoylation (GO:0018345)	0.0438653	0.239841	ZDHHC18;ZDHHC9;SELENOK;GLUL
I-kappaB Phosphorylation (GO:0007252)	0.0447118	0.239841	TLR4;TLR2
IRE1-mediated Unfolded Protein Response (GO:0036498)	0.0447118	0.239841	ERN1;PTPN1
Cellular Response to Bacterial Lipopeptide (GO:0071221)	0.0447118	0.239841	TLR1;TLR2
Detection of Temperature Stimulus Involved in Sensory Perception (GO:0050961)	0.0447118	0.239841	TAC1;EPHB1
Detection of Temperature Stimulus Involved in Sensory Perception of Pain (GO:0050965)	0.0447118	0.239841	TAC1;EPHB1
Interleukin-27-Mediated Signaling Pathway (GO:0070106)	0.0447118	0.239841	MX1;OASL
Lymphocyte Migration Into Lymphoid Organs (GO:0097021)	0.0447118	0.239841	FUT7;NEDD9
Negative Regulation of Establishment of Protein Localization to Mitochondrion (GO:1903748)	0.0447118	0.239841	DNAJA1;LRRK2
Negative Regulation of Meiotic Nuclear Division (GO:0045835)	0.0447118	0.239841	RRAD;FBXO5
Negative Regulation of Mitochondrial Membrane Potential (GO:0010917)	0.0447118	0.239841	PMAIP1;RNF122
Pantothenate Metabolic Process (GO:0015939)	0.0447118	0.239841	VNN1;VNN2
Positive Regulation of Gliogenesis (GO:0014015)	0.0447118	0.239841	IL6;LRP2
Positive Regulation of Leukocyte Tethering or Rolling (GO:1903238)	0.0447118	0.239841	FUT7;SELE
Positive Regulation of Protein Catabolic Process in the Vacuole (GO:1904352)	0.0447118	0.239841	LRP2;LDLR
Protein Deglutamylation (GO:0035608)	0.0447118	0.239841	AGTPBP1;FOLH1
Protein Deubiquitination Involved in Ubiquitin-Dependent Protein Catabolic Process (GO:0071947)	0.0447118	0.239841	OTUD7B;TNFAIP3
Regulation of MHC Class I Biosynthetic Process (GO:0045343)	0.0447118	0.239841	NLRP12;HSPH1
Regulation of T Cell Tolerance Induction (GO:0002664)	0.0447118	0.239841	LILRB2;HLA-G
Regulation of Alpha-Beta T Cell Proliferation (GO:0046640)	0.0447118	0.239841	IRF1;MAPK8IP1
Regulation of Calcidiol 1-Monooxygenase Activity (GO:0060558)	0.0447118	0.239841	IL1B;NFKB1
Regulation of Hemoglobin Biosynthetic Process (GO:0046984)	0.0447118	0.239841	SLC25A37;KLF4
Regulation of Immature T Cell Proliferation in Thymus (GO:0033084)	0.0447118	0.239841	IL1A;IL1B
Regulation of Leukocyte Degranulation (GO:0043300)	0.0447118	0.239841	LYN;STXBP2
Regulation of Transforming Growth Factor Beta1 Production (GO:0032908)	0.0447118	0.239841	FURIN;THBS1
Regulation of Type B Pancreatic Cell Proliferation (GO:0061469)	0.0447118	0.239841	NR4A1;NR4A3
Regulation of Vascular Associated Smooth Muscle Cell Apoptotic Process (GO:1905459)	0.0447118	0.239841	E2F3;SOD2
Retinal Ganglion Cell Axon Guidance (GO:0031290)	0.0447118	0.239841	EPHB1;VEGFA
Tetrahydrofolate Interconversion (GO:0035999)	0.0447118	0.239841	MTHFD2;ST20-MTHFS
Cell Communication by Electrical Coupling Involved in Cardiac Conduction (GO:0086064)	0.0460419	0.242422	GJA1;GJC3;PKP2
Endoderm Development (GO:0007492)	0.0460419	0.242422	DUSP5;SOX17;SOX7
Intracellular Potassium Ion Homeostasis (GO:0030007)	0.0460419	0.242422	SLC12A2;ATP1B3;KCNJ2
Mitotic G1/S Transition Checkpoint Signaling (GO:0044819)	0.0460419	0.242422	PLK3;CDK2;SDE2
Negative Regulation of Coagulation (GO:0050819)	0.0460419	0.242422	THBD;SERPINE1;PF4
Negative Regulation of Neuroinflammatory Response (GO:0150079)	0.0460419	0.242422	PTPRC;TNFRSF1B;LDLR
Polyol Biosynthetic Process (GO:0046173)	0.0460419	0.242422	CYP27B1;ITPKC;IPMK
+ Reg of Adaptive Imm Resp Based on Som Recomb of Imm Rcptrs Built Frm IgSF Domains (GO:0002824)	0.0460419	0.242422	CLEC7A;SLC11A1;IL1B
Positive Regulation of Hippo Signaling (GO:0035332)	0.0460419	0.242422	IQCJ-SCHIP1;ARRDC3;STK4
Positive Regulation of Syncytium Formation by Plasma Membrane Fusion (GO:0060143)	0.0460419	0.242422	CD53;EHD1;RIPOR2
Regulation of Chemokine (C-X-C Motif) Ligand 2 Production (GO:2000341)	0.0460419	0.242422	F2RL1;KLF4;TLR4
Regulation of Leukocyte Activation (GO:0002694)	0.0460419	0.242422	LYN;PLSCR1;S100A9
Response to Chemokine (GO:1990868)	0.0460419	0.242422	SLC12A2;RIPOR2;ZC3H12A
Protein Import Into Nucleus (GO:0006606)	0.0462404	0.243122	BCL3;FAM53C;E2F3;NUP98;KPNA2;STK4;IPO7;IPO4;RAN
Positive Regulation of Cellular Component Biogenesis (GO:0044089)	0.04795	0.24951	SDCBP;RGCC;TFRC;SDC4;CLEC7A;PLEK;MMP3;CDK2;FNIP2;VEGFA
Regulation of Protein Metabolic Process (GO:0051246)	0.04795	0.24951	EDNRB;PLAUR;RHOBTB3;NOLC1;FURIN;INHBA;LILRB2;FOXO3;KLF4;LDLR
Positive Regulation of Carbohydrate Metabolic Process (GO:0045913)	0.0479822	0.24951	PTRH2;PMAIP1;IRS2;HIF1A;NFKB1
Regulation of JUN Kinase Activity (GO:0043506)	0.0479822	0.24951	DNAJA1;ERN1;PTPN1;HIPK3;MAPK8IP1
Regulation of Response to Biotic Stimulus (GO:0002831)	0.0479822	0.24951	FGR;IRF1;CD300E;CD55;BIRC3
Negative Regulation of Biosynthetic Process (GO:0009890)	0.0479931	0.24951	CEACAM1;IL6;ZC3H12A;CRY1;STK4;IL6R
Regulation of Nitric Oxide Biosynthetic Process (GO:0045428)	0.0479931	0.24951	CLEC7A;IL1B;ZC3H12A;PTGS2;KLF4;TLR4
Response to Amyloid-Beta (GO:1904645)	0.0479931	0.24951	GJA1;CASP4;MMP3;FPR2;TLR4;ICAM1
MAPK Cascade (GO:0000165)	0.0490964	0.254533	PPP1CB;MAP2K3;DUSP5;ZFP36;ZDHHC9;RIPK2;MYC;LRRK2;MAPKAPK2;MAP3K8;TRIB1;MAPK8IP1
Positive Regulation of Cell Cycle Process (GO:0090068)	0.0490964	0.254533	IL1A;PLSCR1;RGCC;UBXN2B;SPAG5;IL1B;TGFA;CDC7;KIF23;NUDT16;ZNF367;EREG
Negative Regulation of Neuron Apoptotic Process (GO:0043524)	0.049413	0.255817	CNTF;CLCF1;AGAP2;CCL2;SOD2;HIF1A;MT3;CPEB4;ZPR1
mRNA Stabilization (GO:0048255)	0.050006	0.256273	ZFP36;RBM47;SLC11A1;NOCT;MAPKAPK2;IGF2BP2;YBX3
Negative Regulation of Innate Immune Response (GO:0045824)	0.050006	0.256273	USP15;ZDHHC18;CR1;IFI16;TNFAIP3;IRAK3;LYAR
Positive Regulation of Intracellular Protein Transport (GO:0090316)	0.0502401	0.256273	PLK3;BAG3;IL1B;ZC3H12A;HCLS1;SORL1;RAN;ZPR1
Fc Receptor Mediated Stimulatory Signaling Pathway (GO:0002431)	0.0502604	0.256273	LYN;FGR;HCK;NR4A3
Cellular Response to Steroid Hormone Stimulus (GO:0071383)	0.0502604	0.256273	HSPA8;ADTRP;AREG;NKX3-1
Endothelial Cell Development (GO:0001885)	0.0502604	0.256273	MYADM;STC1;F2RL1;ICAM1
Mitochondrial RNA Metabolic Process (GO:0000959)	0.0502604	0.256273	TRMT10C;TWNK;FOXO3;SLC25A33
Negative Regulation of Extrinsic Apoptotic Signaling Pathway via Death Domain Receptors (GO:1902042)	0.0502604	0.256273	DDX3X;SERPINE1;TNFAIP3;ICAM1
Positive Regulation of Morphogenesis of an Epithelium (GO:1905332)	0.0502604	0.256273	GJA1;LIF;ITGAX;VEGFA
Potassium Ion Homeostasis (GO:0055075)	0.0502604	0.256273	SLC12A2;ATP1B3;SLC12A6;KCNJ2
Regulation of Lipid Storage (GO:0010883)	0.0502604	0.256273	NFKBIA;IL6;ZC3H12A;NFKB1
Positive Regulation of Cell Growth (GO:0030307)	0.0516479	0.262987	RIMS1;SDCBP;DDX3X;EXOSC4;SPHK1;RPS6KA1;RASAL1;S100A9;SLC25A33;S100A8;MFSD2A
Negative Regulation of Protein Serine/Threonine Kinase Activity (GO:0071901)	0.0525481	0.26611	LYN;PTPN1;RGS2;GADD45A;IL1B;IRAK3
Positive Regulation of Nucleocytoplasmic Transport (GO:0046824)	0.0525481	0.26611	BAG3;IL1B;ZC3H12A;HCLS1;RAN;ZPR1
Regulation of Cell-Cell Adhesion (GO:0022407)	0.0525481	0.26611	CEACAM1;FUT7;ADAM8;YWHAG;GTPBP4;FSTL3
Regulation of Cyclin-Dependent Protein Serine/Threonine Kinase Activity (GO:0000079)	0.0525481	0.26611	CDKN2D;RGCC;SERTAD1;GADD45A;GTPBP4;CDK5R1
Intracellular Receptor Signaling Pathway (GO:0030522)	0.0533635	0.268772	DDX3X;TIFA;CRY1;IRF7;AREG
Positive Regulation of Mitotic Nuclear Division (GO:0045840)	0.0533635	0.268772	IL1A;RGCC;IL1B;TGFA;EREG
Positive Regulation of Synapse Assembly (GO:0051965)	0.0533635	0.268772	SEMA4A;SLITRK3;SYNDIG1;IL1RAP;EPHB1
Regulation of Interleukin-17 Production (GO:0032660)	0.0533635	0.268772	SLC7A5;IL6;SPHK1;TLR4;VSIR
Negative Regulation of TOR Signaling (GO:0032007)	0.0539162	0.270455	PREX1;SEH1L;RPS6KA1;PELI1;UBE2N;OTUD7B;UBE2D1;YWHAG
Peptidyl-Serine Phosphorylation (GO:0018105)	0.0539162	0.270455	ERN1;LRRK2;MAPKAPK2;CDK2;TOP1;STK4;HIPK3;CDK5R1
Positive Regulation of Apoptotic Signaling Pathway (GO:2001235)	0.0539162	0.270455	TNFRSF12A;TNFSF14;PMAIP1;BCL10;S100A9;TLR4;S100A8;NKX3-1
Cellular Response to Unfolded Protein (GO:0034620)	0.0540961	0.270626	ERN1;PTPN1;PACRG;SELENOS;BAG3;YOD1;HSPD1
Sprouting Angiogenesis (GO:0002040)	0.0540961	0.270626	NR4A1;EGR3;PACSIN2;ADTRP;THBS1;JMJD6;VEGFA
Positive Regulation of DNA Metabolic Process (GO:0051054)	0.0545758	0.270772	H2AX;SMCHD1;RGCC;MYC;CDK2;UBE2N;BAZ1A;KLF4;EREG;GNL3;VEGFA
Defense Response to Protozoan (GO:0042832)	0.0550952	0.270772	CLEC7A;SLC11A1;PF4
Folic Acid-Containing Compound Metabolic Process (GO:0006760)	0.0550952	0.270772	MTHFD2;ST20-MTHFS;SLC19A1
Membrane Repolarization During Action Potential (GO:0086011)	0.0550952	0.270772	KCNE1;KCNA1;KCNJ2
- Reg of Endoplasmic Reticulum Stress-Induced Intrinsic Apoptotic Sgnlng Pway (GO:1902236)	0.0550952	0.270772	PTPN1;SELENOS;LRRK2
Negative Regulation of Macrophage Activation (GO:0043031)	0.0550952	0.270772	PTPRC;ZC3H12A;LDLR
Positive Regulation of Membrane Protein Ectodomain Proteolysis (GO:0051044)	0.0550952	0.270772	IL1B;FURIN;TNFRSF1B
Positive Regulation of Regulated Secretory Pathway (GO:1903307)	0.0550952	0.270772	RPH3A;RAB3D;RAB27A
Regulation of Cell Fate Specification (GO:0042659)	0.0550952	0.270772	SOX17;ESRP1;DPEP3
Regulation of Execution Phase of Apoptosis (GO:1900117)	0.0550952	0.270772	ZC3H12A;TP53BP2;HSPD1
Regulation of Hormone Secretion (GO:0046883)	0.0550952	0.270772	IL11;LIF;FFAR2
Regulation of Vesicle Size (GO:0097494)	0.0550952	0.270772	RAB3B;RIN3;RAB5A
Stem Cell Development (GO:0048864)	0.0550952	0.270772	PTPRC;NOLC1;KBTBD8
Negative Regulation of Transcription by RNA Polymerase II (GO:0000122)	0.0551465	0.270772	SPI1;UBE2D3;ZBTB21;UBE2D1;OTUD7B;ENO1;AREG;ETS2;ZFP36;EDNRB;MYC;NKX3-1;KLF10;TGIF1;BATF3;MLIP;MSX2;ZNF281;USP2;ARID5A;ARID5B;CRY1;IRF7;ETF1;ATF3;DPEP3;CEBPB;CREM;FOXO3;DNAJB1;SDCBP;IFI16;NFIL3;SKIL;E2F6;FNIP2;LYAR;PLK3;JUND;GADD45A;KLF4;NFKB1;VEGFA;PER2;NFKBIA;NR4A2;BMP2;PTPRC;NR4A3;MAFF;SNAI1;FOSB;ZNF217;MXD1
DNA-templated Transcription (GO:0006351)	0.0565302	0.276826	IVNS1ABP;GCM1;CEBPD;NIFK;TAF13;GTF2B;TWNK;ARRB2;FOXO3;MLF1;HIPK3;NFKB1;EREG;NR4A2;NOCT;SMN1;SLC25A33;NFKBIB
Icosanoid Biosynthetic Process (GO:0046456)	0.0571377	0.276826	ALOX5;ALOX5AP;TBXAS1;NLRC4
Negative Regulation of Intrinsic Apoptotic Signaling Pathway in Response to DNA Damage (GO:1902230)	0.0571377	0.276826	CDKN2D;TAF9;SNAI1;S100A9
Nucleic Acid Metabolic Process (GO:0090304)	0.0571377	0.276826	PDE12;WDR74;KPNA2;RAN
Positive Regulation of Neutrophil Migration (GO:1902624)	0.0571377	0.276826	RIPOR2;CXCL8;FUT7;RAC2
Regulation of Biomineral Tissue Development (GO:0070167)	0.0571377	0.276826	CYP27B1;CEBPB;SGMS2;FBXO5
Regulation of Protein Export From Nucleus (GO:0046825)	0.0571377	0.276826	FRAT1;FRAT2;BAG3;IL1B
Regulation of Protein Transport (GO:0051223)	0.0571377	0.276826	DNAJA1;HSPA8;PTPN1;NDEL1
Response to Glucocorticoid (GO:0051384)	0.0571377	0.276826	IL1RN;ZFP36;IL6;FAM107A
Response to Hexose (GO:0009746)	0.0571377	0.276826	SELENOS;IRS2;MAFA;THBS1
B Cell Activation (GO:0042113)	0.0572997	0.276826	ADGRG3;IL11;KLF6;PTPRC;PRKCB;NFAM1;CLCF1;GPR183;DNAJB9;HSPD1
- Reg of Transmembrane Receptor Prot Serine/Threonine Kinase Sgnlng Pway (GO:0090101)	0.0573495	0.276826	BMP2;USP15;TNFAIP6;BAMBI;IGSF1;UBE2D3;UBE2D1;SPRY1;LRP2;SKIL;SORL1;FSTL3
Regulation of mRNA Catabolic Process (GO:0061013)	0.0573571	0.276826	ZFP36;EIF4A3;ZC3H12A;MAPKAPK2;ZC3HAV1;GTPBP1
Response to Ionizing Radiation (GO:0010212)	0.05776	0.276826	H2AX;IFI16;RRAD;GADD45A;DCUN1D3;NABP1;AEN;RHOB
Negative Regulation of Protein-Containing Complex Assembly (GO:0031333)	0.0583892	0.276826	HSPA8;DDX3X;IFI16;MEFV;CRYAB;SORL1;SVIP
Carboxylic Acid Metabolic Process (GO:0019752)	0.0590806	0.276826	CYP4F3;TBXAS1;SLC2A3;ST3GAL1;S100A9
Cellular Response to Amyloid-Beta (GO:1904646)	0.0590806	0.276826	GJA1;CASP4;FPR2;TLR4;ICAM1
Negative Regulation of Cell Cycle G1/S Phase Transition (GO:1902807)	0.0590806	0.276826	DCUN1D3;FAM107A;CCL2;INHBA;KLF4
C-terminal Protein Amino Acid Modification (GO:0018410)	0.0601828	0.276826	AGTPBP1;FOLH1
G Protein-Coupled Receptor Internalization (GO:0002031)	0.0601828	0.276826	CALCA;ARRB2
T Follicular Helper Cell Differentiation (GO:0061470)	0.0601828	0.276826	IL6;GPR183
Cellular Response to Erythropoietin (GO:0036018)	0.0601828	0.276826	MT2A;MT1X
Cellular Response to Granulocyte Macrophage Colony-Stimulating Factor Stimulus (GO:0097011)	0.0601828	0.276826	ZFP36;FCAR
Cellular Response to Thyroid Hormone Stimulus (GO:0097067)	0.0601828	0.276826	CTSL;CTSS
Detection of Molecule of Bacterial Origin (GO:0032490)	0.0601828	0.276826	NR4A1;TLR4
Intermediate Filament Bundle Assembly (GO:0045110)	0.0601828	0.276826	KRT14;PKP2
Long-Chain Fatty Acid Catabolic Process (GO:0042758)	0.0601828	0.276826	CYP4F3;ADTRP
Natural Killer Cell Differentiation (GO:0001779)	0.0601828	0.276826	PTPRC;NFIL3
Negative Regulation of B Cell Apoptotic Process (GO:0002903)	0.0601828	0.276826	IRS2;BCL10
Negative Regulation of CD8-positive, Alpha-Beta T Cell Activation (GO:2001186)	0.0601828	0.276826	SOCS1;VSIR
Negative Regulation of T Cell Mediated Cytotoxicity (GO:0001915)	0.0601828	0.276826	PTPRC;HLA-G
Negative Regulation of Actin Nucleation (GO:0051126)	0.0601828	0.276826	GMFG;CORO1A
Negative Regulation of Amyloid-Beta Clearance (GO:1900222)	0.0601828	0.276826	IFNGR1;HMGCR
Negative Regulation of Circadian Rhythm (GO:0042754)	0.0601828	0.276826	PER2;CRY1
Negative Regulation of Microglial Cell Activation (GO:1903979)	0.0601828	0.276826	PTPRC;LDLR
Negative Regulation of Muscle Hypertrophy (GO:0014741)	0.0601828	0.276826	MLIP;RGS2
Neuron Projection Arborization (GO:0140058)	0.0601828	0.276826	PHACTR1;LRP2
Positive Regulation of T-helper 2 Cell Cytokine Production (GO:2000553)	0.0601828	0.276826	IL6;NLRP3
Positive Regulation of Apoptotic Cell Clearance (GO:2000427)	0.0601828	0.276826	CCL2;CD300LF
Positive Regulation of Astrocyte Differentiation (GO:0048711)	0.0601828	0.276826	BMP2;CLCF1
Positive Regulation of Endocytic Recycling (GO:2001137)	0.0601828	0.276826	EHD1;SORL1
Positive Regulation of Monocyte Chemotactic Protein-1 Production (GO:0071639)	0.0601828	0.276826	CLEC7A;IL1B
Positive Regulation of Myeloid Cell Apoptotic Process (GO:0033034)	0.0601828	0.276826	HCAR2;FCAR
Regulation of Antigen Receptor-Mediated Signaling Pathway (GO:0050854)	0.0601828	0.276826	LYN;PTPRC
Regulation of Apoptotic Cell Clearance (GO:2000425)	0.0601828	0.276826	CCL2;CD300LF
Regulation of Cardiac Muscle Hypertrophy in Response to Stress (GO:1903242)	0.0601828	0.276826	MLIP;LMNA
Regulation of Cellular Extravasation (GO:0002691)	0.0601828	0.276826	FUT7;ICAM1
Regulation of Chemokine-Mediated Signaling Pathway (GO:0070099)	0.0601828	0.276826	PADI2;HIF1A
Regulation of Positive Chemotaxis (GO:0050926)	0.0601828	0.276826	F2RL1;VEGFA
Regulation of Resting Membrane Potential (GO:0060075)	0.0601828	0.276826	KCNK5;KCNJ2
Response to Granulocyte Macrophage Colony-Stimulating Factor (GO:0097012)	0.0601828	0.276826	ZFP36;FCAR
Positive Regulation of RNA Biosynthetic Process (GO:1902680)	0.0606318	0.278546	GCM1;CEBPB;TAF9;BCL10;FOXO3;HIF1A;AREG;SEC14L2;SOX17;NFIL3;MYC;RPS6KA1;NKX3-1;MAP2K3;NFE2;EGR2;ZNF281;NME2;RHOG;HMGA1;NFATC2;INHBA;KLF4;ILF2;HNRNPAB;MT3;NFKB1;JMJD6;MLLT11;DNAJC2;KLF6;BMP2;IL6;RYBP;BAMBI;IL1B;IRF1;BCL3;SNAI1;IRF7;DPEP3;CREB5
Membrane Lipid Biosynthetic Process (GO:0046467)	0.0624212	0.286059	SPTLC3;ELOVL5;SPHK1;B3GNT5;SGMS2;CERS1
Positive Regulation of Kinase Activity (GO:0033674)	0.0624212	0.286059	MAP2K3;PTPRC;LRRK2;AGAP2;LCP2;EREG
Neuron Migration (GO:0001764)	0.0628864	0.287835	NR4A2;GPM6A;TUBB2A;RIPK2;KIAA0319;VEGFA;CDK5R1
Long-Chain Fatty Acid Metabolic Process (GO:0001676)	0.0635197	0.289663	ACSL1;ELOVL5;PNPLA8;ALOX5;CYP4F3;ACSL4;ADTRP;PTGS2;ALOX15B
Actin Filament Polymerization (GO:0030041)	0.0644916	0.289663	PREX1;FAM107A;WAS;MSRB1
Blood Vessel Endothelial Cell Migration (GO:0043534)	0.0644916	0.289663	NR4A1;EGR3;PACSIN2;VEGFA
Cellular Response to Topologically Incorrect Protein (GO:0035967)	0.0644916	0.289663	ERN1;PTPN1;PACRG;BAG3
Myeloid Cell Development (GO:0061515)	0.0644916	0.289663	CEBPB;EVI2B;LYAR;TLR2
Regulation of Cardiac Muscle Cell Contraction (GO:0086004)	0.0644916	0.289663	PDE4B;PKP2;STC1;CTNNA3
Reg of Endoplasmic Reticulum Stress-Induced Intrinsic Apoptotic Sgnlng Pway (GO:1902235)	0.0644916	0.289663	PTPN1;SELENOS;LRRK2;PMAIP1
Regulation of Glycogen Biosynthetic Process (GO:0005979)	0.0644916	0.289663	SELENOS;PPP1R3B;PTRH2;IRS2
Regulation of Platelet Aggregation (GO:0090330)	0.0644916	0.289663	LYN;CEACAM1;IL6;IL6R
ATP Transport (GO:0015867)	0.0649244	0.289663	PANX1;CR1;SLC25A25
Negative Regulation of Calcium Ion Transport (GO:0051926)	0.0649244	0.289663	STC1;LILRB2;CBARP
Negative Regulation of Interleukin-10 Production (GO:0032693)	0.0649244	0.289663	CD274;THBS1;VSIR
Negative Regulation of Signaling Receptor Activity (GO:2000272)	0.0649244	0.289663	ERRFI1;GPRC5A;CLEC12B
Positive Regulation of Lipid Storage (GO:0010884)	0.0649244	0.289663	EHD1;ZC3H12A;NFKB1
Positive Regulation of Muscle Contraction (GO:0045933)	0.0649244	0.289663	SPHK1;PROK2;ENO1
Positive Regulation of Positive Chemotaxis (GO:0050927)	0.0649244	0.289663	CXCL8;F2RL1;VEGFA
Positive Regulation of Superoxide Anion Generation (GO:0032930)	0.0649244	0.289663	CLEC7A;F2RL1;FPR2
Regulation of Amyloid Fibril Formation (GO:1905906)	0.0649244	0.289663	PFDN2;CRYAB;LDLR
Regulation of Establishment of Endothelial Barrier (GO:1903140)	0.0649244	0.289663	IL1B;S1PR3;VEGFA
Regulation of Response to Cytokine Stimulus (GO:0060759)	0.0649244	0.289663	IRAK2;TAF9;KLF4
Regulation of Superoxide Anion Generation (GO:0032928)	0.0649244	0.289663	CLEC7A;F2RL1;FPR2
Negative Regulation of Endothelial Cell Migration (GO:0010596)	0.0651329	0.289896	RGCC;GADD45A;STC1;THBS1;ADAMTS9
Regulation of Receptor Internalization (GO:0002090)	0.0651329	0.289896	SDCBP;RIN3;ARRB2;SELE;VEGFA
Negative Regulation of Epithelial Cell Proliferation (GO:0050680)	0.0659556	0.293206	RCAN1;CEACAM1;RGCC;ALOX5;KLF9;THBS1;NKX3-1;EREG
Integrin-Mediated Signaling Pathway (GO:0007229)	0.0674069	0.2993	FGR;HCK;CEACAM1;ADAMTS1;PLEK;ITGAX;NME2;NEDD9;ITGA5
Epidermal Growth Factor Receptor Signaling Pathway (GO:0007173)	0.0677407	0.300064	REPS2;TGFA;ABL2;AREG;EREG;HBEGF
Negative Regulation of TORC1 Signaling (GO:1904262)	0.0677407	0.300064	SEH1L;PELI1;UBE2N;OTUD7B;UBE2D1;YWHAG
Negative Regulation of Cell Motility (GO:2000146)	0.068252	0.301968	SERPINB1;LIMCH1;SERPINE1;TACSTD2;WAS;STC1;NEDD9;FOXO3;ALOX15B;GTPBP4;RHOB;TMIGD3;S100A9
Regulation of Protein-Containing Complex Assembly (GO:0043254)	0.0697262	0.308123	HSPA8;HCK;DDX3X;RALB;TFRC;CLEC7A;MMP3;CRYAB;FNIP2;SORL1;SVIP;VEGFA
Regulation of Primary Metabolic Process (GO:0080090)	0.0708645	0.312781	SERPINA3;HNRNPF;ESRP1;PRX;TAF9;RUBCNL;IRS2;CCNL1;ADIPOR1;LDLR;AFF2
Cellular Response to Chemical Stress (GO:0062197)	0.0715115	0.313736	DDX3X;SELENOS;LRRK2;ZC3H12A;FOXO3;SOD2;HIF1A;EIF2S1;MT3;RBM11
Positive Regulation of Exocytosis (GO:0045921)	0.0715183	0.313736	SDCBP;SDC4;RAB3D;RAB27A;RAB5A
Positive Regulation of Immunoglobulin Production (GO:0002639)	0.0715183	0.313736	IL6;PTPRC;TFRC;CLCF1;DNAJB9
Regulation of Intracellular Protein Transport (GO:0033157)	0.0715183	0.313736	PLK3;PTPN1;FRAT1;FRAT2;NDEL1
Regulation of Peptidyl-Serine Phosphorylation (GO:0033135)	0.0715183	0.313736	IL11;IL6;LIF;STK4;FNIP2
Amide Transport (GO:0042886)	0.072314	0.313736	SEC14L2;FOLR3;ABCA13;SLC19A1
Gluconeogenesis (GO:0006094)	0.072314	0.313736	PER2;CRY1;ENO1;SLC39A14
Regulation of Myelination (GO:0031641)	0.072314	0.313736	EGR2;ITGAX;TNFRSF1B;ZPR1
Regulation of Myeloid Cell Differentiation (GO:0045637)	0.072314	0.313736	HSPA9;LYN;CSF3;SPI1
Regulation of Reactive Oxygen Species Biosynthetic Process (GO:1903426)	0.072314	0.313736	ALOX5;RAB27A;SLC25A33;TLR4
DNA-templated Transcription Initiation (GO:0006352)	0.0724962	0.313736	CCNH;TAF13;GTF2B;POLR1E;TAF4B;E2F3;ELOC
Antiviral Innate Immune Response (GO:0140374)	0.0724962	0.313736	NLRP6;PDE12;MX1;UBE2N;UAP1;OASL;MBL2
Positive Regulation of Cell-Cell Adhesion (GO:0022409)	0.0733152	0.313736	FUT7;CEACAM6;IL1B;PLAUR;YWHAG;FSTL3
Triglyceride Metabolic Process (GO:0006641)	0.0733152	0.313736	LIPC;DGAT2;GK;APOBR;GPAT3;PNPLA1
Plasma Membrane Organization (GO:0007009)	0.0748342	0.313736	UGCG;PLSCR1;CR1;BIN3;BIN2;PLSCR2;PACSIN2;CXCR4
Carboxylic Acid Biosynthetic Process (GO:0046394)	0.0754946	0.313736	UGDH;NLRC4;NANS
Cell Junction Maintenance (GO:0034331)	0.0754946	0.313736	PARD6A;MYADM;F2RL1
Heparan Sulfate Proteoglycan Biosynthetic Process (GO:0015012)	0.0754946	0.313736	HS3ST3B1;UGDH;EXTL1
Ionotropic Glutamate Receptor Signaling Pathway (GO:0035235)	0.0754946	0.313736	GRIA2;CDK5R1;CPEB4
Leukocyte Tethering or Rolling (GO:0050901)	0.0754946	0.313736	SELPLG;SELL;SELE
Long-Chain fatty-acyl-CoA Biosynthetic Process (GO:0035338)	0.0754946	0.313736	ACSL1;ELOVL5;ACSL4
Myeloid Cell Activation Involved in Immune Response (GO:0002275)	0.0754946	0.313736	SBNO2;DYSF;LILRA2
Platelet-Derived Growth Factor Receptor Signaling Pathway (GO:0048008)	0.0754946	0.313736	PTPN1;NR4A3;PLAT
Positive Chemotaxis (GO:0050918)	0.0754946	0.313736	FPR2;CORO1A;VEGFA
Positive Regulation of Interleukin-4 Production (GO:0032753)	0.0754946	0.313736	SLC7A5;CEBPB;NLRP3
Protein Autoprocessing (GO:0016540)	0.0754946	0.313736	CTSL;CASP4;KLK6
Regulation of D-glucose Transmembrane Transport (GO:0010827)	0.0754946	0.313736	NR4A3;PRKCB;IL1B
Regulation of Nucleocytoplasmic Transport (GO:0046822)	0.0754946	0.313736	FRAT1;FRAT2;MX2
Regulation of Ubiquitin Protein Ligase Activity (GO:1904666)	0.0754946	0.313736	UBE2S;FBXO5;ZNF367
Regulation of Ubiquitin-Protein Transferase Activity (GO:0051438)	0.0754946	0.313736	ARRDC3;FEM1C;FBXO5
Ribosomal Large Subunit Assembly (GO:0000027)	0.0754946	0.313736	NOP2;RRS1;BRIX1
CD40 Signaling Pathway (GO:0023035)	0.0771662	0.313736	TNIP2;ITGA5
UDP-N-acetylglucosamine Biosynthetic Process (GO:0006048)	0.0771662	0.313736	GFPT2;UAP1
Amino Sugar Metabolic Process (GO:0006040)	0.0771662	0.313736	GFPT2;ST3GAL1
Ammonium Transmembrane Transport (GO:0072488)	0.0771662	0.313736	SLC12A2;RHAG
Bone Resorption (GO:0045453)	0.0771662	0.313736	PTRH2;RAB3D
Cobalamin Transport (GO:0015889)	0.0771662	0.313736	TCN1;LRP2
Complement Activation, Lectin Pathway (GO:0001867)	0.0771662	0.313736	FCN1;MBL2
Establishment of Vesicle Localization (GO:0051650)	0.0771662	0.313736	LIMK2;RAB27A
Isoprenoid Biosynthetic Process (GO:0008299)	0.0771662	0.313736	IDI1;HMGCR
Leptin-Mediated Signaling Pathway (GO:0033210)	0.0771662	0.313736	UGCG;MT3
Magnesium Ion Homeostasis (GO:0010960)	0.0771662	0.313736	KCNA1;SLC41A1
Monoubiquitinated Protein Deubiquitination (GO:0035520)	0.0771662	0.313736	USP15;USP32
Necroptotic Process (GO:0070266)	0.0771662	0.313736	MLKL;IPMK
Negative Regulation of Glycogen Metabolic Process (GO:0070874)	0.0771662	0.313736	SELENOS;PPP1R3B
Negative Regulation of Leukocyte Degranulation (GO:0043301)	0.0771662	0.313736	CEACAM1;SPI1
Negative Regulation of Leukocyte Proliferation (GO:0070664)	0.0771662	0.313736	LYN;TNFAIP3
Negative Regulation of Membrane Potential (GO:0045837)	0.0771662	0.313736	PMAIP1;RNF122
Negative Regulation of Retrograde Protein Transport, ER to Cytosol (GO:1904153)	0.0771662	0.313736	YOD1;SVIP
Nicotinamide Nucleotide Biosynthetic Process (GO:0019359)	0.0771662	0.313736	NAMPT;NADK
Plasminogen Activation (GO:0031639)	0.0771662	0.313736	PLAU;PLAT
Positive Regulation of T Cell Mediated Immune Response to Tumor Cell (GO:0002842)	0.0771662	0.313736	YWHAG;HSPD1
Positive Regulation of Epithelial Cell Proliferation Involved in Wound Healing (GO:0060054)	0.0771662	0.313736	LRG1;JAML
Positive Regulation of Immune Response to Tumor Cell (GO:0002839)	0.0771662	0.313736	YWHAG;HSPD1
Positive Regulation of Opsonization (GO:1903028)	0.0771662	0.313736	FCN1;MBL2
Positive Regulation of Transforming Growth Factor Beta Production (GO:0071636)	0.0771662	0.313736	PTGS2;THBS1
Positive Regulation of Ubiquitin Protein Ligase Activity (GO:1904668)	0.0771662	0.313736	UBE2S;ZNF367
Regulation of CD4-positive, Alpha-Beta T Cell Proliferation (GO:2000561)	0.0771662	0.313736	CD55;VSIR
Regulation of Cell Killing (GO:0031341)	0.0771662	0.313736	IL11;ICAM1
Regulation of Dendritic Cell Antigen Processing and Presentation (GO:0002604)	0.0771662	0.313736	SLC11A1;THBS1
Regulation of Endothelial Cell Differentiation (GO:0045601)	0.0771662	0.313736	CEACAM1;BTG1
Regulation of Epidermis Development (GO:0045682)	0.0771662	0.313736	MAFF;NME2
Regulation of Glial Cell Proliferation (GO:0060251)	0.0771662	0.313736	IL6;IL1B
Regulation of Interleukin-23 Production (GO:0032667)	0.0771662	0.313736	TLR4;IL17RA
Regulation of Morphogenesis of an Epithelium (GO:1905330)	0.0771662	0.313736	GJA1;FGF1
Regulation of Myeloid Leukocyte Mediated Immunity (GO:0002886)	0.0771662	0.313736	LYN;STXBP2
Regulation of Response to Wounding (GO:1903034)	0.0771662	0.313736	TNFRSF12A;PLAU
Regulation of Tumor Necrosis Factor Superfamily Cytokine Production (GO:1903555)	0.0771662	0.313736	ZFP36;MAPKAPK2
Response to Leptin (GO:0044321)	0.0771662	0.313736	NR4A3;LRP2
Response to Thyroid Hormone (GO:0097066)	0.0771662	0.313736	CTSL;CTSS
Response to Vitamin (GO:0033273)	0.0771662	0.313736	CDKN2D;CYP27B1
Response to Vitamin D (GO:0033280)	0.0771662	0.313736	CDKN2D;CYP27B1
Negative Regulation of Metabolic Process (GO:0009892)	0.0776092	0.315192	TLE3;IL1B;ARRDC3;MMP3;PCTP;TLR4;IL18R1
Protein Processing (GO:0016485)	0.0781651	0.317035	ADAM19;SRGN;THBD;CTSL;CASP4;SDE2;FURIN;HPR;CTSS;VSIR;KLK6
Positive Regulation of Neuron Apoptotic Process (GO:0043525)	0.0782338	0.317035	CASP5;CASP4;FOXO3;MCL1;CDK5R1
Regulation of Lipid Metabolic Process (GO:0019216)	0.0791437	0.320023	SERPINA3;IL1B;MBOAT7;RUBCNL;IRS2;ADIPOR1
Response to Glucose (GO:0009749)	0.0791437	0.320023	ERN1;SELENOS;IRS2;MAFA;SLC39A14;THBS1
Protein Deubiquitination (GO:0016579)	0.0795307	0.321238	USP15;USP32;ZC3H12A;USP2;OTUD7B;TNFAIP3;YOD1;JOSD1
Regulation of Neuron Apoptotic Process (GO:0043523)	0.0800648	0.323044	CNTF;CASP5;CLCF1;CASP4;AGAP2;CCL2;FOXO3;SOD2;MT3;MCL1;CPEB4;CDK5R1
Membrane Fusion (GO:0061025)	0.0805947	0.323075	RIMS1;UBXN2B;GCA;STX11
Negative Regulation of Protein Polymerization (GO:0032272)	0.0805947	0.323075	MYADM;CYRIB;SSH2;TUBB4A
Positive Regulation of Fibroblast Proliferation (GO:0048146)	0.0805947	0.323075	MYC;SPHK1;S100A9;EREG
Regulation of Glucose Metabolic Process (GO:0010906)	0.0805947	0.323075	SELENOS;PMAIP1;IRS2;ADIPOR1
Regulation of Monoatomic Ion Transport (GO:0043269)	0.0805947	0.323075	KCNJ11;KCNJ15;STC1;KCNJ2
Regulation of Toll-Like Receptor 4 Signaling Pathway (GO:0034143)	0.0805947	0.323075	LYN;TNFAIP3;F2RL1;LILRA2
Positive Regulation of Signal Transduction (GO:0009967)	0.0812639	0.325406	NECAB2;HOMER1;IL1R1;PRKCB;LIF;TNFAIP3;FGF1;HIF1A;SLC39A14;MT3;SORL1;KLK6;VEGFA;RIMS1;BMP2;IL6;PTPRC;IL1B;UBE2N;ITGA5;TLR2
Positive Regulation of Binding (GO:0051099)	0.082927	0.331708	RALB;BAMBI;LRRK2;DPH3;PLAUR;RAN;NME1
Nucleosome Organization (GO:0034728)	0.0843985	0.336593	H2AX;NFE2;HAT1;HMGA1;BAZ1A;PADI4;CHD1;ASF1B
Regulation of BMP Signaling Pathway (GO:0030510)	0.0843985	0.336593	TNFAIP6;BAMBI;UBE2D3;UBE2D1;LRP2;SKIL;SORL1;FSTL3
Establishment of Protein Localization to Organelle (GO:0072594)	0.0844203	0.336593	BCL3;FAM53C;E2F3;NUP98;KPNA2;STK4;IPO7;IPO4;RAN
Signal Transduction by P53 Class Mediator (GO:0072331)	0.0852244	0.339434	IFI16;USP32;BCL3;TP53BP2;PMAIP1;BATF
Cytoskeleton Organization (GO:0007010)	0.0859206	0.339745	FGD3;ARC;STRIP2;CCL7;PACSIN2;RAC2;RHOG;TNFAIP3;NEDD9;CCL2;RHOU
Amyloid Precursor Protein Metabolic Process (GO:0042982)	0.0867667	0.339745	ADAM19;NSG1;KLK6
Cellular Response to Glucocorticoid Stimulus (GO:0071385)	0.0867667	0.339745	ZFP36;KLF9;FAM107A
Diol Biosynthetic Process (GO:0034312)	0.0867667	0.339745	GCH1;SPTLC3;SPHK1
Linoleic Acid Metabolic Process (GO:0043651)	0.0867667	0.339745	ELOVL5;PNPLA8;ALOX15B
Negative Regulation of Reproductive Process (GO:2000242)	0.0867667	0.339745	GJA1;ASTL;NKX3-1
Positive Regulation of Glucose Metabolic Process (GO:0010907)	0.0867667	0.339745	NNMT;PMAIP1;IRS2
Positive Regulation of Homotypic Cell-Cell Adhesion (GO:0034112)	0.0867667	0.339745	IL6;PLAUR;IL6R
Positive Regulation of Lymphocyte Migration (GO:2000403)	0.0867667	0.339745	CCL20;NEDD9;ABL2
Positive Regulation of Triglyceride Metabolic Process (GO:0090208)	0.0867667	0.339745	ABHD5;LDLR;MFSD2A
Regulation of Activin Receptor Signaling Pathway (GO:0032925)	0.0867667	0.339745	IGSF1;ACVR1B;FSTL3
Regulation of Adaptive Immune Response (GO:0002819)	0.0867667	0.339745	IRF1;IRF7;SAMSN1
Regulation of Cytoplasmic Pattern Recognition Receptor Signaling Pathway (GO:0039531)	0.0867667	0.339745	ZDHHC9;SLC19A1;BIRC3
Regulation of Neurotransmitter Transport (GO:0051588)	0.0867667	0.339745	RIMS1;DYSF;MCTP2
Regulation of Oxidoreductase Activity (GO:0051341)	0.0867667	0.339745	IL1B;ABL2;MT3
Triglyceride Biosynthetic Process (GO:0019432)	0.0867667	0.339745	DGAT2;GK;GPAT3
Regulation of RNA Splicing (GO:0043484)	0.0877639	0.34295	ERN1;HNRNPF;ESRP1;PRX;TAF9;SRSF3;CCNL1;JMJD6;SRPK1;ZPR1
Regulation of Translation (GO:0006417)	0.08777	0.34295	PPP1R15A;BTG2;DDX3X;EIF4A3;SAMD4A;NOLC1;BZW2;PUS7;FOXO3;THBS1;EIF1;IL6;EIF5;RPS6KA1;BCL3;ETF1;IGF2BP2
Regulation of Cellular Component Organization (GO:0051128)	0.0887255	0.346098	HSPA8;PTPN1;TFRC;LRRK2;SPHK1;FAM107A;IRAK3;ERMN;SOCS2;CEACAM1;PACSIN2;ABL2;CCNL1;SGK1
Fc-gamma Receptor Signaling Pathway (GO:0038094)	0.0893216	0.346098	LYN;FGR;HCK;FCGR3B
Cytoplasmic Pattern Recognition Receptor Signaling Pathway (GO:0002753)	0.0893216	0.346098	DDX3X;TIFA;IRF7;TNFAIP3
Maintenance of Blood-Brain Barrier (GO:0035633)	0.0893216	0.346098	SLC12A2;GJA1;IL6;MFSD2A
Positive Regulation of Protein Import Into Nucleus (GO:0042307)	0.0893216	0.346098	ZC3H12A;HCLS1;RAN;ZPR1
Regulation of Long-Term Synaptic Potentiation (GO:1900271)	0.0893216	0.346098	ARC;FAM107A;LILRB2;NSG1
Regulation of Platelet Activation (GO:0010543)	0.0893216	0.346098	LYN;THBD;PLEK;TLR4
Regulation of Supramolecular Fiber Organization (GO:1902903)	0.0893216	0.346098	HSPA8;CSF3;XIRP2;C9ORF72
RNA Stabilization (GO:0043489)	0.0926373	0.357825	METTL1;DKC1;NOCT;SLC11A1;IGF2BP2
Positive Regulation of Actin Filament Polymerization (GO:0030838)	0.0926373	0.357825	VASP;HCK;CSF3;CRACD;CDC42EP4
Regulation of Hippo Signaling (GO:0035330)	0.0926373	0.357825	IQCJ-SCHIP1;MAP2K3;NUAK2;ARRDC3;STK4
Regulation of Type I Interferon Production (GO:0032479)	0.0941732	0.358173	DDX3X;CLEC12A;IRF1;IRF7;UAP1;ZC3HAV1;KPNA2
B Cell Homeostasis (GO:0001782)	0.0954291	0.358173	LYN;TNFAIP3
Antibacterial Innate Immune Response (GO:0140367)	0.0954291	0.358173	NFKB1;RASGRP4
Cellular Response to Interferon-Alpha (GO:0035457)	0.0954291	0.358173	PDE12;FCAR
Central Nervous System Neuron Axonogenesis (GO:0021955)	0.0954291	0.358173	EPHB1;B4GALT5
Chloride Ion Homeostasis (GO:0055064)	0.0954291	0.358173	SLC12A2;SLC12A6
Desensitization of G Protein-Coupled Receptor Signaling Pathway (GO:0002029)	0.0954291	0.358173	CALCA;ARRB2
Isoprenoid Metabolic Process (GO:0006720)	0.0954291	0.358173	IDI1;HMGCR
mRNA Pseudouridine Synthesis (GO:1990481)	0.0954291	0.358173	PUS3;PUS7
Monoatomic Anion Homeostasis (GO:0055081)	0.0954291	0.358173	SLC12A2;SLC12A6
Myelin Maintenance (GO:0043217)	0.0954291	0.358173	PRX;CXCR4
Negative Regulation of Epidermal Growth Factor-Activated Receptor Activity (GO:0007175)	0.0954291	0.358173	ERRFI1;GPRC5A
Phosphatidylcholine Catabolic Process (GO:0034638)	0.0954291	0.358173	LIPC;PNPLA8
Positive Regulation of Protein Localization to Early Endosome (GO:1902966)	0.0954291	0.358173	SORL1;VEGFA
Positive Regulation of Protein Localization to Endosome (GO:1905668)	0.0954291	0.358173	SORL1;VEGFA
Regulation of CD8-positive, Alpha-Beta T Cell Activation (GO:2001185)	0.0954291	0.358173	IRF1;MAPK8IP1
Regulation of ER to Golgi Vesicle-Mediated Transport (GO:0060628)	0.0954291	0.358173	LRRK2;SORL1
Regulation of Complement-Dependent Cytotoxicity (GO:1903659)	0.0954291	0.358173	IL11;CR1
Regulation of Dendritic Spine Maintenance (GO:1902950)	0.0954291	0.358173	HOMER1;NEDD9
Regulation of Interleukin-18 Production (GO:0032661)	0.0954291	0.358173	NLRP12;TLR2
Regulation of Ketone Biosynthetic Process (GO:0010566)	0.0954291	0.358173	PPTC7;CLCN2
Regulation of Lysosomal Protein Catabolic Process (GO:1905165)	0.0954291	0.358173	LRP2;LDLR
Regulation of Protein Exit From Endoplasmic Reticulum (GO:0070861)	0.0954291	0.358173	INSIG1;SORL1
Regulation of Protein Localization to Early Endosome (GO:1902965)	0.0954291	0.358173	SORL1;VEGFA
Regulation of Toll-Like Receptor 3 Signaling Pathway (GO:0034139)	0.0954291	0.358173	F2RL1;TNFAIP3
Regulation of Translation in Response to Endoplasmic Reticulum Stress (GO:0036490)	0.0954291	0.358173	PPP1R15A;EIF2S1
Synaptic Vesicle Budding From Presynaptic Endocytic Zone Membrane (GO:0016185)	0.0954291	0.358173	MX2;MX1
Translational Termination (GO:0006415)	0.0954291	0.358173	ETF1;MTRF1L
Cardiac Muscle Tissue Morphogenesis (GO:0055008)	0.0984808	0.362467	MYBPC3;BMP2;ANKRD1;PKP2
Negative Regulation of Response to Endoplasmic Reticulum Stress (GO:1903573)	0.0984808	0.362467	PTPN1;SELENOS;LRRK2;SVIP
Positive Regulation of Calcium Ion Transport (GO:0051928)	0.0984808	0.362467	STC1;CCL2;LILRA2;LILRA5
Prostaglandin Metabolic Process (GO:0006693)	0.0984808	0.362467	PNPLA8;TBXAS1;PTGS2;S100A9
Regulation of Bone Resorption (GO:0045124)	0.0984808	0.362467	CALCA;IL6;UBASH3B;TNFAIP3
Regulation of Transmembrane Transport (GO:0034762)	0.0984808	0.362467	KCNJ11;PRKCB;KCNJ15;KCNJ2
Cardiac Epithelial to Mesenchymal Transition (GO:0060317)	0.0986989	0.362467	BMP2;SNAI1;SPRY1
Female Meiotic Nuclear Division (GO:0007143)	0.0986989	0.362467	SKA3;DCAF13;EREG
Host-Mediated Suppression of Symbiont Invasion (GO:0046597)	0.0986989	0.362467	FCN1;IFITM2;PTX3
Immunoglobulin Mediated Immune Response (GO:0016064)	0.0986989	0.362467	FCRLB;TLR8;CSF2RB
Mesoderm Development (GO:0007498)	0.0986989	0.362467	HCK;SECTM1;VEGFA
Negative Regulation of Actin Filament Polymerization (GO:0030837)	0.0986989	0.362467	MYADM;CYRIB;SSH2
Negative Regulation of Inflammasome-Mediated Signaling Pathway (GO:0141086)	0.0986989	0.362467	HSPA8;IFI16;MEFV
Negative Regulation of Lipid Storage (GO:0010888)	0.0986989	0.362467	NFKBIA;IL6;ABHD5
Negative Regulation of Peptide Hormone Secretion (GO:0090278)	0.0986989	0.362467	MIDN;KCNJ11;BMP8A
Negative Regulation of Transferase Activity (GO:0051348)	0.0986989	0.362467	ZFP36;IRS2;FBXO5
Positive Regulation of Neutrophil Chemotaxis (GO:0090023)	0.0986989	0.362467	RIPOR2;CXCL8;RAC2
Positive Regulation of Small Molecule Metabolic Process (GO:0062013)	0.0986989	0.362467	PPTC7;PMAIP1;IRS2
Protein Localization to Microtubule Organizing Center (GO:1905508)	0.0986989	0.362467	SPAG5;CSNK1D;SNX10
Vasculature Development (GO:0001944)	0.0986989	0.362467	ERRFI1;CALCA;BMP2
Negative Regulation of Angiogenesis (GO:0016525)	0.0987215	0.362467	SLC12A2;RGCC;ALOX5;SERPINE1;KLF4;ADAMTS9;HLA-G;THBS1;PF4
Regulation of Insulin Secretion (GO:0050796)	0.0987215	0.362467	PER2;MIDN;IL6;KCNJ11;IL1B;ALOX5;BMP8A;IRS2;ACSL4
Regulation of Phosphatidylinositol 3-Kinase/Protein Kinase B Signal Transduction (GO:0051896)	0.0991276	0.363599	PLK3;CSF3;IL1R1;ARRB2;HLA-G;THBS1;PIK3R5;VEGFA;FGR;CEACAM1;AIM2;IL1B;CASS4;HCLS1;F2RL1;ADTRP;HBEGF;NKX3-1
Potassium Ion Transmembrane Transport (GO:0071805)	0.0993401	0.364018	KCNG1;KCNK5;SLC12A2;KCNG3;KCNE1;KCNJ11;ABCC8;KCNA1;KCNJ15;ATP1B3;SLC12A6;KCNJ2
Signal Transduction in Response to DNA Damage (GO:0042770)	0.100025	0.366075	H2AX;LYN;USP32;RRAD;GADD45A;BCL3;CRY1;BATF
Negative Regulation of Cytokine-Mediated Signaling Pathway (GO:0001960)	0.100099	0.366075	IL1RN;IL6;PTPRC;PADI2;F2RL1;IRAK3;BIRC7
Ribosome Assembly (GO:0042255)	0.100314	0.366501	DDX3X;EIF5;NOP2;RRS1;BRIX1
Enzyme-Linked Receptor Protein Signaling Pathway (GO:0007167)	0.1028	0.375216	SHC4;LYN;FGR;HCK;DOK3;LIF;CASS4;NEDD9;LCP2;ALKAL2;ACVR1B
Cell Surface Receptor Signaling Pathway via STAT (GO:0097696)	0.104954	0.382324	CNTF;IL6;CLCF1;LIF;CSF2RB;IL6R
Interferon-Mediated Signaling Pathway (GO:0140888)	0.104954	0.382324	HCK;IFITM2;IFNGR1;IFNGR2;IRF1;OASL
Positive Regulation of JNK Cascade (GO:0046330)	0.105571	0.384197	SDCBP;GADD45B;GADD45A;IL1B;F2RL1;BIRC7;MAPK8IP1;GADD45G
Regulation of T Cell Activation (GO:0050863)	0.106223	0.386189	CCL2;TNFSF9;TNFRSF1B;CYRIB;SIRPB1;YWHAG;HSPD1
Intracellular pH Reduction (GO:0051452)	0.108057	0.391324	ATP6V0B;RAB20;SLC11A1;ATP6V1B2
Positive Regulation of ATP-dependent Activity (GO:0032781)	0.108057	0.391324	MYBPC3;VMP1;DNAJB1;PLSCR1
Regulation of Dendritic Spine Morphogenesis (GO:0061001)	0.108057	0.391324	CAMK2B;ARC;LRRK2;CDK5R1
Regulation of Transcription by RNA Polymerase I (GO:0006356)	0.108057	0.391324	UTP15;PRR7;LYAR;WDR43
Positive Regulation of Biomineral Tissue Development (GO:0070169)	0.108297	0.391813	CEBPB;BMP2;ALOX5;PTRH2;FBXO5
Cellular Response to Fatty Acid (GO:0071398)	0.111247	0.396273	DGAT2;ZC3H12A;FFAR2
Iron Ion Transport (GO:0006826)	0.111247	0.396273	TFRC;SLC11A1;SLC39A14
Neuromuscular Process (GO:0050905)	0.111247	0.396273	AGTPBP1;GCH1;KCNA1
Positive Regulation of Protein Processing (GO:0010954)	0.111247	0.396273	ASTL;ENO1;NLRC4
Positive Regulation of Release of Cytochrome C From Mitochondria (GO:0090200)	0.111247	0.396273	MLLT11;PLAUR;PMAIP1
Regulation of Collagen Biosynthetic Process (GO:0032965)	0.111247	0.396273	IL6;RGCC;IL6R
Regulation of Necroptotic Process (GO:0060544)	0.111247	0.396273	PELI1;YBX3;BIRC3
Response to Fatty Acid (GO:0070542)	0.111247	0.396273	GLDC;FFAR2;FOXO3
Xenobiotic Transport (GO:0042908)	0.111247	0.396273	SLC22A4;SLC7A5;GJA1
Regulation of Protein Localization to Nucleus (GO:1900180)	0.112014	0.396273	TFRC;LIMK2;OTUD7B;IPO7;GLUL;BYSL
N-acetylneuraminate Metabolic Process (GO:0006054)	0.114761	0.396273	NANS;ST3GAL1
TRIF-dependent Toll-Like Receptor Signaling Pathway (GO:0035666)	0.114761	0.396273	CD300LF;TLR4
UDP-N-acetylglucosamine Metabolic Process (GO:0006047)	0.114761	0.396273	GFPT2;UAP1
Branched-Chain Amino Acid Transport (GO:0015803)	0.114761	0.396273	SLC7A5;SLC25A44
Cellular Response to Type III Interferon (GO:0071358)	0.114761	0.396273	IFNGR1;IFNGR2
Desmosome Organization (GO:0002934)	0.114761	0.396273	RCAN1;PKP2
Growth Hormone Receptor Signaling Pathway via JAK-STAT (GO:0060397)	0.114761	0.396273	LYN;PTPN1
Induction of Positive Chemotaxis (GO:0050930)	0.114761	0.396273	CXCL8;VEGFA
Inositol Phosphate Biosynthetic Process (GO:0032958)	0.114761	0.396273	ITPKC;IPMK
miRNA Catabolic Process (GO:0010587)	0.114761	0.396273	ZC3H12A;ELOC
Negative Regulation of CD4-positive, Alpha-Beta T Cell Activation (GO:2000515)	0.114761	0.396273	CD274;VSIR
Negative Regulation of Cell-Cell Adhesion Mediated by Cadherin (GO:2000048)	0.114761	0.396273	RGCC;VEGFA
Negative Regulation of Inclusion Body Assembly (GO:0090084)	0.114761	0.396273	DNAJB1;SORL1
Negative Regulation of Interferon-Beta Production (GO:0032688)	0.114761	0.396273	REL;RELB
Negative Regulation of Interleukin-17 Production (GO:0032700)	0.114761	0.396273	TLR4;VSIR
Negative Regulation of Lipid Localization (GO:1905953)	0.114761	0.396273	NFKBIA;IL6
Negative Regulation of Steroid Biosynthetic Process (GO:0010894)	0.114761	0.396273	SNAI1;NFKB1
Negative Regulation of Systemic Arterial Blood Pressure (GO:0003085)	0.114761	0.396273	SOD2;TAC1
One-Carbon Metabolic Process (GO:0006730)	0.114761	0.396273	MTHFD2;ST20-MTHFS
Plasma Membrane Phospholipid Scrambling (GO:0017121)	0.114761	0.396273	PLSCR1;PLSCR2
Positive Regulation of Cellular Senescence (GO:2000774)	0.114761	0.396273	ARG2;HLA-G
Positive Regulation of Hemostasis (GO:1900048)	0.114761	0.396273	SERPINE1;THBS1
Positive Regulation of Lipid Localization (GO:1905954)	0.114761	0.396273	ZC3H12A;NFKB1
Positive Regulation of Protein Maturation (GO:1903319)	0.114761	0.396273	ASTL;NLRC4
Positive Regulation of Tumor Necrosis Factor-Mediated Signaling Pathway (GO:1903265)	0.114761	0.396273	CASP4;MMP8
Protein Localization to Nuclear Envelope (GO:0090435)	0.114761	0.396273	LMNA;LMNB1
Regulation of T-helper 17 Cell Differentiation (GO:2000319)	0.114761	0.396273	NFKBIZ;ZC3H12A
Regulation of T-helper 2 Cell Cytokine Production (GO:2000551)	0.114761	0.396273	IL6;NLRP3
Regulation of Amyloid Precursor Protein Biosynthetic Process (GO:0042984)	0.114761	0.396273	NECAB2;ITM2C
Regulation of Cellular Response to Oxidative Stress (GO:1900407)	0.114761	0.396273	GCH1;ALOX5
Regulation of Long-Term Synaptic Depression (GO:1900452)	0.114761	0.396273	ARC;LILRB2
Regulation of Monocyte Chemotactic Protein-1 Production (GO:0071637)	0.114761	0.396273	CLEC7A;IL1B
Regulation of Neutrophil Migration (GO:1902622)	0.114761	0.396273	FUT7;RAC2
Regulation of Nuclear-Transcribed mRNA Catabolic Process, Nonsense-Mediated Decay (GO:2000622)	0.114761	0.396273	EIF4A3;HNRNPAB
Regulation of Triglyceride Catabolic Process (GO:0010896)	0.114761	0.396273	ABHD5;SORL1
Response to Corticosteroid (GO:0031960)	0.114761	0.396273	IL1RN;IL6
Surfactant Homeostasis (GO:0043129)	0.114761	0.396273	MBL2;VEGFA
Tetrahydrofolate Metabolic Process (GO:0046653)	0.114761	0.396273	MTHFD2;ST20-MTHFS
Type III Interferon-Mediated Signaling Pathway (GO:0038196)	0.114761	0.396273	IFNGR1;IFNGR2
Positive Regulation of Response to Biotic Stimulus (GO:0002833)	0.11658	0.401062	PLSCR1;TLR8;ADAM8;FPR2;EREG
Regulation of Autophagosome Assembly (GO:2000785)	0.11658	0.401062	RALB;LRRK2;C9ORF72;RAB5A;ELAPOR1
Regulation of Monoatomic Cation Transmembrane Transport (GO:1904062)	0.11658	0.401062	DPP10;KCNG1;KCNE1;KCNG3;HOMER1
Regulation of Ossification (GO:0030278)	0.11658	0.401062	CYP27B1;BMP2;CHSY1;SGMS2;ACVR1B
Organophosphate Metabolic Process (GO:0019637)	0.117162	0.402319	PFKFB2;PFKFB4;PFKFB3;PLPPR1;GFPT2;IPMK;ALOX15B;PLB1
Sphingolipid Biosynthetic Process (GO:0030148)	0.117162	0.402319	UGCG;SPTLC3;ELOVL5;SPHK1;B3GNT5;SGMS2;CERS1;PNPLA1
Endodermal Cell Differentiation (GO:0035987)	0.118033	0.403814	LAMB3;INHBA;ITGA5;MMP8
Extrinsic Apoptotic Signaling Pathway via Death Domain Receptors (GO:0008625)	0.118033	0.403814	DDX3X;SPI1;TNFRSF10C;TNFRSF10B
Natural Killer Cell Mediated Cytotoxicity (GO:0042267)	0.118033	0.403814	FCGR3B;TUBB4B;CORO1A;ULBP3
Regulation of Cell Migration Involved in Sprouting Angiogenesis (GO:0090049)	0.118033	0.403814	PTGS2;KLF4;THBS1;VEGFA
Glucose Metabolic Process (GO:0006006)	0.119309	0.407055	PER2;KCNJ11;CRY1;IRS2;ENO1;SLC39A14
Heart Morphogenesis (GO:0003007)	0.119309	0.407055	MYBPC3;BMP2;SOX17;CHD7;ANKRD1;VEGFA
Regulation of Blood Vessel Endothelial Cell Migration (GO:0043535)	0.119309	0.407055	MAP2K3;RGCC;GADD45A;HIF1A;THBS1;VEGFA
Extracellular Structure Organization (GO:0043062)	0.12113	0.412508	ADAMTS4;MMP25;ADAMTS1;MMP3;MMP19;TEX14;FURIN;COL9A2;MMP8;ADAMTS9
Regulation of G1/S Transition of Mitotic Cell Cycle (GO:2000045)	0.12113	0.412508	CDKN2D;RGCC;DDX3X;CCNH;ADAMTS1;DCUN1D3;FAM107A;CCL2;INHBA;KLF4
Antigen Processing and Presentation of Endogenous Peptide Antigen (GO:0002483)	0.124367	0.417027	SEC14L2;HLA-G;ULBP3
Endothelial Cell Proliferation (GO:0001935)	0.124367	0.417027	ERN1;CALCA;PROK2
Growth Hormone Receptor Signaling Pathway (GO:0060396)	0.124367	0.417027	LYN;SOCS2;PTPN1
Long-Term Memory (GO:0007616)	0.124367	0.417027	ARC;SGK1;LDLR
Lymphocyte Chemotaxis (GO:0048247)	0.124367	0.417027	SLC12A2;CH25H;GPR183
Negative Regulation of Leukocyte Activation (GO:0002695)	0.124367	0.417027	CLEC12A;ZC3H12A;CD300LF
Peptide Cross-Linking (GO:0018149)	0.124367	0.417027	CSTA;PI3;THBS1
Positive Regulation of Epidermal Cell Differentiation (GO:0045606)	0.124367	0.417027	CYP27B1;IL20;NME2
Positive Regulation of Extracellular Matrix Organization (GO:1903055)	0.124367	0.417027	BMP2;IL6;RGCC
Positive Regulation of Granulocyte Chemotaxis (GO:0071624)	0.124367	0.417027	RIPOR2;CXCL8;RAC2
Positive Regulation of Lipid Catabolic Process (GO:0050996)	0.124367	0.417027	IL1B;IRS2;ABHD5
Positive Regulation of Vascular Associated Smooth Muscle Cell Proliferation (GO:1904707)	0.124367	0.417027	ERN1;GJA1;NR4A3
Protein K48-linked Deubiquitination (GO:0071108)	0.124367	0.417027	OTUD7B;TNFAIP3;YOD1
Protein Localization to Centrosome (GO:0071539)	0.124367	0.417027	SPAG5;CSNK1D;SNX10
Regulation of Macrophage Chemotaxis (GO:0010758)	0.124367	0.417027	CCL2;THBS1;S100A9
Regulation of Vacuole Organization (GO:0044088)	0.124367	0.417027	C9ORF72;RAB5A;ELAPOR1
Vasodilation (GO:0042311)	0.124367	0.417027	CALCA;F2RL1;SOD2
Regulation of Nervous System Development (GO:0051960)	0.125154	0.419288	PER2;HES6;IL1B;TNFRSF1B;ZPR1
Cellular Response to Reactive Oxygen Species (GO:0034614)	0.125762	0.420946	IL6;LRRK2;MMP3;PPIF;TNFAIP3;MT3;RHOB
ERBB Signaling Pathway (GO:0038127)	0.126834	0.423388	REPS2;TGFA;ABL2;AREG;EREG;HBEGF
Regulation of Calcium Ion Transport (GO:0051924)	0.126834	0.423388	CAMK2B;HOMER1;STC1;LILRB2;LILRA2;LILRA5
Regulation of Mitotic Nuclear Division (GO:0007088)	0.126834	0.423388	IL1A;RGCC;IL1B;TGFA;FBXO5;EREG
Cortical Cytoskeleton Organization (GO:0030865)	0.128391	0.427433	FMNL1;PLEK;RAC2;RHOG
Negative Regulation of JNK Cascade (GO:0046329)	0.128391	0.427433	DNAJA1;F2RL1;HIPK3;MAPK8IP1
Regulation of Cell Adhesion Mediated by Integrin (GO:0033628)	0.128391	0.427433	LYN;PLAU;SERPINE1;LIF
Positive Regulation of Autophagy (GO:0010508)	0.131216	0.430427	PLK3;ATG101;LRRK2;ZC3H12A;GNAI3;FOXO3;MEFV;C9ORF72;SVIP
Negative Regulation of MAPK Cascade (GO:0043409)	0.131504	0.430427	LYN;DUSP5;PTPN1;RGS2;PTPRC;MYC;IL1B;F2RL1;IRAK3;SPRY1;TLR4
Potassium Ion Transport (GO:0006813)	0.131504	0.430427	KCNG1;KCNK5;KCNG3;KCNE1;KCNJ11;ABCC8;KCNA1;KCNJ15;ATP1B3;SLC12A6;KCNJ2
Lipid Transport (GO:0006869)	0.131791	0.430427	LYN;SLC10A6;CEACAM1;ACSL1;PCTP;PMP2;SLC51A;ABCA13;LDLR;MFSD2A
Mitotic Cell Cycle Phase Transition (GO:0044772)	0.131791	0.430427	PLK3;CCNA1;GPR132;UBE2S;MYC;CDK2;CDC7;E2F3;ACVR1B;CCNJL
Positive Regulation of Chemotaxis (GO:0050921)	0.134008	0.430427	IL6;F2RL1;THBS1;IL6R;VEGFA
Protein Localization to Cilium (GO:0061512)	0.134008	0.430427	ROPN1B;EHD1;CFAP58;SNX10;CSNK1D
mRNA Transport (GO:0051028)	0.134582	0.430427	ZFP36;ARC;NXT1;KIF5C;EIF4A3;SRSF3
Regulation of Bone Mineralization (GO:0030500)	0.134582	0.430427	SRGN;CYP27B1;BMP2;PTRH2;ALOX5;SGMS2
MyD88-independent Toll-Like Receptor Signaling Pathway (GO:0002756)	0.134972	0.430427	CD300LF;TLR4
Calcium-Dependent Activation of Synaptic Vesicle Fusion (GO:0099502)	0.134972	0.430427	RPH3A;SYT8
Carbon Dioxide Transport (GO:0015670)	0.134972	0.430427	CA2;RHAG
Cardiac Muscle Cell Membrane Repolarization (GO:0099622)	0.134972	0.430427	KCNE1;KCNJ2
Dosage Compensation by Inactivation of X Chromosome (GO:0009048)	0.134972	0.430427	SMCHD1;RLIM
Intestinal Lipid Absorption (GO:0098856)	0.134972	0.430427	UGCG;LDLR
Macrophage Activation Involved in Immune Response (GO:0002281)	0.134972	0.430427	SBNO2;DYSF
Macrophage Chemotaxis (GO:0048246)	0.134972	0.430427	EDNRB;CCL2
Mast Cell Mediated Immunity (GO:0002448)	0.134972	0.430427	NR4A3;SERPINB9
Monocyte Differentiation (GO:0030224)	0.134972	0.430427	IFI16;VEGFA
Negative Regulation of Adenylate Cyclase Activity (GO:0007194)	0.134972	0.430427	EDNRB;GNAI3
Negative Regulation of Intracellular Transport (GO:0032387)	0.134972	0.430427	INSIG1;CRYAB
Negative Regulation of Lymphocyte Migration (GO:2000402)	0.134972	0.430427	RIPOR2;PADI2
Negative Regulation of Sprouting Angiogenesis (GO:1903671)	0.134972	0.430427	ALOX5;THBS1
Neutrophil Activation Involved in Immune Response (GO:0002283)	0.134972	0.430427	STXBP2;LILRA2
Nicotinamide Riboside Metabolic Process (GO:0046495)	0.134972	0.430427	NNMT;NAMPT
Pentose-Phosphate Shunt (GO:0006098)	0.134972	0.430427	TALDO1;RBKS
Positive Regulation of Endoplasmic Reticulum Unfolded Protein Response (GO:1900103)	0.134972	0.430427	ERN1;PTPN1
Positive Regulation of Macrophage Differentiation (GO:0045651)	0.134972	0.430427	LIF;PF4
Positive Regulation of Myeloid Leukocyte Mediated Immunity (GO:0002888)	0.134972	0.430427	SPI1;F2RL1
Positive Regulation of Platelet Activation (GO:0010572)	0.134972	0.430427	PLEK;TLR4
Positive Regulation of Platelet Aggregation (GO:1901731)	0.134972	0.430427	IL6;IL6R
Positive Regulation of Protein Depolymerization (GO:1901881)	0.134972	0.430427	PLEK;F2RL1
Positive Regulation of Pseudopodium Assembly (GO:0031274)	0.134972	0.430427	CDC42EP4;F2RL1
Positive Regulation of Smooth Muscle Cell Apoptotic Process (GO:0034393)	0.134972	0.430427	E2F3;SOD2
Positive Regulation of Synaptic Vesicle Fusion to Presynaptic Active Zone Membrane (GO:0031632)	0.134972	0.430427	RPH3A;SYT8
Positive Regulation of Triglyceride Biosynthetic Process (GO:0010867)	0.134972	0.430427	LDLR;MFSD2A
Positive Regulation of Vascular Endothelial Growth Factor Signaling Pathway (GO:1900748)	0.134972	0.430427	ITGA5;VEGFA
Regulation of Adipose Tissue Development (GO:1904177)	0.134972	0.430427	SPI1;SORL1
Regulation of Cilium Movement (GO:0003352)	0.134972	0.430427	DNAAF1;DRC1
Regulation of Epidermal Growth Factor-Activated Receptor Activity (GO:0007176)	0.134972	0.430427	ERRFI1;GPRC5A
Regulation of Glycogen Metabolic Process (GO:0070873)	0.134972	0.430427	PPP1R3B;RUBCNL
Regulation of Mitochondrial Depolarization (GO:0051900)	0.134972	0.430427	MLLT11;LRRK2
Regulation of Oxidative Stress-Induced Neuron Intrinsic Apoptotic Signaling Pathway (GO:1903376)	0.134972	0.430427	HIF1A;MCL1
Regulation of Programmed Necrotic Cell Death (GO:0062098)	0.134972	0.430427	PELI1;BIRC3
Regulation of Protein Localization to Centrosome (GO:1904779)	0.134972	0.430427	PARD6A;UBXN2B
Regulation of Pseudopodium Assembly (GO:0031272)	0.134972	0.430427	CDC42EP4;F2RL1
Regulation of Ventricular Cardiac Muscle Cell Action Potential (GO:0098911)	0.134972	0.430427	PKP2;CTNNA3
Response to Nitric Oxide (GO:0071731)	0.134972	0.430427	CDK2;MMP3
Sphingoid Metabolic Process (GO:0046519)	0.134972	0.430427	SPTLC3;SPHK1
Negative Regulation of DNA-templated Transcription (GO:0045892)	0.137081	0.435996	SPI1;UBE2D3;ZBTB21;UBE2D1;OTUD7B;ENO1;AREG;ETS2;ZFP36;EDNRB;BASP1;MYC;SOX7;NKX3-1;TGIF1;KLF10;BATF3;MLIP;MSX2;ZNF281;USP2;ARID5A;ARID5B;EREG;IRF1;CRY1;IRF7;ETF1;CRYAB;ATF3;DPEP3;CALCA;CEBPB;CREM;FOXO3;HIF1A;DNAJB1;SDCBP;SBNO2;IFI16;NFIL3;E2F6;LYAR;SKIL;FNIP2;PLK3;HSPA8;PHC2;JUND;GADD45A;HMGA1;KLF4;NFKB1;VEGFA;PER2;NFKBIA;NR4A2;BMP2;PTPRC;NR4A3;BCL3;MAFF;SNAI1;RLIM;ZNF217;FOSB;MXD1;CDK5R1
D-glucose Transmembrane Transport (GO:1904659)	0.138011	0.435996	SLC2A14;SLC2A3;PPBP
ERK1 and ERK2 Cascade (GO:0070371)	0.138011	0.435996	DUSP5;RIPK2;MYC
Fc-gamma Receptor Signaling Pathway Involved in Phagocytosis (GO:0038096)	0.138011	0.435996	LYN;FGR;HCK
Acylglycerol Biosynthetic Process (GO:0046463)	0.138011	0.435996	DGAT2;GK;GPAT3
Heparan Sulfate Proteoglycan Metabolic Process (GO:0030201)	0.138011	0.435996	HS3ST3B1;UGDH;EXTL1
Inositol Phosphate Metabolic Process (GO:0043647)	0.138011	0.435996	NUDT11;ITPKC;IPMK
Modulation by Host of Viral Process (GO:0044788)	0.138011	0.435996	ZDHHC9;PTX3;RAB5A
Negative Regulation of Myeloid Cell Differentiation (GO:0045638)	0.138011	0.435996	HSPA9;ZFP36;PF4
protein-DNA Complex Disassembly (GO:0032986)	0.138011	0.435996	NFE2;MYC;HMGA1
Regulation of Interleukin-4 Production (GO:0032673)	0.138011	0.435996	SLC7A5;CEBPB;NLRP3
JNK Cascade (GO:0007254)	0.139112	0.436874	RIPK2;LRRK2;TRIB1;MAPK8IP1
Actin Filament Bundle Organization (GO:0061572)	0.139112	0.436874	FAM107A;RFLNB;NEDD9;PLS1
Cellular Response to Osmotic Stress (GO:0071470)	0.139112	0.436874	DDX3X;NLRP3;SLC12A6;YBX3
Lung Development (GO:0030324)	0.139112	0.436874	ERRFI1;BMP2;DNAAF1;VEGFA
Negative Regulation of Blood Vessel Endothelial Cell Migration (GO:0043537)	0.139112	0.436874	RGCC;GADD45A;KLF4;THBS1
Regulation of Cardiac Muscle Contraction (GO:0055117)	0.139112	0.436874	RGS2;ZC3H12A;PDE4B;STC1
Regulation of Gluconeogenesis (GO:0006111)	0.139112	0.436874	NNMT;SELENOS;CRY1;STK4
Regulation of Cell Differentiation (GO:0045595)	0.13982	0.438726	HEMGN;GCM1;CEBPB;CEBPD;LIF;ACVR1B;KLF4;ALOX15B;AREG;KLK6;SLC6A6;ALOX5;RPS6KA1;YWHAG;CDK5R1;DPEP3
Regulation of Endothelial Cell Proliferation (GO:0001936)	0.142276	0.445441	NR4A1;EGR3;LRG1;RGCC;ALOX5;HIF1A;THBS1;VEGFA
Negative Regulation of Protein Kinase Activity (GO:0006469)	0.142549	0.445441	CEACAM1;PTPRC;GADD45A;CEP85;TRIB1;YWHAG
Positive Regulation of Cell Cycle (GO:0045787)	0.142549	0.445441	RGCC;SPHK1;USP2;NUDT16;NKX3-1;ZPR1
Cellular Response to Radiation (GO:0071478)	0.143133	0.445441	IFI16;RRAD;GADD45A;RGL4;RHOB
Mitotic Nuclear Division (GO:0140014)	0.143133	0.445441	SPAG5;UBE2S;SKA3;RAN;NDEL1
Negative Regulation of Cold-Induced Thermogenesis (GO:0120163)	0.143133	0.445441	TLE3;ARRDC3;PCTP;TLR4;IL18R1
Positive Regulation of mRNA Catabolic Process (GO:0061014)	0.143133	0.445441	BTG2;ZFP36;ZC3H12A;ZC3HAV1;GTPBP1
Stem Cell Differentiation (GO:0048863)	0.143133	0.445441	GPM6A;PTPRC;ZNF281;EPOP;BATF
Hemopoiesis (GO:0030097)	0.14316	0.445441	LYN;CEBPB;PTPRC;IFI16;PLEK;INHBA;EVI2B;RASGRP4;FSTL3
mRNA Metabolic Process (GO:0016071)	0.14316	0.445441	ERN1;ZFP36;TRMT10C;WTAP;TRMT6;NUDT16;HNRNPAB;HIPK3;EREG
Adenylate Cyclase-Modulating G Protein-Coupled Receptor Signaling Pathway (GO:0007188)	0.144034	0.447409	CALCA;FPR1;GNAI3;LPAR2;FPR2;GPR3;ADGRG3;GNA13;ADGRE2;ADGRE5;PTRH2;ADGRE3;S1PR3;S1PR4;CCR3;PF4
Positive Regulation of Protein Metabolic Process (GO:0051247)	0.144034	0.447409	LYN;DDX3X;TIPARP;EIF4A3;SAMD4A;TNFAIP3;BCL10;INHBA;LILRA2;KLF4;THBS1;SORL1;SLC25A37;IL6;IL1B;BCL3
Inorganic Cation Transmembrane Transport (GO:0098662)	0.145391	0.451246	KCNG1;KCNK5;SLC12A2;ATP6V0B;KCNG3;KCNE1;MCOLN3;KCNJ11;ABCC8;SLC11A1;KCNA1;SLC41A1;ATP1B3;ATP2C2;SLC39A14;SLC9B2;SLC6A6;ATP6V1B2;RHAG;SLC12A6;TRPM6;SLC39A1;KCNJ2
Small GTPase-mediated Signal Transduction (GO:0007264)	0.147144	0.456305	ROPN1B;ARHGAP9;RALB;RGS19;RRAD;LRRK2;RHOG;WAS;RASGRP4;RHOB;GNA13;DOK3;CDC42EP4;CDK2;RGL4
Positive Regulation of Endothelial Cell Migration (GO:0010595)	0.148941	0.461495	MAP2K3;ANXA3;ZC3H12A;FGF1;HIF1A;THBS1;RHOB;VEGFA
Cellular Response to Hydrogen Peroxide (GO:0070301)	0.150177	0.462933	IL6;PPIF;TNFAIP3;RHOB
Negative Regulation of Cytoplasmic Pattern Recognition Receptor Signaling Pathway (GO:0039532)	0.150177	0.462933	ZDHHC18;SEC14L1;TNFAIP3;F2RL1
Regulation of Cellular Senescence (GO:2000772)	0.150177	0.462933	ARG2;FBXO5;HLA-G;S100A9
Regulation of Mitochondrial Membrane Potential (GO:0051881)	0.150177	0.462933	LRRK2;PMAIP1;SLC25A33;RNF122
Regulation of Neuronal Synaptic Plasticity (GO:0048168)	0.150177	0.462933	CAMK2B;ARC;SYAP1;RAB5A
T-helper Cell Differentiation (GO:0042093)	0.152132	0.462933	IL6;GPR183;BATF
Glial Cell Development (GO:0021782)	0.152132	0.462933	PRDM8;S100A9;TLR2
Positive Regulation of DNA Replication (GO:0045740)	0.152132	0.462933	CDK2;BAZ1A;EREG
Positive Regulation of Cell Cycle G2/M Phase Transition (GO:1902751)	0.152132	0.462933	DYRK3;CDC7;FBXO5
Positive Regulation of Viral Life Cycle (GO:1903902)	0.152132	0.462933	FURIN;VPS37B;KPNA2
Protein K63-linked Deubiquitination (GO:0070536)	0.152132	0.462933	OTUD7B;TNFAIP3;YOD1
Purine Ribonucleotide Transport (GO:0015868)	0.152132	0.462933	PANX1;SLC19A1;SLC25A25
Regulation of Cholesterol Biosynthetic Process (GO:0045540)	0.152132	0.462933	SEC14L2;INSIG1;FGF1
Cellular Response to Chemokine (GO:1990869)	0.152518	0.462933	SLC12A2;RIPOR2;CCL7;ZC3H12A;CCL2
Endoplasmic Reticulum Unfolded Protein Response (GO:0030968)	0.152518	0.462933	ERN1;PTPN1;SELENOS;YOD1;EIF2S1
Skeletal System Development (GO:0001501)	0.153133	0.462933	TEAD4;CHD7;RFLNB;STC1;NFATC2;ETS2;ADAMTS4;GJA1;BMP2;EXTL1;PTRH2;ALPL;COL9A2
Peptidyl-Serine Modification (GO:0018209)	0.154407	0.462933	LRRK2;MAPKAPK2;CDK2;TOP1;STK4;HIPK3;CDK5R1
Nuclear-Transcribed mRNA Catabolic Process (GO:0000956)	0.155756	0.462933	ZFP36;TUT7;EXOSC4;PDE12;EIF4A3;ZC3H12A;MRTO4;SAMD4A
T Cell Chemotaxis (GO:0010818)	0.155891	0.462933	SLC12A2;GPR183
Alanine Transport (GO:0032328)	0.155891	0.462933	SLC6A6;SLC7A5
Antifungal Humoral Response (GO:0019732)	0.155891	0.462933	CALCA;TAC1
Cellular Response to Angiotensin (GO:1904385)	0.155891	0.462933	CA2;NFKB1
Cellular Response to Catecholamine Stimulus (GO:0071870)	0.155891	0.462933	NR4A3;LRRK2
Cellular Response to Dopamine (GO:1903351)	0.155891	0.462933	LRRK2;ARRB2
Dehydroascorbic Acid Transport (GO:0070837)	0.155891	0.462933	SLC2A14;SLC2A3
Detection of Bacterium (GO:0016045)	0.155891	0.462933	NLRC4;PGLYRP1
Granulocyte Differentiation (GO:0030851)	0.155891	0.462933	LYN;CSF3
Low-Density Lipoprotein Particle Remodeling (GO:0034374)	0.155891	0.462933	LIPC;MPO
Macrophage Migration (GO:1905517)	0.155891	0.462933	EDNRB;CCL2
Mitochondrial Transcription (GO:0006390)	0.155891	0.462933	TWNK;SLC25A33
Negative Regulation of Complement Activation (GO:0045916)	0.155891	0.462933	CR1;CD55
- Reg of Intrinsic Apoptotic Sgnlng Pway in Resp to DNA Damage by P53 Cls Mediator (GO:1902166)	0.155891	0.462933	TAF9;S100A9
Negative Regulation of Lipopolysaccharide-Mediated Signaling Pathway (GO:0031665)	0.155891	0.462933	LILRA2;TRIB1
Negative Regulation of Locomotion (GO:0040013)	0.155891	0.462933	TACSTD2;WAS
Negative Regulation of Vascular Permeability (GO:0043116)	0.155891	0.462933	CEACAM1;VEGFA
p38MAPK Cascade (GO:0038066)	0.155891	0.462933	MAP2K3;ZFP36
Positive Regulation of T-helper Cell Differentiation (GO:0045624)	0.155891	0.462933	NFKBIZ;NLRP3
Positive Regulation of Cellular Extravasation (GO:0002693)	0.155891	0.462933	RIPOR2;ICAM1
Positive Regulation of Granulocyte Macrophage Colony-Stimulating Factor Production (GO:0032725)	0.155891	0.462933	IL1B;LILRA2
Positive Regulation of Leukocyte Degranulation (GO:0043302)	0.155891	0.462933	FGR;F2RL1
Positive Regulation of Nuclear-Transcribed mRNA poly(A) Tail Shortening (GO:0060213)	0.155891	0.462933	BTG2;ZFP36
Positive Regulation of Reactive Oxygen Species Biosynthetic Process (GO:1903428)	0.155891	0.462933	RAB27A;TLR4
Positive Regulation of Smooth Muscle Contraction (GO:0045987)	0.155891	0.462933	SPHK1;PROK2
Potassium Ion Export Across Plasma Membrane (GO:0097623)	0.155891	0.462933	KCNK5;KCNE1
Regulation of Actin Filament Depolymerization (GO:0030834)	0.155891	0.462933	PLEK;F2RL1
Regulation of Alcohol Biosynthetic Process (GO:1902930)	0.155891	0.462933	SEC14L2;CLCN2
Regulation of Leukocyte Adhesion to Vascular Endothelial Cell (GO:1904994)	0.155891	0.462933	IL6;FUT7
Regulation of Retrograde Protein Transport, ER to Cytosol (GO:1904152)	0.155891	0.462933	YOD1;SVIP
Regulation of Transforming Growth Factor Beta Production (GO:0071634)	0.155891	0.462933	PTGS2;HIF1A
Relaxation of Cardiac Muscle (GO:0055119)	0.155891	0.462933	RGS2;KCNJ2
Vitamin D Metabolic Process (GO:0042359)	0.155891	0.462933	CYP27B1;LRP2
Wound Healing, Spreading of Epidermal Cells (GO:0035313)	0.155891	0.462933	LRG1;ITGA5
Organic Cation Transport (GO:0015695)	0.159108	0.472109	SLC22A4;SLC7A5;SLC6A6;SEC14L1;SLC7A1;SLC19A2
Cell Surface Receptor Protein Tyrosine Kinase Signaling Pathway (GO:0007169)	0.160296	0.475256	LYN;SHC4;NEDD9;IRS2;PLAT;FGF1;SLC39A14;VEGFA;SOCS2;FGR;HCK;DOK3;NR4A3;UBASH3B;NAMPT;MAPKAPK2;CASS4;ALKAL2;LCP2;EPHB1;SH2B2;CDK5R1
Glutamate Receptor Signaling Pathway (GO:0007215)	0.161564	0.477488	GRIA2;HOMER1;CDK5R1;CPEB4
Negative Regulation of Smooth Muscle Cell Proliferation (GO:0048662)	0.161564	0.477488	BMP2;TNFAIP3;SOD2;TRIB1
Peptidyl-Threonine Phosphorylation (GO:0018107)	0.161564	0.477488	LRRK2;ACVR1B;HIPK3;CDK5R1
Positive Regulation of Immune Effector Process (GO:0002699)	0.161564	0.477488	FCN1;IL1B;CFP;MBL2
Actin Polymerization or Depolymerization (GO:0008154)	0.162152	0.478085	VASP;PREX1;FAM107A;WAS;MSRB1
Arachidonate Metabolic Process (GO:0019369)	0.162152	0.478085	PNPLA8;ALOX5;CYP4F3;PTGS2;ALOX15B
Proteoglycan Biosynthetic Process (GO:0030166)	0.162152	0.478085	HS3ST3B1;UGDH;EXTL1;ST3GAL1;CHST2
+ Reg of Phosphatidylinositol 3-Kinase/Prot Kinase B Signal Transduction (GO:0051897)	0.163285	0.481044	CSF3;IL1R1;THBS1;PIK3R5;VEGFA;FGR;IL1B;CASS4;HCLS1;F2RL1;ADTRP;NKX3-1;HBEGF
Adenine Nucleotide Transport (GO:0051503)	0.166686	0.487963	PANX1;SLC19A1;SLC25A25
Macrophage Differentiation (GO:0030225)	0.166686	0.487963	SOCS1;LIF;VEGFA
Negative Regulation of Response to Wounding (GO:1903035)	0.166686	0.487963	ALOX5;SERPINE1;SIGLEC10
Positive Regulation of Cellular Response to Transforming Growth Factor Beta Stimulus (GO:1903846)	0.166686	0.487963	SDCBP;LRG1;THBS1
Positive Regulation of Receptor Internalization (GO:0002092)	0.166686	0.487963	ARRB2;SELE;VEGFA
Positive Regulation of Transforming Growth Factor Beta Receptor Signaling Pathway (GO:0030511)	0.166686	0.487963	SDCBP;LRG1;THBS1
Regulation of Lipopolysaccharide-Mediated Signaling Pathway (GO:0031664)	0.166686	0.487963	LILRA2;TRIB1;CD55
Response to dsRNA (GO:0043331)	0.166686	0.487963	PDE12;PMAIP1;IRAK3
DNA Damage Response (GO:0006974)	0.167668	0.489734	PPP1R15A;H2AX;BTG2;BCL2A1;RRAD;USP32;TAF9;MYC;ZC3H12A;RBBP8;FBXO5;LDLR;FNIP2;IER3;MCL1;NKX3-1;LYN;PLK3;GADD45A;NFATC2;TNFRSF1B;BATF;AIM2;MAPKAPK2;BCL3;CDK2;CRY1;IRF7;NABP1;MNDA
RNA Metabolic Process (GO:0016070)	0.167687	0.489734	ISG20;TUT7;EXOSC4;NIFK;MYC;WDR74
Canonical Wnt Signaling Pathway (GO:0060070)	0.167687	0.489734	NR4A2;FRAT1;FRAT2;LRRK2;SNAI1;RAB5A
Organic Anion Transport (GO:0015711)	0.168619	0.492072	PANX1;SLC2A14;SLCO4A1;CA4;SLCO4C1;SLC2A3;RHAG;SLC19A1;SLC25A25
Negative Regulation of ERK1 and ERK2 Cascade (GO:0070373)	0.172023	0.499144	LYN;PTPN1;PTPRC;SPRY1;TLR4
Positive Regulation of Blood Vessel Endothelial Cell Migration (GO:0043536)	0.172023	0.499144	MAP2K3;PTGS2;HIF1A;THBS1;VEGFA
Cardiac Muscle Cell Action Potential Involved in Contraction (GO:0086002)	0.173252	0.499144	KCNE1;GJA1;PKP2;KCNJ2
Intrinsic Apoptotic Signaling Pathway by P53 Class Mediator (GO:0072332)	0.173252	0.499144	IFI16;BCL3;TP53BP2;PMAIP1
Regulation of G2/M Transition of Mitotic Cell Cycle (GO:0010389)	0.173252	0.499144	GPR132;CDK2;CDC7;FBXO5
Regulation of Release of Cytochrome C From Mitochondria (GO:0090199)	0.173252	0.499144	MLLT11;PLAUR;PPIF;PMAIP1
Regulation of Synapse Assembly (GO:0051963)	0.176455	0.499144	SLITRK3;RHOG;SYNDIG1;IL1RAP;EPHB1;TLR2
Regulation of Osteoblast Differentiation (GO:0045667)	0.177055	0.499144	HEMGN;IL6;TNFAIP6;BAMBI;NOCT;FBXO5;IPO7;IL6R
ERBB2 Signaling Pathway (GO:0038128)	0.177363	0.499144	TGFA;EREG
Activation of Protein Kinase B Activity (GO:0032148)	0.177363	0.499144	FGF1;MT3
Ag Processing and Presentation of Endogenous Pep Ag via MHC Cls I via ER Pway (GO:0002484)	0.177363	0.499144	HLA-G;ULBP3
Ag Processing and Presentation of Endogenous Pep Ag via MHC Cls I via ER Pway, TAP-ind (GO:0002486)	0.177363	0.499144	HLA-G;ULBP3
Antigen Processing and Presentation of Endogenous Peptide Antigen via MHC Class Ib (GO:0002476)	0.177363	0.499144	HLA-G;ULBP3
Antigen Processing and Presentation of Peptide Antigen via MHC Class Ib (GO:0002428)	0.177363	0.499144	HLA-G;ULBP3
calcineurin-NFAT Signaling Cascade (GO:0033173)	0.177363	0.499144	NFAM1;NFATC2
Cardiocyte Differentiation (GO:0035051)	0.177363	0.499144	KDM6B;BMP2
Formation of Cytoplasmic Translation Initiation Complex (GO:0001732)	0.177363	0.499144	EIF5;EIF3J
Hyaluronan Metabolic Process (GO:0030212)	0.177363	0.499144	TNFAIP6;IL1B
Mature B Cell Differentiation Involved in Immune Response (GO:0002313)	0.177363	0.499144	IL6;GPR183
Mitotic G1 DNA Damage Checkpoint Signaling (GO:0031571)	0.177363	0.499144	CDK2;SDE2
Modified Amino Acid Biosynthetic Process (GO:0042398)	0.177363	0.499144	PLSCR1;ST20-MTHFS
Negative Regulation of DNA Damage Response, Signal Transduction by P53 Class Mediator (GO:0043518)	0.177363	0.499144	SNAI1;S100A9
Negative Regulation of DNA Replication (GO:0008156)	0.177363	0.499144	GTPBP4;S100A11
Negative Regulation of Bone Mineralization (GO:0030502)	0.177363	0.499144	SRGN;RFLNB
Negative Regulation of Cell Activation (GO:0050866)	0.177363	0.499144	THBD;LDLR
Negative Regulation of Fibroblast Growth Factor Receptor Signaling Pathway (GO:0040037)	0.177363	0.499144	SPRY1;THBS1
Nuclear Body Organization (GO:0030575)	0.177363	0.499144	DYRK3;ZPR1
Plasma Membrane Tubulation (GO:0097320)	0.177363	0.499144	BIN3;PACSIN2
Positive Regulation of T-helper 17 Type Immune Response (GO:2000318)	0.177363	0.499144	CLEC7A;NFKBIZ
Positive Regulation of Brown Fat Cell Differentiation (GO:0090336)	0.177363	0.499144	METRNL;PTGS2
Positive Regulation of Calcium Ion Import (GO:0090280)	0.177363	0.499144	STC1;CCL2
Positive Regulation of Coagulation (GO:0050820)	0.177363	0.499144	SERPINE1;THBS1
Positive Regulation of Glycogen Biosynthetic Process (GO:0045725)	0.177363	0.499144	PTRH2;IRS2
Positive Regulation of Heterotypic Cell-Cell Adhesion (GO:0034116)	0.177363	0.499144	CEACAM6;IL1B
Positive Regulation of Protein Export From Nucleus (GO:0046827)	0.177363	0.499144	BAG3;IL1B
Positive Regulation of Type 2 Immune Response (GO:0002830)	0.177363	0.499144	IL6;NLRP3
Pseudouridine Synthesis (GO:0001522)	0.177363	0.499144	PUS3;PUS7
Regulation of Branching Involved in Ureteric Bud Morphogenesis (GO:0090189)	0.177363	0.499144	TACSTD2;VEGFA
Regulation of Fatty Acid Beta-Oxidation (GO:0031998)	0.177363	0.499144	IRS2;MFSD2A
Regulation of Homotypic Cell-Cell Adhesion (GO:0034110)	0.177363	0.499144	LYN;PLAUR
Reg of Intrinsic Apoptotic Sgnlng Pway in Resp to DNA Damage by P53 Cls Mediator (GO:1902165)	0.177363	0.499144	TAF9;S100A9
Regulation of Long-Term Neuronal Synaptic Plasticity (GO:0048169)	0.177363	0.499144	CAMK2B;RAB5A
Regulation of Neuron Projection Arborization (GO:0150011)	0.177363	0.499144	NTNG2;MFSD2A
Regulation of Protein Autophosphorylation (GO:0031952)	0.177363	0.499144	ERRFI1;VEGFA
Removal of Superoxide Radicals (GO:0019430)	0.177363	0.499144	SOD2;MT3
Response to UV-A (GO:0070141)	0.177363	0.499144	MMP3;CERS1
Substrate-Dependent Cell Migration (GO:0006929)	0.177363	0.499144	SDCBP;PTPRC
Cellular Response to Oxidative Stress (GO:0034599)	0.179132	0.503742	SELENOS;LRRK2;ZC3H12A;MMP3;FOXO3;SOD2;HIF1A;EIF2S1;MT3;RBM11
Metal Ion Transport (GO:0030001)	0.1799	0.505388	KCNG1;KCNK5;SLC11A1;KCNJ15;SLC41A1;LRP2;SELENOK;SLC9B2;NIPAL4;PANX1;CYP27B1;SGK1;TRPM6;KCNJ2
Antigen Processing and Presentation of Exogenous Peptide Antigen via MHC Class II (GO:0019886)	0.181624	0.505388	CTSL;IFI30;CTSS
Bile Acid and Bile Salt Transport (GO:0015721)	0.181624	0.505388	SLC10A6;CEACAM1;SLC51A
Cardiac Conduction System Development (GO:0003161)	0.181624	0.505388	SLC25A37;GJA1;MSX2
Cellular Response to Low-Density Lipoprotein Particle Stimulus (GO:0071404)	0.181624	0.505388	ADTRP;LDLR;TLR4
Dopaminergic Neuron Differentiation (GO:0071542)	0.181624	0.505388	NR4A2;CSNK1D;VEGFA
Glycosaminoglycan Biosynthetic Process (GO:0006024)	0.181624	0.505388	HS3ST3B1;UGDH;IL1B
Long-Chain Fatty Acid Biosynthetic Process (GO:0042759)	0.181624	0.505388	ALOX5;PTGS2;ALOX15B
Lymphocyte Proliferation (GO:0046651)	0.181624	0.505388	PTPRC;TNFSF14;HSPD1
Positive Regulation of Interleukin-17 Production (GO:0032740)	0.181624	0.505388	SLC7A5;IL6;SPHK1
Protein Export From Nucleus (GO:0006611)	0.181624	0.505388	EGR2;XPO6;RAN
Regulation of Membrane Protein Ectodomain Proteolysis (GO:0051043)	0.181624	0.505388	IL1B;FURIN;TNFRSF1B
Sodium Ion Homeostasis (GO:0055078)	0.181624	0.505388	SLC12A2;ATP1B3;SLC9B2
Stress Granule Assembly (GO:0034063)	0.181624	0.505388	DDX3X;C9ORF72;EIF2S1
Dephosphorylation (GO:0016311)	0.182092	0.505628	PPP1CB;PTPRE;DUSP5;PTPN1;PTPRC;PLPPR1;SSH2;DUSP15;ZNF367
Positive Regulation of Leukocyte Mediated Cytotoxicity (GO:0001912)	0.182119	0.505628	AZGP1;SPI1;CYRIB;HLA-G;ULBP3
Positive Regulation of Nervous System Development (GO:0051962)	0.182119	0.505628	SLITRK3;SYNDIG1;IL1RAP;LRP2;EPHB1
O-glycan Processing (GO:0016266)	0.185221	0.511309	GALNT14;B3GNT5;ST3GAL1;B4GALT5
mRNA Transcription by RNA Polymerase II (GO:0042789)	0.185221	0.511309	TAF13;C5AR1;TAF9;TAF4B
Negative Regulation of Endothelial Cell Proliferation (GO:0001937)	0.185221	0.511309	RGCC;ALOX5;CCL2;THBS1
Positive Regulation of Protein Binding (GO:0032092)	0.185221	0.511309	RALB;BAMBI;LRRK2;RAN
Regulation of Potassium Ion Transport (GO:0043266)	0.185221	0.511309	DPP10;KCNG1;KCNE1;KCNG3
Regulation of Vascular Associated Smooth Muscle Cell Proliferation (GO:1904705)	0.185221	0.511309	ERN1;GJA1;NR4A3;SOD2
Response to Endoplasmic Reticulum Stress (GO:0034976)	0.18523	0.511309	PPP1R15A;PPP1R15B;PTPN1;CEBPB;CXCL8;TNFRSF10B;YOD1;SELENOK;EIF2S1;THBS1;ERN1;SELENOS;CASP4;DNAJB9;ATF3
Regulation of Transcription by RNA Polymerase II (GO:0006357)	0.185349	0.511309	EIF4A1;CSF3;SPI1;CCNH;UBE2D3;ZBTB21;UBE2D1;ENO1;GABPB1;FGF1;ETS2;ZFP36;EDNRB;SOX17;MYC;ZC3H12A;NAMPT;RPS6KA1;IER5;SOX7;IER2;HES6;MLIP;MSX2;PRKCB;ZNF281;SLC11A1;USP2;RFX2;ARID5A;ARID5B;JMJD6;ATF3;DPEP3;GCM1;CREM;FOXO3;HIF1A;HELZ2;SDCBP;SBNO2;NLRP3;LYAR;SKIL;ZNF267;NFE2;PLK3;EGR2;AKIRIN1;EGR3;JUND;GADD45A;HMGA1;LIF;NFATC2;INHBA;MAFA;NFKB1;NFKB2;FOSL2;FOSL1;NFKBIA;NR4A2;NR4A1;IL6;BMP2;PTPRC;RGCC;NR4…
Regulation of Extrinsic Apoptotic Signaling Pathway (GO:2001236)	0.185405	0.511309	TNFRSF12A;TNFSF14;BCL10;AREG;TLR4;THBS1
RNA Catabolic Process (GO:0006401)	0.185756	0.511896	ERN1;ISG20;ZFP36;EXOSC4;ZC3H12A;NUDT16;ZPR1
Cellular Response to Insulin Stimulus (GO:0032869)	0.189003	0.520458	CEACAM1;SELENOS;INSIG1;SYAP1;NAMPT;IRS2;SLC39A14;SLC25A33;SH2B2
Protein Stabilization (GO:0050821)	0.189891	0.522518	CCT2;CCNH;USP2;TAF9;ATP1B3;STK4;MT3;GTPBP4;HSPD1;SOX17;TMEM88;BAG3;TNIP2;CDC37L1;PFDN2;CRYAB
Positive Regulation of TORC1 Signaling (GO:1904263)	0.192426	0.527166	SEH1L;MAT2A;USP32;RRAGD;FNIP2
Positive Regulation of Proteolysis (GO:0045862)	0.192426	0.527166	ASTL;IL1B;FURIN;NLRC4;TNFRSF1B
Regulation of Substrate Adhesion-Dependent Cell Spreading (GO:1900024)	0.192426	0.527166	MYADM;PKP2;TACSTD2;CASS4;NEDD9
Cell-Cell Junction Organization (GO:0045216)	0.194528	0.527166	PARD6B;PARD6A;CDH20;MYADM;PKP2;F2RL1
Regulation of Neurogenesis (GO:0050767)	0.194528	0.527166	PER2;HES6;IL6;IL1B;LRP2;SORL1
Adenylate Cyclase-Activating G Protein-Coupled Receptor Signaling Pathway (GO:0007189)	0.195172	0.527166	ADGRG3;GNA13;ADGRE2;CALCA;ADGRE5;ADGRE3;PTRH2;LPAR2;S1PR3;GPR3;S1PR4;PF4
Positive Regulation of Catabolic Process (GO:0009896)	0.195759	0.527166	PTPN1;TIPARP;LRRK2;TNFAIP3;ZC3HAV1;FOXO3;MEFV;GTPBP1;SORL1;SVIP;VSIR;ATG101;IL1B;ZC3H12A
Diterpenoid Metabolic Process (GO:0016101)	0.196902	0.527166	AKR1B1;LRP2;PLB1
fatty-acyl-CoA Biosynthetic Process (GO:0046949)	0.196902	0.527166	ACSL1;ELOVL5;ACSL4
Mitotic Cell Cycle Checkpoint Signaling (GO:0007093)	0.196902	0.527166	PLK3;RBBP8;NABP1
Protein Acetylation (GO:0006473)	0.196902	0.527166	GTF2B;SPHK1;HAT1
Regulation of T Cell Migration (GO:2000404)	0.196902	0.527166	RIPOR2;CCL20;ABL2
Regulation of Actin Polymerization or Depolymerization (GO:0008064)	0.196902	0.527166	WAS;COTL1;HCLS1
Fatty Acid Transport (GO:0015908)	0.197448	0.527166	LYN;ACSL1;PMP2;MFSD2A
Proteolysis (GO:0006508)	0.198013	0.527166	FCN1;SRGN;MMP3;PLAT;FURIN;MMP8;CTSS;ADAM19;ADAMTS4;CAPN13;THBD;FOLH1;CTSL;PLAU;ADAMTS1;CASP4;SDE2;MMP19;KCTD11;ADAM8;CTRC;ADAMTS9;MBL2
Acidic Amino Acid Transport (GO:0015800)	0.19925	0.527166	SLC6A6;GJA1
Cellular Response to Estrogen Stimulus (GO:0071391)	0.19925	0.527166	ARID5A;SERPINB9
Cellular Response to Superoxide (GO:0071451)	0.19925	0.527166	SOD2;MT3
Extrinsic Apoptotic Signaling Pathway in Absence of Ligand (GO:0097192)	0.19925	0.527166	BCL2A1;MCL1
Histone mRNA Catabolic Process (GO:0071044)	0.19925	0.527166	TUT7;EXOSC4
Lipoprotein Transport (GO:0042953)	0.19925	0.527166	VMP1;PRKCB
miRNA Metabolic Process (GO:0010586)	0.19925	0.527166	TUT7;ZC3H12A
Negative Regulation by Host of Viral Process (GO:0044793)	0.19925	0.527166	ZC3H12A;PTX3
Negative Regulation of Cell Migration Involved in Sprouting Angiogenesis (GO:0090051)	0.19925	0.527166	KLF4;THBS1
Negative Regulation of Cell-Substrate Junction Organization (GO:0150118)	0.19925	0.527166	FAM107A;THBS1
Negative Regulation of Focal Adhesion Assembly (GO:0051895)	0.19925	0.527166	FAM107A;THBS1
Negative Regulation of Lyase Activity (GO:0051350)	0.19925	0.527166	EDNRB;GNAI3
Negative Regulation of Muscle Cell Apoptotic Process (GO:0010656)	0.19925	0.527166	BAG3;ZC3H12A
Negative Regulation of Peptidyl-Tyrosine Phosphorylation (GO:0050732)	0.19925	0.527166	SOCS1;SAMSN1
Negative Regulation of Protein Tyrosine Kinase Activity (GO:0061099)	0.19925	0.527166	ERRFI1;GPRC5A
Negative Regulation of Smooth Muscle Cell Migration (GO:0014912)	0.19925	0.527166	SERPINE1;TRIB1
Negative Regulation of Toll-Like Receptor Signaling Pathway (GO:0034122)	0.19925	0.527166	IRAK3;CD300LF
Nuclear Pore Organization (GO:0006999)	0.19925	0.527166	SEH1L;NUP98
peptidyl-L-cysteine S-palmitoylation (GO:0018230)	0.19925	0.527166	ZDHHC18;ZDHHC9
peptidyl-S-diacylglycerol-L-cysteine Biosynthetic Process From Peptidyl-Cysteine (GO:0018231)	0.19925	0.527166	ZDHHC18;ZDHHC9
Phagolysosome Assembly (GO:0001845)	0.19925	0.527166	RAB20;CORO1A
Phosphatidylcholine Acyl-Chain Remodeling (GO:0036151)	0.19925	0.527166	MBOAT7;PLB1
Positive Regulation of Double-Strand Break Repair via Nonhomologous End Joining (GO:2001034)	0.19925	0.527166	SMCHD1;LDLR
Positive Regulation of Exosomal Secretion (GO:1903543)	0.19925	0.527166	SDCBP;SDC4
Positive Regulation of Macrophage Chemotaxis (GO:0010759)	0.19925	0.527166	CCL2;THBS1
Regulation of cAMP/PKA Signal Transduction (GO:0141161)	0.19925	0.527166	LRRK2;S100A9
Regulation of Coagulation (GO:0050818)	0.19925	0.527166	SERPINE1;F2RL1
Regulation of Endocytic Recycling (GO:2001135)	0.19925	0.527166	EHD1;SORL1
Regulation of Granulocyte Macrophage Colony-Stimulating Factor Production (GO:0032645)	0.19925	0.527166	IL1B;LILRA2
Regulation of Immune Effector Process (GO:0002697)	0.19925	0.527166	S100A9;CD55
Regulation of Leukocyte Migration (GO:0002685)	0.19925	0.527166	RAC2;VEGFA
Regulation of Macrophage Cytokine Production (GO:0010935)	0.19925	0.527166	IRAK3;HLA-G
Regulation of Nuclear-Transcribed mRNA poly(A) Tail Shortening (GO:0060211)	0.19925	0.527166	BTG2;ZFP36
Regulation of Platelet-Derived Growth Factor Receptor Signaling Pathway (GO:0010640)	0.19925	0.527166	IL1R1;IL1B
Regulation of Trophoblast Cell Migration (GO:1901163)	0.19925	0.527166	GJA1;VEGFA
Relaxation of Muscle (GO:0090075)	0.19925	0.527166	RGS2;KCNJ2
Sodium-Independent Organic Anion Transport (GO:0043252)	0.19925	0.527166	SLCO4A1;SLCO4C1
Sphingoid Biosynthetic Process (GO:0046520)	0.19925	0.527166	SPTLC3;SPHK1
Sphingosine Biosynthetic Process (GO:0046512)	0.19925	0.527166	SPTLC3;SPHK1
Positive Regulation of Immune Response (GO:0050778)	0.199557	0.527605	PLSCR1;PTPRC;TLR8;NLRP3;F2RL1;FPR2;CFP;EREG
Negative Regulation of Cell Cycle (GO:0045786)	0.202339	0.534198	BTG3;NR4A1;BMP2;TSC22D2;TP53BP2;IPO7;RHOB
Protein Modification by Small Protein Removal (GO:0070646)	0.202339	0.534198	USP15;USP32;ZC3H12A;USP2;OTUD7B;TNFAIP3;JOSD1
Antibacterial Humoral Response (GO:0019731)	0.202934	0.534249	CALCA;DEFA3;BPI;PI3;TAC1
Cellular Response to Ionizing Radiation (GO:0071479)	0.202934	0.534249	IFI16;RRAD;GADD45A;CRYAB;RHOB
Ceramide Metabolic Process (GO:0006672)	0.202934	0.534249	FUT7;SPTLC3;SGMS2;CERS1;PNPLA1
Unsaturated Fatty Acid Metabolic Process (GO:0033559)	0.202934	0.534249	ELOVL5;PNPLA8;ALOX5;CYP4F3;ALOX15B
Negative Regulation of Cell Adhesion (GO:0007162)	0.203816	0.53619	RIPOR2;PTPRC;SERPINE1;PLXNC1;GTPBP4;RND1
Transcription by RNA Polymerase II (GO:0006366)	0.205915	0.541328	GCM1;CEBPD;CCNH;TAF13;GTF2B;EAF1;C5AR1;TAF9;ARRB2;ELL2;NFKB1;NOCT;TAF4B;E2F3;ELOC
Protein-Containing Complex Assembly (GO:0065003)	0.206226	0.541762	CCT2;NIFK;DNAAF1;GTF2B;LRRK2;POMP;WAS;CSNK1D;IL1RAP;NSG1;MEFV;TMEM70;BEST1;HSPD1;RIMS1;NR4A1;PARD6B;AIM2;BIN2;ZC3H12A;CASP4;REPS2;DRC1
Regulation of Macromolecule Biosynthetic Process (GO:0010556)	0.207125	0.543741	KDM6B;CHD7;MEFV;HIF1A;YBX3;HNRNPAB;AFF2;PTPRC;MYC;PTRH2;ZC3H12A;CDK2;NFKBIZ
Carbohydrate Catabolic Process (GO:0016052)	0.209912	0.548727	PFKFB2;LDHA;NEU4;ENO1
Energy Derivation by Oxidation of Organic Compounds (GO:0015980)	0.209912	0.548727	NR4A3;GFPT2;CYCS;MT3
Establishment of Spindle Orientation (GO:0051294)	0.209912	0.548727	GJA1;UBXN2B;SKA3;NDEL1
Positive Regulation of Viral Process (GO:0048524)	0.209912	0.548727	DDX3X;PDE12;KPNA2;SRPK1
Regulation of Potassium Ion Transmembrane Transport (GO:1901379)	0.209912	0.548727	DPP10;KCNG1;KCNE1;KCNG3
Regulation of Protein Targeting to Mitochondrion (GO:1903214)	0.209912	0.548727	LRRK2;UBE2D3;RAC2;RHOU
Regulation of RNA Biosynthetic Process (GO:2001141)	0.210321	0.549221	ZNF331;PRDM8;GCM1;CEBPB;SPI1;BTG1;CXCL8;IGSF1;CHD7;TAF9;CREM;ACVR1B;HIF1A;SOX17;NFIL3;NKX3-1;UTP4;ZNF281;HMGA1;NFATC2;BAZ1A;MAFA;GRHL1;MLF1;NFKB2;SLC25A37;BMP2;RYBP;IL1B;SNAI1;HCLS1;ZNF217
External Encapsulating Structure Organization (GO:0045229)	0.210396	0.549221	ADAMTS4;MMP25;ADAMTS1;MMP3;MMP19;FURIN;COL9A2;MMP8;ADAMTS9
Regulation of Vesicle-Mediated Transport (GO:0060627)	0.210837	0.549598	RAB3B;PTPN1;LRRK2;SPHK1;LGI3;PACSIN2;ABL2
Response to Insulin (GO:0032868)	0.210837	0.549598	CEACAM1;SELENOS;INSIG1;SYAP1;IRS2;SLC39A14;SLC25A33
ER-nucleus Signaling Pathway (GO:0006984)	0.212476	0.549623	SELENOS;INSIG1;EIF2S1
Antigen Processing and Presentation of Peptide Antigen via MHC Class II (GO:0002495)	0.212476	0.549623	CTSL;IFI30;CTSS
Cardiac Muscle Cell Contraction (GO:0086003)	0.212476	0.549623	KCNE1;PKP2;KCNJ2
Cardiac Muscle Cell Differentiation (GO:0055007)	0.212476	0.549623	KDM6B;BMP2;VEGFA
in Utero Embryonic Development (GO:0001701)	0.212476	0.549623	BMP2;CHD7;VEGFA
Negative Regulation of Lymphocyte Activation (GO:0051250)	0.212476	0.549623	CLEC12A;TNFAIP3;SAMSN1
Negative Regulation of Neurogenesis (GO:0050768)	0.212476	0.549623	IL6;IL1B;SORL1
Phagocytosis, Engulfment (GO:0006911)	0.212476	0.549623	BIN2;CLCN2;THBS1
Regulation of Double-Strand Break Repair via Nonhomologous End Joining (GO:2001032)	0.212476	0.549623	SMCHD1;WAS;LDLR
Regulation of Keratinocyte Proliferation (GO:0010837)	0.212476	0.549623	ZFP36;LRG1;KLF9
Wound Healing, Spreading of Cells (GO:0044319)	0.212476	0.549623	CEACAM1;LRG1;ITGA5
Ras Protein Signal Transduction (GO:0007265)	0.21326	0.551269	ARHGAP9;DOK3;RALB;CDK2;RGL4;RASGRP4
Inorganic Cation Import Across Plasma Membrane (GO:0098659)	0.215169	0.55543	SLC12A2;KCNJ11;KCNJ15;ATP1B3;SLC12A6;CACNA1E;SLC39A14;KCNJ2
Regulation of mRNA Splicing, via Spliceosome (GO:0048024)	0.215169	0.55543	RBM47;WTAP;SRSF2;SRSF3;NUP98;JMJD6;RBM11;SRPK1
Wnt Signaling Pathway (GO:0016055)	0.219465	0.556118	NR4A2;FRAT1;DDX3X;FRAT2;LRRK2;SNAI1;RAB5A
T Cell Proliferation (GO:0042098)	0.221427	0.556118	TNFSF14;SLC11A1
Dicarboxylic Acid Catabolic Process (GO:0043649)	0.221427	0.556118	ST20-MTHFS;GLUL
Ganglioside Biosynthetic Process (GO:0001574)	0.221427	0.556118	ST3GAL1;B4GALT5
Gas Transport (GO:0015669)	0.221427	0.556118	CA2;RHAG
Keratan Sulfate Proteoglycan Biosynthetic Process (GO:0018146)	0.221427	0.556118	ST3GAL1;CHST2
Lipoprotein Localization (GO:0044872)	0.221427	0.556118	VMP1;PRKCB
Maturation of LSU-rRNA Frm Tricistronic rRNA Trnscpt (GO:0000463)	0.221427	0.556118	PAK1IP1;RPF2
Multicellular Organismal-Level Iron Ion Homeostasis (GO:0060586)	0.221427	0.556118	TFRC;SLC11A1
Negative Regulation of NLRP3 Inflammasome Complex Assembly (GO:1900226)	0.221427	0.556118	HSPA8;MEFV
Negative Regulation of Axon Extension (GO:0030517)	0.221427	0.556118	MT3;KIAA0319
Negative Regulation of Establishment of Protein Localization (GO:1904950)	0.221427	0.556118	DNAJA1;KCNE1
Negative Regulation of Gluconeogenesis (GO:0045721)	0.221427	0.556118	CRY1;STK4
Negative Regulation of Immune Effector Process (GO:0002698)	0.221427	0.556118	CR1;CD55
Nitric Oxide Biosynthetic Process (GO:0006809)	0.221427	0.556118	ARG2;GCH1
Nucleotide-Binding Domain, Leucine Rich Repeat Containing Receptor Signaling Pathway (GO:0035872)	0.221427	0.556118	RIPK2;TNFAIP3
Positive Regulation of Glycogen Metabolic Process (GO:0070875)	0.221427	0.556118	PTRH2;IRS2
Positive Regulation of Mitochondrial Translation (GO:0070131)	0.221427	0.556118	DDX3X;TRMT10C
Positive Regulation of Transmembrane Transport (GO:0034764)	0.221427	0.556118	NR4A3;CA2
Protein K6-linked Ubiquitination (GO:0085020)	0.221427	0.556118	UBE2S;UBE2D3
Prot Transport to Vacuole Inv in Ub-dep Prot Cat Proc via Multivsiclr Bdy Sorting Pway (GO:0043328)	0.221427	0.556118	UBAP1;VPS37B
Proteinogenic Amino Acid Catabolic Process (GO:0170040)	0.221427	0.556118	HAL;GLDC
Regulation of IRE1-mediated Unfolded Protein Response (GO:1903894)	0.221427	0.556118	PTPN1;DNAJB9
Regulation of MHC Class II Biosynthetic Process (GO:0045346)	0.221427	0.556118	CDK5R1;PF4
Regulation of Amyloid-Beta Clearance (GO:1900221)	0.221427	0.556118	IFNGR1;HMGCR
Regulation of Establishment of Cell Polarity (GO:2000114)	0.221427	0.556118	RIPOR2;CYRIB
Regulation of Exit From Mitosis (GO:0007096)	0.221427	0.556118	RGCC;ZNF367
Regulation of Intrinsic Apoptotic Signaling Pathway in Response to DNA Damage (GO:1902229)	0.221427	0.556118	CDKN2D;SNAI1
Regulation of Monocyte Differentiation (GO:0045655)	0.221427	0.556118	MYC;IRF7
Regulation of Neuroblast Proliferation (GO:1902692)	0.221427	0.556118	LRRK2;VEGFA
Regulation of Oxidative Phosphorylation (GO:0002082)	0.221427	0.556118	PPIF;SLC25A33
Regulation of Peptidase Activity (GO:0052547)	0.221427	0.556118	CSTA;FURIN
Unsaturated Fatty Acid Biosynthetic Process (GO:0006636)	0.221427	0.556118	TBXAS1;ALOX15B
Positive Regulation of DNA Biosynthetic Process (GO:2000573)	0.22259	0.556118	CCT2;RGCC;DKC1;VEGFA
Regulation of Heart Rate by Cardiac Conduction (GO:0086091)	0.22259	0.556118	KCNE1;PKP2;CTNNA3;KCNJ2
Autophagosome Organization (GO:1905037)	0.222852	0.556118	VMP1;GABARAPL1;UBXN2B;ATG101;EMC6;ELAPOR1
Positive Regulation of Supramolecular Fiber Organization (GO:1902905)	0.223145	0.556118	VASP;HCK;CSF3;CRACD;CDC42EP4;PLEK;F2RL1;CDK5R1
RNA Modification (GO:0009451)	0.224495	0.556118	PUS3;METTL1;PUS7;HNRNPAB;JMJD6
Macromolecule Modification (GO:0043412)	0.228216	0.556118	UBE2S;QPCT;UBE2D3;ABL2;PLAT;PADI4;ST3GAL1
+ Reg of Transmembrane Receptor Prot Serine/Threonine Kinase Sgnlng Pway (GO:0090100)	0.228216	0.556118	SDCBP;BMP2;LRG1;INHBA;ACVR1B;THBS1;KIAA0319
ADP Catabolic Process (GO:0046032)	0.228301	0.556118	PFKFB2;LDHA;ENO1
Cellular Response to Epidermal Growth Factor Stimulus (GO:0071364)	0.228301	0.556118	ZFP36;SYAP1;ZPR1
Establishment of Endothelial Barrier (GO:0061028)	0.228301	0.556118	MYADM;F2RL1;ICAM1
Glycolytic Process (GO:0006096)	0.228301	0.556118	PFKFB2;LDHA;ENO1
Glycosaminoglycan Metabolic Process (GO:0030203)	0.228301	0.556118	HS3ST3B1;UGDH;TNFAIP6
Mucosal Immune Response (GO:0002385)	0.228301	0.556118	OTUD7B;DEFA3;FFAR2
Negative Regulation of Protein Transport (GO:0051224)	0.228301	0.556118	DPH3;HMGCR;ADTRP
Positive Regulation of Mitotic Cell Cycle (GO:0045931)	0.228301	0.556118	SPHK1;USP2;NKX3-1
Positive Regulation of Signal Transduction by P53 Class Mediator (GO:1901798)	0.228301	0.556118	PPP1R15A;MYC;PMAIP1
Positive Regulation of Viral Genome Replication (GO:0045070)	0.228301	0.556118	DDX3X;PDE12;SRPK1
Primary Neural Tube Formation (GO:0014020)	0.228301	0.556118	VASP;BCL10;LRP2
Regulation of DNA Biosynthetic Process (GO:2000278)	0.228301	0.556118	RGCC;ANKRD1;VEGFA
Regulation of Calcium Ion Transmembrane Transport (GO:1903169)	0.228301	0.556118	UBASH3B;PDE4B;CBARP
Regulation of Monocyte Chemotaxis (GO:0090025)	0.228301	0.556118	LYN;SERPINE1;FPR2
Regulation of Tyrosine Phosphorylation of STAT Protein (GO:0042509)	0.228301	0.556118	CNTF;IL20;SOCS1
Sterol Biosynthetic Process (GO:0016126)	0.228301	0.556118	CH25H;INSIG1;HMGCR
Toll-Like Receptor 4 Signaling Pathway (GO:0034142)	0.228301	0.556118	NFKBIA;IRAK2;TLR4
Positive Regulation of Protein Catabolic Process (GO:0045732)	0.231226	0.556118	PLK3;TIPARP;IL1B;TNFAIP3;ADAM8;FURIN;TNFRSF1B;SORL1
Amide Biosynthetic Process (GO:0043604)	0.232583	0.556118	SPTLC3;SGMS2;NANS;LDLR;CERS1;PNPLA1
Positive Regulation of Wnt Signaling Pathway (GO:0030177)	0.232705	0.556118	FRAT1;BMP2;DDX3X;BAMBI;LRRK2;TNFAIP3;CSNK1D;NFKB1;TLR2
Transforming Growth Factor Beta Receptor Superfamily Signaling Pathway (GO:0141091)	0.232705	0.556118	FAM83G;BMP2;USP15;LRG1;BAMBI;FURIN;INHBA;ARRB2;ACVR1B
Blood Vessel Diameter Maintenance (GO:0097746)	0.235461	0.556118	PER2;CALCA;EDNRB;F2RL1
Ceramide Biosynthetic Process (GO:0046513)	0.235461	0.556118	SPTLC3;SGMS2;CERS1;PNPLA1
Regulation of NLRP3 Inflammasome Complex Assembly (GO:1900225)	0.235461	0.556118	HSPA8;DDX3X;MEFV;TLR4
Response to Hydrogen Peroxide (GO:0042542)	0.235461	0.556118	IL6;PPIF;TNFAIP3;RHOB
Cellular Response to Fibroblast Growth Factor Stimulus (GO:0044344)	0.235523	0.556118	NR4A1;ZFP36;CXCL8;EGR3;FGF1
Nucleosome Assembly (GO:0006334)	0.235523	0.556118	H2AX;HAT1;BAZ1A;PADI4;ASF1B
Regulation of Cell Division (GO:0051302)	0.237084	0.556118	PLK3;MYC;KLHL21;FGF1;EVI2B;RAB11FIP4;NKX3-1
Regulation of JNK Cascade (GO:0046328)	0.240327	0.556118	SDCBP;GADD45B;GADD45A;IL1B;F2RL1;BIRC7;EPHB1;MAPK8IP1;GADD45G
Positive Regulation of Protein Polymerization (GO:0032273)	0.242443	0.556118	VASP;HCK;CSF3;CRACD;CDC42EP4;CDK5R1
Regulation of Neuron Projection Development (GO:0010975)	0.243053	0.556118	LYN;CAMK2B;NTNG2;LRRK2;MT3;ARC;ABL2;ALKAL2;S100A9;MFSD2A;ITM2C;NDEL1;CDK5R1
D-glucose Import (GO:0046323)	0.243785	0.556118	SLC2A14;SLC2A3
DNA Double-Strand Break Processing (GO:0000729)	0.243785	0.556118	RBBP8;UBE2N
T Cell Homeostasis (GO:0043029)	0.243785	0.556118	TNFSF14;PMAIP1
Attachment of Mitotic Spindle Microtubules to Kinetochore (GO:0051315)	0.243785	0.556118	SEH1L;SKA3
Base Conversion or Substitution Editing (GO:0016553)	0.243785	0.556118	RBM47;ADARB2
Cellular Response to Corticosteroid Stimulus (GO:0071384)	0.243785	0.556118	ZFP36;FAM107A
Glycolipid Metabolic Process (GO:0006664)	0.243785	0.556118	B3GNT5;PIGW
Membrane Repolarization During Cardiac Muscle Cell Action Potential (GO:0086013)	0.243785	0.556118	KCNE1;KCNJ2
Microtubule-Based Transport (GO:0099111)	0.243785	0.556118	GJA1;ROPN1L
Modified Amino Acid Transport (GO:0072337)	0.243785	0.556118	FOLR3;SLC19A1
Negative Regulation of Activin Receptor Signaling Pathway (GO:0032926)	0.243785	0.556118	IGSF1;FSTL3
Negative Regulation of Intrinsic Apoptotic Signaling Pathway by P53 Class Mediator (GO:1902254)	0.243785	0.556118	TAF9;S100A9
Negative Regulation of Monoatomic Ion Transport (GO:0043271)	0.243785	0.556118	STC1;LILRB2
Negative Regulation of Natural Killer Cell Mediated Immunity (GO:0002716)	0.243785	0.556118	CLEC12B;HLA-G
Negative Regulation of Platelet Activation (GO:0010544)	0.243785	0.556118	THBD;CEACAM1
Nitric Oxide Mediated Signal Transduction (GO:0007263)	0.243785	0.556118	FPR1;THBS1
One-Carbon Compound Transport (GO:0019755)	0.243785	0.556118	CA2;RHAG
Photoreceptor Cell Development (GO:0042461)	0.243785	0.556118	VEGFA;MFSD2A
Positive Regulation of Dendrite Extension (GO:1903861)	0.243785	0.556118	RIMS1;RASAL1
Positive Regulation of Keratinocyte Differentiation (GO:0045618)	0.243785	0.556118	IL20;NME2
Positive Regulation of Lymphocyte Chemotaxis (GO:0140131)	0.243785	0.556118	CCL7;NEDD9
+ Reg of Myeloid Leukocyte Cytokine Production Inv in Imm Resp (GO:0061081)	0.243785	0.556118	NR4A3;HLA-G
Protein Alkylation (GO:0008213)	0.243785	0.556118	ETF1;SNRPB
Regulation of Adenylate Cyclase Activity (GO:0045761)	0.243785	0.556118	EDNRB;GNAI3
Reg of Blood Vessel Endothelial Cell Proliferation Inv in Sprouting Angiogenesis (GO:1903587)	0.243785	0.556118	THBS1;VEGFA
Regulation of Establishment or Maintenance of Cell Polarity (GO:0032878)	0.243785	0.556118	RIPOR2;CYRIB
Regulation of Stem Cell Proliferation (GO:0072091)	0.243785	0.556118	GJA1;PTPRC
Regulation of Triglyceride Biosynthetic Process (GO:0010866)	0.243785	0.556118	LDLR;MFSD2A
Thyroid Hormone Metabolic Process (GO:0042403)	0.243785	0.556118	SULT1B1;DIO2
Triglyceride Catabolic Process (GO:0019433)	0.243785	0.556118	LIPC;PNPLA1
DNA-templated Transcription Elongation (GO:0006354)	0.244337	0.556118	EAF1;POLR1E;POLR1F
Positive Regulation of Protein Targeting to Mitochondrion (GO:1903955)	0.244337	0.556118	UBE2D3;RAC2;RHOU
Regulation of Calcium Ion-Dependent Exocytosis (GO:0017158)	0.244337	0.556118	RPH3A;SYT8;CBARP
Regulation of Monoatomic Ion Transmembrane Transport (GO:0034765)	0.244337	0.556118	KCNJ11;KCNJ15;KCNJ2
Regulation of Plasma Membrane Bounded Cell Projection Organization (GO:0120035)	0.244337	0.556118	NTNG2;HOMER1;NDEL1
Tube Closure (GO:0060606)	0.244337	0.556118	VASP;BCL10;LRP2
Epidermis Development (GO:0008544)	0.246062	0.556118	UGCG;LAMB3;KRT14;WAS;EMP1;GRHL1;KLK6
Regulation of Cell Cycle Process (GO:0010564)	0.246416	0.556118	CDK17;PLK3;SPAG5;MYC;DCUN1D3;KLHL21;FBXO5;NUDT16;CEP85;CCNL1;RAB11FIP4
RNA Transport (GO:0050658)	0.248504	0.556118	ZFP36;ARC;KIF5C;NUP98
Import Into the Mitochondrion (GO:0170036)	0.248504	0.556118	HSPA9;SLC25A37;GRPEL1;SLC25A33
Neural Crest Cell Development (GO:0014032)	0.248504	0.556118	SEMA4A;SEMA4B;NOLC1;KBTBD8
Positive Regulation of Receptor-Mediated Endocytosis (GO:0048260)	0.248504	0.556118	SERPINE1;ARRB2;SELE;VEGFA
Synaptic Vesicle Exocytosis (GO:0016079)	0.248504	0.556118	RPH3A;RIMS1;SYT8;STX11
Autophagosome Assembly (GO:0000045)	0.252424	0.556118	VMP1;GABARAPL1;UBXN2B;ATG101;EMC6;ELAPOR1
Modulation of Chemical Synaptic Transmission (GO:0050804)	0.255826	0.556118	SLC12A2;RIMS1;GRIA2;ARC;HOMER1;LRRK2;IL1B;DYSF;MCTP2
Fc Receptor Signaling Pathway (GO:0038093)	0.260544	0.556118	LYN;FCGR3B;FCAR
T Cell Activation Involved in Immune Response (GO:0002286)	0.260544	0.556118	SLC11A1;F2RL1;ICAM1
Cellular Response to Acid Chemical (GO:0071229)	0.260544	0.556118	RRAGD;VEGFA;CPEB4
Negative Regulation of Cell-Matrix Adhesion (GO:0001953)	0.260544	0.556118	SERPINE1;FAM107A;THBS1
Neural Tube Closure (GO:0001843)	0.260544	0.556118	VASP;BCL10;LRP2
Peptide Hormone Processing (GO:0016486)	0.260544	0.556118	CTSL;FURIN;KCTD11
Positive Regulation of Response to Wounding (GO:1903036)	0.260544	0.556118	CNTF;CLEC7A;HBEGF
Regulation of Mitochondrion Organization (GO:0010821)	0.260544	0.556118	LRRK2;CYRIB;PISD
Regulation of Muscle Contraction (GO:0006937)	0.260544	0.556118	MYBPC3;KCNA1;ENO1
Monoatomic Cation Transmembrane Transport (GO:0098655)	0.261525	0.556118	KCNG1;KCNK5;SLC12A2;ATP6V0B;KCNG3;KCNE1;MCOLN3;KCNJ11;ABCC8;SLC11A1;KCNA1;SLC41A1;ATP1B3;ATP2C2;SLC39A14;SLC6A6;ATP6V1B2;SLC12A6;TRPM6;SLC39A1;KCNJ2
Amino Acid Transport (GO:0006865)	0.261696	0.556118	SLC6A6;SLC7A5;SLC1A5;SLC7A1
Negative Regulation of Organelle Organization (GO:0010639)	0.261696	0.556118	IQCJ-SCHIP1;TFRC;PPIF;LILRB2
Negative Regulation of Protein Localization (GO:1903828)	0.261696	0.556118	RIPOR2;SPI1;UBXN2B;OTUD7B
Negative Regulation of Protein Modification Process (GO:0031400)	0.261696	0.556118	LYN;PPP1R15B;ZC3H12A;C9ORF72
Peptidyl-Threonine Modification (GO:0018210)	0.261696	0.556118	LRRK2;ACVR1B;HIPK3;CDK5R1
Positive Regulation of Cell Division (GO:0051781)	0.261696	0.556118	KIF23;FGF1;ZNF367;NKX3-1
Positive Regulation of Wound Healing (GO:0090303)	0.261696	0.556118	CLEC7A;SERPINE1;THBS1;HBEGF
Regulated Exocytosis (GO:0045055)	0.261696	0.556118	LYN;RIMS1;RAB11FIP1;PLEK
Establishment of Protein Localization to Membrane (GO:0090150)	0.262517	0.556118	SDCBP;ZDHHC18;NCF1;ZDHHC9;VPS37B;RAB8B
Positive Regulation of TOR Signaling (GO:0032008)	0.262517	0.556118	SEH1L;MAT2A;USP32;RRAGD;OTUD7B;FNIP2
Regulation of DNA Replication (GO:0006275)	0.262517	0.556118	CDK2;FBXO5;BAZ1A;GTPBP4;S100A11;EREG
ATP Export (GO:1904669)	0.262795	0.556118	CR1
AV Node Cell to Bundle of His Cell Communication (GO:0086067)	0.262795	0.556118	GJC3
COPI Coating of Golgi Vesicle (GO:0048205)	0.262795	0.556118	ARFGAP3
COPI-coated Vesicle Budding (GO:0035964)	0.262795	0.556118	ARFGAP3
DNA Double-Strand Break Processing Involved in Repair via Single-Strand Annealing (GO:0010792)	0.262795	0.556118	RBBP8
DNA Replication-Dependent Chromatin Assembly (GO:0006335)	0.262795	0.556118	ASF1B
ERBB4 Signaling Pathway (GO:0038130)	0.262795	0.556118	EREG
Golgi Disassembly (GO:0090166)	0.262795	0.556118	PLK3
Golgi Transport Vesicle Coating (GO:0048200)	0.262795	0.556118	ARFGAP3
L-ascorbic Acid Metabolic Process (GO:0019852)	0.262795	0.556118	SLC2A3
L-aspartate Import Across Plasma Membrane (GO:0140009)	0.262795	0.556118	SLC1A5
L-aspartate Transmembrane Transport (GO:0070778)	0.262795	0.556118	SLC1A5
L-ornithine Transmembrane Transport (GO:1903352)	0.262795	0.556118	SLC7A1
RNA Decapping (GO:0110154)	0.262795	0.556118	NUDT16
Adenosine to Inosine Editing (GO:0006382)	0.262795	0.556118	ADARB2
Adiponectin-Activated Signaling Pathway (GO:0033211)	0.262795	0.556118	ADIPOR1
Anterograde Dendritic Transport of Neurotransmitter Receptor Complex (GO:0098971)	0.262795	0.556118	KIF5C
Astrocyte Differentiation (GO:0048708)	0.262795	0.556118	S100A9
Autocrine Signaling (GO:0035425)	0.262795	0.556118	S100A9
Basic Amino Acid Transport (GO:0015802)	0.262795	0.556118	SLC7A1
Bundle of His cell-Purkinje Myocyte Adhesion Involved in Cell Communication (GO:0086073)	0.262795	0.556118	PKP2
Cellular Heat Acclimation (GO:0070370)	0.262795	0.556118	HSPA6
Cellular Response to Cold (GO:0070417)	0.262795	0.556118	NFKBIA
Chitin Catabolic Process (GO:0006032)	0.262795	0.556118	CHIT1
Chitin Metabolic Process (GO:0006030)	0.262795	0.556118	CHIT1
Cholesterol Import (GO:0070508)	0.262795	0.556118	LDLR
Determination of Liver Left/Right Asymmetry (GO:0071910)	0.262795	0.556118	DNAAF1
Diadenosine Polyphosphate Catabolic Process (GO:0015961)	0.262795	0.556118	NUDT11
Dopamine Biosynthetic Process (GO:0042416)	0.262795	0.556118	GCH1
Double-Strand Break Repair via Single-Strand Annealing (GO:0045002)	0.262795	0.556118	RBBP8
Eating Behavior (GO:0042755)	0.262795	0.556118	RIPK2
Embryonic Brain Development (GO:1990403)	0.262795	0.556118	MFSD2A
Endothelial Cell Morphogenesis (GO:0001886)	0.262795	0.556118	STC1
Extracellular Exosome Biogenesis (GO:0097734)	0.262795	0.556118	RAB27A
Gamma-Aminobutyric Acid Import (GO:0051939)	0.262795	0.556118	SLC6A6
Gap Junction Assembly (GO:0016264)	0.262795	0.556118	GJB1
Glial Cell Migration (GO:0008347)	0.262795	0.556118	CCL2
Glomerular Epithelial Cell Differentiation (GO:0072311)	0.262795	0.556118	KLF15
Heart Field Specification (GO:0003128)	0.262795	0.556118	LRP2
Heat Acclimation (GO:0010286)	0.262795	0.556118	HSPA6
Hemoglobin Metabolic Process (GO:0020027)	0.262795	0.556118	INHBA
Hexose Import Across Plasma Membrane (GO:0140271)	0.262795	0.556118	SLC2A3
Hyaluronan Biosynthetic Process (GO:0030213)	0.262795	0.556118	IL1B
Inflammatory Response to Wounding (GO:0090594)	0.262795	0.556118	IL6
interleukin-17A-mediated Signaling Pathway (GO:0038173)	0.262795	0.556118	IL17RA
Interleukin-4-Mediated Signaling Pathway (GO:0035771)	0.262795	0.556118	IL4R
Interleukin-5-Mediated Signaling Pathway (GO:0038043)	0.262795	0.556118	LYN
Intracellular Distribution of Mitochondria (GO:0048312)	0.262795	0.556118	LRRK2
Leukocyte Chemotaxis Involved in Inflammatory Response (GO:0002232)	0.262795	0.556118	FFAR2
Lipoprotein Biosynthetic Process (GO:0042158)	0.262795	0.556118	UGCG
Membrane Raft Distribution (GO:0031580)	0.262795	0.556118	PTPRC
Membrane Repolarization During Ventricular Cardiac Muscle Cell Action Potential (GO:0098915)	0.262795	0.556118	KCNE1
Menaquinone Metabolic Process (GO:0009233)	0.262795	0.556118	CYP4F3
Mesodermal Cell Fate Commitment (GO:0001710)	0.262795	0.556118	KLF4
Mitochondrial RNA Catabolic Process (GO:0000957)	0.262795	0.556118	PDE12
Natural Killer Cell Degranulation (GO:0043320)	0.262795	0.556118	FCGR3B
Negative Regulation of Arp2/3 Complex-Mediated Actin Nucleation (GO:0034316)	0.262795	0.556118	GMFG
Negative Regulation of CD4-positive, Alpha-Beta T Cell Proliferation (GO:2000562)	0.262795	0.556118	VSIR
Negative Regulation of IRE1-mediated Unfolded Protein Response (GO:1903895)	0.262795	0.556118	DNAJB9
Negative Regulation of T Cell Migration (GO:2000405)	0.262795	0.556118	RIPOR2
Negative Regulation of T-helper 17 Type Immune Response (GO:2000317)	0.262795	0.556118	ZC3H12A
Negative Regulation of Amyloid Precursor Protein Biosynthetic Process (GO:0042985)	0.262795	0.556118	ITM2C
Negative Regulation of Astrocyte Differentiation (GO:0048712)	0.262795	0.556118	LDLR
Negative Regulation of Calcium-Mediated Signaling (GO:0050849)	0.262795	0.556118	PLEK
Negative Regulation of Cellular Response to Hypoxia (GO:1900038)	0.262795	0.556118	ENO1
Negative Regulation of Cholesterol Biosynthetic Process (GO:0045541)	0.262795	0.556118	INSIG1
Negative Regulation of Cholesterol Metabolic Process (GO:0090206)	0.262795	0.556118	INSIG1
Negative Regulation of Excitatory Postsynaptic Potential (GO:0090394)	0.262795	0.556118	LRRK2
Negative Regulation of Execution Phase of Apoptosis (GO:1900118)	0.262795	0.556118	HSPD1
Negative Regulation of Insulin-Like Growth Factor Receptor Signaling Pathway (GO:0043569)	0.262795	0.556118	NKX3-1
Negative Regulation of Lens Fiber Cell Differentiation (GO:1902747)	0.262795	0.556118	SPRY1
Negative Regulation of Macrophage Differentiation (GO:0045650)	0.262795	0.556118	INHBA
Negative Regulation of Mast Cell Activation (GO:0033004)	0.262795	0.556118	CD300LF
Negative Regulation of Meiotic Cell Cycle (GO:0051447)	0.262795	0.556118	FBXO5
Negative Regulation of miRNA Processing (GO:1903799)	0.262795	0.556118	IL6
Negative Regulation of Mitophagy (GO:1901525)	0.262795	0.556118	PPTC7
Negative Regulation of Morphogenesis of an Epithelium (GO:1905331)	0.262795	0.556118	TACSTD2
Negative Regulation of Myeloid Leukocyte Mediated Immunity (GO:0002887)	0.262795	0.556118	SPI1
Negative Regulation of Nuclear Receptor-Mediated Glucocorticoid Signaling Pathway (GO:2000323)	0.262795	0.556118	CRY1
Negative Regulation of Nucleobase-Containing Compound Metabolic Process (GO:0045934)	0.262795	0.556118	CDA
Negative Regulation of Protein Localization to Chromatin (GO:0120186)	0.262795	0.556118	SPI1
Negative Regulation of Protein Targeting to Membrane (GO:0090315)	0.262795	0.556118	KCNE1
Negative Regulation of Relaxation of Muscle (GO:1901078)	0.262795	0.556118	PDE4B
Negative Regulation of Skeletal Muscle Cell Differentiation (GO:2001015)	0.262795	0.556118	EPHB1
Negative Regulation of Sterol Biosynthetic Process (GO:0106119)	0.262795	0.556118	INSIG1
Negative Regulation of Synapse Assembly (GO:0051964)	0.262795	0.556118	TLR2
Negative Regulation of Synapse Organization (GO:1905809)	0.262795	0.556118	TLR2
Negative Regulation of Trophoblast Cell Migration (GO:1901164)	0.262795	0.556118	GJA1
Neutrophil Degranulation (GO:0043312)	0.262795	0.556118	STXBP2
Neutrophil Extravasation (GO:0072672)	0.262795	0.556118	JAML
Ornithine Metabolic Process (GO:0006591)	0.262795	0.556118	ARG2
Pentose-Phosphate Shunt, Non-Oxidative Branch (GO:0009052)	0.262795	0.556118	TALDO1
Phosphatidylinositol Acyl-Chain Remodeling (GO:0036149)	0.262795	0.556118	MBOAT7
Plasma Membrane Raft Assembly (GO:0044854)	0.262795	0.556118	PACSIN2
Positive Regulation of T Cell Differentiation in Thymus (GO:0033089)	0.262795	0.556118	VNN1
Positive Regulation of T-helper 2 Cell Differentiation (GO:0045630)	0.262795	0.556118	NLRP3
Positive Regulation of Antigen Processing and Presentation (GO:0002579)	0.262795	0.556118	SLC11A1
Positive Regulation of Cell Maturation (GO:1903431)	0.262795	0.556118	CLEC7A
Positive Regulation of Cholesterol Storage (GO:0010886)	0.262795	0.556118	EHD1
Positive Regulation of Dendritic Cell Antigen Processing and Presentation (GO:0002606)	0.262795	0.556118	SLC11A1
Positive Regulation of Epithelial Cell Differentiation Involved in Kidney Development (GO:2000698)	0.262795	0.556118	LIF
Positive Regulation of Fever Generation (GO:0031622)	0.262795	0.556118	PTGS2
Positive Regulation of Granulocyte Differentiation (GO:0030854)	0.262795	0.556118	HCLS1
Positive Regulation of Intrinsic Apoptotic Signaling Pathway by P53 Class Mediator (GO:1902255)	0.262795	0.556118	MYC
Positive Regulation of Kidney Development (GO:0090184)	0.262795	0.556118	MYC
Positive Regulation of Microglial Cell Activation (GO:1903980)	0.262795	0.556118	MMP8
Positive Regulation of Mitotic Sister Chromatid Segregation (GO:0062033)	0.262795	0.556118	SKA3
Positive Regulation of Natural Killer Cell Cytokine Production (GO:0002729)	0.262795	0.556118	HLA-G
Positive Regulation of Nuclear Cell Cycle DNA Replication (GO:0010571)	0.262795	0.556118	CDC7
Positive Regulation of Peroxisome Proliferator Activated Receptor Signaling Pathway (GO:0035360)	0.262795	0.556118	BMP2
Positive Regulation of Post-Transcriptional Gene Silencing by RNA (GO:1900370)	0.262795	0.556118	ZFP36
Positive Regulation of Protein Localization to Chromosome, Telomeric Region (GO:1904816)	0.262795	0.556118	GNL3
Positive Regulation of Vascular Associated Smooth Muscle Cell Differentiation (GO:1905065)	0.262795	0.556118	SOD2
Prevention of Polyspermy (GO:0060468)	0.262795	0.556118	PLAT
Protein Histidyl Modification to Diphthamide (GO:0017183)	0.262795	0.556118	DPH3
Protein Localization to Membrane Raft (GO:1903044)	0.262795	0.556118	MYADM
Protein Localization to Non-Motile Cilium (GO:0097499)	0.262795	0.556118	ARL13B
Protein Side Chain Deglutamylation (GO:0035610)	0.262795	0.556118	AGTPBP1
Protein Targeting to Vacuole Involved in Autophagy (GO:0071211)	0.262795	0.556118	HSPA8
Purine Deoxyribonucleotide Catabolic Process (GO:0009155)	0.262795	0.556118	NUDT16
Receptor-Mediated Virion Attachment to Host Cell (GO:0046813)	0.262795	0.556118	ICAM1
Regulation of ATPase-coupled Calcium Transmembrane Transporter Activity (GO:1901894)	0.262795	0.556118	VMP1
Regulation of G Protein-Coupled Receptor Internalization (GO:1904020)	0.262795	0.556118	NECAB2
Regulation of RNA Polymerase II Regulatory Region Sequence-Specific DNA Binding (GO:1903025)	0.262795	0.556118	ZNF593
Regulation of Axon Extension Involved in Axon Guidance (GO:0048841)	0.262795	0.556118	VEGFA
Regulation of Barbed-End Actin Filament Capping (GO:2000812)	0.262795	0.556118	CRACD
Regulation of Blood Vessel Branching (GO:1905553)	0.262795	0.556118	VEGFA
Regulation of cGMP-mediated Signaling (GO:0010752)	0.262795	0.556118	THBS1
Regulation of Enamel Mineralization (GO:0070173)	0.262795	0.556118	MMP25
Regulation of Endothelial Cell Chemotaxis to Fibroblast Growth Factor (GO:2000544)	0.262795	0.556118	FGF1
Regulation of Glomerular Filtration (GO:0003093)	0.262795	0.556118	F2RL1
Regulation of Glucagon Secretion (GO:0070092)	0.262795	0.556118	IL6
Regulation of Hormone Biosynthetic Process (GO:0046885)	0.262795	0.556118	HIF1A
Regulation of Hyaluronan Biosynthetic Process (GO:1900125)	0.262795	0.556118	NFKB1
Regulation of Keratinocyte Apoptotic Process (GO:1902172)	0.262795	0.556118	ZFP36
Regulation of Metaphase Plate Congression (GO:0090235)	0.262795	0.556118	SPAG5
Regulation of miRNA Catabolic Process (GO:2000625)	0.262795	0.556118	ZC3H12A
Regulation of Morphogenesis of a Branching Structure (GO:0060688)	0.262795	0.556118	LRRK2
Regulation of Natural Killer Cell Cytokine Production (GO:0002727)	0.262795	0.556118	HLA-G
Regulation of Osteoclast Proliferation (GO:0090289)	0.262795	0.556118	TNFAIP3
Regulation of Peptidyl-Lysine Acetylation (GO:2000756)	0.262795	0.556118	KLF15
Regulation of Protein Localization to Chromosome, Telomeric Region (GO:1904814)	0.262795	0.556118	GNL3
Regulation of Receptor Catabolic Process (GO:2000644)	0.262795	0.556118	PTPN1
Regulation of Relaxation of Cardiac Muscle (GO:1901897)	0.262795	0.556118	PDE4B
Regulation of Respiratory Burst Involved in Inflammatory Response (GO:0060264)	0.262795	0.556118	S100A9
Regulation of Retrograde Transport, Endosome to Golgi (GO:1905279)	0.262795	0.556118	LRRK2
Regulation of Stress Granule Assembly (GO:0062028)	0.262795	0.556118	USP32
Regulation of Synaptic Vesicle Recycling (GO:1903421)	0.262795	0.556118	LRRK2
Regulation of Tooth Mineralization (GO:0070170)	0.262795	0.556118	MMP25
Regulation of Transforming Growth Factor Beta2 Production (GO:0032909)	0.262795	0.556118	HIF1A
Renal Filtration Cell Differentiation (GO:0061318)	0.262795	0.556118	KLF15
Response to Glucagon (GO:0033762)	0.262795	0.556118	CRY1
Response to Manganese Ion (GO:0010042)	0.262795	0.556118	LRRK2
Response to Testosterone (GO:0033574)	0.262795	0.556118	NKX3-1
Secondary Heart Field Specification (GO:0003139)	0.262795	0.556118	LRP2
snoRNA Localization (GO:0048254)	0.262795	0.556118	NOP58
Sperm Mitochondrial Sheath Assembly (GO:0120317)	0.262795	0.556118	CFAP58
Sphingomyelin Biosynthetic Process (GO:0006686)	0.262795	0.556118	SGMS2
Telencephalon Cell Migration (GO:0022029)	0.262795	0.556118	LRRK2
Tetrahydrobiopterin Metabolic Process (GO:0046146)	0.262795	0.556118	GCH1
Thiamine-Containing Compound Metabolic Process (GO:0042723)	0.262795	0.556118	SLC19A2
Thrombin-Activated Receptor Signaling Pathway (GO:0070493)	0.262795	0.556118	PLEK
Transcription Elongation-Coupled Chromatin Remodeling (GO:0140673)	0.262795	0.556118	USP15
Transepithelial Chloride Transport (GO:0030321)	0.262795	0.556118	SLC12A2
Vascular Endothelial Growth Factor Receptor-2 Signaling Pathway (GO:0036324)	0.262795	0.556118	VEGFA
Venous Blood Vessel Morphogenesis (GO:0048845)	0.262795	0.556118	VEGFA
Ventricular Compact Myocardium Morphogenesis (GO:0003223)	0.262795	0.556118	LRP2
Vitamin Metabolic Process (GO:0006766)	0.262795	0.556118	CYP27B1
3'-UTR-mediated mRNA Destabilization (GO:0061158)	0.266223	0.556118	ZFP36;ZC3H12A
B Cell Proliferation (GO:0042100)	0.266223	0.556118	PTPRC;HSPD1
DNA Modification (GO:0006304)	0.266223	0.556118	NEIL3;EXOSC4
Calcineurin-Mediated Signaling (GO:0097720)	0.266223	0.556118	NFAM1;NFATC2
Cellular Response to dsRNA (GO:0071359)	0.266223	0.556118	RALB;PDE12
Cellular Response to Sterol (GO:0036315)	0.266223	0.556118	GRAMD1B;INSIG1
Cortical Actin Cytoskeleton Organization (GO:0030866)	0.266223	0.556118	FMNL1;PLEK
Defense Response to Symbiont (GO:0140546)	0.266223	0.556118	SLC11A1;PF4
Epithelial Cell Morphogenesis (GO:0003382)	0.266223	0.556118	RILPL2;STC1
Gastrulation (GO:0007369)	0.266223	0.556118	UGDH;NR4A3
Intracellular Sodium Ion Homeostasis (GO:0006883)	0.266223	0.556118	SLC12A2;ATP1B3
Keratan Sulfate Proteoglycan Metabolic Process (GO:0042339)	0.266223	0.556118	ST3GAL1;CHST2
Leukotriene Biosynthetic Process (GO:0019370)	0.266223	0.556118	ALOX5;ALOX5AP
Lymphocyte Migration (GO:0072676)	0.266223	0.556118	CCL20;NEDD9
Maturation of 5.8S rRNA (GO:0000460)	0.266223	0.556118	EXOSC4;MAK16
Muscle Tissue Morphogenesis (GO:0060415)	0.266223	0.556118	BMP2;ANKRD1
Negative Regulation of GTPase Activity (GO:0034260)	0.266223	0.556118	LRRK2;GMIP
Negative Regulation of Blood Pressure (GO:0045776)	0.266223	0.556118	CALCA;TAC1
Negative Regulation of Cation Transmembrane Transport (GO:1904063)	0.266223	0.556118	PPIF;CBARP
Negative Regulation of Cellular Senescence (GO:2000773)	0.266223	0.556118	FBXO5;S100A9
Negative Regulation of Intracellular Protein Transport (GO:0090317)	0.266223	0.556118	NFKBIA;INSIG1
Positive Regulation of Autophagosome Assembly (GO:2000786)	0.266223	0.556118	RALB;ELAPOR1
Positive Regulation of Cell Migration Involved in Sprouting Angiogenesis (GO:0090050)	0.266223	0.556118	PTGS2;VEGFA
Positive Regulation of Collagen Metabolic Process (GO:0010714)	0.266223	0.556118	RGCC;VSIR
Positive Regulation of Leukocyte Proliferation (GO:0070665)	0.266223	0.556118	LYN;CSF2RB
Positive Regulation of Smooth Muscle Cell Migration (GO:0014911)	0.266223	0.556118	NR4A3;S100A11
rRNA Transcription (GO:0009303)	0.266223	0.556118	NIFK;POLR1E
Regulation of Brown Fat Cell Differentiation (GO:0090335)	0.266223	0.556118	METRNL;PTGS2
Regulation of Dendrite Extension (GO:1903859)	0.266223	0.556118	RIMS1;RASAL1
Regulation of Endothelial Cell Chemotaxis (GO:2001026)	0.266223	0.556118	THBS1;VEGFA
Regulation of Hematopoietic Progenitor Cell Differentiation (GO:1901532)	0.266223	0.556118	SPI1;PUS7
Regulation of Mitochondrial Membrane Permeability (GO:0046902)	0.266223	0.556118	PPIF;PMAIP1
Synaptic Membrane Adhesion (GO:0099560)	0.266223	0.556118	NTNG2;SLITRK3
Ventricular Cardiac Muscle Cell Action Potential (GO:0086005)	0.266223	0.556118	KCNE1;PKP2
Regulation of Signal Transduction (GO:0009966)	0.267673	0.558831	PTPN1;HOMER1;RGS16;HPCAL4;SAMSN1;SOCS2;UGCG;PLSCR1;NLRP12;RGS2;FUT7;UBASH3B;IRAK2;CD55;YWHAG
Protein Polymerization (GO:0051258)	0.269433	0.56219	PREX1;UBE2S;FAM107A;WAS;MSRB1
Negative Regulation of Apoptotic Signaling Pathway (GO:2001234)	0.272711	0.56871	NR4A2;DDX3X;PLAUR;PPIF;AREG;THBS1
Antigen Processing and Presentation of Exogenous Peptide Antigen (GO:0002478)	0.276882	0.574181	CTSL;IFI30;CTSS
Establishment of Mitotic Spindle Orientation (GO:0000132)	0.276882	0.574181	GJA1;UBXN2B;NDEL1
Multivesicular Body Organization (GO:0036257)	0.276882	0.574181	RAB27A;UBAP1;VPS37B
Natural Killer Cell Mediated Immunity (GO:0002228)	0.276882	0.574181	FCGR3B;TUBB4B;ULBP3
Negative Regulation of Carbohydrate Metabolic Process (GO:0045912)	0.276882	0.574181	PLEK;CRY1;STK4
Nuclear-Transcribed mRNA Catabolic Process, Deadenylation-Dependent Decay (GO:0000288)	0.276882	0.574181	ZFP36;PDE12;SAMD4A
Positive Regulation of D-glucose Transmembrane Transport (GO:0010828)	0.276882	0.574181	NR4A3;PTRH2;IRS2
Regulation of Neuron Migration (GO:2001222)	0.276882	0.574181	CAMK2B;NTNG2;PHACTR1
Response to Epidermal Growth Factor (GO:0070849)	0.276882	0.574181	ZFP36;SYAP1;ZPR1
Vacuolar Acidification (GO:0007035)	0.276882	0.574181	ATP6V0B;SLC11A1;ATP6V1B2
Phosphatidylcholine Metabolic Process (GO:0046470)	0.280968	0.576682	LIPC;PNPLA8;MBOAT7;PLB1;MFSD2A
Response to Reactive Oxygen Species (GO:0000302)	0.280968	0.576682	PLK3;LRRK2;MMP3;HIF1A;MT3
Positive Regulation of Protein-Containing Complex Assembly (GO:0031334)	0.281667	0.576682	DDX3X;TFRC;CLEC7A;PLEK;MMP3;TLR4;FNIP2;VEGFA
Positive Regulation of Plasma Membrane Bounded Cell Projection Assembly (GO:0120034)	0.28294	0.576682	RIPOR2;GPM6A;AKIRIN1;CDC42EP4;RAC2;F2RL1;NDEL1
Protein Dephosphorylation (GO:0006470)	0.28294	0.576682	PPP1CB;DUSP5;PTPN1;PTPRE;PTPRC;SSH2;ZNF367
Regulation of Autophagy (GO:0010506)	0.287159	0.576682	ATP6V0B;USP32;LRRK2;MEFV;FOXO3;C9ORF72;SVIP;ERN1;IFI16;ATG101;ZC3H12A;RRAGD;ATP6V1B2;ABL2;CDK5R1;MCL1
Peptidyl-Tyrosine Modification (GO:0018212)	0.288447	0.576682	LYN;FGR;HCK;ABL2
Regulation of Calcium-Mediated Signaling (GO:0050848)	0.288447	0.576682	PTPRC;CLEC7A;LRRK2;PLEK
Regulation of Fibroblast Proliferation (GO:0048145)	0.288447	0.576682	MYC;SPHK1;S100A9;EREG
Activation of Adenylate Cyclase Activity (GO:0007190)	0.288656	0.576682	TMIGD3;CALCA
Branching Involved in Ureteric Bud Morphogenesis (GO:0001658)	0.288656	0.576682	MYC;FGF1
Establishment of Chromosome Localization (GO:0051303)	0.288656	0.576682	SKA3;NDEL1
Estrogen Receptor Signaling Pathway (GO:0030520)	0.288656	0.576682	DEFA3;PADI2
Fluid Transport (GO:0042044)	0.288656	0.576682	AQP9;NLRP3
Neural Crest Cell Differentiation (GO:0014033)	0.288656	0.576682	NOLC1;KBTBD8
Neuron Maturation (GO:0042551)	0.288656	0.576682	RND1;B4GALT5
Nuclear-Transcribed mRNA poly(A) Tail Shortening (GO:0000289)	0.288656	0.576682	ZFP36;SAMD4A
Positive Regulation of Alpha-Beta T Cell Activation (GO:0046635)	0.288656	0.576682	HSPH1;CD55
Positive Regulation of Muscle Hypertrophy (GO:0014742)	0.288656	0.576682	NR4A3;ARRB2
Positive Regulation of Potassium Ion Transmembrane Transport (GO:1901381)	0.288656	0.576682	KCNE1;ATP1B3
Positive Regulation of Stem Cell Proliferation (GO:2000648)	0.288656	0.576682	GJA1;PTPRC
Positive Regulation of Ubiquitin-Protein Transferase Activity (GO:0051443)	0.288656	0.576682	UBE2S;ZNF367
Receptor Recycling (GO:0001881)	0.288656	0.576682	NSG1;SORL1
Regulation of Amyloid Precursor Protein Catabolic Process (GO:1902991)	0.288656	0.576682	LYN;SORL1
Regulation of Exosomal Secretion (GO:1903541)	0.288656	0.576682	SDCBP;SDC4
Regulation of Lymphocyte Activation (GO:0051249)	0.288656	0.576682	THEMIS2;CLEC7A
Regulation of Lymphocyte Proliferation (GO:0050670)	0.288656	0.576682	TNFSF9;TNFRSF1B
Regulation of Protein-Containing Complex Disassembly (GO:0043244)	0.288656	0.576682	IRAK3;ETF1
Synaptic Transmission, Cholinergic (GO:0007271)	0.288656	0.576682	CHRNE;CHRNA10
Transepithelial Transport (GO:0070633)	0.288656	0.576682	SLC12A2;BEST1
Water Transport (GO:0006833)	0.288656	0.576682	AQP9;NLRP3
DNA Damage Response, Signal Transduction by P53 Class Mediator (GO:0030330)	0.293314	0.576682	USP32;BCL3;BATF
Mitochondrial Membrane Organization (GO:0007006)	0.293314	0.576682	HSPA9;PPIF;PMAIP1
Positive Regulation of T Cell Mediated Cytotoxicity (GO:0001916)	0.293314	0.576682	CYRIB;HLA-G;ULBP3
Positive Regulation of Establishment of Protein Localization to Mitochondrion (GO:1903749)	0.293314	0.576682	UBE2D3;RAC2;RHOU
Protein Localization to Golgi Apparatus (GO:0034067)	0.293314	0.576682	ARL5B;CSNK1D;SORL1
Pyridine Nucleotide Catabolic Process (GO:0019364)	0.293314	0.576682	PFKFB2;LDHA;ENO1
Regulation of Lamellipodium Assembly (GO:0010591)	0.293314	0.576682	AKIRIN1;WAS;RAC2
Response to Estrogen (GO:0043627)	0.293314	0.576682	CYP27B1;ARID5A;SERPINB9
Cellular Response to Nitrogen Compound (GO:1901699)	0.298713	0.576682	GJA1;KCNE1;MAT2A;PDE12;RIPK2;P2RY2;AQP9;RRAGD;CASP4;FPR2;TLR4;ICAM1
Positive Regulation of Response to Stimulus (GO:0048584)	0.301863	0.576682	H2AX;SMCHD1;HOMER1;TAF9;UBE2N;CFP;IER5
Cardiac Conduction (GO:0061337)	0.301964	0.576682	KCNE1;PKP2;CTNNA3;KCNJ2
Cell Surface Receptor Signaling Pathway via JAK-STAT (GO:0007259)	0.301964	0.576682	CNTF;IL6;CLCF1;CSF2RB
Monoatomic Anion Transport (GO:0006820)	0.301964	0.576682	PANX1;SLC26A8;CLCN2;BEST1
Transcription Initiation at RNA Polymerase II Promoter (GO:0006367)	0.304059	0.576682	SPI1;CCNH;TAF13;GTF2B;TAF9;PADI2;TAF4B;E2F3;ELOC
ATP Metabolic Process (GO:0046034)	0.304307	0.576682	PFKFB2;HSPA8;LDHA;ENO1;NADK
protein-DNA Complex Assembly (GO:0065004)	0.304307	0.576682	H2AX;HAT1;BAZ1A;PADI4;ASF1B
7-Methylguanosine Cap Hypermethylation (GO:0036261)	0.306411	0.576682	SNRPB
CD4-positive, Alpha-Beta T Cell Activation (GO:0035710)	0.306411	0.576682	CEBPB
HRI-mediated Signaling (GO:0140468)	0.306411	0.576682	EIF2S1
L-histidine Catabolic Process (GO:0006548)	0.306411	0.576682	HAL
L-histidine Metabolic Process (GO:0006547)	0.306411	0.576682	HAL
PERK-mediated Unfolded Protein Response (GO:0036499)	0.306411	0.576682	EIF2S1
RNA Capping (GO:0036260)	0.306411	0.576682	SNRPB
Alditol Metabolic Process (GO:0019400)	0.306411	0.576682	GK
Ammonium Homeostasis (GO:0097272)	0.306411	0.576682	RHAG
Antigen Processing and Presentation of Endogenous Peptide Antigen via MHC Class I (GO:0019885)	0.306411	0.576682	SEC14L2
Autophagosome Membrane Docking (GO:0016240)	0.306411	0.576682	VMP1
Bleb Assembly (GO:0032060)	0.306411	0.576682	EMP1
Calcium Ion-Regulated Exocytosis of Neurotransmitter (GO:0048791)	0.306411	0.576682	STXBP2
Cardiac Cell Fate Commitment (GO:0060911)	0.306411	0.576682	SOX17
Cardiac Muscle Cell-Cardiac Muscle Cell Adhesion (GO:0086042)	0.306411	0.576682	PKP2
Cellular Hypotonic Response (GO:0071476)	0.306411	0.576682	SLC12A6
Cellular Response to Lipoteichoic Acid (GO:0071223)	0.306411	0.576682	TLR2
Centriole Assembly (GO:0098534)	0.306411	0.576682	CEP85
Chemokine (C-X-C Motif) Ligand 12 Signaling Pathway (GO:0038146)	0.306411	0.576682	CXCR4
Copper Ion Import (GO:0015677)	0.306411	0.576682	SLC31A2
Delamination (GO:0060232)	0.306411	0.576682	SPI1
Dendrite Arborization (GO:0140059)	0.306411	0.576682	PHACTR1
Desmosome Assembly (GO:0002159)	0.306411	0.576682	PKP2
Determination of Digestive Tract Left/Right Asymmetry (GO:0071907)	0.306411	0.576682	DNAAF1
Endothelin Receptor Signaling Pathway (GO:0086100)	0.306411	0.576682	EDNRB
Engulfment of Apoptotic Cell (GO:0043652)	0.306411	0.576682	THBS1
Fatty Acid Elongation, Monounsaturated Fatty Acid (GO:0034625)	0.306411	0.576682	ELOVL5
Fatty Acid Elongation, Polyunsaturated Fatty Acid (GO:0034626)	0.306411	0.576682	ELOVL5
Fatty Acid Elongation, Unsaturated Fatty Acid (GO:0019368)	0.306411	0.576682	ELOVL5
Free Ubiquitin Chain Polymerization (GO:0010994)	0.306411	0.576682	UBE2S
Glucan Catabolic Process (GO:0009251)	0.306411	0.576682	MGAM
Glycosylceramide Biosynthetic Process (GO:0046476)	0.306411	0.576682	UGCG
Hemostasis (GO:0007599)	0.306411	0.576682	NFE2
Imidazole-Containing Compound Catabolic Process (GO:0052805)	0.306411	0.576682	HAL
Internal Protein Amino Acid Acetylation (GO:0006475)	0.306411	0.576682	HAT1
Keratinocyte Proliferation (GO:0043616)	0.306411	0.576682	EREG
Ketone Catabolic Process (GO:0042182)	0.306411	0.576682	CYP4F3
Lung Vasculature Development (GO:0060426)	0.306411	0.576682	ERRFI1
Lymphoid Progenitor Cell Differentiation (GO:0002320)	0.306411	0.576682	SPI1
Mitochondrial RNA 3'-End Processing (GO:0000965)	0.306411	0.576682	TRMT10C
Mitochondrion-Endoplasmic Reticulum Membrane Tethering (GO:1990456)	0.306411	0.576682	VMP1
Monoacylglycerol Biosynthetic Process (GO:0006640)	0.306411	0.576682	DGAT2
Morphogenesis of an Endothelium (GO:0003159)	0.306411	0.576682	RHOB
Negative Regulation of ERAD Pathway (GO:1904293)	0.306411	0.576682	SVIP
Negative Regulation of RIG-I Signaling Pathway (GO:0039536)	0.306411	0.576682	SEC14L1
- Reg of Blood Vessel Endothelial Cell Proliferation Inv in Sprouting Angiogenesis (GO:1903588)	0.306411	0.576682	THBS1
Negative Regulation of Complement Activation, Classical Pathway (GO:0045959)	0.306411	0.576682	CR1
Negative Regulation of Delayed Rectifier Potassium Channel Activity (GO:1902260)	0.306411	0.576682	KCNE1
Negative Regulation of Glycogen Biosynthetic Process (GO:0045719)	0.306411	0.576682	SELENOS
Negative Regulation of Granulocyte Differentiation (GO:0030853)	0.306411	0.576682	CEACAM1
Negative Regulation of Lipase Activity (GO:0060192)	0.306411	0.576682	RGS2
Negative Regulation of Lipoprotein Particle Clearance (GO:0010985)	0.306411	0.576682	LDLR
Negative Regulation of Lymphocyte Differentiation (GO:0045620)	0.306411	0.576682	INHBA
Negative Regulation of miRNA-mediated Gene Silencing (GO:0060965)	0.306411	0.576682	ELOC
Negative Regulation of Neutrophil Activation (GO:1902564)	0.306411	0.576682	CLEC12A
- Reg of Nuclear-Transcribed mRNA Cat Proc, Nonsense-Mediated Decay (GO:2000623)	0.306411	0.576682	HNRNPAB
Negative Regulation of Ruffle Assembly (GO:1900028)	0.306411	0.576682	TACSTD2
Negative Regulation of Steroid Metabolic Process (GO:0045939)	0.306411	0.576682	BMP2
Negative Regulation of Stress-Activated MAPK Cascade (GO:0032873)	0.306411	0.576682	MYC
Negative Regulation of Transporter Activity (GO:0032410)	0.306411	0.576682	PPIF
Nuclear-Transcribed mRNA Catabolic Process, Deadenylation-Independent Decay (GO:0031086)	0.306411	0.576682	ZFP36
Nucleotide Transport (GO:0006862)	0.306411	0.576682	SLC25A33
Osteoblast Development (GO:0002076)	0.306411	0.576682	CLEC5A
Peptidyl-Histidine Modification (GO:0018202)	0.306411	0.576682	DPH3
Positive Regulation of TORC2 Signaling (GO:1904515)	0.306411	0.576682	OTUD7B
Positive Regulation of Cyclin-Dependent Protein Serine/Threonine Kinase Activity (GO:0045737)	0.306411	0.576682	RGCC
Positive Regulation of Hormone Metabolic Process (GO:0032352)	0.306411	0.576682	HIF1A
Positive Regulation of Humoral Immune Response (GO:0002922)	0.306411	0.576682	IL1B
Positive Regulation of Icosanoid Secretion (GO:0032305)	0.306411	0.576682	IL1B
Positive Regulation of Interleukin-18 Production (GO:0032741)	0.306411	0.576682	TLR2
Positive Regulation of Interleukin-23 Production (GO:0032747)	0.306411	0.576682	IL17RA
Positive Regulation of Mast Cell Activation (GO:0033005)	0.306411	0.576682	NR4A3
Positive Regulation of Membrane Depolarization (GO:1904181)	0.306411	0.576682	MLLT11
Positive Regulation of miRNA-mediated Gene Silencing (GO:2000637)	0.306411	0.576682	ZFP36
Positive Regulation of Protein Localization to Centrosome (GO:1904781)	0.306411	0.576682	PARD6A
Positive Regulation of Pyroptotic Inflammatory Response (GO:0140639)	0.306411	0.576682	ZDHHC9
Positive Regulation of Respiratory Burst (GO:0060267)	0.306411	0.576682	CLEC7A
Positive Regulation of Spindle Assembly (GO:1905832)	0.306411	0.576682	SPAG5
Positive Regulation of Striated Muscle Contraction (GO:0045989)	0.306411	0.576682	RGS2
Positive Regulation of Toll-Like Receptor 3 Signaling Pathway (GO:0034141)	0.306411	0.576682	F2RL1
Positive Regulation of Triglyceride Catabolic Process (GO:0010898)	0.306411	0.576682	ABHD5
Positive Regulation of Trophoblast Cell Migration (GO:1901165)	0.306411	0.576682	VEGFA
Protein Localization to Ciliary Membrane (GO:1903441)	0.306411	0.576682	ARL13B
Protein Repair (GO:0030091)	0.306411	0.576682	MSRB1
Quaternary Ammonium Group Transport (GO:0015697)	0.306411	0.576682	SLC22A4
Random Inactivation of X Chromosome (GO:0060816)	0.306411	0.576682	RLIM
Regulation of NK T Cell Activation (GO:0051133)	0.306411	0.576682	HSPH1
Regulation of Aldosterone Biosynthetic Process (GO:0032347)	0.306411	0.576682	CLCN2
Regulation of Blood-Brain Barrier Permeability (GO:1905603)	0.306411	0.576682	VEGFA
Regulation of Digestive System Process (GO:0044058)	0.306411	0.576682	SGK1
Regulation of Entry of Bacterium Into Host Cell (GO:2000535)	0.306411	0.576682	CXCL8
Regulation of Growth Hormone Secretion (GO:0060123)	0.306411	0.576682	CHD7
Regulation of Interleukin-1-Mediated Signaling Pathway (GO:2000659)	0.306411	0.576682	IL6
Regulation of Lens Fiber Cell Differentiation (GO:1902746)	0.306411	0.576682	SPRY1
Regulation of Lymphocyte Apoptotic Process (GO:0070228)	0.306411	0.576682	CD274
Regulation of Mitochondrial mRNA Stability (GO:0044528)	0.306411	0.576682	PDE12
Regulation of Natural Killer Cell Chemotaxis (GO:2000501)	0.306411	0.576682	CCL7
Regulation of Natural Killer Cell Mediated Immunity (GO:0002715)	0.306411	0.576682	RASGRP4
Regulation of Nuclear Receptor-Mediated Glucocorticoid Signaling Pathway (GO:2000322)	0.306411	0.576682	CRY1
Regulation of Protein Deubiquitination (GO:0090085)	0.306411	0.576682	ZC3H12A
Regulation of Protein Lipidation (GO:1903059)	0.306411	0.576682	SVIP
Regulation of Response to Nutrient Levels (GO:0032107)	0.306411	0.576682	MT3
Regulation of Skeletal Muscle Contraction (GO:0014819)	0.306411	0.576682	KCNJ2
Regulation of Skeletal Muscle Satellite Cell Proliferation (GO:0014842)	0.306411	0.576682	EPHB1
Regulation of Superoxide Metabolic Process (GO:0090322)	0.306411	0.576682	GCH1
Regulation of Translational Initiation in Response to Stress (GO:0043558)	0.306411	0.576682	PPP1R15A
Regulation of Triglyceride Metabolic Process (GO:0090207)	0.306411	0.576682	MBOAT7
Regulation of Type 2 Immune Response (GO:0002828)	0.306411	0.576682	NLRP3
Regulation of Vascular Associated Smooth Muscle Cell Differentiation (GO:1905063)	0.306411	0.576682	NFATC2
Response to UV-C (GO:0010225)	0.306411	0.576682	DCUN1D3
Response to Catecholamine (GO:0071869)	0.306411	0.576682	NR4A3
Response to Lead Ion (GO:0010288)	0.306411	0.576682	PLSCR1
Response to Lipoteichoic Acid (GO:0070391)	0.306411	0.576682	TLR2
Ribosomal Large Subunit Export From Nucleus (GO:0000055)	0.306411	0.576682	RAN
Ribosomal Small Subunit Export From Nucleus (GO:0000056)	0.306411	0.576682	RAN
Smooth Muscle Cell Migration (GO:0014909)	0.306411	0.576682	PLAT
Spindle Assembly Involved in Female Meiosis (GO:0007056)	0.306411	0.576682	SKA3
Substrate-Dependent Cell Migration, Cell Extension (GO:0006930)	0.306411	0.576682	SDCBP
Synaptic Vesicle Clustering (GO:0097091)	0.306411	0.576682	SYNDIG1
Synaptic Vesicle Localization (GO:0097479)	0.306411	0.576682	SYNDIG1
tRNA 3'-End Processing (GO:0042780)	0.306411	0.576682	TRMT10C
Tachykinin Receptor Signaling Pathway (GO:0007217)	0.306411	0.576682	TAC1
Toll-Like Receptor 9 Signaling Pathway (GO:0034162)	0.306411	0.576682	TNIP2
Transcription-Dependent Tethering of RNA Polymerase II Gene DNA at Nuclear Periphery (GO:0000972)	0.306411	0.576682	NUP98
Type B Pancreatic Cell Proliferation (GO:0044342)	0.306411	0.576682	SERPINB1
Urea Cycle (GO:0000050)	0.306411	0.576682	LDLR
Ureter Development (GO:0072189)	0.306411	0.576682	SOX17
Vascular Associated Smooth Muscle Cell Development (GO:0097084)	0.306411	0.576682	VEGFA
Vascular Associated Smooth Muscle Contraction (GO:0014829)	0.306411	0.576682	EDNRB
Vascular Wound Healing (GO:0061042)	0.306411	0.576682	VEGFA
Very-Low-Density Lipoprotein Particle Remodeling (GO:0034372)	0.306411	0.576682	LIPC
White Fat Cell Differentiation (GO:0050872)	0.306411	0.576682	PER2
Membraneless Organelle Assembly (GO:0140694)	0.307769	0.576682	EIF5;DDX3X;BIN2;CSNK1D;CEP85;C9ORF72;EIF2S1;AREG;JMJD6;PISD
Positive Regulation of Translation (GO:0045727)	0.307906	0.576682	IL6;DDX3X;TRMT10C;EIF4A3;BCL3;SAMD4A;YBX3;THBS1
Actin Filament Bundle Assembly (GO:0051017)	0.309807	0.576682	FAM107A;NEDD9;PLS1
Epithelial Tube Morphogenesis (GO:0060562)	0.309807	0.576682	SOX17;NKX3-1;RHOB
Negative Regulation of G2/M Transition of Mitotic Cell Cycle (GO:0010972)	0.309807	0.576682	GPR132;RBBP8;NABP1
Negative Regulation of Lipid Metabolic Process (GO:0045833)	0.309807	0.576682	HCAR2;CEACAM1;IL1B
Positive Regulation of G1/S Transition of Mitotic Cell Cycle (GO:1900087)	0.309807	0.576682	DDX3X;RGCC;ADAMTS1
Regulation of Activated T Cell Proliferation (GO:0046006)	0.309807	0.576682	CD274;CLCF1;TNFSF9
Regulation of calcineurin-NFAT Signaling Cascade (GO:0070884)	0.309807	0.576682	RCAN1;CLEC7A;LMCD1
Ventricular Cardiac Muscle Tissue Morphogenesis (GO:0055010)	0.309807	0.576682	MYBPC3;PKP2;LRP2
Alpha-Beta T Cell Activation (GO:0046631)	0.311003	0.576682	NCR3LG1;CLEC1B
Antigen Processing and Presentation of Peptide Antigen via MHC Class I (GO:0002474)	0.311003	0.576682	SEC14L2;IFI30
Endolysosomal Toll-Like Receptor Signaling Pathway (GO:0140894)	0.311003	0.576682	TNIP2;TLR8
Eosinophil Chemotaxis (GO:0048245)	0.311003	0.576682	CCL7;CCL2
Eosinophil Migration (GO:0072677)	0.311003	0.576682	CCL7;CCL2
fatty-acyl-CoA Metabolic Process (GO:0035337)	0.311003	0.576682	DGAT2;ACSL4
Glycoprotein Catabolic Process (GO:0006516)	0.311003	0.576682	NEU4;CTSL
mRNA Cis Splicing, via Spliceosome (GO:0045292)	0.311003	0.576682	SDE2;SRSF3
Maintenance of Gastrointestinal Epithelium (GO:0030277)	0.311003	0.576682	SERPINA3;TLR4
Microglial Cell Activation (GO:0001774)	0.311003	0.576682	IFNGR1;C5AR1
Mitochondrial Fusion (GO:0008053)	0.311003	0.576682	BCL2A1;MCL1
Nuclear Envelope Organization (GO:0006998)	0.311003	0.576682	LMNA;LMNB1
Nuclear Migration (GO:0007097)	0.311003	0.576682	LMNA;LMNB1
Oxoacid Metabolic Process (GO:0043436)	0.311003	0.576682	SULT1B1;S100A9
Positive Regulation of Alcohol Biosynthetic Process (GO:1902932)	0.311003	0.576682	PTRH2;FGF1
Positive Regulation of calcineurin-NFAT Signaling Cascade (GO:0070886)	0.311003	0.576682	CLEC7A;LMCD1
Positive Regulation of Calcineurin-Mediated Signaling (GO:0106058)	0.311003	0.576682	CLEC7A;LMCD1
Positive Regulation of Cation Transmembrane Transport (GO:1904064)	0.311003	0.576682	KCNE1;CTSS
Protein Localization to Endoplasmic Reticulum (GO:0070972)	0.311003	0.576682	PPP1R15A;LRRK2
Protein Localization to Mitochondrion (GO:0070585)	0.311003	0.576682	DNAJA1;LRRK2
[truncated: 1,713 more rows]

## Sheet: B-Top 10 significant GO terms
Term	P-value	Q-value	Genes
Inflammatory Response (GO:0006954)	2.00285e-17	7.43458e-14	SERPINA3;CXCL6;IL1RN;ORM1;CXCL8;TNFAIP6;CXCL5;ADGRE5;NAMPT;CCRL2;CASP4;PROK2;CCR3;CHUK;RIPK2;SLC11A1;NFAM1;TLR1;TMIGD3;IL1A;AIM2;IL1B;MAPKAPK2;ADAM8;TLR4;S100A9;S100A8;TLR2;CEBPB;C5AR2;C5AR1;FPR1;CXCR4;FPR2;NLRC4;MEFV;THBS1;RELB;FUT7;NLRP6;CCL7;IRAK2;CXCR2;NLRP3;CCL2;TAC1;GSDMC;PPBP;SELE;NFKB1;BMP2;IL6;VNN1;REL;PTX3;PF4
Response to Lipopolysaccharide (GO:0032496)	1.36493e-16	2.53331e-13	CD274;CXCL6;CXCL8;SERPINE1;TNFAIP3;BCL10;CXCL5;FCAR;CYP27B1;ZFP36;SBNO2;NOCT;ZC3H12A;ANKRD1;PDE4B;NLRP3;CCL2;GCH1;SLC11A1;MMP3;DEFA3;IRAK3;PPBP;LILRB2;MMP8;TNFRSF1B;SELE;NFKB1;NR4A1;IL1A;IL6;SELENOS;TNIP2;IL1B;MAPKAPK2;PELI1;BPI;TRIB1;TLR4;S100A8;NFKBIB;PF4
Cellular Response to Lipopolysaccharide (GO:0071222)	4.47509e-15	5.53718e-12	CD274;CXCL6;CXCL8;SERPINE1;TNFAIP3;BCL10;CXCL5;FCAR;ZFP36;SBNO2;IRAK2;ZC3H12A;ANKRD1;PDE4B;NLRP3;CCL2;LYN;MMP3;DEFA3;IRAK3;PPBP;LILRB2;MMP8;TNFRSF1B;NFKB1;HCK;IL1A;IL6;SELENOS;TNIP2;IL1B;BPI;TLR4;NFKBIB;PF4
Cytokine-Mediated Signaling Pathway (GO:0019221)	1.11859e-14	1.03805e-11	CNTF;CSF3;SPI1;CSF3R;IL1RAP;OASL;IL18RAP;IL6R;IL11;IL4R;CHUK;IL1R1;IFNGR1;IFNGR2;IRAK3;TNFRSF1B;EREG;IL17RA;HCK;IL1A;CEACAM1;AIM2;IL1B;HCLS1;BIRC3;LILRA6;CSF2RB;LILRA1;LILRA2;ADIPOR1;FOXO3;LILRA5;SOCS2;UGCG;SOCS3;SOCS1;CCL7;IRAK2;CXCR2;CCL2;CD300LF;LYN;MX1;LILRB2;MT3;NFKBIA;IL6;TNIP2;CLCF1;IL18R1;PF4
Cellular Response to Molecule of Bacterial Origin (GO:0071219)	1.03851e-13	7.70993e-11	CD274;CXCL6;CXCL8;SERPINE1;TNFAIP3;BCL10;CXCL5;FCAR;ZFP36;SBNO2;ZC3H12A;ANKRD1;PDE4B;NLRP3;CCL2;MMP3;DEFA3;PPBP;LILRB2;CYRIB;MMP8;TNFRSF1B;NFKB1;IL1A;IL6;SELENOS;TNIP2;IL1B;BPI;TLR4;NFKBIB;TLR2;PF4
Regulation of Inflammatory Response (GO:0050727)	1.61659e-11	1.00013e-08	IL20;TNFAIP6;CLEC12A;SERPINE1;TNFAIP3;FPR2;NLRC4;MEFV;PTGS2;METRNL;LILRA5;SBNO2;IL1RL2;NLRP6;CASP5;IFI16;ALOX5;CASP4;NFKBIZ;S100A12;NLRP3;FFAR2;MAP3K8;FEM1C;GPSM3;IL1R1;SPHK1;MMP3;TNFRSF1B;KLF4;SELE;NFKB1;IL17RA;NFKBIA;HCK;NLRP12;IL6;AIM2;SELENOS;IL1B;TLR4;S100A9;S100A8;TLR2;BIRC3
Cellular Response to Cytokine Stimulus (GO:0071345)	2.23601e-11	1.18573e-08	RIPOR2;CSF3;IFITM2;CSF3R;CXCL8;USP32;MT1X;IL1RAP;YBX3;FCAR;MT2A;ZFP36;ZC3H12A;ANKRD1;IL6R;NKX3-1;IL4R;CHUK;IFNGR1;IFNGR2;IRAK3;EREG;HCK;IL1A;AIM2;PDE12;IL1B;IRF1;HCLS1;TLR4;TLR2;LILRA6;SELPLG;CXCR4;CSF2RB;HIF1A;LILRA5;SOCS2;SOCS3;SBNO2;SOCS1;IFI16;CCL2;SLC12A2;NFKB1;IL6;CLCF1;MNDA;PF4
Positive Regulation of Cytokine Production (GO:0001819)	5.08558e-11	2.35971e-08	FCN1;ORM1;DDX3X;SERPINE1;PDE4B;FFAR2;KPNA2;IL6R;IL1R1;RIPK2;SLC11A1;NFAM1;SPHK1;HLA-G;EREG;IL17RA;TLR1;FGR;IL1A;SLC7A5;IL1B;IRF1;IRF7;TLR8;TLR4;S100A9;TLR2;CD274;CALCA;CEBPB;CLEC12A;UAP1;BCL10;ZC3HAV1;LILRA2;PTGS2;HIF1A;LILRA5;HSPD1;IFI16;CLEC7A;NLRP3;LILRB2;CYRIB;ALOX15B;SORL1;BATF;IL6;PTPRC;RGCC;F2RL1;IL18R1
Positive Regulation of Inflammatory Response (GO:0050729)	9.40179e-11	3.87771e-08	SERPINE1;C2CD4A;C2CD4B;NLRC4;MEFV;LILRA5;NLRP6;CASP5;CASP4;NFKBIZ;NLRP3;S100A12;MAP3K8;FEM1C;GPSM3;MMP8;IL17RA;NFKBIA;IL6;NLRP12;AIM2;ZDHHC9;IL1B;ADAM8;S100A9;TLR4;S100A8;TLR2
Ribosome Biogenesis (GO:0042254)	2.82012e-10	1.04683e-07	PAK1IP1;NIP7;NOP2;NOLC1;RPF2;WDR43;RRP9;RPS17;EXOSC4;RRS1;RIOK1;GLUL;LYAR;DCAF13;UTP15;NOP56;NOP58;NOP16;UTP11;UTP4;DIMT1;PNO1;UTP3;WDR74;DNTTIP2;IMP4;URB2;GTPBP4;BYSL;EBNA1BP2;EIF5;DKC1;MRTO4
