# Supplementary material for: Cell and molecular profiles in peripheral nerves shift toward inflammatory phenotypes in diabetic peripheral neuropathy
Source: J Clin Invest. 2025 Aug 19;135(20):e184075. doi: 10.1172/JCI184075 (PMC12520680; doi:10.1172/JCI184075)
Supplement: Supporting data values [file jci-135-184075-s183.xlsx]

## Sheet: Figure_2C
gene_name	sample	TPM	group
VIM	C1	3597.24	Control
ACTB	C1	2539.21	Control
FTL	C1	3125.9	Control
ACTA2	C1	1077.49	Control
AHNAK	C1	2419.45	Control
UBC	C1	2369.82	Control
EEF1A1	C1	4129.76	Control
B2M	C1	2668.31	Control
APOD	C1	4648.23	Control
TMSB4X	C1	2315.37	Control
VIM	C2	4129.76	Control
ACTB	C2	2539.21	Control
FTL	C2	3125.9	Control
ACTA2	C2	2783.3	Control
AHNAK	C2	2255.67	Control
UBC	C2	2419.45	Control
EEF1A1	C2	4648.23	Control
B2M	C2	2369.82	Control
APOD	C2	3597.24	Control
TMSB4X	C2	2224.95	Control
VIM	C3	4129.76	Control
ACTB	C3	3597.24	Control
FTL	C3	2783.3	Control
ACTA2	C3	1413.85	Control
AHNAK	C3	2315.37	Control
UBC	C3	2255.67	Control
EEF1A1	C3	4648.23	Control
B2M	C3	3125.9	Control
APOD	C3	2668.31	Control
TMSB4X	C3	2369.82	Control
VIM	C4	4648.23	Control
ACTB	C4	2783.3	Control
FTL	C4	1647.21	Control
ACTA2	C4	4129.76	Control
AHNAK	C4	2539.21	Control
UBC	C4	2369.82	Control
EEF1A1	C4	3597.24	Control
B2M	C4	1552.98	Control
APOD	C4	1731.89	Control
TMSB4X	C4	1542.19	Control
VIM	C5	3597.24	Control
ACTB	C5	2255.67	Control
FTL	C5	3125.9	Control
ACTA2	C5	2539.21	Control
AHNAK	C5	1821.67	Control
UBC	C5	1992.94	Control
EEF1A1	C5	4648.23	Control
B2M	C5	2668.31	Control
APOD	C5	4129.76	Control
TMSB4X	C5	2315.37	Control
VIM	C6	3125.9	Control
ACTB	C6	2783.3	Control
FTL	C6	3597.24	Control
ACTA2	C6	2189.17	Control
AHNAK	C6	1296.32	Control
UBC	C6	2045.12	Control
EEF1A1	C6	4648.23	Control
B2M	C6	2668.31	Control
APOD	C6	4129.76	Control
TMSB4X	C6	2369.82	Control
VIM	S38	1992.94	DPN
ACTB	S38	2668.31	DPN
FTL	S38	2224.95	DPN
ACTA2	S38	556.045	DPN
AHNAK	S38	741.605	DPN
UBC	S38	2045.12	DPN
EEF1A1	S38	3125.9	DPN
B2M	S38	2783.3	DPN
APOD	S38	2315.37	DPN
TMSB4X	S38	1604.65	DPN
VIM	S39	3125.9	DPN
ACTB	S39	2255.67	DPN
FTL	S39	2419.45	DPN
ACTA2	S39	1947.65	DPN
AHNAK	S39	1453.14	DPN
UBC	S39	2668.31	DPN
EEF1A1	S39	4648.23	DPN
B2M	S39	2315.37	DPN
APOD	S39	4129.76	DPN
TMSB4X	S39	2045.12	DPN
VIM	S40	2783.3	DPN
ACTB	S40	2125.41	DPN
FTL	S40	2539.21	DPN
ACTA2	S40	953.725	DPN
AHNAK	S40	1947.65	DPN
UBC	S40	2369.82	DPN
EEF1A1	S40	3597.24	DPN
B2M	S40	1821.67	DPN
APOD	S40	4129.76	DPN
TMSB4X	S40	1898.75	DPN
VIM	S42	2255.67	DPN
ACTB	S42	2045.12	DPN
FTL	S42	2419.45	DPN
ACTA2	S42	429.289	DPN
AHNAK	S42	1106.46	DPN
UBC	S42	2668.31	DPN
EEF1A1	S42	4648.23	DPN
B2M	S42	2539.21	DPN
APOD	S42	3597.24	DPN
TMSB4X	S42	1624.99	DPN
VIM	S43	3125.9	DPN
ACTB	S43	2125.41	DPN
FTL	S43	2539.21	DPN
ACTA2	S43	1003.14	DPN
AHNAK	S43	1688.85	DPN
UBC	S43	2783.3	DPN
EEF1A1	S43	4129.76	DPN
B2M	S43	2419.45	DPN
APOD	S43	3597.24	DPN
TMSB4X	S43	2189.17	DPN
VIM	S44	3125.9	DPN
ACTB	S44	2369.82	DPN
FTL	S44	2668.31	DPN
ACTA2	S44	848.257	DPN
AHNAK	S44	1466.23	DPN
UBC	S44	2783.3	DPN
EEF1A1	S44	4129.76	DPN
B2M	S44	2539.21	DPN
APOD	S44	4648.23	DPN
TMSB4X	S44	2125.41	DPN

## Sheet: Figure_2D
gene_name	sample	TPM	group
TAC1	C1	41.7678	Control
PIEZO1	C1	73.62	Control
CALCA	C1	0	Control
ASIC1	C1	2.73175	Control
NTRK3	C1	21.637	Control
CACNA1A	C1	1.35858	Control
NTRK2	C1	167.461	Control
PIEZO2	C1	4.92068	Control
SCN11A	C1	2.42847	Control
SCN9A	C1	46.36	Control
KCNA2	C1	5.27984	Control
CACNA1H	C1	6.55077	Control
TRPV1	C1	12.3662	Control
SCN8A	C1	1.0568	Control
NTRK1	C1	1.66451	Control
ASIC3	C1	3.61231	Control
TAC1	C2	13.5003	Control
PIEZO1	C2	62.6075	Control
CALCA	C2	0	Control
ASIC1	C2	3.86222	Control
NTRK3	C2	41.499	Control
CACNA1A	C2	4.80676	Control
NTRK2	C2	242.487	Control
PIEZO2	C2	19.3885	Control
SCN11A	C2	2.66492	Control
SCN9A	C2	47.8508	Control
KCNA2	C2	14.8064	Control
CACNA1H	C2	12.3335	Control
TRPV1	C2	16.0697	Control
SCN8A	C2	0.87687	Control
NTRK1	C2	1.41737	Control
ASIC3	C2	3.27186	Control
TAC1	C3	27.5476	Control
PIEZO1	C3	74.9327	Control
CALCA	C3	0	Control
ASIC1	C3	3.42021	Control
NTRK3	C3	24.901	Control
CACNA1A	C3	1.33776	Control
NTRK2	C3	177.229	Control
PIEZO2	C3	6.56367	Control
SCN11A	C3	1.40268	Control
SCN9A	C3	27.5901	Control
KCNA2	C3	5.4178	Control
CACNA1H	C3	8.11473	Control
TRPV1	C3	11.7903	Control
SCN8A	C3	0.886991	Control
NTRK1	C3	1.68018	Control
ASIC3	C3	3.96897	Control
TAC1	C4	34.5874	Control
PIEZO1	C4	150.36	Control
CALCA	C4	0	Control
ASIC1	C4	2.21703	Control
NTRK3	C4	64.6701	Control
CACNA1A	C4	6.97423	Control
NTRK2	C4	95.3493	Control
PIEZO2	C4	1.43493	Control
SCN11A	C4	6.05634	Control
SCN9A	C4	24.1746	Control
KCNA2	C4	2.29536	Control
CACNA1H	C4	59.9059	Control
TRPV1	C4	51.4151	Control
SCN8A	C4	2.12804	Control
NTRK1	C4	0.972768	Control
ASIC3	C4	10.2288	Control
TAC1	C5	14.9833	Control
PIEZO1	C5	61.4779	Control
CALCA	C5	0	Control
ASIC1	C5	3.86461	Control
NTRK3	C5	20.6835	Control
CACNA1A	C5	1.57115	Control
NTRK2	C5	221.795	Control
PIEZO2	C5	9.68495	Control
SCN11A	C5	2.59654	Control
SCN9A	C5	38.4166	Control
KCNA2	C5	2.86002	Control
CACNA1H	C5	14.409	Control
TRPV1	C5	14.8159	Control
SCN8A	C5	0.893537	Control
NTRK1	C5	1.92804	Control
ASIC3	C5	3.80041	Control
TAC1	C6	63.0439	Control
PIEZO1	C6	66.2577	Control
CALCA	C6	0	Control
ASIC1	C6	3.12636	Control
NTRK3	C6	17.0669	Control
CACNA1A	C6	0.843262	Control
NTRK2	C6	135.388	Control
PIEZO2	C6	4.05443	Control
SCN11A	C6	4.12605	Control
SCN9A	C6	20.3461	Control
KCNA2	C6	2.70271	Control
CACNA1H	C6	8.46842	Control
TRPV1	C6	10.3215	Control
SCN8A	C6	0.489	Control
NTRK1	C6	1.33776	Control
ASIC3	C6	1.7516	Control
TAC1	S38	83.939	DPN
PIEZO1	S38	74.015	DPN
CALCA	S38	48.621	DPN
ASIC1	S38	0.310913	DPN
NTRK3	S38	13.2924	DPN
CACNA1A	S38	6.24324	DPN
NTRK2	S38	111.858	DPN
PIEZO2	S38	13.4487	DPN
SCN11A	S38	1.16594	DPN
SCN9A	S38	16.1637	DPN
KCNA2	S38	7.60996	DPN
CACNA1H	S38	13.3094	DPN
TRPV1	S38	5.93148	DPN
SCN8A	S38	0.289686	DPN
NTRK1	S38	1.9449	DPN
ASIC3	S38	2.85826	DPN
TAC1	S39	69.7915	DPN
PIEZO1	S39	45.3755	DPN
CALCA	S39	10.5368	DPN
ASIC1	S39	1.03995	DPN
NTRK3	S39	39.6311	DPN
CACNA1A	S39	7.30297	DPN
NTRK2	S39	178.682	DPN
PIEZO2	S39	26.4265	DPN
SCN11A	S39	5.14487	DPN
SCN9A	S39	40.8672	DPN
KCNA2	S39	18.342	DPN
CACNA1H	S39	26.5987	DPN
TRPV1	S39	15.1839	DPN
SCN8A	S39	0.923129	DPN
NTRK1	S39	0.470847	DPN
ASIC3	S39	2.55863	DPN
TAC1	S40	85.6041	DPN
PIEZO1	S40	88.797	DPN
CALCA	S40	2.77887	DPN
ASIC1	S40	2.06454	DPN
NTRK3	S40	29.6078	DPN
CACNA1A	S40	10.8392	DPN
NTRK2	S40	164.635	DPN
PIEZO2	S40	31.8538	DPN
SCN11A	S40	4.3315	DPN
SCN9A	S40	23.9815	DPN
KCNA2	S40	30.4181	DPN
CACNA1H	S40	12.4632	DPN
TRPV1	S40	14.7598	DPN
SCN8A	S40	0.78077	DPN
NTRK1	S40	0.487874	DPN
ASIC3	S40	3.36133	DPN
TAC1	S42	92.3815	DPN
PIEZO1	S42	67.8107	DPN
CALCA	S42	28.6316	DPN
ASIC1	S42	1.04785	DPN
NTRK3	S42	21.4658	DPN
CACNA1A	S42	5.7503	DPN
NTRK2	S42	111.783	DPN
PIEZO2	S42	18.4568	DPN
SCN11A	S42	1.9501	DPN
SCN9A	S42	23.5212	DPN
KCNA2	S42	8.83239	DPN
CACNA1H	S42	7.25386	DPN
TRPV1	S42	7.53681	DPN
SCN8A	S42	0.374989	DPN
NTRK1	S42	0.736918	DPN
ASIC3	S42	1.61714	DPN
TAC1	S43	185.035	DPN
PIEZO1	S43	53.8745	DPN
CALCA	S43	10.8684	DPN
ASIC1	S43	0.782764	DPN
NTRK3	S43	31.3715	DPN
CACNA1A	S43	7.25006	DPN
NTRK2	S43	160.679	DPN
PIEZO2	S43	20.4121	DPN
SCN11A	S43	1.70437	DPN
SCN9A	S43	29.2208	DPN
KCNA2	S43	19.6022	DPN
CACNA1H	S43	11.4291	DPN
TRPV1	S43	13.6624	DPN
SCN8A	S43	0.701776	DPN
NTRK1	S43	0.831734	DPN
ASIC3	S43	2.30047	DPN
TAC1	S44	185.817	DPN
PIEZO1	S44	80.9326	DPN
CALCA	S44	19.0604	DPN
ASIC1	S44	1.24815	DPN
NTRK3	S44	24.7163	DPN
CACNA1A	S44	2.83351	DPN
NTRK2	S44	170.675	DPN
PIEZO2	S44	13.2856	DPN
SCN11A	S44	2.24399	DPN
SCN9A	S44	30.1387	DPN
KCNA2	S44	9.60854	DPN
CACNA1H	S44	13.0761	DPN
TRPV1	S44	10.2878	DPN
SCN8A	S44	0.586844	DPN
NTRK1	S44	1.99417	DPN
ASIC3	S44	1.92079	DPN

## Sheet: Figure_3B
sample	gene_name	tpm	group
S14_tpm_qn	ACTB	3324.25	Sural
S12_tpm_qn	ACTB	3065.75	Sural
T10_tpm_qn	ACTB	2847.53	Tibial
T8_tpm_qn	ACTB	2771.97	Tibial
T12_tpm_qn	ACTB	2771.97	Tibial
T7_tpm_qn	ACTB	2665.56	Tibial
T11_tpm_qn	ACTB	2288.8	Tibial
S11_tpm_qn	ACTB	2196.85	Sural
S8_tpm_qn	ACTB	2170.29	Sural
T6_tpm_qn	ACTB	2170.29	Tibial
T2_tpm_qn	ACTB	2146.56	Tibial
T13_tpm_qn	ACTB	1990.28	Tibial
T5_tpm_qn	ACTB	1900.29	Tibial
T14_tpm_qn	ACTB	1865.87	Tibial
T3_tpm_qn	ACTB	1775.4	Tibial
T1_tpm_qn	ACTB	1582.25	Tibial
S13_tpm_qn	ACTB	1445.9	Sural
T4_tpm_qn	ACTB	1363.97	Tibial
S12_tpm_qn	APOD	11656.6	Sural
T3_tpm_qn	APOD	11656.6	Tibial
T13_tpm_qn	APOD	11656.6	Tibial
T12_tpm_qn	APOD	11656.6	Tibial
T14_tpm_qn	APOD	11656.6	Tibial
T10_tpm_qn	APOD	11656.6	Tibial
S8_tpm_qn	APOD	9459.8	Sural
S11_tpm_qn	APOD	9459.8	Sural
T2_tpm_qn	APOD	9459.8	Tibial
T6_tpm_qn	APOD	9459.8	Tibial
T7_tpm_qn	APOD	9459.8	Tibial
T5_tpm_qn	APOD	7935.07	Tibial
T11_tpm_qn	APOD	7935.07	Tibial
T8_tpm_qn	APOD	6947.93	Tibial
T4_tpm_qn	APOD	5777.79	Tibial
S14_tpm_qn	APOD	5777.79	Sural
S13_tpm_qn	APOD	5356.49	Sural
T1_tpm_qn	APOD	4353.25	Tibial
S8_tpm_qn	B2M	4743.15	Sural
S13_tpm_qn	B2M	4238.18	Sural
T1_tpm_qn	B2M	3582.34	Tibial
T10_tpm_qn	B2M	3503.86	Tibial
T4_tpm_qn	B2M	3413.19	Tibial
T5_tpm_qn	B2M	3147.63	Tibial
S11_tpm_qn	B2M	2771.97	Sural
T7_tpm_qn	B2M	2729.29	Tibial
T8_tpm_qn	B2M	1758.5	Tibial
S14_tpm_qn	B2M	1554.64	Sural
T6_tpm_qn	B2M	1485.75	Tibial
T13_tpm_qn	B2M	1395.41	Tibial
T2_tpm_qn	B2M	1337.72	Tibial
T12_tpm_qn	B2M	1263.78	Tibial
S12_tpm_qn	B2M	1131.58	Sural
T14_tpm_qn	B2M	985.34	Tibial
T11_tpm_qn	B2M	571.035	Tibial
T3_tpm_qn	B2M	495.551	Tibial
T6_tpm_qn	CD74	4478.55	Tibial
T10_tpm_qn	CD74	4353.25	Tibial
T14_tpm_qn	CD74	4034.4	Tibial
T3_tpm_qn	CD74	3696.17	Tibial
T2_tpm_qn	CD74	3503.86	Tibial
T8_tpm_qn	CD74	3413.19	Tibial
T1_tpm_qn	CD74	2939.22	Tibial
T7_tpm_qn	CD74	2771.97	Tibial
T5_tpm_qn	CD74	2771.97	Tibial
T13_tpm_qn	CD74	2525.6	Tibial
S8_tpm_qn	CD74	2317.69	Sural
T12_tpm_qn	CD74	2009.79	Tibial
S12_tpm_qn	CD74	1793.56	Sural
T4_tpm_qn	CD74	1609.74	Tibial
S14_tpm_qn	CD74	1470.19	Sural
T11_tpm_qn	CD74	1445.9	Tibial
S13_tpm_qn	CD74	1150.24	Sural
S11_tpm_qn	CD74	956.026	Sural
T8_tpm_qn	EEF1A1	11656.6	Tibial
S13_tpm_qn	EEF1A1	9459.8	Sural
T7_tpm_qn	EEF1A1	7935.07	Tibial
T14_tpm_qn	EEF1A1	6947.93	Tibial
T13_tpm_qn	EEF1A1	6947.93	Tibial
T5_tpm_qn	EEF1A1	6947.93	Tibial
S11_tpm_qn	EEF1A1	6947.93	Sural
T11_tpm_qn	EEF1A1	6499.38	Tibial
T6_tpm_qn	EEF1A1	6499.38	Tibial
T3_tpm_qn	EEF1A1	5777.79	Tibial
S14_tpm_qn	EEF1A1	5356.49	Sural
S8_tpm_qn	EEF1A1	5356.49	Sural
T10_tpm_qn	EEF1A1	5356.49	Tibial
S12_tpm_qn	EEF1A1	4958.88	Sural
T2_tpm_qn	EEF1A1	4958.88	Tibial
T12_tpm_qn	EEF1A1	4743.15	Tibial
T1_tpm_qn	EEF1A1	4034.4	Tibial
T4_tpm_qn	EEF1A1	4034.4	Tibial
T3_tpm_qn	FTH1	4478.55	Tibial
T10_tpm_qn	FTH1	3840.31	Tibial
T8_tpm_qn	FTH1	3840.31	Tibial
T6_tpm_qn	FTH1	3582.34	Tibial
T4_tpm_qn	FTH1	3147.63	Tibial
T7_tpm_qn	FTH1	3065.75	Tibial
S8_tpm_qn	FTH1	3065.75	Sural
S12_tpm_qn	FTH1	3011.03	Sural
T11_tpm_qn	FTH1	3011.03	Tibial
T5_tpm_qn	FTH1	2939.22	Tibial
S11_tpm_qn	FTH1	2317.69	Sural
T12_tpm_qn	FTH1	1851.38	Tibial
T2_tpm_qn	FTH1	1804.96	Tibial
T1_tpm_qn	FTH1	1793.56	Tibial
T14_tpm_qn	FTH1	1700.86	Tibial
S14_tpm_qn	FTH1	1680.45	Sural
S13_tpm_qn	FTH1	1624.51	Sural
T13_tpm_qn	FTH1	1609.74	Tibial
T2_tpm_qn	FTL	11656.6	Tibial
T1_tpm_qn	FTL	11656.6	Tibial
T5_tpm_qn	FTL	11656.6	Tibial
T6_tpm_qn	FTL	11656.6	Tibial
T7_tpm_qn	FTL	11656.6	Tibial
T11_tpm_qn	FTL	9459.8	Tibial
T10_tpm_qn	FTL	9459.8	Tibial
T12_tpm_qn	FTL	9459.8	Tibial
T14_tpm_qn	FTL	9459.8	Tibial
T3_tpm_qn	FTL	9459.8	Tibial
T4_tpm_qn	FTL	9459.8	Tibial
S8_tpm_qn	FTL	7935.07	Sural
T8_tpm_qn	FTL	7935.07	Tibial
S13_tpm_qn	FTL	7935.07	Sural
T13_tpm_qn	FTL	7935.07	Tibial
S11_tpm_qn	FTL	7935.07	Sural
S12_tpm_qn	FTL	7935.07	Sural
S14_tpm_qn	FTL	6947.93	Sural
T10_tpm_qn	GAPDH	3696.17	Tibial
T12_tpm_qn	GAPDH	2567.95	Tibial
T3_tpm_qn	GAPDH	2525.6	Tibial
T5_tpm_qn	GAPDH	2525.6	Tibial
T6_tpm_qn	GAPDH	2362.63	Tibial
T8_tpm_qn	GAPDH	2259.82	Tibial
T1_tpm_qn	GAPDH	2225.69	Tibial
T14_tpm_qn	GAPDH	2146.56	Tibial
T7_tpm_qn	GAPDH	2118.63	Tibial
S14_tpm_qn	GAPDH	2118.63	Sural
S8_tpm_qn	GAPDH	2091.27	Sural
T11_tpm_qn	GAPDH	2038.2	Tibial
S12_tpm_qn	GAPDH	2038.2	Sural
S11_tpm_qn	GAPDH	1946.28	Sural
T2_tpm_qn	GAPDH	1822.74	Tibial
T4_tpm_qn	GAPDH	1793.56	Tibial
T13_tpm_qn	GAPDH	1747.5	Tibial
S13_tpm_qn	GAPDH	1529.4	Sural
S12_tpm_qn	GSN	4353.25	Sural
T12_tpm_qn	GSN	3696.17	Tibial
T7_tpm_qn	GSN	3503.86	Tibial
T3_tpm_qn	GSN	3065.75	Tibial
T14_tpm_qn	GSN	3065.75	Tibial
T2_tpm_qn	GSN	3011.03	Tibial
T10_tpm_qn	GSN	3011.03	Tibial
S13_tpm_qn	GSN	2407.21	Sural
T13_tpm_qn	GSN	2362.63	Tibial
S8_tpm_qn	GSN	2362.63	Sural
T8_tpm_qn	GSN	2362.63	Tibial
S11_tpm_qn	GSN	2118.63	Sural
S14_tpm_qn	GSN	2091.27	Sural
T11_tpm_qn	GSN	1865.87	Tibial
T5_tpm_qn	GSN	1793.56	Tibial
T1_tpm_qn	GSN	1596.54	Tibial
T4_tpm_qn	GSN	1582.25	Tibial
T6_tpm_qn	GSN	1529.4	Tibial
T6_tpm_qn	HLA-DRA	5356.49	Tibial
T3_tpm_qn	HLA-DRA	3840.31	Tibial
T8_tpm_qn	HLA-DRA	3503.86	Tibial
T2_tpm_qn	HLA-DRA	3413.19	Tibial
T14_tpm_qn	HLA-DRA	3413.19	Tibial
T13_tpm_qn	HLA-DRA	3224.75	Tibial
T10_tpm_qn	HLA-DRA	3147.63	Tibial
S8_tpm_qn	HLA-DRA	3147.63	Sural
T1_tpm_qn	HLA-DRA	2665.56	Tibial
T5_tpm_qn	HLA-DRA	2496.11	Tibial
T7_tpm_qn	HLA-DRA	2459.37	Tibial
S14_tpm_qn	HLA-DRA	2317.69	Sural
T4_tpm_qn	HLA-DRA	2259.82	Tibial
T12_tpm_qn	HLA-DRA	1990.28	Tibial
S13_tpm_qn	HLA-DRA	1875.78	Sural
S12_tpm_qn	HLA-DRA	1804.96	Sural
T11_tpm_qn	HLA-DRA	1292.76	Tibial
S11_tpm_qn	HLA-DRA	1116.24	Sural
T5_tpm_qn	IFITM3	3324.25	Tibial
T8_tpm_qn	IFITM3	3011.03	Tibial
T11_tpm_qn	IFITM3	2525.6	Tibial
T1_tpm_qn	IFITM3	2525.6	Tibial
S8_tpm_qn	IFITM3	2407.21	Sural
T4_tpm_qn	IFITM3	2362.63	Tibial
T14_tpm_qn	IFITM3	2259.82	Tibial
T7_tpm_qn	IFITM3	2225.69	Tibial
T6_tpm_qn	IFITM3	2225.69	Tibial
T3_tpm_qn	IFITM3	2170.29	Tibial
T12_tpm_qn	IFITM3	2146.56	Tibial
T10_tpm_qn	IFITM3	2118.63	Tibial
S12_tpm_qn	IFITM3	2091.27	Sural
S14_tpm_qn	IFITM3	1946.28	Sural
S11_tpm_qn	IFITM3	1835.76	Sural
T13_tpm_qn	IFITM3	1804.96	Tibial
S13_tpm_qn	IFITM3	1554.64	Sural
T2_tpm_qn	IFITM3	1540.7	Tibial
S8_tpm_qn	LGALS1	3935.24	Sural
T7_tpm_qn	LGALS1	3772.07	Tibial
T12_tpm_qn	LGALS1	3503.86	Tibial
T8_tpm_qn	LGALS1	3324.25	Tibial
T6_tpm_qn	LGALS1	2939.22	Tibial
T2_tpm_qn	LGALS1	2939.22	Tibial
S12_tpm_qn	LGALS1	2847.53	Sural
S13_tpm_qn	LGALS1	2847.53	Sural
T5_tpm_qn	LGALS1	2729.29	Tibial
T14_tpm_qn	LGALS1	2665.56	Tibial
T3_tpm_qn	LGALS1	2665.56	Tibial
T13_tpm_qn	LGALS1	2665.56	Tibial
T4_tpm_qn	LGALS1	2225.69	Tibial
T10_tpm_qn	LGALS1	2196.85	Tibial
T11_tpm_qn	LGALS1	2118.63	Tibial
S14_tpm_qn	LGALS1	1851.38	Sural
S11_tpm_qn	LGALS1	1485.75	Sural
T1_tpm_qn	LGALS1	1470.19	Tibial
T12_tpm_qn	PTGDS	5777.79	Tibial
T14_tpm_qn	PTGDS	5356.49	Tibial
T5_tpm_qn	PTGDS	4144.79	Tibial
S12_tpm_qn	PTGDS	4034.4	Sural
T13_tpm_qn	PTGDS	4034.4	Tibial
T7_tpm_qn	PTGDS	4034.4	Tibial
T6_tpm_qn	PTGDS	3696.17	Tibial
T11_tpm_qn	PTGDS	3582.34	Tibial
T4_tpm_qn	PTGDS	3324.25	Tibial
T1_tpm_qn	PTGDS	3224.75	Tibial
T3_tpm_qn	PTGDS	3224.75	Tibial
S13_tpm_qn	PTGDS	2939.22	Sural
T8_tpm_qn	PTGDS	2847.53	Tibial
S11_tpm_qn	PTGDS	2665.56	Sural
S8_tpm_qn	PTGDS	2225.69	Sural
T2_tpm_qn	PTGDS	2091.27	Tibial
S14_tpm_qn	PTGDS	1420.22	Sural
T10_tpm_qn	PTGDS	785.35	Tibial
S8_tpm_qn	S100A6	4353.25	Sural
T12_tpm_qn	S100A6	3840.31	Tibial
T11_tpm_qn	S100A6	3840.31	Tibial
S12_tpm_qn	S100A6	3696.17	Sural
T8_tpm_qn	S100A6	3696.17	Tibial
T5_tpm_qn	S100A6	3503.86	Tibial
S11_tpm_qn	S100A6	3413.19	Sural
T10_tpm_qn	S100A6	3413.19	Tibial
S13_tpm_qn	S100A6	3413.19	Sural
T13_tpm_qn	S100A6	3324.25	Tibial
T14_tpm_qn	S100A6	3147.63	Tibial
S14_tpm_qn	S100A6	3147.63	Sural
T7_tpm_qn	S100A6	3011.03	Tibial
T2_tpm_qn	S100A6	2847.53	Tibial
T3_tpm_qn	S100A6	2771.97	Tibial
T6_tpm_qn	S100A6	2665.56	Tibial
T4_tpm_qn	S100A6	2665.56	Tibial
T1_tpm_qn	S100A6	2028.48	Tibial
T8_tpm_qn	S100B	4958.88	Tibial
T7_tpm_qn	S100B	4238.18	Tibial
S8_tpm_qn	S100B	3772.07	Sural
T3_tpm_qn	S100B	3582.34	Tibial
T6_tpm_qn	S100B	2567.95	Tibial
T12_tpm_qn	S100B	2459.37	Tibial
T5_tpm_qn	S100B	2362.63	Tibial
T4_tpm_qn	S100B	2288.8	Tibial
T10_tpm_qn	S100B	2259.82	Tibial
T13_tpm_qn	S100B	2038.2	Tibial
T14_tpm_qn	S100B	1793.56	Tibial
T2_tpm_qn	S100B	1624.51	Tibial
S12_tpm_qn	S100B	1609.74	Sural
S13_tpm_qn	S100B	923.372	Sural
T1_tpm_qn	S100B	897.002	Tibial
T11_tpm_qn	S100B	763.864	Tibial
S14_tpm_qn	S100B	561.604	Sural
S11_tpm_qn	S100B	556.088	Sural
T3_tpm_qn	SPARC	5356.49	Tibial
T8_tpm_qn	SPARC	3935.24	Tibial
T13_tpm_qn	SPARC	3840.31	Tibial
T7_tpm_qn	SPARC	3582.34	Tibial
S8_tpm_qn	SPARC	3224.75	Sural
S12_tpm_qn	SPARC	2729.29	Sural
S14_tpm_qn	SPARC	2609.54	Sural
T5_tpm_qn	SPARC	2609.54	Tibial
T2_tpm_qn	SPARC	2525.6	Tibial
T14_tpm_qn	SPARC	2362.63	Tibial
S13_tpm_qn	SPARC	2028.48	Sural
T12_tpm_qn	SPARC	2028.48	Tibial
T10_tpm_qn	SPARC	2009.79	Tibial
T6_tpm_qn	SPARC	1775.4	Tibial
T11_tpm_qn	SPARC	1747.5	Tibial
T4_tpm_qn	SPARC	1470.19	Tibial
S11_tpm_qn	SPARC	1445.9	Sural
T1_tpm_qn	SPARC	1279.77	Tibial
T12_tpm_qn	TAGLN	6947.93	Tibial
S12_tpm_qn	TAGLN	5777.79	Sural
S14_tpm_qn	TAGLN	4958.88	Sural
S11_tpm_qn	TAGLN	3582.34	Sural
T11_tpm_qn	TAGLN	3413.19	Tibial
T6_tpm_qn	TAGLN	3147.63	Tibial
T14_tpm_qn	TAGLN	2567.95	Tibial
T3_tpm_qn	TAGLN	2225.69	Tibial
T8_tpm_qn	TAGLN	1793.56	Tibial
T1_tpm_qn	TAGLN	1775.4	Tibial
S13_tpm_qn	TAGLN	1737.86	Sural
T10_tpm_qn	TAGLN	1566.81	Tibial
S8_tpm_qn	TAGLN	1470.19	Sural
T2_tpm_qn	TAGLN	1470.19	Tibial
T5_tpm_qn	TAGLN	1420.22	Tibial
T4_tpm_qn	TAGLN	1395.41	Tibial
T13_tpm_qn	TAGLN	1378.16	Tibial
T7_tpm_qn	TAGLN	1326.8	Tibial
T10_tpm_qn	TMSB10	7935.07	Tibial
T8_tpm_qn	TMSB10	5356.49	Tibial
T7_tpm_qn	TMSB10	5356.49	Tibial
T6_tpm_qn	TMSB10	4958.88	Tibial
T5_tpm_qn	TMSB10	4958.88	Tibial
T3_tpm_qn	TMSB10	4958.88	Tibial
S8_tpm_qn	TMSB10	4958.88	Sural
S12_tpm_qn	TMSB10	4743.15	Sural
T12_tpm_qn	TMSB10	4478.55	Tibial
T2_tpm_qn	TMSB10	4238.18	Tibial
T1_tpm_qn	TMSB10	4238.18	Tibial
T14_tpm_qn	TMSB10	4238.18	Tibial
S14_tpm_qn	TMSB10	4144.79	Sural
T4_tpm_qn	TMSB10	3772.07	Tibial
S11_tpm_qn	TMSB10	3772.07	Sural
T13_tpm_qn	TMSB10	3696.17	Tibial
S13_tpm_qn	TMSB10	3582.34	Sural
T11_tpm_qn	TMSB10	3324.25	Tibial
S14_tpm_qn	TMSB4X	11656.6	Sural
T6_tpm_qn	TMSB4X	7935.07	Tibial
S12_tpm_qn	TMSB4X	6947.93	Sural
T4_tpm_qn	TMSB4X	6947.93	Tibial
S8_tpm_qn	TMSB4X	6947.93	Sural
S13_tpm_qn	TMSB4X	6947.93	Sural
T2_tpm_qn	TMSB4X	6947.93	Tibial
T3_tpm_qn	TMSB4X	6947.93	Tibial
T13_tpm_qn	TMSB4X	6499.38	Tibial
T14_tpm_qn	TMSB4X	6499.38	Tibial
T8_tpm_qn	TMSB4X	6499.38	Tibial
T1_tpm_qn	TMSB4X	6499.38	Tibial
T5_tpm_qn	TMSB4X	6499.38	Tibial
T10_tpm_qn	TMSB4X	5777.79	Tibial
T7_tpm_qn	TMSB4X	5777.79	Tibial
S11_tpm_qn	TMSB4X	5777.79	Sural
T12_tpm_qn	TMSB4X	5356.49	Tibial
T11_tpm_qn	TMSB4X	4958.88	Tibial
S14_tpm_qn	TPT1	4353.25	Sural
T10_tpm_qn	TPT1	4238.18	Tibial
T13_tpm_qn	TPT1	4144.79	Tibial
T2_tpm_qn	TPT1	3840.31	Tibial
T11_tpm_qn	TPT1	3772.07	Tibial
S13_tpm_qn	TPT1	3772.07	Sural
T4_tpm_qn	TPT1	3503.86	Tibial
T3_tpm_qn	TPT1	3413.19	Tibial
T12_tpm_qn	TPT1	3413.19	Tibial
S12_tpm_qn	TPT1	3324.25	Sural
T5_tpm_qn	TPT1	3224.75	Tibial
S11_tpm_qn	TPT1	3011.03	Sural
T1_tpm_qn	TPT1	2771.97	Tibial
T6_tpm_qn	TPT1	2729.29	Tibial
T7_tpm_qn	TPT1	2170.29	Tibial
T14_tpm_qn	TPT1	2066.96	Tibial
T8_tpm_qn	TPT1	1964.86	Tibial
S8_tpm_qn	TPT1	1924.03	Sural
T8_tpm_qn	VIM	9459.8	Tibial
T1_tpm_qn	VIM	7935.07	Tibial
T3_tpm_qn	VIM	7935.07	Tibial
S12_tpm_qn	VIM	6499.38	Sural
S14_tpm_qn	VIM	6499.38	Sural
S8_tpm_qn	VIM	6499.38	Sural
T10_tpm_qn	VIM	6499.38	Tibial
T12_tpm_qn	VIM	6499.38	Tibial
T7_tpm_qn	VIM	6499.38	Tibial
T2_tpm_qn	VIM	6499.38	Tibial
T11_tpm_qn	VIM	5777.79	Tibial
S13_tpm_qn	VIM	5777.79	Sural
T14_tpm_qn	VIM	5777.79	Tibial
T13_tpm_qn	VIM	5777.79	Tibial
T5_tpm_qn	VIM	5777.79	Tibial
T6_tpm_qn	VIM	5777.79	Tibial
S11_tpm_qn	VIM	4034.4	Sural
T4_tpm_qn	VIM	3935.24	Tibial

## Sheet: Figure_6B
sample	gene_name	tpm	group
T10_tpm_qn	PIEZO1	235.089	Tibial
T8_tpm_qn	PIEZO1	169.805	Tibial
T5_tpm_qn	PIEZO1	161.758	Tibial
S12_tpm_qn	PIEZO1	159.578	Sural
T2_tpm_qn	PIEZO1	152.014	Tibial
S8_tpm_qn	PIEZO1	149.731	Sural
T3_tpm_qn	PIEZO1	147.088	Tibial
T1_tpm_qn	PIEZO1	145.02	Tibial
T12_tpm_qn	PIEZO1	144.779	Tibial
T6_tpm_qn	PIEZO1	136.063	Tibial
T7_tpm_qn	PIEZO1	133.498	Tibial
T4_tpm_qn	PIEZO1	128.179	Tibial
S13_tpm_qn	PIEZO1	123.171	Sural
T13_tpm_qn	PIEZO1	117.541	Tibial
T14_tpm_qn	PIEZO1	117.432	Tibial
T11_tpm_qn	PIEZO1	108.885	Tibial
S14_tpm_qn	PIEZO1	108.041	Sural
S11_tpm_qn	PIEZO1	91.3023	Sural
T3_tpm_qn	CACNA1A	46.6789	Tibial
T7_tpm_qn	ASIC3	43.1825	Tibial
S8_tpm_qn	ASIC3	38.5957	Sural
S14_tpm_qn	CACNA1H	36.0569	Sural
T7_tpm_qn	TRPV1	35.0734	Tibial
T5_tpm_qn	TRPV1	34.8567	Tibial
T8_tpm_qn	ASIC3	34.6619	Tibial
T4_tpm_qn	TRPV1	32.3433	Tibial
T5_tpm_qn	ASIC3	31.9746	Tibial
T4_tpm_qn	ASIC3	30.9495	Tibial
T11_tpm_qn	TRPV1	30.8057	Tibial
T12_tpm_qn	ASIC3	30.3657	Tibial
S12_tpm_qn	ASIC3	29.6875	Sural
T10_tpm_qn	NGF	27.8039	Tibial
S12_tpm_qn	TRPV1	27.4735	Sural
T12_tpm_qn	TRPV1	27.0743	Tibial
S8_tpm_qn	TRPV1	26.9997	Sural
T8_tpm_qn	TRPV1	26.9753	Tibial
T3_tpm_qn	TRPV1	26.3387	Tibial
T10_tpm_qn	TRPV1	25.6874	Tibial
S11_tpm_qn	CACNA1H	25.6552	Sural
T3_tpm_qn	NGF	24.3434	Tibial
T1_tpm_qn	CACNA1H	24.2164	Tibial
T14_tpm_qn	ASIC3	24.1932	Tibial
T7_tpm_qn	NGF	24.0695	Tibial
S11_tpm_qn	TRPV1	23.7985	Sural
T6_tpm_qn	ASIC3	22.917	Tibial
T2_tpm_qn	TRPV1	22.6967	Tibial
S8_tpm_qn	NGF	22.402	Sural
T14_tpm_qn	TRPV1	22.1985	Tibial
T8_tpm_qn	NGF	22.1638	Tibial
T6_tpm_qn	TRPV1	21.8068	Tibial
T11_tpm_qn	ASIC3	21.4905	Tibial
T12_tpm_qn	NGF	21.4581	Tibial
T10_tpm_qn	ASIC3	21.4174	Tibial
T3_tpm_qn	ASIC3	20.9355	Tibial
T4_tpm_qn	NGF	20.4028	Tibial
S12_tpm_qn	CACNA1H	20.3767	Sural
T6_tpm_qn	NGF	20.2536	Tibial
T1_tpm_qn	ASIC3	19.9298	Tibial
T2_tpm_qn	ASIC3	19.2153	Tibial
T7_tpm_qn	CACNA1A	19.1557	Tibial
T14_tpm_qn	NGF	19.0799	Tibial
T13_tpm_qn	TRPV1	18.4102	Tibial
T14_tpm_qn	CACNA1H	18.2642	Tibial
S12_tpm_qn	NGF	18.2051	Sural
T11_tpm_qn	CACNA1H	18.1345	Tibial
T8_tpm_qn	CACNA1A	18.035	Tibial
S8_tpm_qn	CACNA1A	17.7282	Sural
T13_tpm_qn	ASIC3	17.5943	Tibial
S13_tpm_qn	ASIC3	17.5044	Sural
T5_tpm_qn	NGF	17.3394	Tibial
S13_tpm_qn	TRPV1	16.9409	Sural
T5_tpm_qn	CACNA1A	16.6255	Tibial
T1_tpm_qn	TRPV1	16.0904	Tibial
T2_tpm_qn	CACNA1H	15.9595	Tibial
T3_tpm_qn	KCNA2	15.6846	Tibial
T8_tpm_qn	PIEZO2	15.672	Tibial
T5_tpm_qn	CACNA1H	15.5999	Tibial
T13_tpm_qn	NGF	15.3976	Tibial
S8_tpm_qn	CACNA1H	15.139	Sural
S11_tpm_qn	ASIC3	14.8886	Sural
S13_tpm_qn	NGF	14.8618	Sural
T2_tpm_qn	NGF	14.8063	Tibial
S12_tpm_qn	PRPH	13.875	Sural
S14_tpm_qn	TRPV1	13.8336	Sural
S11_tpm_qn	NGF	13.7947	Sural
T7_tpm_qn	KCNA2	13.7025	Tibial
T1_tpm_qn	NGF	13.5914	Tibial
T3_tpm_qn	CACNA1H	13.3798	Tibial
T8_tpm_qn	CACNA1H	13.2248	Tibial
T6_tpm_qn	CACNA1A	12.9195	Tibial
T6_tpm_qn	CACNA1H	12.7001	Tibial
S13_tpm_qn	CACNA1H	12.6513	Sural
T4_tpm_qn	KCNA2	12.4999	Tibial
T8_tpm_qn	KCNA2	12.4152	Tibial
T2_tpm_qn	CACNA1A	12.3202	Tibial
T5_tpm_qn	KCNA2	12.1963	Tibial
S8_tpm_qn	KCNA2	12.1729	Sural
T12_tpm_qn	CACNA1H	12.1475	Tibial
S14_tpm_qn	NGF	11.6458	Sural
S8_tpm_qn	PIEZO2	11.4314	Sural
S14_tpm_qn	ASIC3	10.9759	Sural
T4_tpm_qn	CACNA1A	10.4894	Tibial
T8_tpm_qn	SCN9A	10.0412	Tibial
T13_tpm_qn	CACNA1H	9.95318	Tibial
S14_tpm_qn	PRPH	9.30109	Sural
T7_tpm_qn	CACNA1H	9.25743	Tibial
T11_tpm_qn	NGF	8.84628	Tibial
T1_tpm_qn	PRPH	8.71193	Tibial
S8_tpm_qn	SCN9A	8.66534	Sural
T3_tpm_qn	PIEZO2	8.53166	Tibial
S13_tpm_qn	PRPH	8.25661	Sural
T7_tpm_qn	PIEZO2	7.97015	Tibial
T5_tpm_qn	PIEZO2	7.77329	Tibial
T5_tpm_qn	PRPH	7.54803	Tibial
T1_tpm_qn	NTRK1	7.35378	Tibial
T4_tpm_qn	CACNA1H	7.34152	Tibial
T2_tpm_qn	PRPH	7.23445	Tibial
T1_tpm_qn	SCN9A	7.1024	Tibial
T10_tpm_qn	CACNA1H	7.01468	Tibial
T7_tpm_qn	SCN9A	6.88516	Tibial
T14_tpm_qn	PRPH	6.81938	Tibial
T13_tpm_qn	SCN9A	6.76389	Tibial
T12_tpm_qn	SCN9A	6.68963	Tibial
T10_tpm_qn	SCN9A	6.59854	Tibial
S13_tpm_qn	SCN9A	6.58861	Sural
S11_tpm_qn	CACNA1A	6.53726	Sural
T2_tpm_qn	SCN9A	6.49829	Tibial
S8_tpm_qn	PRPH	6.15813	Sural
S12_tpm_qn	CACNA1A	6.11369	Sural
T6_tpm_qn	SCN9A	6.0858	Tibial
T2_tpm_qn	KCNA2	6.05409	Tibial
T6_tpm_qn	KCNA2	5.94679	Tibial
T4_tpm_qn	PIEZO2	5.88591	Tibial
S14_tpm_qn	CACNA1A	5.83853	Sural
T12_tpm_qn	PRPH	5.83093	Tibial
T11_tpm_qn	SCN9A	5.486	Tibial
T4_tpm_qn	PRPH	5.42057	Tibial
S12_tpm_qn	SCN9A	5.41819	Sural
T11_tpm_qn	CACNA1A	5.33995	Tibial
T7_tpm_qn	NTRK1	5.29231	Tibial
T10_tpm_qn	KCNA2	5.24949	Tibial
S13_tpm_qn	CACNA1A	5.24063	Sural
T14_tpm_qn	PIEZO2	5.23873	Tibial
S11_tpm_qn	SCN9A	5.13332	Sural
T14_tpm_qn	SCN9A	5.12655	Tibial
T1_tpm_qn	CACNA1A	5.02273	Tibial
T4_tpm_qn	SCN9A	5.01295	Tibial
T13_tpm_qn	KCNA2	4.85682	Tibial
S11_tpm_qn	PRPH	4.83134	Sural
T5_tpm_qn	SCN9A	4.77837	Tibial
T11_tpm_qn	KCNA2	4.7542	Tibial
T10_tpm_qn	PIEZO2	4.73914	Tibial
T4_tpm_qn	NTRK1	4.73914	Tibial
T10_tpm_qn	CACNA1A	4.72806	Tibial
T14_tpm_qn	KCNA2	4.59922	Tibial
T7_tpm_qn	PRPH	4.35484	Tibial
T8_tpm_qn	PRPH	4.32436	Tibial
S14_tpm_qn	NTRK1	4.28547	Sural
T3_tpm_qn	SCN9A	4.11842	Tibial
T5_tpm_qn	NTRK1	4.09763	Tibial
T11_tpm_qn	PIEZO2	4.06089	Tibial
S11_tpm_qn	KCNA2	4.00133	Sural
T12_tpm_qn	CACNA1A	3.88152	Tibial
T3_tpm_qn	NTRK1	3.81937	Tibial
T13_tpm_qn	CACNA1A	3.72415	Tibial
S12_tpm_qn	KCNA2	3.42175	Sural
T13_tpm_qn	PRPH	3.35249	Tibial
T14_tpm_qn	CACNA1A	3.2546	Tibial
T6_tpm_qn	PRPH	3.23021	Tibial
T13_tpm_qn	PIEZO2	3.05715	Tibial
S13_tpm_qn	NTRK1	2.97082	Sural
T11_tpm_qn	PRPH	2.83553	Tibial
T12_tpm_qn	NTRK1	2.69473	Tibial
T6_tpm_qn	PIEZO2	2.64758	Tibial
S14_tpm_qn	SCN9A	2.62261	Sural
T6_tpm_qn	NTRK1	2.6116	Tibial
T14_tpm_qn	NTRK1	2.55957	Tibial
S14_tpm_qn	KCNA2	2.46269	Sural
T13_tpm_qn	NTRK1	2.41562	Tibial
T11_tpm_qn	CACNA1I	2.41562	Tibial
S11_tpm_qn	PIEZO2	2.28448	Sural
T3_tpm_qn	PRPH	2.26411	Tibial
T2_tpm_qn	PIEZO2	2.15428	Tibial
T1_tpm_qn	KCNA2	2.14361	Tibial
T11_tpm_qn	CHRNA7	2.053	Tibial
T2_tpm_qn	NTRK1	2.03327	Tibial
S8_tpm_qn	SCN11A	1.99426	Sural
S11_tpm_qn	SCN11A	1.96328	Sural
T6_tpm_qn	CHRNA7	1.95892	Tibial
S12_tpm_qn	NTRK1	1.82665	Sural
S14_tpm_qn	PIEZO2	1.81296	Sural
T10_tpm_qn	PRPH	1.73014	Tibial
T4_tpm_qn	SCN11A	1.69841	Tibial
S12_tpm_qn	SCN11A	1.64615	Sural
S11_tpm_qn	NTRK1	1.5943	Sural
T14_tpm_qn	CHRNA7	1.57285	Tibial
S14_tpm_qn	CHRNA7	1.47545	Sural
S13_tpm_qn	PIEZO2	1.4396	Sural
T1_tpm_qn	CHRNA7	1.42905	Tibial
T10_tpm_qn	SCN11A	1.38812	Tibial
T13_tpm_qn	CHRNA7	1.35167	Tibial
T5_tpm_qn	CACNA1I	1.33295	Tibial
T12_tpm_qn	SCN11A	1.30587	Tibial
S11_tpm_qn	CHRNA7	1.27646	Sural
T5_tpm_qn	CHRNA7	1.23541	Tibial
T8_tpm_qn	SCN11A	1.23463	Tibial
T1_tpm_qn	PIEZO2	1.22899	Tibial
T11_tpm_qn	SCN11A	1.20679	Tibial
S13_tpm_qn	KCNA2	1.20077	Sural
T14_tpm_qn	KCNS1	1.1889	Tibial
T8_tpm_qn	NTRK1	1.18165	Tibial
T3_tpm_qn	SCN11A	1.17562	Tibial
S13_tpm_qn	CHRNA7	1.15664	Sural
S14_tpm_qn	SCN11A	1.14861	Sural
S12_tpm_qn	PIEZO2	1.11578	Sural
T12_tpm_qn	PIEZO2	0.996253	Tibial
T10_tpm_qn	SCN8A	0.996253	Tibial
S13_tpm_qn	SCN11A	0.982654	Sural
T3_tpm_qn	KCNS1	0.976325	Tibial
T7_tpm_qn	KCNS1	0.950865	Tibial
T3_tpm_qn	CHRNA7	0.939517	Tibial
T2_tpm_qn	KCNS1	0.930785	Tibial
T10_tpm_qn	NTRK1	0.927329	Tibial
T5_tpm_qn	SCN11A	0.902295	Tibial
S8_tpm_qn	CACNA1I	0.891023	Sural
T12_tpm_qn	CACNA1I	0.890669	Tibial
T12_tpm_qn	KCNA2	0.889756	Tibial
T13_tpm_qn	SCN11A	0.867416	Tibial
T13_tpm_qn	KCNS1	0.865154	Tibial
T2_tpm_qn	SCN11A	0.864821	Tibial
S8_tpm_qn	KCNS1	0.841933	Sural
T4_tpm_qn	CACNA1I	0.840809	Tibial
T1_tpm_qn	SCN11A	0.833657	Tibial
T8_tpm_qn	KCNS1	0.826939	Tibial
T11_tpm_qn	NTRK1	0.825801	Tibial
S12_tpm_qn	CACNA1I	0.817534	Sural
T12_tpm_qn	SCN8A	0.817534	Tibial
T2_tpm_qn	CHRNA7	0.803215	Tibial
S11_tpm_qn	CACNA1I	0.761272	Sural
T8_tpm_qn	CACNA1I	0.749559	Tibial
T5_tpm_qn	SCN8A	0.746218	Tibial
T14_tpm_qn	SCN11A	0.744308	Tibial
T2_tpm_qn	SCN8A	0.71506	Tibial
T7_tpm_qn	SCN8A	0.687755	Tibial
S12_tpm_qn	CHRNA7	0.675153	Sural
T8_tpm_qn	SCN8A	0.6743	Tibial
S14_tpm_qn	KCNS1	0.643316	Sural
T6_tpm_qn	SCN11A	0.625679	Tibial
T3_tpm_qn	SCN8A	0.616303	Tibial
T1_tpm_qn	CACNA1I	0.61277	Tibial
T13_tpm_qn	SCN8A	0.601623	Tibial
S12_tpm_qn	SCN8A	0.598126	Sural
T11_tpm_qn	SCN8A	0.596143	Tibial
T4_tpm_qn	CHRNA7	0.581031	Tibial
T8_tpm_qn	CHRNA7	0.580633	Tibial
T12_tpm_qn	KCNS1	0.572443	Tibial
S8_tpm_qn	NTRK1	0.566705	Sural
T4_tpm_qn	SCN8A	0.563055	Tibial
T10_tpm_qn	CACNA1I	0.536589	Tibial
T10_tpm_qn	CHRNA7	0.532786	Tibial
S8_tpm_qn	SCN8A	0.520362	Sural
T6_tpm_qn	KCNS1	0.516313	Tibial
S11_tpm_qn	SCN8A	0.505167	Sural
S13_tpm_qn	SCN8A	0.503183	Sural
T7_tpm_qn	SCN11A	0.476844	Tibial
T13_tpm_qn	CACNA1I	0.454817	Tibial
T1_tpm_qn	SCN8A	0.424173	Tibial
T14_tpm_qn	CACNA1I	0.419481	Tibial
T14_tpm_qn	SCN8A	0.41732	Tibial
T6_tpm_qn	SCN8A	0.404156	Tibial
T3_tpm_qn	CACNA1I	0.378835	Tibial
S13_tpm_qn	CACNA1I	0.378106	Sural
T12_tpm_qn	CHRNA7	0.35062	Tibial
S13_tpm_qn	KCNS1	0.346141	Sural
S14_tpm_qn	SCN8A	0.345605	Sural
T6_tpm_qn	CACNA1I	0.336888	Tibial
T7_tpm_qn	CACNA1I	0.325249	Tibial
T4_tpm_qn	KCNS1	0.308487	Tibial
T7_tpm_qn	CHRNA7	0.300091	Tibial
T5_tpm_qn	KCNS1	0.300091	Tibial
T10_tpm_qn	KCNS1	0.29886	Tibial
S12_tpm_qn	KCNS1	0.297171	Sural
S8_tpm_qn	CHRNA7	0.221356	Sural
T2_tpm_qn	CACNA1I	0.198131	Tibial
S11_tpm_qn	KCNS1	0.167891	Sural
T1_tpm_qn	KCNS1	0.141215	Tibial
S14_tpm_qn	CACNA1I	0.139805	Sural
T11_tpm_qn	KCNS1	0.137535	Tibial

## Sheet: Figure_7B
sample	EntrezGeneSymbol	RFU	group
S1_Sciatic	AGFG1	5369.1	Sciatic
S1_L4_DRG	AGFG1	4987.7	DRG
S2_Sciatic	AGFG1	92801.5	Sciatic
S2_L4_DRG	AGFG1	46107.3	DRG
S3_Sciatic	AGFG1	69502.5	Sciatic
S3_L4_DRG	AGFG1	45384.6	DRG
S4_Sciatic	AGFG1	106734	Sciatic
S4_L4_DRG	AGFG1	66381.1	DRG
S5_Sciatic	AGFG1	76660.2	Sciatic
S5_L4_DRG	AGFG1	45307	DRG
S6_Sciatic	AGFG1	68968.6	Sciatic
S6_L4_DRG	AGFG1	71534.5	DRG
S1_Sciatic	CETN2	5814.7	Sciatic
S1_L4_DRG	CETN2	5911.8	DRG
S2_Sciatic	CETN2	84311.4	Sciatic
S2_L4_DRG	CETN2	44323	DRG
S3_Sciatic	CETN2	73096.8	Sciatic
S3_L4_DRG	CETN2	48677.1	DRG
S4_Sciatic	CETN2	91628.4	Sciatic
S4_L4_DRG	CETN2	60302.8	DRG
S5_Sciatic	CETN2	61914	Sciatic
S5_L4_DRG	CETN2	51727	DRG
S6_Sciatic	CETN2	49276.6	Sciatic
S6_L4_DRG	CETN2	50369.9	DRG
S1_Sciatic	DDX39B	34732.9	Sciatic
S1_L4_DRG	DDX39B	43090.9	DRG
S2_Sciatic	DDX39B	97260.8	Sciatic
S2_L4_DRG	DDX39B	124012	DRG
S3_Sciatic	DDX39B	218208	Sciatic
S3_L4_DRG	DDX39B	157457	DRG
S4_Sciatic	DDX39B	145124	Sciatic
S4_L4_DRG	DDX39B	248291	DRG
S5_Sciatic	DDX39B	194862	Sciatic
S5_L4_DRG	DDX39B	195631	DRG
S6_Sciatic	DDX39B	155440	Sciatic
S6_L4_DRG	DDX39B	154526	DRG
S1_Sciatic	EIF4E	35509.4	Sciatic
S1_L4_DRG	EIF4E	41725.7	DRG
S2_Sciatic	EIF4E	155755	Sciatic
S2_L4_DRG	EIF4E	105504	DRG
S3_Sciatic	EIF4E	157439	Sciatic
S3_L4_DRG	EIF4E	119335	DRG
S4_Sciatic	EIF4E	201992	Sciatic
S4_L4_DRG	EIF4E	189219	DRG
S5_Sciatic	EIF4E	186467	Sciatic
S5_L4_DRG	EIF4E	162050	DRG
S6_Sciatic	EIF4E	128355	Sciatic
S6_L4_DRG	EIF4E	133012	DRG
S1_Sciatic	EIF5A	10706.3	Sciatic
S1_L4_DRG	EIF5A	15588	DRG
S2_Sciatic	EIF5A	85154.4	Sciatic
S2_L4_DRG	EIF5A	45584.7	DRG
S3_Sciatic	EIF5A	80047.3	Sciatic
S3_L4_DRG	EIF5A	53809.8	DRG
S4_Sciatic	EIF5A	104800	Sciatic
S4_L4_DRG	EIF5A	78571.9	DRG
S5_Sciatic	EIF5A	86816.1	Sciatic
S5_L4_DRG	EIF5A	62344	DRG
S6_Sciatic	EIF5A	56377.4	Sciatic
S6_L4_DRG	EIF5A	65380.9	DRG
S1_Sciatic	EIF5A2	2269.1	Sciatic
S1_L4_DRG	EIF5A2	2233.4	DRG
S2_Sciatic	EIF5A2	97855.3	Sciatic
S2_L4_DRG	EIF5A2	8441.8	DRG
S3_Sciatic	EIF5A2	32754.3	Sciatic
S3_L4_DRG	EIF5A2	9421.5	DRG
S4_Sciatic	EIF5A2	90686.5	Sciatic
S4_L4_DRG	EIF5A2	17342.8	DRG
S5_Sciatic	EIF5A2	22420.4	Sciatic
S5_L4_DRG	EIF5A2	9697.8	DRG
S6_Sciatic	EIF5A2	16888.4	Sciatic
S6_L4_DRG	EIF5A2	22577.8	DRG
S1_Sciatic	FMR1	1191.7	Sciatic
S1_L4_DRG	FMR1	2191.6	DRG
S2_Sciatic	FMR1	9917.6	Sciatic
S2_L4_DRG	FMR1	36395.3	DRG
S3_Sciatic	FMR1	20566.6	Sciatic
S3_L4_DRG	FMR1	39879.6	DRG
S4_Sciatic	FMR1	13425.3	Sciatic
S4_L4_DRG	FMR1	35651.9	DRG
S5_Sciatic	FMR1	21449.4	Sciatic
S5_L4_DRG	FMR1	26708.4	DRG
S6_Sciatic	FMR1	27139.8	Sciatic
S6_L4_DRG	FMR1	43446.4	DRG
S1_Sciatic	G3BP2	7164	Sciatic
S1_L4_DRG	G3BP2	24716.1	DRG
S2_Sciatic	G3BP2	47901.8	Sciatic
S2_L4_DRG	G3BP2	98380.8	DRG
S3_Sciatic	G3BP2	70655	Sciatic
S3_L4_DRG	G3BP2	119752	DRG
S4_Sciatic	G3BP2	69952.5	Sciatic
S4_L4_DRG	G3BP2	128134	DRG
S5_Sciatic	G3BP2	70704.5	Sciatic
S5_L4_DRG	G3BP2	95439.2	DRG
S6_Sciatic	G3BP2	63670.3	Sciatic
S6_L4_DRG	G3BP2	139435	DRG
S1_Sciatic	HNRNPA1	101769	Sciatic
S1_L4_DRG	HNRNPA1	89940.4	DRG
S2_Sciatic	HNRNPA1	329791	Sciatic
S2_L4_DRG	HNRNPA1	129082	DRG
S3_Sciatic	HNRNPA1	266098	Sciatic
S3_L4_DRG	HNRNPA1	161980	DRG
S4_Sciatic	HNRNPA1	369793	Sciatic
S4_L4_DRG	HNRNPA1	271699	DRG
S5_Sciatic	HNRNPA1	224627	Sciatic
S5_L4_DRG	HNRNPA1	193511	DRG
S6_Sciatic	HNRNPA1	155850	Sciatic
S6_L4_DRG	HNRNPA1	171635	DRG
S1_Sciatic	HNRNPA2B1	103721	Sciatic
S1_L4_DRG	HNRNPA2B1	91442.7	DRG
S2_Sciatic	HNRNPA2B1	346526	Sciatic
S2_L4_DRG	HNRNPA2B1	132192	DRG
S3_Sciatic	HNRNPA2B1	266961	Sciatic
S3_L4_DRG	HNRNPA2B1	162611	DRG
S4_Sciatic	HNRNPA2B1	377078	Sciatic
S4_L4_DRG	HNRNPA2B1	257655	DRG
S5_Sciatic	HNRNPA2B1	225036	Sciatic
S5_L4_DRG	HNRNPA2B1	203100	DRG
S6_Sciatic	HNRNPA2B1	157289	Sciatic
S6_L4_DRG	HNRNPA2B1	178764	DRG
S1_Sciatic	KHSRP	8171	Sciatic
S1_L4_DRG	KHSRP	10019.4	DRG
S2_Sciatic	KHSRP	167303	Sciatic
S2_L4_DRG	KHSRP	86831.1	DRG
S3_Sciatic	KHSRP	122577	Sciatic
S3_L4_DRG	KHSRP	97423	DRG
S4_Sciatic	KHSRP	189218	Sciatic
S4_L4_DRG	KHSRP	131355	DRG
S5_Sciatic	KHSRP	140321	Sciatic
S5_L4_DRG	KHSRP	113460	DRG
S6_Sciatic	KHSRP	95699.4	Sciatic
S6_L4_DRG	KHSRP	109061	DRG
S1_Sciatic	MAGOH	1842.6	Sciatic
S1_L4_DRG	MAGOH	2043.7	DRG
S2_Sciatic	MAGOH	15247.4	Sciatic
S2_L4_DRG	MAGOH	18757.5	DRG
S3_Sciatic	MAGOH	27492.5	Sciatic
S3_L4_DRG	MAGOH	20936.3	DRG
S4_Sciatic	MAGOH	24393.4	Sciatic
S4_L4_DRG	MAGOH	28007.4	DRG
S5_Sciatic	MAGOH	20200.7	Sciatic
S5_L4_DRG	MAGOH	22122.5	DRG
S6_Sciatic	MAGOH	22646.8	Sciatic
S6_L4_DRG	MAGOH	19063.3	DRG
S1_Sciatic	NCBP1	2521.4	Sciatic
S1_L4_DRG	NCBP1	2313.3	DRG
S2_Sciatic	NCBP1	47605.6	Sciatic
S2_L4_DRG	NCBP1	57379.6	DRG
S3_Sciatic	NCBP1	55638.9	Sciatic
S3_L4_DRG	NCBP1	61325.3	DRG
S4_Sciatic	NCBP1	45863.6	Sciatic
S4_L4_DRG	NCBP1	66001.2	DRG
S5_Sciatic	NCBP1	69930.4	Sciatic
S5_L4_DRG	NCBP1	64597.6	DRG
S6_Sciatic	NCBP1	63446	Sciatic
S6_L4_DRG	NCBP1	63042.6	DRG
S1_Sciatic	NPM1	5431	Sciatic
S1_L4_DRG	NPM1	5778.7	DRG
S2_Sciatic	NPM1	45371.9	Sciatic
S2_L4_DRG	NPM1	48366.5	DRG
S3_Sciatic	NPM1	45101.8	Sciatic
S3_L4_DRG	NPM1	52881.7	DRG
S4_Sciatic	NPM1	58656.6	Sciatic
S4_L4_DRG	NPM1	67227.6	DRG
S5_Sciatic	NPM1	79456.2	Sciatic
S5_L4_DRG	NPM1	54652.6	DRG
S6_Sciatic	NPM1	52040.4	Sciatic
S6_L4_DRG	NPM1	65026.1	DRG
S1_Sciatic	NXT1	1822.9	Sciatic
S1_L4_DRG	NXT1	2294	DRG
S2_Sciatic	NXT1	10948	Sciatic
S2_L4_DRG	NXT1	22537.4	DRG
S3_Sciatic	NXT1	26411.3	Sciatic
S3_L4_DRG	NXT1	24280.1	DRG
S4_Sciatic	NXT1	16592.5	Sciatic
S4_L4_DRG	NXT1	24318	DRG
S5_Sciatic	NXT1	15283.3	Sciatic
S5_L4_DRG	NXT1	19474.9	DRG
S6_Sciatic	NXT1	22085.8	Sciatic
S6_L4_DRG	NXT1	24120.6	DRG
S1_Sciatic	PABPN1	13867.6	Sciatic
S1_L4_DRG	PABPN1	17953	DRG
S2_Sciatic	PABPN1	70134.3	Sciatic
S2_L4_DRG	PABPN1	105597	DRG
S3_Sciatic	PABPN1	116222	Sciatic
S3_L4_DRG	PABPN1	119866	DRG
S4_Sciatic	PABPN1	89141.9	Sciatic
S4_L4_DRG	PABPN1	163537	DRG
S5_Sciatic	PABPN1	163756	Sciatic
S5_L4_DRG	PABPN1	135584	DRG
S6_Sciatic	PABPN1	87558.6	Sciatic
S6_L4_DRG	PABPN1	142796	DRG
S1_Sciatic	PNPT1	12189.8	Sciatic
S1_L4_DRG	PNPT1	16894.8	DRG
S2_Sciatic	PNPT1	106953	Sciatic
S2_L4_DRG	PNPT1	78392.5	DRG
S3_Sciatic	PNPT1	133714	Sciatic
S3_L4_DRG	PNPT1	92908.9	DRG
S4_Sciatic	PNPT1	136626	Sciatic
S4_L4_DRG	PNPT1	114708	DRG
S5_Sciatic	PNPT1	137108	Sciatic
S5_L4_DRG	PNPT1	100893	DRG
S6_Sciatic	PNPT1	81263.9	Sciatic
S6_L4_DRG	PNPT1	105179	DRG
S1_Sciatic	PURA	1274.8	Sciatic
S1_L4_DRG	PURA	2702.8	DRG
S2_Sciatic	PURA	26108.9	Sciatic
S2_L4_DRG	PURA	24005.1	DRG
S3_Sciatic	PURA	27187.3	Sciatic
S3_L4_DRG	PURA	27914.9	DRG
S4_Sciatic	PURA	24522	Sciatic
S4_L4_DRG	PURA	27927	DRG
S5_Sciatic	PURA	26744.7	Sciatic
S5_L4_DRG	PURA	26971.8	DRG
S6_Sciatic	PURA	22563.8	Sciatic
S6_L4_DRG	PURA	33022.7	DRG
S1_Sciatic	RAN	5874.8	Sciatic
S1_L4_DRG	RAN	5511.3	DRG
S2_Sciatic	RAN	4632.5	Sciatic
S2_L4_DRG	RAN	43871.6	DRG
S3_Sciatic	RAN	50168.3	Sciatic
S3_L4_DRG	RAN	47526.7	DRG
S4_Sciatic	RAN	3003.3	Sciatic
S4_L4_DRG	RAN	63116.5	DRG
S5_Sciatic	RAN	10875.4	Sciatic
S5_L4_DRG	RAN	53271.6	DRG
S6_Sciatic	RAN	45897.7	Sciatic
S6_L4_DRG	RAN	57461.8	DRG
S1_Sciatic	SEC13	1377.3	Sciatic
S1_L4_DRG	SEC13	1125.9	DRG
S2_Sciatic	SEC13	16193.3	Sciatic
S2_L4_DRG	SEC13	13790.7	DRG
S3_Sciatic	SEC13	20457.9	Sciatic
S3_L4_DRG	SEC13	14753.9	DRG
S4_Sciatic	SEC13	21665.8	Sciatic
S4_L4_DRG	SEC13	19113.9	DRG
S5_Sciatic	SEC13	17894.4	Sciatic
S5_L4_DRG	SEC13	19152.2	DRG
S6_Sciatic	SEC13	15822.6	Sciatic
S6_L4_DRG	SEC13	15383.8	DRG

## Sheet: Figure_7C
sample	EntrezGeneSymbol	RFU	group	Condition
S1_Sciatic	FMRP	1191.7	Sciatic	No_neuropathy
S1_L4_DRG	FMRP	2191.6	DRG	No_neuropathy
S2_Sciatic	FMRP	9917.6	Sciatic	No_neuropathy
S2_L4_DRG	FMRP	36395.3	DRG	No_neuropathy
S3_Sciatic	FMRP	20566.6	Sciatic	No_neuropathy
S3_L4_DRG	FMRP	39879.6	DRG	No_neuropathy
S4_Sciatic	FMRP	13425.3	Sciatic	Neuropathy_history
S4_L4_DRG	FMRP	35651.9	DRG	Neuropathy_history
S5_Sciatic	FMRP	21449.4	Sciatic	Neuropathy_history
S5_L4_DRG	FMRP	26708.4	DRG	Neuropathy_history
S6_Sciatic	FMRP	27139.8	Sciatic	Neuropathy_history
S6_L4_DRG	FMRP	43446.4	DRG	Neuropathy_history

## Sheet: Suppl.Figure_6B
sample	gene_name	tpm	group
T3_tpm_qn	CGNL1	38.2073	Tibial
T13_tpm_qn	CGNL1	31.819	Tibial
T14_tpm_qn	CGNL1	31.6981	Tibial
T7_tpm_qn	CGNL1	31.1103	Tibial
T12_tpm_qn	CGNL1	30.7757	Tibial
S14_tpm_qn	CGNL1	30.6286	Sural
S11_tpm_qn	CGNL1	30.1221	Sural
S13_tpm_qn	CGNL1	27.4963	Sural
T2_tpm_qn	CGNL1	26.9596	Tibial
T4_tpm_qn	CGNL1	25.6648	Tibial
S12_tpm_qn	CGNL1	24.5228	Sural
T6_tpm_qn	CGNL1	23.5381	Tibial
T10_tpm_qn	CGNL1	22.4882	Tibial
T5_tpm_qn	CGNL1	20.8212	Tibial
T1_tpm_qn	CGNL1	19.0889	Tibial
T11_tpm_qn	CGNL1	18.6709	Tibial
T8_tpm_qn	CGNL1	17.4237	Tibial
S8_tpm_qn	CGNL1	15.5143	Sural
T3_tpm_qn	DUSP26	8.65933	Tibial
T4_tpm_qn	DUSP26	4.13214	Tibial
S14_tpm_qn	DUSP26	3.58266	Sural
T8_tpm_qn	DUSP26	2.81262	Tibial
T11_tpm_qn	DUSP26	2.73467	Tibial
T7_tpm_qn	DUSP26	2.37759	Tibial
T1_tpm_qn	DUSP26	1.49979	Tibial
S12_tpm_qn	DUSP26	1.39379	Sural
T10_tpm_qn	DUSP26	1.39085	Tibial
T6_tpm_qn	DUSP26	1.3724	Tibial
T2_tpm_qn	DUSP26	1.24052	Tibial
T5_tpm_qn	DUSP26	0.993119	Tibial
T14_tpm_qn	DUSP26	0.833657	Tibial
S8_tpm_qn	DUSP26	0.705494	Sural
S11_tpm_qn	DUSP26	0.508947	Sural
T12_tpm_qn	DUSP26	0.49159	Tibial
T13_tpm_qn	DUSP26	0.457221	Tibial
S13_tpm_qn	DUSP26	0.339144	Sural
T13_tpm_qn	ENPP3	3.25861	Tibial
T12_tpm_qn	ENPP3	3.23021	Tibial
T2_tpm_qn	ENPP3	3.1698	Tibial
S14_tpm_qn	ENPP3	2.71196	Sural
T8_tpm_qn	ENPP3	2.37272	Tibial
S13_tpm_qn	ENPP3	2.36768	Sural
T5_tpm_qn	ENPP3	2.21109	Tibial
T14_tpm_qn	ENPP3	2.17389	Tibial
S12_tpm_qn	ENPP3	2.09256	Sural
T1_tpm_qn	ENPP3	2.06935	Tibial
T4_tpm_qn	ENPP3	2.02622	Tibial
T3_tpm_qn	ENPP3	2.00335	Tibial
T6_tpm_qn	ENPP3	1.88347	Tibial
S8_tpm_qn	ENPP3	1.72277	Sural
T7_tpm_qn	ENPP3	1.6499	Tibial
S11_tpm_qn	ENPP3	1.38112	Sural
T10_tpm_qn	ENPP3	1.00792	Tibial
T11_tpm_qn	ENPP3	0.8786	Tibial
T1_tpm_qn	NTRK1	7.35378	Tibial
T7_tpm_qn	NTRK1	5.29231	Tibial
T4_tpm_qn	NTRK1	4.73914	Tibial
S14_tpm_qn	NTRK1	4.28547	Sural
T5_tpm_qn	NTRK1	4.09763	Tibial
T3_tpm_qn	NTRK1	3.81937	Tibial
S13_tpm_qn	NTRK1	2.97082	Sural
T12_tpm_qn	NTRK1	2.69473	Tibial
T6_tpm_qn	NTRK1	2.6116	Tibial
T14_tpm_qn	NTRK1	2.55957	Tibial
T13_tpm_qn	NTRK1	2.41562	Tibial
T2_tpm_qn	NTRK1	2.03327	Tibial
S12_tpm_qn	NTRK1	1.82665	Sural
S11_tpm_qn	NTRK1	1.5943	Sural
T8_tpm_qn	NTRK1	1.18165	Tibial
T10_tpm_qn	NTRK1	0.927329	Tibial
T11_tpm_qn	NTRK1	0.825801	Tibial
S8_tpm_qn	NTRK1	0.566705	Sural
T6_tpm_qn	PCP4	25.1233	Tibial
T5_tpm_qn	PCP4	23.7419	Tibial
T7_tpm_qn	PCP4	18.9347	Tibial
T10_tpm_qn	PCP4	15.6939	Tibial
T12_tpm_qn	PCP4	14.0837	Tibial
S12_tpm_qn	PCP4	9.7433	Sural
T3_tpm_qn	PCP4	5.64055	Tibial
S11_tpm_qn	PCP4	5.486	Sural
T14_tpm_qn	PCP4	4.81178	Tibial
T1_tpm_qn	PCP4	3.40058	Tibial
S14_tpm_qn	PCP4	1.89306	Sural
T11_tpm_qn	PCP4	1.81925	Tibial
T4_tpm_qn	PCP4	1.35359	Tibial
T8_tpm_qn	PCP4	1.21804	Tibial
T2_tpm_qn	PCP4	0.62065	Tibial
S8_tpm_qn	PCP4	0.472058	Sural
S13_tpm_qn	PCP4	0.238307	Sural
T13_tpm_qn	PCP4	0.188094	Tibial
S12_tpm_qn	PRPH	13.875	Sural
S14_tpm_qn	PRPH	9.30109	Sural
T1_tpm_qn	PRPH	8.71193	Tibial
S13_tpm_qn	PRPH	8.25661	Sural
T5_tpm_qn	PRPH	7.54803	Tibial
T2_tpm_qn	PRPH	7.23445	Tibial
T14_tpm_qn	PRPH	6.81938	Tibial
S8_tpm_qn	PRPH	6.15813	Sural
T12_tpm_qn	PRPH	5.83093	Tibial
T4_tpm_qn	PRPH	5.42057	Tibial
S11_tpm_qn	PRPH	4.83134	Sural
T7_tpm_qn	PRPH	4.35484	Tibial
T8_tpm_qn	PRPH	4.32436	Tibial
T13_tpm_qn	PRPH	3.35249	Tibial
T6_tpm_qn	PRPH	3.23021	Tibial
T11_tpm_qn	PRPH	2.83553	Tibial
T3_tpm_qn	PRPH	2.26411	Tibial
T10_tpm_qn	PRPH	1.73014	Tibial
T5_tpm_qn	ROBO2	0.66289	Tibial
T7_tpm_qn	ROBO2	0.56373	Tibial
T13_tpm_qn	ROBO2	0.50691	Tibial
S13_tpm_qn	ROBO2	0.505167	Sural
T1_tpm_qn	ROBO2	0.313066	Tibial
T12_tpm_qn	ROBO2	0.291031	Tibial
T14_tpm_qn	ROBO2	0.272886	Tibial
T2_tpm_qn	ROBO2	0.246942	Tibial
S14_tpm_qn	ROBO2	0.235308	Sural
T3_tpm_qn	ROBO2	0.227502	Tibial
S11_tpm_qn	ROBO2	0.225026	Sural
T6_tpm_qn	ROBO2	0.205451	Tibial
T10_tpm_qn	ROBO2	0.203717	Tibial
S12_tpm_qn	ROBO2	0.188862	Sural
S8_tpm_qn	ROBO2	0.147226	Sural
T4_tpm_qn	ROBO2	0.14318	Tibial
T11_tpm_qn	ROBO2	0.116966	Tibial
T8_tpm_qn	ROBO2	0.110174	Tibial
T8_tpm_qn	SCN9A	10.0412	Tibial
S8_tpm_qn	SCN9A	8.66534	Sural
T1_tpm_qn	SCN9A	7.1024	Tibial
T7_tpm_qn	SCN9A	6.88516	Tibial
T13_tpm_qn	SCN9A	6.76389	Tibial
T12_tpm_qn	SCN9A	6.68963	Tibial
T10_tpm_qn	SCN9A	6.59854	Tibial
S13_tpm_qn	SCN9A	6.58861	Sural
T2_tpm_qn	SCN9A	6.49829	Tibial
T6_tpm_qn	SCN9A	6.0858	Tibial
T11_tpm_qn	SCN9A	5.486	Tibial
S12_tpm_qn	SCN9A	5.41819	Sural
S11_tpm_qn	SCN9A	5.13332	Sural
T14_tpm_qn	SCN9A	5.12655	Tibial
T4_tpm_qn	SCN9A	5.01295	Tibial
T5_tpm_qn	SCN9A	4.77837	Tibial
T3_tpm_qn	SCN9A	4.11842	Tibial
S14_tpm_qn	SCN9A	2.62261	Sural
T4_tpm_qn	SLFN12L	10.7593	Tibial
S14_tpm_qn	SLFN12L	4.3181	Sural
S12_tpm_qn	SLFN12L	3.7193	Sural
T11_tpm_qn	SLFN12L	3.11936	Tibial
S13_tpm_qn	SLFN12L	2.73662	Sural
T5_tpm_qn	SLFN12L	2.70251	Tibial
T7_tpm_qn	SLFN12L	2.35958	Tibial
T12_tpm_qn	SLFN12L	2.34186	Tibial
S8_tpm_qn	SLFN12L	2.33618	Sural
S11_tpm_qn	SLFN12L	2.2905	Sural
T8_tpm_qn	SLFN12L	2.10438	Tibial
T3_tpm_qn	SLFN12L	1.95297	Tibial
T6_tpm_qn	SLFN12L	1.66566	Tibial
T13_tpm_qn	SLFN12L	0.68102	Tibial
T1_tpm_qn	SLFN12L	0.597106	Tibial
T2_tpm_qn	SLFN12L	0.571027	Tibial
T10_tpm_qn	SLFN12L	0.437245	Tibial
T14_tpm_qn	SLFN12L	0.391935	Tibial
T7_tpm_qn	TRPV1	35.0734	Tibial
T5_tpm_qn	TRPV1	34.8567	Tibial
T4_tpm_qn	TRPV1	32.3433	Tibial
T11_tpm_qn	TRPV1	30.8057	Tibial
S12_tpm_qn	TRPV1	27.4735	Sural
T12_tpm_qn	TRPV1	27.0743	Tibial
S8_tpm_qn	TRPV1	26.9997	Sural
T8_tpm_qn	TRPV1	26.9753	Tibial
T3_tpm_qn	TRPV1	26.3387	Tibial
T10_tpm_qn	TRPV1	25.6874	Tibial
S11_tpm_qn	TRPV1	23.7985	Sural
T2_tpm_qn	TRPV1	22.6967	Tibial
T14_tpm_qn	TRPV1	22.1985	Tibial
T6_tpm_qn	TRPV1	21.8068	Tibial
T13_tpm_qn	TRPV1	18.4102	Tibial
S13_tpm_qn	TRPV1	16.9409	Sural
T1_tpm_qn	TRPV1	16.0904	Tibial
S14_tpm_qn	TRPV1	13.8336	Sural

## Sheet: Suppl.Figure6C
Gene	RNA.Putative.C.LTMRs	RNA.Pruritogen.receptor.enriched	RNA.Putative.silent.nociceptors	RNA.TRPA1.nociceptors	RNA.PENK.nociceptors	RNA.Ad.HTMRs	RNA.Cold.nociceptors	RNA.Aβ.nociceptors	RNA.Ad.LTMRs	RNA.Aβ.RA.LTMRs	RNA.Aβ.SA.LTMRs	RNA.Proprioceptors
PRPH	26.6194	35.3745	33.2115	38.1301	40.2553	38.1606	35.5127	33.7727	36.9294	24.1337	14.3237	19.9123
CALCA	12.6835	19.1559	59.9862	43.197	29.5908	25.2592	22.6363	13.273	4.55044	4.95839	3.62408	3.43822
DUSP26	0.678095	0.791332	1.59285	0.823396	0.808012	0.650689	0.688162	0.399728	0.578168	0.398658	0.320102	0.504231
NTRK1	1.74055	1.22718	1.78819	5.45622	5.2839	7.39743	6.21061	4.35287	0.851369	1.14503	0.855737	0.862093
PCP4	1.23781	0.916026	4.15113	6.59174	12.7411	11.2352	9.39458	10.2629	13.1515	3.72587	0.871636	0.785206
SLFN12L	0	0.0120737	0.00931499	0.0163062	0.00682011	0.0113546	0.0166105	0	0.00363089	0.00699919	0.00927807	0.00564838
ENPP3	0.0175698	0.00631459	0.0109075	0.0102933	0.00579695	0.0073714	0.0127801	0.01665	0.0161861	0.00870457	0.015024	0
ROBO2	0.215754	0.374328	0.18965	0.200772	0.326979	0.200649	0.29418	0.294339	0.841168	0.218835	0.250025	0.359869
CGNL1	0.0497876	0.0452477	0.0571676	0.0558634	0.0425725	0.0307318	0.0725506	0.0254925	0.0326682	0.0227117	0.038062	0.0326218
ISL1	0.11162	0.277974	0.193432	0.201222	0.312378	0.280593	0.260688	0.175085	0.158097	0.201908	0.239308	0.298339
TRPV1	2.1818	3.29378	3.0743	2.06057	0.764007	1.36087	0.537775	0.696707	0.374687	0.345459	0.285919	0.281412
SCN9A	1.46441	2.41305	2.31027	1.66316	1.43538	2.0201	1.67578	1.64701	1.2226	0.999445	0.597946	0.634344

## Sheet: Suppl.Figure_9
	sample	gene_name	tpm	group
	T5_tpm_qn	ADGRG2	8.29079	Tibial
	T10_tpm_qn	ADGRG2	7.61204	Tibial
	T4_tpm_qn	ADGRG2	7.11217	Tibial
	T7_tpm_qn	ADGRG2	6.3487	Tibial
	T11_tpm_qn	ADGRG2	6.13696	Tibial
	S13_tpm_qn	ADGRG2	6.116	Sural
	T13_tpm_qn	ADGRG2	5.99607	Tibial
	T1_tpm_qn	ADGRG2	5.42768	Tibial
	T12_tpm_qn	ADGRG2	5.19888	Tibial
	S11_tpm_qn	ADGRG2	5.1856	Sural
	S12_tpm_qn	ADGRG2	4.31633	Sural
	T14_tpm_qn	ADGRG2	4.14292	Tibial
	S14_tpm_qn	ADGRG2	3.62791	Sural
	T3_tpm_qn	ADGRG2	3.26957	Tibial
	T6_tpm_qn	ADGRG2	3.10651	Tibial
	T2_tpm_qn	ADGRG2	3.04136	Tibial
	S8_tpm_qn	ADGRG2	1.94885	Sural
	T8_tpm_qn	ADGRG2	1.622	Tibial
	S13_tpm_qn	AKR1C2	142.905	Sural
	T1_tpm_qn	AKR1C2	125.385	Tibial
	S12_tpm_qn	AKR1C2	97.8521	Sural
	T12_tpm_qn	AKR1C2	97.7419	Tibial
	T13_tpm_qn	AKR1C2	97.7419	Tibial
	T2_tpm_qn	AKR1C2	96.7683	Tibial
	T14_tpm_qn	AKR1C2	95.5159	Tibial
	S14_tpm_qn	AKR1C2	86.3151	Sural
	S11_tpm_qn	AKR1C2	85.0892	Sural
	T4_tpm_qn	AKR1C2	82.02	Tibial
	T3_tpm_qn	AKR1C2	73.6771	Tibial
	T6_tpm_qn	AKR1C2	66.9962	Tibial
	S8_tpm_qn	AKR1C2	59.5469	Sural
	T5_tpm_qn	AKR1C2	57.5108	Tibial
	T7_tpm_qn	AKR1C2	57.2362	Tibial
	T10_tpm_qn	AKR1C2	56.094	Tibial
	T11_tpm_qn	AKR1C2	40.7103	Tibial
	T8_tpm_qn	AKR1C2	40.1597	Tibial
	S12_tpm_qn	ANKRD37	29.153	Sural
	T12_tpm_qn	ANKRD37	29.0117	Tibial
	T1_tpm_qn	ANKRD37	27.1239	Tibial
	T4_tpm_qn	ANKRD37	26.7849	Tibial
	T10_tpm_qn	ANKRD37	24.656	Tibial
	S13_tpm_qn	ANKRD37	21.5015	Sural
	T5_tpm_qn	ANKRD37	19.6695	Tibial
	T7_tpm_qn	ANKRD37	19.3776	Tibial
	T2_tpm_qn	ANKRD37	19.0036	Tibial
	T6_tpm_qn	ANKRD37	18.5604	Tibial
	S8_tpm_qn	ANKRD37	17.9385	Sural
	T8_tpm_qn	ANKRD37	16.885	Tibial
	T3_tpm_qn	ANKRD37	16.6229	Tibial
	T13_tpm_qn	ANKRD37	16.5337	Tibial
	T11_tpm_qn	ANKRD37	16.0949	Tibial
	S14_tpm_qn	ANKRD37	15.1674	Sural
	S11_tpm_qn	ANKRD37	15.1144	Sural
	T14_tpm_qn	ANKRD37	14.0613	Tibial
	S8_tpm_qn	ANXA3	155.91	Sural
	T8_tpm_qn	ANXA3	151.315	Tibial
	T3_tpm_qn	ANXA3	140.14	Tibial
	T6_tpm_qn	ANXA3	133.756	Tibial
	T12_tpm_qn	ANXA3	124.637	Tibial
	T14_tpm_qn	ANXA3	116.233	Tibial
	T13_tpm_qn	ANXA3	90.9366	Tibial
	S12_tpm_qn	ANXA3	85.8719	Sural
	S13_tpm_qn	ANXA3	77.4412	Sural
	S14_tpm_qn	ANXA3	74.557	Sural
	T7_tpm_qn	ANXA3	74.0686	Tibial
	T2_tpm_qn	ANXA3	73.0442	Tibial
	T4_tpm_qn	ANXA3	71.2063	Tibial
	S11_tpm_qn	ANXA3	70.3219	Sural
	T5_tpm_qn	ANXA3	64.4932	Tibial
	T11_tpm_qn	ANXA3	49.6688	Tibial
	T10_tpm_qn	ANXA3	44.9125	Tibial
	T1_tpm_qn	ANXA3	36.1536	Tibial
	S14_tpm_qn	AQP1	1395.41	Sural
	T14_tpm_qn	AQP1	1164	Tibial
	T13_tpm_qn	AQP1	1081.91	Tibial
	S11_tpm_qn	AQP1	913.267	Sural
	T6_tpm_qn	AQP1	904.199	Tibial
	S12_tpm_qn	AQP1	860.177	Sural
	T2_tpm_qn	AQP1	725	Tibial
	T1_tpm_qn	AQP1	689.407	Tibial
	T8_tpm_qn	AQP1	616.441	Tibial
	T5_tpm_qn	AQP1	601.37	Tibial
	T7_tpm_qn	AQP1	573.855	Tibial
	T4_tpm_qn	AQP1	567.406	Tibial
	S13_tpm_qn	AQP1	551.082	Sural
	T3_tpm_qn	AQP1	508.653	Tibial
	T12_tpm_qn	AQP1	288.29	Tibial
	T11_tpm_qn	AQP1	235.089	Tibial
	S8_tpm_qn	AQP1	176.411	Sural
	T10_tpm_qn	AQP1	144.596	Tibial
	T7_tpm_qn	ASIC1	8.11088	Tibial
	T13_tpm_qn	ASIC1	6.86147	Tibial
	T4_tpm_qn	ASIC1	6.81938	Tibial
	T1_tpm_qn	ASIC1	6.17659	Tibial
	T5_tpm_qn	ASIC1	6.05409	Tibial
	T6_tpm_qn	ASIC1	5.98907	Tibial
	T2_tpm_qn	ASIC1	5.41264	Tibial
	T3_tpm_qn	ASIC1	5.24248	Tibial
	T14_tpm_qn	ASIC1	5.19309	Tibial
	T12_tpm_qn	ASIC1	4.94464	Tibial
	S12_tpm_qn	ASIC1	4.66221	Sural
	S13_tpm_qn	ASIC1	4.56925	Sural
	T10_tpm_qn	ASIC1	4.22135	Tibial
	S14_tpm_qn	ASIC1	4.18323	Sural
	S11_tpm_qn	ASIC1	4.11224	Sural
	S8_tpm_qn	ASIC1	4.09885	Sural
	T8_tpm_qn	ASIC1	3.57153	Tibial
	T11_tpm_qn	ASIC1	1.54782	Tibial
	T14_tpm_qn	ATP2B4	50.9907	Tibial
	T5_tpm_qn	ATP2B4	40.7177	Tibial
	T1_tpm_qn	ATP2B4	40.137	Tibial
	S8_tpm_qn	ATP2B4	36.5566	Sural
	T2_tpm_qn	ATP2B4	11.1922	Tibial
	T4_tpm_qn	ATP2B4	10.8016	Tibial
	S14_tpm_qn	ATP2B4	10.5266	Sural
	S13_tpm_qn	ATP2B4	10.4075	Sural
	T7_tpm_qn	ATP2B4	8.95956	Tibial
	T8_tpm_qn	ATP2B4	8.87169	Tibial
	T6_tpm_qn	ATP2B4	8.25021	Tibial
	T13_tpm_qn	ATP2B4	7.99923	Tibial
	T3_tpm_qn	ATP2B4	6.89381	Tibial
	T10_tpm_qn	ATP2B4	6.10421	Tibial
	S11_tpm_qn	ATP2B4	5.42292	Sural
	T12_tpm_qn	ATP2B4	4.99579	Tibial
	S12_tpm_qn	ATP2B4	4.98826	Sural
	T11_tpm_qn	ATP2B4	3.77046	Tibial
	T1_tpm_qn	BAIAP2L1	11.5425	Tibial
	S11_tpm_qn	BAIAP2L1	11.5337	Sural
	S14_tpm_qn	BAIAP2L1	11.3503	Sural
	S12_tpm_qn	BAIAP2L1	11.2885	Sural
	S13_tpm_qn	BAIAP2L1	9.41449	Sural
	S8_tpm_qn	BAIAP2L1	8.99656	Sural
	T6_tpm_qn	BAIAP2L1	8.80301	Tibial
	T14_tpm_qn	BAIAP2L1	8.78725	Tibial
	T2_tpm_qn	BAIAP2L1	8.65456	Tibial
	T4_tpm_qn	BAIAP2L1	8.10864	Tibial
	T10_tpm_qn	BAIAP2L1	7.85803	Tibial
	T11_tpm_qn	BAIAP2L1	7.73864	Tibial
	T8_tpm_qn	BAIAP2L1	7.6781	Tibial
	T12_tpm_qn	BAIAP2L1	6.85808	Tibial
	T3_tpm_qn	BAIAP2L1	6.41996	Tibial
	T7_tpm_qn	BAIAP2L1	6.41548	Tibial
	T13_tpm_qn	BAIAP2L1	6.20386	Tibial
	T5_tpm_qn	BAIAP2L1	6.06731	Tibial
	S11_tpm_qn	C10orf128	108.475	Sural
	T11_tpm_qn	C10orf128	81.2326	Tibial
	T2_tpm_qn	C10orf128	77.9484	Tibial
	T4_tpm_qn	C10orf128	70.4863	Tibial
	S8_tpm_qn	C10orf128	69.3821	Sural
	T8_tpm_qn	C10orf128	64.4345	Tibial
	T6_tpm_qn	C10orf128	64.4345	Tibial
	T5_tpm_qn	C10orf128	62.2374	Tibial
	S12_tpm_qn	C10orf128	59.4026	Sural
	T14_tpm_qn	C10orf128	58.8633	Tibial
	T3_tpm_qn	C10orf128	55.9117	Tibial
	T7_tpm_qn	C10orf128	47.8358	Tibial
	T13_tpm_qn	C10orf128	43.6025	Tibial
	T1_tpm_qn	C10orf128	42.2681	Tibial
	T10_tpm_qn	C10orf128	36.5381	Tibial
	S13_tpm_qn	C10orf128	36.2832	Sural
	T12_tpm_qn	C10orf128	30.2137	Tibial
	S14_tpm_qn	C10orf128	25.1068	Sural
	S14_tpm_qn	CACNA1H	36.0569	Sural
	S11_tpm_qn	CACNA1H	25.6552	Sural
	T1_tpm_qn	CACNA1H	24.2164	Tibial
	S12_tpm_qn	CACNA1H	20.3767	Sural
	T14_tpm_qn	CACNA1H	18.2642	Tibial
	T11_tpm_qn	CACNA1H	18.1345	Tibial
	T2_tpm_qn	CACNA1H	15.9595	Tibial
	T5_tpm_qn	CACNA1H	15.5999	Tibial
	S8_tpm_qn	CACNA1H	15.139	Sural
	T3_tpm_qn	CACNA1H	13.3798	Tibial
	T8_tpm_qn	CACNA1H	13.2248	Tibial
	T6_tpm_qn	CACNA1H	12.7001	Tibial
	S13_tpm_qn	CACNA1H	12.6513	Sural
	T12_tpm_qn	CACNA1H	12.1475	Tibial
	T13_tpm_qn	CACNA1H	9.95318	Tibial
	T7_tpm_qn	CACNA1H	9.25743	Tibial
	T4_tpm_qn	CACNA1H	7.34152	Tibial
	T10_tpm_qn	CACNA1H	7.01468	Tibial
	T2_tpm_qn	CALB2	29.3141	Tibial
	S13_tpm_qn	CALB2	23.1532	Sural
	T5_tpm_qn	CALB2	22.3488	Tibial
	T1_tpm_qn	CALB2	16.543	Tibial
	T10_tpm_qn	CALB2	14.1001	Tibial
	S12_tpm_qn	CALB2	13.9204	Sural
	T12_tpm_qn	CALB2	12.811	Tibial
	T6_tpm_qn	CALB2	12.6876	Tibial
	T3_tpm_qn	CALB2	11.2415	Tibial
	S11_tpm_qn	CALB2	10.7631	Sural
	T14_tpm_qn	CALB2	8.74349	Tibial
	S8_tpm_qn	CALB2	8.41234	Sural
	T8_tpm_qn	CALB2	7.45005	Tibial
	T13_tpm_qn	CALB2	7.30863	Tibial
	T7_tpm_qn	CALB2	5.14881	Tibial
	S14_tpm_qn	CALB2	4.98826	Sural
	T4_tpm_qn	CALB2	3.52399	Tibial
	T11_tpm_qn	CALB2	3.31085	Tibial
	S14_tpm_qn	CDKN3	28.7235	Sural
	T6_tpm_qn	CDKN3	17.1737	Tibial
	T1_tpm_qn	CDKN3	16.2006	Tibial
	T10_tpm_qn	CDKN3	11.5179	Tibial
	T14_tpm_qn	CDKN3	7.05599	Tibial
	T5_tpm_qn	CDKN3	6.65933	Tibial
	T4_tpm_qn	CDKN3	6.52729	Tibial
	S13_tpm_qn	CDKN3	4.77012	Sural
	T13_tpm_qn	CDKN3	4.69993	Tibial
	S11_tpm_qn	CDKN3	4.65795	Sural
	T3_tpm_qn	CDKN3	4.58426	Tibial
	T7_tpm_qn	CDKN3	4.51186	Tibial
	T2_tpm_qn	CDKN3	3.96834	Tibial
	S8_tpm_qn	CDKN3	3.90338	Sural
	T8_tpm_qn	CDKN3	3.7361	Tibial
	T12_tpm_qn	CDKN3	3.30518	Tibial
	S12_tpm_qn	CDKN3	3.15261	Sural
	T11_tpm_qn	CDKN3	2.0115	Tibial
	S11_tpm_qn	CDS1	3.17783	Sural
	S13_tpm_qn	CDS1	0.82799	Sural
	T4_tpm_qn	CDS1	0.685324	Tibial
	T11_tpm_qn	CDS1	0.668956	Tibial
	S12_tpm_qn	CDS1	0.59111	Sural
	S8_tpm_qn	CDS1	0.557904	Sural
	T8_tpm_qn	CDS1	0.526947	Tibial
	T12_tpm_qn	CDS1	0.504686	Tibial
	T1_tpm_qn	CDS1	0.463407	Tibial
	T13_tpm_qn	CDS1	0.44284	Tibial
	T7_tpm_qn	CDS1	0.438794	Tibial
	T3_tpm_qn	CDS1	0.431041	Tibial
	T2_tpm_qn	CDS1	0.424173	Tibial
	T6_tpm_qn	CDS1	0.422364	Tibial
	T5_tpm_qn	CDS1	0.403253	Tibial
	T10_tpm_qn	CDS1	0.365052	Tibial
	S14_tpm_qn	CDS1	0.33791	Sural
	T14_tpm_qn	CDS1	0.241339	Tibial
	T8_tpm_qn	CHADL	20.4076	Tibial
	S8_tpm_qn	CHADL	17.0482	Sural
	T14_tpm_qn	CHADL	16.8887	Tibial
	T5_tpm_qn	CHADL	16.79	Tibial
	T4_tpm_qn	CHADL	16.0302	Tibial
	T12_tpm_qn	CHADL	14.6246	Tibial
	T7_tpm_qn	CHADL	13.9308	Tibial
	T11_tpm_qn	CHADL	12.6973	Tibial
	S12_tpm_qn	CHADL	12.2422	Sural
	T13_tpm_qn	CHADL	11.465	Tibial
	T1_tpm_qn	CHADL	11.4368	Tibial
	T3_tpm_qn	CHADL	11.4062	Tibial
	T6_tpm_qn	CHADL	9.79156	Tibial
	S11_tpm_qn	CHADL	9.62725	Sural
	S13_tpm_qn	CHADL	9.08587	Sural
	T2_tpm_qn	CHADL	9.0766	Tibial
	T10_tpm_qn	CHADL	7.76897	Tibial
	S14_tpm_qn	CHADL	6.83069	Sural
	T7_tpm_qn	CHST2	28.1386	Tibial
	T3_tpm_qn	CHST2	25.6014	Tibial
	T5_tpm_qn	CHST2	16.4128	Tibial
	S8_tpm_qn	CHST2	10.5908	Sural
	T8_tpm_qn	CHST2	9.28586	Tibial
	S12_tpm_qn	CHST2	8.03996	Sural
	T4_tpm_qn	CHST2	7.63297	Tibial
	S14_tpm_qn	CHST2	6.77782	Sural
	T10_tpm_qn	CHST2	6.74515	Tibial
	S11_tpm_qn	CHST2	6.40268	Sural
	T1_tpm_qn	CHST2	5.78855	Tibial
	T14_tpm_qn	CHST2	5.33846	Tibial
	T11_tpm_qn	CHST2	5.02998	Tibial
	T2_tpm_qn	CHST2	4.64387	Tibial
	T6_tpm_qn	CHST2	3.59961	Tibial
	T12_tpm_qn	CHST2	3.57808	Tibial
	S13_tpm_qn	CHST2	2.93203	Sural
	T13_tpm_qn	CHST2	2.27803	Tibial
	T8_tpm_qn	CNR1	12.3857	Tibial
	T10_tpm_qn	CNR1	11.7289	Tibial
	S8_tpm_qn	CNR1	8.33399	Sural
	T12_tpm_qn	CNR1	7.89898	Tibial
	S12_tpm_qn	CNR1	7.56346	Sural
	T2_tpm_qn	CNR1	7.49037	Tibial
	T5_tpm_qn	CNR1	6.46355	Tibial
	T7_tpm_qn	CNR1	5.70001	Tibial
	T3_tpm_qn	CNR1	4.94222	Tibial
	T6_tpm_qn	CNR1	4.7934	Tibial
	S14_tpm_qn	CNR1	4.77966	Sural
	T1_tpm_qn	CNR1	4.25345	Tibial
	T14_tpm_qn	CNR1	4.03071	Tibial
	S11_tpm_qn	CNR1	3.48886	Sural
	T4_tpm_qn	CNR1	2.74822	Tibial
	T13_tpm_qn	CNR1	2.55777	Tibial
	T11_tpm_qn	CNR1	2.41281	Tibial
	S13_tpm_qn	CNR1	2.14888	Sural
	T6_tpm_qn	CSF3R	84.1152	Tibial
	T2_tpm_qn	CSF3R	60.7266	Tibial
	T1_tpm_qn	CSF3R	56.3575	Tibial
	T14_tpm_qn	CSF3R	53.1652	Tibial
	T11_tpm_qn	CSF3R	51.2652	Tibial
	T3_tpm_qn	CSF3R	48.8314	Tibial
	T4_tpm_qn	CSF3R	47.8098	Tibial
	T10_tpm_qn	CSF3R	42.2176	Tibial
	T5_tpm_qn	CSF3R	36.8768	Tibial
	T7_tpm_qn	CSF3R	36.0762	Tibial
	S14_tpm_qn	CSF3R	34.1141	Sural
	S11_tpm_qn	CSF3R	32.4952	Sural
	T8_tpm_qn	CSF3R	30.5833	Tibial
	T13_tpm_qn	CSF3R	29.7448	Tibial
	S8_tpm_qn	CSF3R	27.892	Sural
	S13_tpm_qn	CSF3R	27.153	Sural
	T12_tpm_qn	CSF3R	22.9704	Tibial
	S12_tpm_qn	CSF3R	20.0442	Sural
	S11_tpm_qn	DAPL1	11.4213	Sural
	S12_tpm_qn	DAPL1	5.14002	Sural
	T13_tpm_qn	DAPL1	3.94225	Tibial
	T12_tpm_qn	DAPL1	2.35188	Tibial
	S13_tpm_qn	DAPL1	2.23375	Sural
	T4_tpm_qn	DAPL1	1.4764	Tibial
	S8_tpm_qn	DAPL1	1.45386	Sural
	T8_tpm_qn	DAPL1	1.21261	Tibial
	T14_tpm_qn	DAPL1	1.1469	Tibial
	T7_tpm_qn	DAPL1	1.1418	Tibial
	T6_tpm_qn	DAPL1	1.01089	Tibial
	T11_tpm_qn	DAPL1	0.954683	Tibial
	S14_tpm_qn	DAPL1	0.811719	Sural
	T3_tpm_qn	DAPL1	0.625679	Tibial
	T2_tpm_qn	DAPL1	0.24638	Tibial
	T5_tpm_qn	DAPL1	0.212919	Tibial
	T1_tpm_qn	DAPL1	0.193631	Tibial
	T10_tpm_qn	DAPL1	0	Tibial
	T10_tpm_qn	DHRS2	1.0939	Tibial
	T12_tpm_qn	DHRS2	1.00428	Tibial
	S12_tpm_qn	DHRS2	0.982654	Sural
	T6_tpm_qn	DHRS2	0.721299	Tibial
	T5_tpm_qn	DHRS2	0.59969	Tibial
	T4_tpm_qn	DHRS2	0.482288	Tibial
	T14_tpm_qn	DHRS2	0.427147	Tibial
	S11_tpm_qn	DHRS2	0.419481	Sural
	T3_tpm_qn	DHRS2	0.404539	Tibial
	S8_tpm_qn	DHRS2	0.386681	Sural
	S14_tpm_qn	DHRS2	0.349606	Sural
	T7_tpm_qn	DHRS2	0.349606	Tibial
	T11_tpm_qn	DHRS2	0.342218	Tibial
	S13_tpm_qn	DHRS2	0.300623	Sural
	T1_tpm_qn	DHRS2	0.241339	Tibial
	T8_tpm_qn	DHRS2	0.205969	Tibial
	T2_tpm_qn	DHRS2	0.19084	Tibial
	T13_tpm_qn	DHRS2	0.0897682	Tibial
	T1_tpm_qn	DOC2A	9.05531	Tibial
	T7_tpm_qn	DOC2A	5.82201	Tibial
	T6_tpm_qn	DOC2A	5.71767	Tibial
	T3_tpm_qn	DOC2A	4.71548	Tibial
	T2_tpm_qn	DOC2A	4.39131	Tibial
	T13_tpm_qn	DOC2A	3.52399	Tibial
	S13_tpm_qn	DOC2A	3.39054	Sural
	T8_tpm_qn	DOC2A	3.35249	Tibial
	T4_tpm_qn	DOC2A	3.26208	Tibial
	T12_tpm_qn	DOC2A	2.56772	Tibial
	T14_tpm_qn	DOC2A	2.21957	Tibial
	T5_tpm_qn	DOC2A	1.73565	Tibial
	S11_tpm_qn	DOC2A	1.46739	Sural
	S12_tpm_qn	DOC2A	1.40522	Sural
	T10_tpm_qn	DOC2A	1.20892	Tibial
	S14_tpm_qn	DOC2A	0.949092	Sural
	S8_tpm_qn	DOC2A	0.927329	Sural
	T11_tpm_qn	DOC2A	0.464916	Tibial
	T7_tpm_qn	EBF4	31.0706	Tibial
	T13_tpm_qn	EBF4	26.6226	Tibial
	T14_tpm_qn	EBF4	25.6253	Tibial
	T3_tpm_qn	EBF4	23.7745	Tibial
	T6_tpm_qn	EBF4	21.9939	Tibial
	T10_tpm_qn	EBF4	21.2153	Tibial
	T12_tpm_qn	EBF4	21.062	Tibial
	T5_tpm_qn	EBF4	20.4466	Tibial
	T1_tpm_qn	EBF4	18.9842	Tibial
	S8_tpm_qn	EBF4	17.8027	Sural
	T8_tpm_qn	EBF4	17.7508	Tibial
	S12_tpm_qn	EBF4	17.4808	Sural
	T2_tpm_qn	EBF4	15.2238	Tibial
	S13_tpm_qn	EBF4	14.9751	Sural
	T4_tpm_qn	EBF4	14.0227	Tibial
	T11_tpm_qn	EBF4	11.8581	Tibial
	S11_tpm_qn	EBF4	8.83634	Sural
	S14_tpm_qn	EBF4	8.22653	Sural
	S14_tpm_qn	EDNRA	21.7472	Sural
	T12_tpm_qn	EDNRA	20.7433	Tibial
	S12_tpm_qn	EDNRA	19.6004	Sural
	S11_tpm_qn	EDNRA	16.5109	Sural
	T13_tpm_qn	EDNRA	13.8711	Tibial
	T14_tpm_qn	EDNRA	11.5265	Tibial
	T2_tpm_qn	EDNRA	10.4075	Tibial
	T8_tpm_qn	EDNRA	9.89025	Tibial
	T1_tpm_qn	EDNRA	9.5233	Tibial
	T6_tpm_qn	EDNRA	9.26759	Tibial
	T3_tpm_qn	EDNRA	8.11651	Tibial
	S8_tpm_qn	EDNRA	7.87638	Sural
	T7_tpm_qn	EDNRA	6.26733	Tibial
	T10_tpm_qn	EDNRA	6.01661	Tibial
	T5_tpm_qn	EDNRA	5.77451	Tibial
	S13_tpm_qn	EDNRA	4.20396	Sural
	T11_tpm_qn	EDNRA	3.35055	Tibial
	T4_tpm_qn	EDNRA	3.28779	Tibial
	T5_tpm_qn	EPN3	2.07821	Tibial
	S11_tpm_qn	EPN3	1.26299	Sural
	T1_tpm_qn	EPN3	1.15451	Tibial
	T6_tpm_qn	EPN3	1.13271	Tibial
	S8_tpm_qn	EPN3	1.11339	Sural
	T4_tpm_qn	EPN3	1.05096	Tibial
	T7_tpm_qn	EPN3	1.00976	Tibial
	T2_tpm_qn	EPN3	0.997088	Tibial
	S13_tpm_qn	EPN3	0.817534	Sural
	T14_tpm_qn	EPN3	0.802685	Tibial
	T3_tpm_qn	EPN3	0.750137	Tibial
	T11_tpm_qn	EPN3	0.635428	Tibial
	T12_tpm_qn	EPN3	0.52188	Tibial
	T13_tpm_qn	EPN3	0.477154	Tibial
	T8_tpm_qn	EPN3	0.459914	Tibial
	S12_tpm_qn	EPN3	0.458512	Sural
	T10_tpm_qn	EPN3	0.376688	Tibial
	S14_tpm_qn	EPN3	0.268808	Sural
	T7_tpm_qn	ETV1	9.87065	Tibial
	T13_tpm_qn	ETV1	4.30757	Tibial
	T8_tpm_qn	ETV1	4.29539	Tibial
	T2_tpm_qn	ETV1	3.48732	Tibial
	T3_tpm_qn	ETV1	3.43815	Tibial
	T14_tpm_qn	ETV1	3.19292	Tibial
	T6_tpm_qn	ETV1	3.09559	Tibial
	S13_tpm_qn	ETV1	2.89743	Sural
	T10_tpm_qn	ETV1	2.75485	Tibial
	T5_tpm_qn	ETV1	2.63005	Tibial
	T4_tpm_qn	ETV1	2.57599	Tibial
	S8_tpm_qn	ETV1	2.50534	Sural
	S12_tpm_qn	ETV1	2.09606	Sural
	S14_tpm_qn	ETV1	1.93636	Sural
	T12_tpm_qn	ETV1	1.86179	Tibial
	T1_tpm_qn	ETV1	1.73431	Tibial
	S11_tpm_qn	ETV1	1.2281	Sural
	T11_tpm_qn	ETV1	0.890669	Tibial
	S11_tpm_qn	FAM49A	12.4918	Sural
	S14_tpm_qn	FAM49A	12.0557	Sural
	S13_tpm_qn	FAM49A	11.9928	Sural
	T2_tpm_qn	FAM49A	11.169	Tibial
	T1_tpm_qn	FAM49A	10.85	Tibial
	T13_tpm_qn	FAM49A	10.0703	Tibial
	T6_tpm_qn	FAM49A	10.0272	Tibial
	T4_tpm_qn	FAM49A	9.48938	Tibial
	T10_tpm_qn	FAM49A	9.31568	Tibial
	T11_tpm_qn	FAM49A	9.27544	Tibial
	S12_tpm_qn	FAM49A	8.83634	Sural
	T5_tpm_qn	FAM49A	8.39638	Tibial
	T14_tpm_qn	FAM49A	8.28501	Tibial
	T3_tpm_qn	FAM49A	7.43606	Tibial
	T12_tpm_qn	FAM49A	6.98059	Tibial
	S8_tpm_qn	FAM49A	6.97929	Sural
	T8_tpm_qn	FAM49A	5.949	Tibial
	T7_tpm_qn	FAM49A	5.90632	Tibial
	S13_tpm_qn	FAM89A	19.4246	Sural
	T2_tpm_qn	FAM89A	18.3303	Tibial
	S14_tpm_qn	FAM89A	18.0056	Sural
	T1_tpm_qn	FAM89A	17.6214	Tibial
	S11_tpm_qn	FAM89A	17.0296	Sural
	T10_tpm_qn	FAM89A	16.1597	Tibial
	T5_tpm_qn	FAM89A	14.4014	Tibial
	T11_tpm_qn	FAM89A	14.0157	Tibial
	S8_tpm_qn	FAM89A	12.7687	Sural
	T3_tpm_qn	FAM89A	12.3688	Tibial
	S12_tpm_qn	FAM89A	12.3534	Sural
	T6_tpm_qn	FAM89A	12.3291	Tibial
	T13_tpm_qn	FAM89A	12.1963	Tibial
	T14_tpm_qn	FAM89A	10.4496	Tibial
	T8_tpm_qn	FAM89A	10.3238	Tibial
	T12_tpm_qn	FAM89A	7.60427	Tibial
	T7_tpm_qn	FAM89A	7.21381	Tibial
	T4_tpm_qn	FAM89A	5.03318	Tibial
	T5_tpm_qn	GFRA2	13.865	Tibial
	T2_tpm_qn	GFRA2	13.6601	Tibial
	T8_tpm_qn	GFRA2	11.8536	Tibial
	S8_tpm_qn	GFRA2	11.5006	Sural
	S12_tpm_qn	GFRA2	9.38652	Sural
	T10_tpm_qn	GFRA2	8.88976	Tibial
	T3_tpm_qn	GFRA2	7.27158	Tibial
	T12_tpm_qn	GFRA2	7.13963	Tibial
	S11_tpm_qn	GFRA2	6.36681	Sural
	T1_tpm_qn	GFRA2	6.34057	Tibial
	T14_tpm_qn	GFRA2	6.26917	Tibial
	T11_tpm_qn	GFRA2	5.9629	Tibial
	S13_tpm_qn	GFRA2	5.49211	Sural
	T6_tpm_qn	GFRA2	4.84307	Tibial
	T4_tpm_qn	GFRA2	4.71974	Tibial
	T13_tpm_qn	GFRA2	4.21282	Tibial
	S14_tpm_qn	GFRA2	4.13579	Sural
	T7_tpm_qn	GFRA2	2.7681	Tibial
	T8_tpm_qn	GFRA3	317.892	Tibial
	T7_tpm_qn	GFRA3	277.199	Tibial
	S8_tpm_qn	GFRA3	274.486	Sural
	T2_tpm_qn	GFRA3	252.536	Tibial
	S12_tpm_qn	GFRA3	169.499	Sural
	T12_tpm_qn	GFRA3	167.037	Tibial
	T5_tpm_qn	GFRA3	164.943	Tibial
	T6_tpm_qn	GFRA3	159.697	Tibial
	T14_tpm_qn	GFRA3	154.137	Tibial
	T13_tpm_qn	GFRA3	128.342	Tibial
	T10_tpm_qn	GFRA3	99.1658	Tibial
	T3_tpm_qn	GFRA3	78.059	Tibial
	T1_tpm_qn	GFRA3	75.8723	Tibial
	T4_tpm_qn	GFRA3	73.0705	Tibial
	T11_tpm_qn	GFRA3	62.0767	Tibial
	S13_tpm_qn	GFRA3	59.9444	Sural
	S14_tpm_qn	GFRA3	57.3855	Sural
	S11_tpm_qn	GFRA3	43.3972	Sural
	T3_tpm_qn	GPRC5B	82.349	Tibial
	S11_tpm_qn	GPRC5B	64.5917	Sural
	S14_tpm_qn	GPRC5B	63.595	Sural
	T7_tpm_qn	GPRC5B	61.3121	Tibial
	T5_tpm_qn	GPRC5B	60.9264	Tibial
	S13_tpm_qn	GPRC5B	60.5388	Sural
	T8_tpm_qn	GPRC5B	56.1079	Tibial
	T14_tpm_qn	GPRC5B	56.0496	Tibial
	S12_tpm_qn	GPRC5B	55.5891	Sural
	T2_tpm_qn	GPRC5B	54.1047	Tibial
	T12_tpm_qn	GPRC5B	52.8426	Tibial
	S8_tpm_qn	GPRC5B	51.5474	Sural
	T6_tpm_qn	GPRC5B	51.0003	Tibial
	T13_tpm_qn	GPRC5B	50.3916	Tibial
	T4_tpm_qn	GPRC5B	46.7475	Tibial
	T10_tpm_qn	GPRC5B	44.4605	Tibial
	T11_tpm_qn	GPRC5B	41.264	Tibial
	T1_tpm_qn	GPRC5B	40.9175	Tibial
	T11_tpm_qn	GPX2	0.959191	Tibial
	S11_tpm_qn	GPX2	0.891023	Sural
	T1_tpm_qn	GPX2	0.831494	Tibial
	T2_tpm_qn	GPX2	0.715663	Tibial
	T8_tpm_qn	GPX2	0.666059	Tibial
	T6_tpm_qn	GPX2	0.638322	Tibial
	T4_tpm_qn	GPX2	0.635428	Tibial
	T14_tpm_qn	GPX2	0.586862	Tibial
	T3_tpm_qn	GPX2	0.583944	Tibial
	T10_tpm_qn	GPX2	0.556036	Tibial
	T13_tpm_qn	GPX2	0.519883	Tibial
	S13_tpm_qn	GPX2	0.355588	Sural
	S14_tpm_qn	GPX2	0.268331	Sural
	T5_tpm_qn	GPX2	0.243502	Tibial
	S8_tpm_qn	GPX2	0.237481	Sural
	S12_tpm_qn	GPX2	0.227502	Sural
	T7_tpm_qn	GPX2	0.149743	Tibial
	T12_tpm_qn	GPX2	0.0917021	Tibial
	T2_tpm_qn	GZMB	19.7784	Tibial
	T4_tpm_qn	GZMB	18.0056	Tibial
	T1_tpm_qn	GZMB	13.688	Tibial
	S14_tpm_qn	GZMB	12.3907	Sural
	T10_tpm_qn	GZMB	11.1947	Tibial
	S11_tpm_qn	GZMB	10.0011	Sural
	S13_tpm_qn	GZMB	9.79733	Sural
	T6_tpm_qn	GZMB	8.74072	Tibial
	T13_tpm_qn	GZMB	7.19192	Tibial
	T3_tpm_qn	GZMB	7.18954	Tibial
	S12_tpm_qn	GZMB	7.13669	Sural
	S8_tpm_qn	GZMB	6.71689	Sural
	T5_tpm_qn	GZMB	6.67932	Tibial
	T8_tpm_qn	GZMB	6.08185	Tibial
	T12_tpm_qn	GZMB	4.55106	Tibial
	T14_tpm_qn	GZMB	3.63318	Tibial
	T7_tpm_qn	GZMB	3.46409	Tibial
	T11_tpm_qn	GZMB	2.50406	Tibial
	S14_tpm_qn	HOPX	25.175	Sural
	T2_tpm_qn	HOPX	16.5029	Tibial
	T13_tpm_qn	HOPX	15.3886	Tibial
	T14_tpm_qn	HOPX	14.0068	Tibial
	T8_tpm_qn	HOPX	12.7259	Tibial
	S8_tpm_qn	HOPX	11.7871	Sural
	S12_tpm_qn	HOPX	11.2336	Sural
	T4_tpm_qn	HOPX	10.8169	Tibial
	T7_tpm_qn	HOPX	10.1177	Tibial
	S11_tpm_qn	HOPX	9.20129	Sural
	T5_tpm_qn	HOPX	8.88623	Tibial
	T1_tpm_qn	HOPX	8.29377	Tibial
	T3_tpm_qn	HOPX	7.65477	Tibial
	T10_tpm_qn	HOPX	6.89053	Tibial
	S13_tpm_qn	HOPX	6.41812	Sural
	T11_tpm_qn	HOPX	6.31813	Tibial
	T6_tpm_qn	HOPX	4.58198	Tibial
	T12_tpm_qn	HOPX	3.67626	Tibial
	T1_tpm_qn	HS3ST2	13.5578	Tibial
	T6_tpm_qn	HS3ST2	5.40404	Tibial
	T5_tpm_qn	HS3ST2	3.95009	Tibial
	T10_tpm_qn	HS3ST2	3.70746	Tibial
	T4_tpm_qn	HS3ST2	3.59026	Tibial
	T7_tpm_qn	HS3ST2	3.53159	Tibial
	S14_tpm_qn	HS3ST2	1.91466	Sural
	T14_tpm_qn	HS3ST2	1.88985	Tibial
	T12_tpm_qn	HS3ST2	1.44487	Tibial
	T11_tpm_qn	HS3ST2	1.28906	Tibial
	S11_tpm_qn	HS3ST2	1.12316	Sural
	T3_tpm_qn	HS3ST2	1.06392	Tibial
	S13_tpm_qn	HS3ST2	0.957662	Sural
	T2_tpm_qn	HS3ST2	0.949092	Tibial
	T13_tpm_qn	HS3ST2	0.873225	Tibial
	T8_tpm_qn	HS3ST2	0.711935	Tibial
	S12_tpm_qn	HS3ST2	0.66289	Sural
	S8_tpm_qn	HS3ST2	0.478095	Sural
	T2_tpm_qn	HSPB7	64.7359	Tibial
	S13_tpm_qn	HSPB7	44.0728	Sural
	S14_tpm_qn	HSPB7	41.467	Sural
	T1_tpm_qn	HSPB7	27.669	Tibial
	S12_tpm_qn	HSPB7	23.1532	Sural
	T11_tpm_qn	HSPB7	22.7867	Tibial
	T14_tpm_qn	HSPB7	21.8106	Tibial
	S11_tpm_qn	HSPB7	20.3872	Sural
	T13_tpm_qn	HSPB7	19.6657	Tibial
	T12_tpm_qn	HSPB7	19.457	Tibial
	T5_tpm_qn	HSPB7	16.4877	Tibial
	T3_tpm_qn	HSPB7	12.288	Tibial
	T6_tpm_qn	HSPB7	12.1308	Tibial
	S8_tpm_qn	HSPB7	11.2044	Sural
	T10_tpm_qn	HSPB7	10.0603	Tibial
	T7_tpm_qn	HSPB7	9.58418	Tibial
	T8_tpm_qn	HSPB7	8.93771	Tibial
	T4_tpm_qn	HSPB7	5.29993	Tibial
	S12_tpm_qn	KCNAB1	17.3709	Sural
	S14_tpm_qn	KCNAB1	16.1176	Sural
	T11_tpm_qn	KCNAB1	13.2745	Tibial
	T3_tpm_qn	KCNAB1	12.7498	Tibial
	T8_tpm_qn	KCNAB1	12.4075	Tibial
	S11_tpm_qn	KCNAB1	12.3688	Sural
	S8_tpm_qn	KCNAB1	11.8536	Sural
	S13_tpm_qn	KCNAB1	11.5179	Sural
	T14_tpm_qn	KCNAB1	11.1259	Tibial
	T10_tpm_qn	KCNAB1	10.6658	Tibial
	T6_tpm_qn	KCNAB1	10.6209	Tibial
	T2_tpm_qn	KCNAB1	10.6111	Tibial
	T12_tpm_qn	KCNAB1	9.8875	Tibial
	T7_tpm_qn	KCNAB1	7.35628	Tibial
	T1_tpm_qn	KCNAB1	7.20093	Tibial
	T13_tpm_qn	KCNAB1	6.68143	Tibial
	T4_tpm_qn	KCNAB1	6.56269	Tibial
	T5_tpm_qn	KCNAB1	6.49003	Tibial
	T2_tpm_qn	KCNIP2	51.6944	Tibial
	S13_tpm_qn	KCNIP2	45.7604	Sural
	T1_tpm_qn	KCNIP2	31.2403	Tibial
	T12_tpm_qn	KCNIP2	30.6453	Tibial
	T5_tpm_qn	KCNIP2	29.88	Tibial
	T6_tpm_qn	KCNIP2	27.6156	Tibial
	S11_tpm_qn	KCNIP2	27.2783	Sural
	T7_tpm_qn	KCNIP2	27.1398	Tibial
	T3_tpm_qn	KCNIP2	26.693	Tibial
	T8_tpm_qn	KCNIP2	21.7409	Tibial
	T13_tpm_qn	KCNIP2	21.603	Tibial
	T11_tpm_qn	KCNIP2	21.062	Tibial
	T14_tpm_qn	KCNIP2	20.9768	Tibial
	T4_tpm_qn	KCNIP2	20.9177	Tibial
	S12_tpm_qn	KCNIP2	20.8212	Sural
	S8_tpm_qn	KCNIP2	17.7051	Sural
	S14_tpm_qn	KCNIP2	16.3878	Sural
	T10_tpm_qn	KCNIP2	13.4912	Tibial
	T13_tpm_qn	KCNIP4	0.799593	Tibial
	S13_tpm_qn	KCNIP4	0.761758	Sural
	S8_tpm_qn	KCNIP4	0.554153	Sural
	S12_tpm_qn	KCNIP4	0.496054	Sural
	T12_tpm_qn	KCNIP4	0.475128	Tibial
	T7_tpm_qn	KCNIP4	0.473728	Tibial
	T8_tpm_qn	KCNIP4	0.462682	Tibial
	S14_tpm_qn	KCNIP4	0.431775	Sural
	T2_tpm_qn	KCNIP4	0.404156	Tibial
	T10_tpm_qn	KCNIP4	0.334961	Tibial
	T6_tpm_qn	KCNIP4	0.326471	Tibial
	T1_tpm_qn	KCNIP4	0.307935	Tibial
	T3_tpm_qn	KCNIP4	0.286403	Tibial
	T14_tpm_qn	KCNIP4	0.259293	Tibial
	S11_tpm_qn	KCNIP4	0.217655	Sural
	T5_tpm_qn	KCNIP4	0.19864	Tibial
	T4_tpm_qn	KCNIP4	0.190314	Tibial
	T11_tpm_qn	KCNIP4	0.187492	Tibial
	S11_tpm_qn	KCNK1	6.74515	Sural
	S12_tpm_qn	KCNK1	5.80997	Sural
	T11_tpm_qn	KCNK1	5.01878	Tibial
	S14_tpm_qn	KCNK1	4.74053	Sural
	T12_tpm_qn	KCNK1	4.48146	Tibial
	T1_tpm_qn	KCNK1	4.44524	Tibial
	T14_tpm_qn	KCNK1	4.0949	Tibial
	S13_tpm_qn	KCNK1	4.05845	Sural
	T5_tpm_qn	KCNK1	3.78752	Tibial
	T6_tpm_qn	KCNK1	3.63318	Tibial
	T13_tpm_qn	KCNK1	3.50121	Tibial
	T4_tpm_qn	KCNK1	3.00518	Tibial
	S8_tpm_qn	KCNK1	2.90562	Sural
	T7_tpm_qn	KCNK1	2.89553	Tibial
	T10_tpm_qn	KCNK1	2.62097	Tibial
	T2_tpm_qn	KCNK1	2.5878	Tibial
	T8_tpm_qn	KCNK1	2.27566	Tibial
	T3_tpm_qn	KCNK1	1.90252	Tibial
	T8_tpm_qn	KCNN2	0.870264	Tibial
	S12_tpm_qn	KCNN2	0.693335	Sural
	T6_tpm_qn	KCNN2	0.679482	Tibial
	S14_tpm_qn	KCNN2	0.639731	Sural
	T2_tpm_qn	KCNN2	0.604026	Tibial
	S8_tpm_qn	KCNN2	0.567866	Sural
	T7_tpm_qn	KCNN2	0.496745	Tibial
	T10_tpm_qn	KCNN2	0.484947	Tibial
	T11_tpm_qn	KCNN2	0.47059	Tibial
	S11_tpm_qn	KCNN2	0.469453	Sural
	S13_tpm_qn	KCNN2	0.456425	Sural
	T5_tpm_qn	KCNN2	0.444794	Tibial
	T14_tpm_qn	KCNN2	0.438794	Tibial
	T13_tpm_qn	KCNN2	0.372291	Tibial
	T12_tpm_qn	KCNN2	0.280466	Tibial
	T4_tpm_qn	KCNN2	0.148908	Tibial
	T1_tpm_qn	KCNN2	0.133948	Tibial
	T3_tpm_qn	KCNN2	0.119744	Tibial
	T14_tpm_qn	KCNS1	1.1889	Tibial
	T3_tpm_qn	KCNS1	0.976325	Tibial
	T7_tpm_qn	KCNS1	0.950865	Tibial
	T2_tpm_qn	KCNS1	0.930785	Tibial
	T13_tpm_qn	KCNS1	0.865154	Tibial
	S8_tpm_qn	KCNS1	0.841933	Sural
	T8_tpm_qn	KCNS1	0.826939	Tibial
	S14_tpm_qn	KCNS1	0.643316	Sural
	T12_tpm_qn	KCNS1	0.572443	Tibial
	T6_tpm_qn	KCNS1	0.516313	Tibial
	S13_tpm_qn	KCNS1	0.346141	Sural
	T4_tpm_qn	KCNS1	0.308487	Tibial
	T5_tpm_qn	KCNS1	0.300091	Tibial
	T10_tpm_qn	KCNS1	0.29886	Tibial
	S12_tpm_qn	KCNS1	0.297171	Sural
	S11_tpm_qn	KCNS1	0.167891	Sural
	T1_tpm_qn	KCNS1	0.141215	Tibial
	T11_tpm_qn	KCNS1	0.137535	Tibial
	T7_tpm_qn	KCNS3	19.049	Tibial
	T8_tpm_qn	KCNS3	18.5267	Tibial
	S8_tpm_qn	KCNS3	17.4155	Sural
	T3_tpm_qn	KCNS3	15.349	Tibial
	T5_tpm_qn	KCNS3	14.5217	Tibial
	S12_tpm_qn	KCNS3	12.8524	Sural
	T12_tpm_qn	KCNS3	12.7904	Tibial
	S14_tpm_qn	KCNS3	10.837	Sural
	T14_tpm_qn	KCNS3	10.3348	Tibial
	T13_tpm_qn	KCNS3	10.2372	Tibial
	T10_tpm_qn	KCNS3	9.86692	Tibial
	T6_tpm_qn	KCNS3	9.05531	Tibial
	T4_tpm_qn	KCNS3	8.84998	Tibial
	T2_tpm_qn	KCNS3	8.018	Tibial
	T11_tpm_qn	KCNS3	6.0885	Tibial
	S13_tpm_qn	KCNS3	6.03515	Sural
	T1_tpm_qn	KCNS3	5.43528	Tibial
	S11_tpm_qn	KCNS3	3.95009	Sural
	S14_tpm_qn	KIT	19.0177	Sural
	T2_tpm_qn	KIT	11.847	Tibial
	T14_tpm_qn	KIT	11.1057	Tibial
	S11_tpm_qn	KIT	9.27238	Sural
	T1_tpm_qn	KIT	8.70427	Tibial
	T5_tpm_qn	KIT	7.95872	Tibial
	T12_tpm_qn	KIT	6.65358	Tibial
	T7_tpm_qn	KIT	6.55684	Tibial
	T11_tpm_qn	KIT	5.88823	Tibial
	S13_tpm_qn	KIT	5.7724	Sural
	T4_tpm_qn	KIT	5.26202	Tibial
	T10_tpm_qn	KIT	5.02086	Tibial
	T13_tpm_qn	KIT	5.00205	Tibial
	T6_tpm_qn	KIT	4.59043	Tibial
	S12_tpm_qn	KIT	4.29117	Sural
	T3_tpm_qn	KIT	3.88903	Tibial
	S8_tpm_qn	KIT	3.69195	Sural
	T8_tpm_qn	KIT	3.00824	Tibial
	T2_tpm_qn	LDB2	61.4468	Tibial
	S11_tpm_qn	LDB2	59.9004	Sural
	S12_tpm_qn	LDB2	58.8086	Sural
	S13_tpm_qn	LDB2	50.424	Sural
	T14_tpm_qn	LDB2	49.2027	Tibial
	S14_tpm_qn	LDB2	41.5189	Sural
	T12_tpm_qn	LDB2	35.4727	Tibial
	T3_tpm_qn	LDB2	35.459	Tibial
	T4_tpm_qn	LDB2	35.4397	Tibial
	T13_tpm_qn	LDB2	35.3263	Tibial
	T11_tpm_qn	LDB2	34.5157	Tibial
	T1_tpm_qn	LDB2	32.9514	Tibial
	T5_tpm_qn	LDB2	32.4634	Tibial
	S8_tpm_qn	LDB2	32.3913	Sural
	T8_tpm_qn	LDB2	31.4128	Tibial
	T10_tpm_qn	LDB2	29.0769	Tibial
	T7_tpm_qn	LDB2	27.954	Tibial
	T6_tpm_qn	LDB2	24.1557	Tibial
	S14_tpm_qn	LMO2	111.57	Sural
	T2_tpm_qn	LMO2	76.8556	Tibial
	T1_tpm_qn	LMO2	68.8481	Tibial
	S11_tpm_qn	LMO2	67.0593	Sural
	T6_tpm_qn	LMO2	64.5109	Tibial
	S8_tpm_qn	LMO2	63.975	Sural
	S13_tpm_qn	LMO2	60.837	Sural
	T8_tpm_qn	LMO2	57.7852	Tibial
	T3_tpm_qn	LMO2	52.8558	Tibial
	T5_tpm_qn	LMO2	52.3041	Tibial
	T11_tpm_qn	LMO2	51.2471	Tibial
	T10_tpm_qn	LMO2	49.8666	Tibial
	T13_tpm_qn	LMO2	46.591	Tibial
	T12_tpm_qn	LMO2	40.6931	Tibial
	T7_tpm_qn	LMO2	35.8343	Tibial
	S12_tpm_qn	LMO2	23.6678	Sural
	T14_tpm_qn	LMO2	19.6004	Tibial
	T4_tpm_qn	LMO2	16.5185	Tibial
	T6_tpm_qn	LXN	124.832	Tibial
	T1_tpm_qn	LXN	113.823	Tibial
	S14_tpm_qn	LXN	91.3449	Sural
	T4_tpm_qn	LXN	78.489	Tibial
	T13_tpm_qn	LXN	59.0837	Tibial
	S13_tpm_qn	LXN	56.1079	Sural
	T14_tpm_qn	LXN	48.28	Tibial
	T2_tpm_qn	LXN	47.1749	Tibial
	T5_tpm_qn	LXN	46.1428	Tibial
	T12_tpm_qn	LXN	40.328	Tibial
	T10_tpm_qn	LXN	38.7329	Tibial
	S12_tpm_qn	LXN	37.8999	Sural
	T11_tpm_qn	LXN	37.6907	Tibial
	T3_tpm_qn	LXN	35.1817	Tibial
	S11_tpm_qn	LXN	33.988	Sural
	T8_tpm_qn	LXN	32.1787	Tibial
	S8_tpm_qn	LXN	30.423	Sural
	T7_tpm_qn	LXN	21.2232	Tibial
	S14_tpm_qn	MCTP1	14.3242	Sural
	T1_tpm_qn	MCTP1	9.51846	Tibial
	T2_tpm_qn	MCTP1	8.91802	Tibial
	T14_tpm_qn	MCTP1	8.71193	Tibial
	T10_tpm_qn	MCTP1	8.53406	Tibial
	S11_tpm_qn	MCTP1	8.43291	Sural
	S12_tpm_qn	MCTP1	7.46927	Sural
	T6_tpm_qn	MCTP1	7.16352	Tibial
	S13_tpm_qn	MCTP1	6.97241	Sural
	T7_tpm_qn	MCTP1	6.75542	Tibial
	T3_tpm_qn	MCTP1	6.3736	Tibial
	S8_tpm_qn	MCTP1	6.34564	Sural
	T8_tpm_qn	MCTP1	6.22492	Tibial
	T13_tpm_qn	MCTP1	6.10052	Tibial
	T11_tpm_qn	MCTP1	5.85494	Tibial
	T5_tpm_qn	MCTP1	5.81489	Tibial
	T4_tpm_qn	MCTP1	5.17404	Tibial
	T12_tpm_qn	MCTP1	4.81444	Tibial
	T4_tpm_qn	MEI1	16.1313	Tibial
	T5_tpm_qn	MEI1	7.93799	Tibial
	S14_tpm_qn	MEI1	6.6147	Sural
	T11_tpm_qn	MEI1	5.64055	Tibial
	S11_tpm_qn	MEI1	5.52843	Sural
	S13_tpm_qn	MEI1	5.04454	Sural
	T14_tpm_qn	MEI1	4.91702	Tibial
	S12_tpm_qn	MEI1	4.86876	Sural
	T6_tpm_qn	MEI1	4.57272	Tibial
	S8_tpm_qn	MEI1	4.35078	Sural
	T7_tpm_qn	MEI1	3.92652	Tibial
	T8_tpm_qn	MEI1	3.187	Tibial
	T10_tpm_qn	MEI1	3.09559	Tibial
	T12_tpm_qn	MEI1	3.04136	Tibial
	T2_tpm_qn	MEI1	2.99341	Tibial
	T1_tpm_qn	MEI1	2.51336	Tibial
	T13_tpm_qn	MEI1	2.44207	Tibial
	T3_tpm_qn	MEI1	2.15428	Tibial
	S11_tpm_qn	MRGPRF	97.7419	Sural
	S12_tpm_qn	MRGPRF	94.251	Sural
	T11_tpm_qn	MRGPRF	93.4679	Tibial
	S14_tpm_qn	MRGPRF	88.5988	Sural
	T12_tpm_qn	MRGPRF	82.8386	Tibial
	T1_tpm_qn	MRGPRF	62.2374	Tibial
	S13_tpm_qn	MRGPRF	61.4248	Sural
	T6_tpm_qn	MRGPRF	59.5069	Tibial
	T14_tpm_qn	MRGPRF	55.4488	Tibial
	T5_tpm_qn	MRGPRF	46.5711	Tibial
	T4_tpm_qn	MRGPRF	44.6751	Tibial
	T2_tpm_qn	MRGPRF	43.0728	Tibial
	T3_tpm_qn	MRGPRF	42.1215	Tibial
	S8_tpm_qn	MRGPRF	37.7624	Sural
	T13_tpm_qn	MRGPRF	37.3503	Tibial
	T7_tpm_qn	MRGPRF	36.0975	Tibial
	T8_tpm_qn	MRGPRF	31.7404	Tibial
	T10_tpm_qn	MRGPRF	31.0396	Tibial
	T1_tpm_qn	NABP1	84.8559	Tibial
	T6_tpm_qn	NABP1	52.7788	Tibial
	T5_tpm_qn	NABP1	44.9629	Tibial
	S13_tpm_qn	NABP1	43.8592	Sural
	T4_tpm_qn	NABP1	42.4151	Tibial
	T13_tpm_qn	NABP1	40.3494	Tibial
	S14_tpm_qn	NABP1	34.5064	Sural
	T14_tpm_qn	NABP1	33.2103	Tibial
	T8_tpm_qn	NABP1	32.2415	Tibial
	S8_tpm_qn	NABP1	32.0375	Sural
	T10_tpm_qn	NABP1	31.6165	Tibial
	T2_tpm_qn	NABP1	30.6534	Tibial
	T12_tpm_qn	NABP1	25.467	Tibial
	S11_tpm_qn	NABP1	23.7051	Sural
	T7_tpm_qn	NABP1	23.2737	Tibial
	T3_tpm_qn	NABP1	22.4202	Tibial
	T11_tpm_qn	NABP1	19.3049	Tibial
	S12_tpm_qn	NABP1	16.543	Sural
	T10_tpm_qn	NGFR	1195.01	Tibial
	T5_tpm_qn	NGFR	725	Tibial
	T2_tpm_qn	NGFR	712.807	Tibial
	T7_tpm_qn	NGFR	710.036	Tibial
	T8_tpm_qn	NGFR	675.532	Tibial
	T6_tpm_qn	NGFR	612.582	Tibial
	S12_tpm_qn	NGFR	587.5	Sural
	S8_tpm_qn	NGFR	571.035	Sural
	S11_tpm_qn	NGFR	567.406	Sural
	T12_tpm_qn	NGFR	564.159	Tibial
	T3_tpm_qn	NGFR	564.159	Tibial
	T1_tpm_qn	NGFR	538.543	Tibial
	T14_tpm_qn	NGFR	527.203	Tibial
	T11_tpm_qn	NGFR	475.347	Tibial
	T4_tpm_qn	NGFR	400.699	Tibial
	T13_tpm_qn	NGFR	382.416	Tibial
	S14_tpm_qn	NGFR	374.452	Sural
	S13_tpm_qn	NGFR	350.429	Sural
	T10_tpm_qn	NRG1	8.24544	Tibial
	T8_tpm_qn	NRG1	7.72075	Tibial
	S8_tpm_qn	NRG1	7.03601	Sural
	T6_tpm_qn	NRG1	6.44199	Tibial
	T3_tpm_qn	NRG1	6.2588	Tibial
	T13_tpm_qn	NRG1	5.38606	Tibial
	T14_tpm_qn	NRG1	5.13332	Tibial
	T7_tpm_qn	NRG1	4.27789	Tibial
	T1_tpm_qn	NRG1	3.86923	Tibial
	T12_tpm_qn	NRG1	3.20726	Tibial
	T5_tpm_qn	NRG1	2.99719	Tibial
	T4_tpm_qn	NRG1	2.71382	Tibial
	S13_tpm_qn	NRG1	2.5818	Sural
	S14_tpm_qn	NRG1	2.47762	Sural
	T2_tpm_qn	NRG1	2.42688	Tibial
	S12_tpm_qn	NRG1	2.14083	Sural
	T11_tpm_qn	NRG1	2.13088	Tibial
	S11_tpm_qn	NRG1	1.80263	Sural
	S8_tpm_qn	NTNG1	36.4827	Sural
	T7_tpm_qn	NTNG1	33.01	Tibial
	T12_tpm_qn	NTNG1	30.5981	Tibial
	T2_tpm_qn	NTNG1	29.1688	Tibial
	T6_tpm_qn	NTNG1	27.6021	Tibial
	S12_tpm_qn	NTNG1	27.0966	Sural
	T4_tpm_qn	NTNG1	21.1208	Tibial
	T8_tpm_qn	NTNG1	20.2944	Tibial
	T5_tpm_qn	NTNG1	19.2931	Tibial
	T3_tpm_qn	NTNG1	17.4538	Tibial
	T1_tpm_qn	NTNG1	17.3948	Tibial
	T13_tpm_qn	NTNG1	12.9025	Tibial
	T10_tpm_qn	NTNG1	12.0731	Tibial
	S13_tpm_qn	NTNG1	11.7119	Sural
	T14_tpm_qn	NTNG1	11.4091	Tibial
	S11_tpm_qn	NTNG1	11.1332	Sural
	S14_tpm_qn	NTNG1	10.6849	Sural
	T11_tpm_qn	NTNG1	5.25247	Tibial
	T5_tpm_qn	NTNG2	3.52399	Tibial
	S12_tpm_qn	NTNG2	3.49434	Sural
	S14_tpm_qn	NTNG2	3.19562	Sural
	T1_tpm_qn	NTNG2	3.16456	Tibial
	T4_tpm_qn	NTNG2	2.91433	Tibial
	S8_tpm_qn	NTNG2	2.42199	Sural
	T8_tpm_qn	NTNG2	2.27803	Tibial
	T14_tpm_qn	NTNG2	2.26247	Tibial
	T2_tpm_qn	NTNG2	2.19783	Tibial
	T13_tpm_qn	NTNG2	2.10438	Tibial
	S11_tpm_qn	NTNG2	2.03547	Sural
	T10_tpm_qn	NTNG2	2.00088	Tibial
	T7_tpm_qn	NTNG2	1.97044	Tibial
	S13_tpm_qn	NTNG2	1.85257	Sural
	T6_tpm_qn	NTNG2	1.70015	Tibial
	T3_tpm_qn	NTNG2	1.66154	Tibial
	T12_tpm_qn	NTNG2	1.56562	Tibial
	T11_tpm_qn	NTNG2	1.00525	Tibial
	T1_tpm_qn	NTRK1	7.35378	Tibial
	T7_tpm_qn	NTRK1	5.29231	Tibial
	T4_tpm_qn	NTRK1	4.73914	Tibial
	S14_tpm_qn	NTRK1	4.28547	Sural
	T5_tpm_qn	NTRK1	4.09763	Tibial
	T3_tpm_qn	NTRK1	3.81937	Tibial
	S13_tpm_qn	NTRK1	2.97082	Sural
	T12_tpm_qn	NTRK1	2.69473	Tibial
	T6_tpm_qn	NTRK1	2.6116	Tibial
	T14_tpm_qn	NTRK1	2.55957	Tibial
	T13_tpm_qn	NTRK1	2.41562	Tibial
	T2_tpm_qn	NTRK1	2.03327	Tibial
	S12_tpm_qn	NTRK1	1.82665	Sural
	S11_tpm_qn	NTRK1	1.5943	Sural
	T8_tpm_qn	NTRK1	1.18165	Tibial
	T10_tpm_qn	NTRK1	0.927329	Tibial
	T11_tpm_qn	NTRK1	0.825801	Tibial
	S8_tpm_qn	NTRK1	0.566705	Sural
	T8_tpm_qn	NTRK2	118.438	Tibial
	T13_tpm_qn	NTRK2	101.593	Tibial
	S13_tpm_qn	NTRK2	97.5106	Sural
	S14_tpm_qn	NTRK2	93.1621	Sural
	S8_tpm_qn	NTRK2	85.1824	Sural
	T14_tpm_qn	NTRK2	73.9244	Tibial
	T3_tpm_qn	NTRK2	73.3906	Tibial
	T2_tpm_qn	NTRK2	73.1364	Tibial
	T6_tpm_qn	NTRK2	70.7209	Tibial
	T7_tpm_qn	NTRK2	58.4681	Tibial
	T5_tpm_qn	NTRK2	54.6822	Tibial
	T4_tpm_qn	NTRK2	52.1132	Tibial
	T10_tpm_qn	NTRK2	51.4601	Tibial
	T1_tpm_qn	NTRK2	46.0791	Tibial
	S12_tpm_qn	NTRK2	44.8426	Sural
	T12_tpm_qn	NTRK2	44.6751	Tibial
	T11_tpm_qn	NTRK2	44.1933	Tibial
	S11_tpm_qn	NTRK2	35.0792	Sural
	S14_tpm_qn	NTRK3	63.6816	Sural
	S8_tpm_qn	NTRK3	51.574	Sural
	T8_tpm_qn	NTRK3	48.5336	Tibial
	T3_tpm_qn	NTRK3	45.6666	Tibial
	S12_tpm_qn	NTRK3	31.6321	Sural
	T12_tpm_qn	NTRK3	30.8865	Tibial
	T5_tpm_qn	NTRK3	30.4026	Tibial
	T14_tpm_qn	NTRK3	30.3276	Tibial
	S11_tpm_qn	NTRK3	28.3541	Sural
	T7_tpm_qn	NTRK3	28.3266	Tibial
	T1_tpm_qn	NTRK3	28.0701	Tibial
	T6_tpm_qn	NTRK3	26.1078	Tibial
	T2_tpm_qn	NTRK3	24.8941	Tibial
	S13_tpm_qn	NTRK3	24.2514	Sural
	T11_tpm_qn	NTRK3	24.1618	Tibial
	T13_tpm_qn	NTRK3	23.0723	Tibial
	T4_tpm_qn	NTRK3	22.7425	Tibial
	T10_tpm_qn	NTRK3	13.6635	Tibial
	S14_tpm_qn	OSMR	104.401	Sural
	T1_tpm_qn	OSMR	82.8386	Tibial
	T6_tpm_qn	OSMR	61.6947	Tibial
	T14_tpm_qn	OSMR	56.187	Tibial
	T11_tpm_qn	OSMR	55.5891	Tibial
	T10_tpm_qn	OSMR	53.4457	Tibial
	T5_tpm_qn	OSMR	52.3927	Tibial
	S11_tpm_qn	OSMR	50.8401	Sural
	T4_tpm_qn	OSMR	47.1537	Tibial
	T3_tpm_qn	OSMR	43.6671	Tibial
	T13_tpm_qn	OSMR	41.1298	Tibial
	S13_tpm_qn	OSMR	39.9604	Sural
	S12_tpm_qn	OSMR	38.7752	Sural
	S8_tpm_qn	OSMR	37.4935	Sural
	T8_tpm_qn	OSMR	37.3081	Tibial
	T7_tpm_qn	OSMR	32.8146	Tibial
	T12_tpm_qn	OSMR	30.4691	Tibial
	T2_tpm_qn	OSMR	30.2896	Tibial
	T1_tpm_qn	PCSK1	31.1421	Tibial
	S14_tpm_qn	PCSK1	15.9788	Sural
	T11_tpm_qn	PCSK1	6.96983	Tibial
	T4_tpm_qn	PCSK1	3.7361	Tibial
	T6_tpm_qn	PCSK1	3.21279	Tibial
	T10_tpm_qn	PCSK1	2.098	Tibial
	T14_tpm_qn	PCSK1	2.04751	Tibial
	T5_tpm_qn	PCSK1	1.85128	Tibial
	S8_tpm_qn	PCSK1	1.75492	Sural
	T8_tpm_qn	PCSK1	1.55824	Tibial
	S11_tpm_qn	PCSK1	1.24355	Sural
	T7_tpm_qn	PCSK1	0.859236	Tibial
	T3_tpm_qn	PCSK1	0.685324	Tibial
	T13_tpm_qn	PCSK1	0.66473	Tibial
	S13_tpm_qn	PCSK1	0.571027	Sural
	T2_tpm_qn	PCSK1	0.369331	Tibial
	T12_tpm_qn	PCSK1	0.365052	Tibial
	S12_tpm_qn	PCSK1	0.150457	Sural
	S12_tpm_qn	PDE4C	19.9459	Sural
	T1_tpm_qn	PDE4C	12.9545	Tibial
	T2_tpm_qn	PDE4C	9.56502	Tibial
	T12_tpm_qn	PDE4C	9.01295	Tibial
	S13_tpm_qn	PDE4C	6.87581	Sural
	T8_tpm_qn	PDE4C	5.39703	Tibial
	T14_tpm_qn	PDE4C	3.38886	Tibial
	T13_tpm_qn	PDE4C	3.33787	Tibial
	S14_tpm_qn	PDE4C	2.97698	Sural
	T3_tpm_qn	PDE4C	2.57048	Tibial
	S8_tpm_qn	PDE4C	2.49903	Sural
	T6_tpm_qn	PDE4C	2.37588	Tibial
	T10_tpm_qn	PDE4C	2.37435	Tibial
	T4_tpm_qn	PDE4C	2.16361	Tibial
	T11_tpm_qn	PDE4C	1.73722	Tibial
	T7_tpm_qn	PDE4C	1.64842	Tibial
	T5_tpm_qn	PDE4C	1.50705	Tibial
	S11_tpm_qn	PDE4C	1.28125	Sural
	S14_tpm_qn	PDGFD	36.5566	Sural
	S13_tpm_qn	PDGFD	33.8152	Sural
	T13_tpm_qn	PDGFD	25.2526	Tibial
	T8_tpm_qn	PDGFD	18.7545	Tibial
	T14_tpm_qn	PDGFD	16.6255	Tibial
	T1_tpm_qn	PDGFD	15.8353	Tibial
	S8_tpm_qn	PDGFD	15.4531	Sural
	T2_tpm_qn	PDGFD	13.0531	Tibial
	T12_tpm_qn	PDGFD	12.7498	Tibial
	S12_tpm_qn	PDGFD	12.6513	Sural
	T6_tpm_qn	PDGFD	12.3576	Tibial
	S11_tpm_qn	PDGFD	10.0992	Sural
	T11_tpm_qn	PDGFD	9.61233	Tibial
	T3_tpm_qn	PDGFD	9.48938	Tibial
	T7_tpm_qn	PDGFD	8.87945	Tibial
	T4_tpm_qn	PDGFD	8.29377	Tibial
	T5_tpm_qn	PDGFD	8.10864	Tibial
	T10_tpm_qn	PDGFD	7.12995	Tibial
	T7_tpm_qn	PENK	21.1815	Tibial
	T14_tpm_qn	PENK	17.2059	Tibial
	S13_tpm_qn	PENK	16.2958	Sural
	T3_tpm_qn	PENK	15.0841	Tibial
	S12_tpm_qn	PENK	14.5029	Sural
	T12_tpm_qn	PENK	13.6916	Tibial
	T2_tpm_qn	PENK	12.7904	Tibial
	S11_tpm_qn	PENK	12.6463	Sural
	T13_tpm_qn	PENK	11.1613	Tibial
	T11_tpm_qn	PENK	10.9008	Tibial
	T10_tpm_qn	PENK	10.6015	Tibial
	T8_tpm_qn	PENK	10.2303	Tibial
	T5_tpm_qn	PENK	10.1844	Tibial
	S8_tpm_qn	PENK	8.35848	Sural
	S14_tpm_qn	PENK	8.29377	Sural
	T6_tpm_qn	PENK	7.92633	Tibial
	T4_tpm_qn	PENK	4.98009	Tibial
	T1_tpm_qn	PENK	4.02255	Tibial
	T8_tpm_qn	PIEZO2	15.672	Tibial
	S8_tpm_qn	PIEZO2	11.4314	Sural
	T3_tpm_qn	PIEZO2	8.53166	Tibial
	T7_tpm_qn	PIEZO2	7.97015	Tibial
	T5_tpm_qn	PIEZO2	7.77329	Tibial
	T4_tpm_qn	PIEZO2	5.88591	Tibial
	T14_tpm_qn	PIEZO2	5.23873	Tibial
	T10_tpm_qn	PIEZO2	4.73914	Tibial
	T11_tpm_qn	PIEZO2	4.06089	Tibial
	T13_tpm_qn	PIEZO2	3.05715	Tibial
	T6_tpm_qn	PIEZO2	2.64758	Tibial
	S11_tpm_qn	PIEZO2	2.28448	Sural
	T2_tpm_qn	PIEZO2	2.15428	Tibial
	S14_tpm_qn	PIEZO2	1.81296	Sural
	S13_tpm_qn	PIEZO2	1.4396	Sural
	T1_tpm_qn	PIEZO2	1.22899	Tibial
	S12_tpm_qn	PIEZO2	1.11578	Sural
	T12_tpm_qn	PIEZO2	0.996253	Tibial
	T8_tpm_qn	PLAT	201.979	Tibial
	T3_tpm_qn	PLAT	170.489	Tibial
	S8_tpm_qn	PLAT	168.404	Sural
	T2_tpm_qn	PLAT	157.46	Tibial
	T12_tpm_qn	PLAT	126.132	Tibial
	T7_tpm_qn	PLAT	121.416	Tibial
	T6_tpm_qn	PLAT	121.187	Tibial
	T10_tpm_qn	PLAT	117.704	Tibial
	T5_tpm_qn	PLAT	109.919	Tibial
	T13_tpm_qn	PLAT	105.383	Tibial
	S12_tpm_qn	PLAT	99.1658	Sural
	T14_tpm_qn	PLAT	96.2281	Tibial
	T1_tpm_qn	PLAT	74.616	Tibial
	T11_tpm_qn	PLAT	68.8481	Tibial
	S13_tpm_qn	PLAT	65.578	Sural
	S14_tpm_qn	PLAT	64.1344	Sural
	T4_tpm_qn	PLAT	59.1383	Tibial
	S11_tpm_qn	PLAT	48.322	Sural
	S14_tpm_qn	PLXNA2	21.945	Sural
	S11_tpm_qn	PLXNA2	16.4411	Sural
	S13_tpm_qn	PLXNA2	15.6041	Sural
	T14_tpm_qn	PLXNA2	15.4977	Tibial
	T1_tpm_qn	PLXNA2	15.0569	Tibial
	T11_tpm_qn	PLXNA2	12.9946	Tibial
	S12_tpm_qn	PLXNA2	12.3907	Sural
	T2_tpm_qn	PLXNA2	11.0508	Tibial
	T5_tpm_qn	PLXNA2	9.98888	Tibial
	S8_tpm_qn	PLXNA2	9.89628	Sural
	T8_tpm_qn	PLXNA2	9.41735	Tibial
	T7_tpm_qn	PLXNA2	9.17685	Tibial
	T3_tpm_qn	PLXNA2	9.12757	Tibial
	T13_tpm_qn	PLXNA2	8.78984	Tibial
	T4_tpm_qn	PLXNA2	8.23235	Tibial
	T12_tpm_qn	PLXNA2	7.30863	Tibial
	T6_tpm_qn	PLXNA2	7.05943	Tibial
	T10_tpm_qn	PLXNA2	6.59384	Tibial
	T2_tpm_qn	PPP1R1A	94.8291	Tibial
	S13_tpm_qn	PPP1R1A	80.8759	Sural
	S11_tpm_qn	PPP1R1A	53.4971	Sural
	S12_tpm_qn	PPP1R1A	48.8617	Sural
	T3_tpm_qn	PPP1R1A	42.835	Tibial
	T5_tpm_qn	PPP1R1A	37.4398	Tibial
	T12_tpm_qn	PPP1R1A	36.8617	Tibial
	T1_tpm_qn	PPP1R1A	33.0307	Tibial
	T10_tpm_qn	PPP1R1A	29.4801	Tibial
	T13_tpm_qn	PPP1R1A	22.5009	Tibial
	T6_tpm_qn	PPP1R1A	22.4608	Tibial
	T7_tpm_qn	PPP1R1A	21.6913	Tibial
	T11_tpm_qn	PPP1R1A	21.1559	Tibial
	T8_tpm_qn	PPP1R1A	20.0498	Tibial
	T14_tpm_qn	PPP1R1A	18.7114	Tibial
	S8_tpm_qn	PPP1R1A	15.8847	Sural
	T4_tpm_qn	PPP1R1A	12.3576	Tibial
	S14_tpm_qn	PPP1R1A	11.6122	Sural
	T14_tpm_qn	PRAP1	183.813	Tibial
	T12_tpm_qn	PRAP1	175.772	Tibial
	S12_tpm_qn	PRAP1	157.696	Sural
	T4_tpm_qn	PRAP1	129.314	Tibial
	T7_tpm_qn	PRAP1	111.57	Tibial
	T2_tpm_qn	PRAP1	94.3456	Tibial
	T3_tpm_qn	PRAP1	81.3524	Tibial
	S14_tpm_qn	PRAP1	81.1641	Sural
	S8_tpm_qn	PRAP1	77.9484	Sural
	S13_tpm_qn	PRAP1	72.1683	Sural
	T10_tpm_qn	PRAP1	50.0653	Tibial
	T13_tpm_qn	PRAP1	47.277	Tibial
	T8_tpm_qn	PRAP1	33.672	Tibial
	T5_tpm_qn	PRAP1	32.3784	Tibial
	T6_tpm_qn	PRAP1	27.7476	Tibial
	T11_tpm_qn	PRAP1	21.0571	Tibial
	S11_tpm_qn	PRAP1	20.9836	Sural
	T1_tpm_qn	PRAP1	13.7628	Tibial
	T12_tpm_qn	PRDM8	16.0085	Tibial
	T4_tpm_qn	PRDM8	13.5469	Tibial
	S12_tpm_qn	PRDM8	13.4237	Sural
	T10_tpm_qn	PRDM8	12.0212	Tibial
	T14_tpm_qn	PRDM8	11.7051	Tibial
	S13_tpm_qn	PRDM8	10.706	Sural
	S11_tpm_qn	PRDM8	10.5376	Sural
	T5_tpm_qn	PRDM8	10.2064	Tibial
	T7_tpm_qn	PRDM8	9.7433	Tibial
	T13_tpm_qn	PRDM8	9.22285	Tibial
	T6_tpm_qn	PRDM8	8.97567	Tibial
	S14_tpm_qn	PRDM8	8.85569	Sural
	S8_tpm_qn	PRDM8	8.32492	Sural
	T1_tpm_qn	PRDM8	7.66554	Tibial
	T3_tpm_qn	PRDM8	7.51694	Tibial
	T2_tpm_qn	PRDM8	7.46737	Tibial
	T11_tpm_qn	PRDM8	6.24312	Tibial
	T8_tpm_qn	PRDM8	5.23205	Tibial
	T2_tpm_qn	PTGER3	13.7815	Tibial
	S13_tpm_qn	PTGER3	12.4135	Sural
	S14_tpm_qn	PTGER3	8.51233	Sural
	T1_tpm_qn	PTGER3	7.98389	Tibial
	T5_tpm_qn	PTGER3	5.64827	Tibial
	T6_tpm_qn	PTGER3	4.24828	Tibial
	T13_tpm_qn	PTGER3	3.86281	Tibial
	T14_tpm_qn	PTGER3	3.626	Tibial
	T3_tpm_qn	PTGER3	3.54077	Tibial
	T10_tpm_qn	PTGER3	3.34459	Tibial
	S11_tpm_qn	PTGER3	3.31085	Sural
	S12_tpm_qn	PTGER3	2.81385	Sural
	T7_tpm_qn	PTGER3	2.7419	Tibial
	T12_tpm_qn	PTGER3	2.57048	Tibial
	T8_tpm_qn	PTGER3	1.26832	Tibial
	T11_tpm_qn	PTGER3	1.202	Tibial
	T4_tpm_qn	PTGER3	1.06107	Tibial
	S8_tpm_qn	PTGER3	0.677313	Sural
	T1_tpm_qn	PTGIR	36.4183	Tibial
	S13_tpm_qn	PTGIR	36.1091	Sural
	S14_tpm_qn	PTGIR	34.1877	Sural
	S11_tpm_qn	PTGIR	24.7584	Sural
	T11_tpm_qn	PTGIR	19.9298	Tibial
	T13_tpm_qn	PTGIR	18.8113	Tibial
	T5_tpm_qn	PTGIR	17.7378	Tibial
	S12_tpm_qn	PTGIR	17.1159	Sural
	T14_tpm_qn	PTGIR	15.4149	Tibial
	T6_tpm_qn	PTGIR	14.83	Tibial
	T10_tpm_qn	PTGIR	13.7781	Tibial
	T12_tpm_qn	PTGIR	11.7832	Tibial
	T4_tpm_qn	PTGIR	10.9544	Tibial
	T3_tpm_qn	PTGIR	10.368	Tibial
	T7_tpm_qn	PTGIR	9.67913	Tibial
	T2_tpm_qn	PTGIR	7.91924	Tibial
	S8_tpm_qn	PTGIR	7.56164	Sural
	T8_tpm_qn	PTGIR	7.18041	Tibial
	T13_tpm_qn	QPCT	13.0939	Tibial
	S11_tpm_qn	QPCT	12.3436	Sural
	T12_tpm_qn	QPCT	10.8943	Tibial
	T10_tpm_qn	QPCT	10.8877	Tibial
	T14_tpm_qn	QPCT	10.5908	Tibial
	T5_tpm_qn	QPCT	9.55225	Tibial
	T4_tpm_qn	QPCT	9.41735	Tibial
	T6_tpm_qn	QPCT	9.3611	Tibial
	T11_tpm_qn	QPCT	9.24598	Tibial
	S12_tpm_qn	QPCT	9.17097	Sural
	T3_tpm_qn	QPCT	8.69749	Tibial
	T2_tpm_qn	QPCT	8.68198	Tibial
	T7_tpm_qn	QPCT	7.5827	Tibial
	T8_tpm_qn	QPCT	6.45094	Tibial
	S13_tpm_qn	QPCT	5.99874	Sural
	S8_tpm_qn	QPCT	5.91041	Sural
	S14_tpm_qn	QPCT	5.90213	Sural
	T1_tpm_qn	QPCT	5.75072	Tibial
	T5_tpm_qn	RAMP1	76.3196	Tibial
	T11_tpm_qn	RAMP1	67.4348	Tibial
	T3_tpm_qn	RAMP1	67.2832	Tibial
	S11_tpm_qn	RAMP1	52.743	Sural
	T1_tpm_qn	RAMP1	50.4652	Tibial
	S14_tpm_qn	RAMP1	39.3344	Sural
	T7_tpm_qn	RAMP1	38.9226	Tibial
	T10_tpm_qn	RAMP1	37.4398	Tibial
	T4_tpm_qn	RAMP1	37.1926	Tibial
	T8_tpm_qn	RAMP1	30.0206	Tibial
	T2_tpm_qn	RAMP1	23.0016	Tibial
	S12_tpm_qn	RAMP1	22.8022	Sural
	T6_tpm_qn	RAMP1	22.6806	Tibial
	T14_tpm_qn	RAMP1	17.6799	Tibial
	S13_tpm_qn	RAMP1	17.4679	Sural
	T12_tpm_qn	RAMP1	17.4237	Tibial
	S8_tpm_qn	RAMP1	17.2933	Sural
	T13_tpm_qn	RAMP1	15.4472	Tibial
	S11_tpm_qn	RAMP3	90.9748	Sural
	S8_tpm_qn	RAMP3	90.0232	Sural
	S14_tpm_qn	RAMP3	87.9596	Sural
	S12_tpm_qn	RAMP3	79.9248	Sural
	T4_tpm_qn	RAMP3	70.9903	Tibial
	T1_tpm_qn	RAMP3	66.6681	Tibial
	S13_tpm_qn	RAMP3	63.2203	Sural
	T11_tpm_qn	RAMP3	58.4002	Tibial
	T8_tpm_qn	RAMP3	58.06	Tibial
	T14_tpm_qn	RAMP3	57.2648	Tibial
	T6_tpm_qn	RAMP3	56.2858	Tibial
	T5_tpm_qn	RAMP3	55.9117	Tibial
	T7_tpm_qn	RAMP3	48.8053	Tibial
	T2_tpm_qn	RAMP3	42.1446	Tibial
	T12_tpm_qn	RAMP3	39.4247	Tibial
	T10_tpm_qn	RAMP3	38.7998	Tibial
	T3_tpm_qn	RAMP3	38.7519	Tibial
	T13_tpm_qn	RAMP3	28.3076	Tibial
	T11_tpm_qn	RASGRP2	151.016	Tibial
	S12_tpm_qn	RASGRP2	124.694	Sural
	S14_tpm_qn	RASGRP2	115.386	Sural
	S11_tpm_qn	RASGRP2	105.262	Sural
	T12_tpm_qn	RASGRP2	103.946	Tibial
	T1_tpm_qn	RASGRP2	102.986	Tibial
	T4_tpm_qn	RASGRP2	92.3032	Tibial
	S13_tpm_qn	RASGRP2	85.3999	Sural
	T5_tpm_qn	RASGRP2	80.8759	Tibial
	T6_tpm_qn	RASGRP2	73.9807	Tibial
	T14_tpm_qn	RASGRP2	62.5211	Tibial
	T2_tpm_qn	RASGRP2	61.6537	Tibial
	S8_tpm_qn	RASGRP2	54.6029	Sural
	T8_tpm_qn	RASGRP2	53.1828	Tibial
	T13_tpm_qn	RASGRP2	51.388	Tibial
	T3_tpm_qn	RASGRP2	43.6869	Tibial
	T10_tpm_qn	RASGRP2	42.1874	Tibial
	T7_tpm_qn	RASGRP2	41.8789	Tibial
	T2_tpm_qn	RBP4	162.312	Tibial
	T5_tpm_qn	RBP4	137.726	Tibial
	S13_tpm_qn	RBP4	115.448	Sural
	T3_tpm_qn	RBP4	97.1374	Tibial
	S11_tpm_qn	RBP4	77.6131	Sural
	S12_tpm_qn	RBP4	72.4877	Sural
	T10_tpm_qn	RBP4	71.7618	Tibial
	T1_tpm_qn	RBP4	70.1924	Tibial
	T4_tpm_qn	RBP4	64.6142	Tibial
	T7_tpm_qn	RBP4	60.4433	Tibial
	T12_tpm_qn	RBP4	54.91	Tibial
	T13_tpm_qn	RBP4	51.3575	Tibial
	T11_tpm_qn	RBP4	42.8981	Tibial
	T6_tpm_qn	RBP4	41.572	Tibial
	T14_tpm_qn	RBP4	40.7747	Tibial
	S14_tpm_qn	RBP4	20.0614	Sural
	S8_tpm_qn	RBP4	11.6292	Sural
	T8_tpm_qn	RBP4	10.3294	Tibial
	T1_tpm_qn	RGS4	6.42885	Tibial
	T10_tpm_qn	RGS4	2.22307	Tibial
	S14_tpm_qn	RGS4	2.18112	Sural
	T6_tpm_qn	RGS4	1.93089	Tibial
	T8_tpm_qn	RGS4	1.7846	Tibial
	T11_tpm_qn	RGS4	1.45674	Tibial
	T12_tpm_qn	RGS4	1.43005	Tibial
	S12_tpm_qn	RGS4	1.38708	Sural
	S13_tpm_qn	RGS4	1.31783	Sural
	T13_tpm_qn	RGS4	1.31177	Tibial
	T14_tpm_qn	RGS4	1.29912	Tibial
	T3_tpm_qn	RGS4	1.26169	Tibial
	S8_tpm_qn	RGS4	1.17366	Sural
	T7_tpm_qn	RGS4	1.09197	Tibial
	T5_tpm_qn	RGS4	0.872495	Tibial
	S11_tpm_qn	RGS4	0.801693	Sural
	T2_tpm_qn	RGS4	0.70823	Tibial
	T4_tpm_qn	RGS4	0.512252	Tibial
	T8_tpm_qn	RGS9	62.5794	Tibial
	T7_tpm_qn	RGS9	51.5184	Tibial
	S8_tpm_qn	RGS9	46.8091	Sural
	T12_tpm_qn	RGS9	40.0121	Tibial
	T6_tpm_qn	RGS9	39.016	Tibial
	S12_tpm_qn	RGS9	33.4065	Sural
	T2_tpm_qn	RGS9	33.1761	Tibial
	T13_tpm_qn	RGS9	32.7967	Tibial
	T4_tpm_qn	RGS9	30.4757	Tibial
	T3_tpm_qn	RGS9	28.3187	Tibial
	T14_tpm_qn	RGS9	25.7253	Tibial
	T5_tpm_qn	RGS9	23.963	Tibial
	T10_tpm_qn	RGS9	19.7298	Tibial
	T1_tpm_qn	RGS9	18.0545	Tibial
	S13_tpm_qn	RGS9	16.7688	Sural
	S11_tpm_qn	RGS9	14.4209	Sural
	S14_tpm_qn	RGS9	10.7673	Sural
	T11_tpm_qn	RGS9	10.3655	Tibial
	T5_tpm_qn	ROBO2	0.66289	Tibial
	T7_tpm_qn	ROBO2	0.56373	Tibial
	T13_tpm_qn	ROBO2	0.50691	Tibial
	S13_tpm_qn	ROBO2	0.505167	Sural
	T1_tpm_qn	ROBO2	0.313066	Tibial
	T12_tpm_qn	ROBO2	0.291031	Tibial
	T14_tpm_qn	ROBO2	0.272886	Tibial
	T2_tpm_qn	ROBO2	0.246942	Tibial
	S14_tpm_qn	ROBO2	0.235308	Sural
	T3_tpm_qn	ROBO2	0.227502	Tibial
	S11_tpm_qn	ROBO2	0.225026	Sural
	T6_tpm_qn	ROBO2	0.205451	Tibial
	T10_tpm_qn	ROBO2	0.203717	Tibial
	S12_tpm_qn	ROBO2	0.188862	Sural
	S8_tpm_qn	ROBO2	0.147226	Sural
	T4_tpm_qn	ROBO2	0.14318	Tibial
	T11_tpm_qn	ROBO2	0.116966	Tibial
	T8_tpm_qn	ROBO2	0.110174	Tibial
	T4_tpm_qn	RUNX3	6.42274	Tibial
	S14_tpm_qn	RUNX3	5.33995	Sural
	T2_tpm_qn	RUNX3	5.21704	Tibial
	T1_tpm_qn	RUNX3	5.07427	Tibial
	T5_tpm_qn	RUNX3	4.92214	Tibial
	T10_tpm_qn	RUNX3	3.77532	Tibial
	S13_tpm_qn	RUNX3	3.23433	Sural
	S12_tpm_qn	RUNX3	3.22435	Sural
	T13_tpm_qn	RUNX3	3.20352	Tibial
	S11_tpm_qn	RUNX3	3.11419	Sural
	T8_tpm_qn	RUNX3	2.72389	Tibial
	T14_tpm_qn	RUNX3	2.65689	Tibial
	T3_tpm_qn	RUNX3	2.35188	Tibial
	T6_tpm_qn	RUNX3	2.29981	Tibial
	T11_tpm_qn	RUNX3	2.14083	Tibial
	T7_tpm_qn	RUNX3	2.04436	Tibial
	T12_tpm_qn	RUNX3	1.96328	Tibial
	S8_tpm_qn	RUNX3	1.49979	Sural
	T1_tpm_qn	SCG2	61.4792	Tibial
	T11_tpm_qn	SCG2	19.2841	Tibial
	T6_tpm_qn	SCG2	12.6588	Tibial
	T10_tpm_qn	SCG2	10.3294	Tibial
	S14_tpm_qn	SCG2	8.72642	Sural
	T5_tpm_qn	SCG2	8.33108	Tibial
	S11_tpm_qn	SCG2	6.49829	Sural
	T13_tpm_qn	SCG2	6.39348	Tibial
	T4_tpm_qn	SCG2	4.71316	Tibial
	S13_tpm_qn	SCG2	4.46912	Sural
	T7_tpm_qn	SCG2	4.46018	Tibial
	T14_tpm_qn	SCG2	4.06089	Tibial
	T8_tpm_qn	SCG2	3.68213	Tibial
	S8_tpm_qn	SCG2	3.52905	Sural
	T2_tpm_qn	SCG2	3.08592	Tibial
	T3_tpm_qn	SCG2	2.62097	Tibial
	S12_tpm_qn	SCG2	1.88218	Sural
	T12_tpm_qn	SCG2	1.29284	Tibial
	S8_tpm_qn	SCN5A	7.78157	Sural
	S12_tpm_qn	SCN5A	6.80481	Sural
	T12_tpm_qn	SCN5A	6.7289	Tibial
	T5_tpm_qn	SCN5A	6.0885	Tibial
	T8_tpm_qn	SCN5A	5.43705	Tibial
	T13_tpm_qn	SCN5A	3.77222	Tibial
	T14_tpm_qn	SCN5A	3.74776	Tibial
	T3_tpm_qn	SCN5A	3.61451	Tibial
	T6_tpm_qn	SCN5A	3.06822	Tibial
	T10_tpm_qn	SCN5A	2.74037	Tibial
	T2_tpm_qn	SCN5A	2.40492	Tibial
	T4_tpm_qn	SCN5A	2.25525	Tibial
	T11_tpm_qn	SCN5A	2.23656	Tibial
	T7_tpm_qn	SCN5A	1.97772	Tibial
	S11_tpm_qn	SCN5A	1.81556	Sural
	S13_tpm_qn	SCN5A	1.69065	Sural
	S14_tpm_qn	SCN5A	1.67713	Sural
	T1_tpm_qn	SCN5A	1.61791	Tibial
	T4_tpm_qn	SDC1	14.3874	Tibial
	T10_tpm_qn	SDC1	9.45789	Tibial
	S14_tpm_qn	SDC1	8.67663	Sural
	T14_tpm_qn	SDC1	8.39976	Tibial
	S12_tpm_qn	SDC1	8.27909	Sural
	T2_tpm_qn	SDC1	7.76604	Tibial
	T6_tpm_qn	SDC1	6.68746	Tibial
	T5_tpm_qn	SDC1	6.0858	Tibial
	T12_tpm_qn	SDC1	5.97126	Tibial
	T1_tpm_qn	SDC1	5.63391	Tibial
	T8_tpm_qn	SDC1	5.2244	Tibial
	T13_tpm_qn	SDC1	4.93769	Tibial
	T7_tpm_qn	SDC1	4.7361	Tibial
	S8_tpm_qn	SDC1	4.56529	Sural
	T3_tpm_qn	SDC1	4.21696	Tibial
	T11_tpm_qn	SDC1	3.93423	Tibial
	S13_tpm_qn	SDC1	3.58636	Sural
	S11_tpm_qn	SDC1	3.08237	Sural
	T2_tpm_qn	SEMA3G	60.2233	Tibial
	S13_tpm_qn	SEMA3G	54.7372	Sural
	T5_tpm_qn	SEMA3G	52.0256	Tibial
	S12_tpm_qn	SEMA3G	50.0195	Sural
	S11_tpm_qn	SEMA3G	48.8189	Sural
	T3_tpm_qn	SEMA3G	47.6883	Tibial
	T6_tpm_qn	SEMA3G	42.8717	Tibial
	T11_tpm_qn	SEMA3G	42.5685	Tibial
	T1_tpm_qn	SEMA3G	41.4172	Tibial
	S8_tpm_qn	SEMA3G	40.6817	Sural
	T14_tpm_qn	SEMA3G	40.5434	Tibial
	T12_tpm_qn	SEMA3G	36.653	Tibial
	S14_tpm_qn	SEMA3G	33.3207	Sural
	T7_tpm_qn	SEMA3G	33.2932	Tibial
	T13_tpm_qn	SEMA3G	30.5277	Tibial
	T8_tpm_qn	SEMA3G	29.8098	Tibial
	T10_tpm_qn	SEMA3G	28.2036	Tibial
	T4_tpm_qn	SEMA3G	24.8196	Tibial
	T7_tpm_qn	SEMA6A	39.4463	Tibial
	T8_tpm_qn	SEMA6A	36.6812	Tibial
	S8_tpm_qn	SEMA6A	35.1655	Sural
	T3_tpm_qn	SEMA6A	29.0769	Tibial
	S12_tpm_qn	SEMA6A	28.3326	Sural
	T5_tpm_qn	SEMA6A	28.3266	Tibial
	T2_tpm_qn	SEMA6A	27.1398	Tibial
	T10_tpm_qn	SEMA6A	26.5407	Tibial
	T4_tpm_qn	SEMA6A	24.6951	Tibial
	T12_tpm_qn	SEMA6A	24.6501	Tibial
	T6_tpm_qn	SEMA6A	21.8964	Tibial
	T1_tpm_qn	SEMA6A	21.3133	Tibial
	T14_tpm_qn	SEMA6A	18.9623	Tibial
	S13_tpm_qn	SEMA6A	18.7022	Sural
	T13_tpm_qn	SEMA6A	14.7886	Tibial
	T11_tpm_qn	SEMA6A	12.1553	Tibial
	S11_tpm_qn	SEMA6A	11.6492	Sural
	S14_tpm_qn	SEMA6A	11.0408	Sural
	S14_tpm_qn	SERTM1	4.89151	Sural
	S13_tpm_qn	SERTM1	2.5653	Sural
	S8_tpm_qn	SERTM1	2.07403	Sural
	T3_tpm_qn	SERTM1	1.88985	Tibial
	T5_tpm_qn	SERTM1	1.79171	Tibial
	S11_tpm_qn	SERTM1	1.55303	Sural
	T13_tpm_qn	SERTM1	1.34499	Tibial
	T7_tpm_qn	SERTM1	1.10443	Tibial
	T12_tpm_qn	SERTM1	1.09864	Tibial
	S12_tpm_qn	SERTM1	1.00792	Sural
	T1_tpm_qn	SERTM1	0.938405	Tibial
	T14_tpm_qn	SERTM1	0.912205	Tibial
	T2_tpm_qn	SERTM1	0.724367	Tibial
	T8_tpm_qn	SERTM1	0.642682	Tibial
	T4_tpm_qn	SERTM1	0.44284	Tibial
	T6_tpm_qn	SERTM1	0.40045	Tibial
	T11_tpm_qn	SERTM1	0.316118	Tibial
	T10_tpm_qn	SERTM1	0.140382	Tibial
	S14_tpm_qn	SFRP1	391.007	Sural
	S13_tpm_qn	SFRP1	252.103	Sural
	T13_tpm_qn	SFRP1	205.092	Tibial
	T1_tpm_qn	SFRP1	162.648	Tibial
	T14_tpm_qn	SFRP1	141.203	Tibial
	T2_tpm_qn	SFRP1	119.995	Tibial
	T5_tpm_qn	SFRP1	117.229	Tibial
	T4_tpm_qn	SFRP1	115.803	Tibial
	S11_tpm_qn	SFRP1	104.489	Sural
	S12_tpm_qn	SFRP1	92.1055	Sural
	T6_tpm_qn	SFRP1	91.3023	Tibial
	T12_tpm_qn	SFRP1	88.2137	Tibial
	T11_tpm_qn	SFRP1	84.0644	Tibial
	T7_tpm_qn	SFRP1	61.1761	Tibial
	S8_tpm_qn	SFRP1	60.5757	Sural
	T10_tpm_qn	SFRP1	59.4894	Tibial
	T3_tpm_qn	SFRP1	51.2652	Tibial
	T8_tpm_qn	SFRP1	43.9506	Tibial
	T12_tpm_qn	SHH	59.675	Tibial
	T6_tpm_qn	SHH	45.1143	Tibial
	T5_tpm_qn	SHH	41.821	Tibial
	T3_tpm_qn	SHH	40.1266	Tibial
	T7_tpm_qn	SHH	39.2792	Tibial
	S12_tpm_qn	SHH	35.4531	Sural
	T4_tpm_qn	SHH	32.508	Tibial
	T10_tpm_qn	SHH	27.7121	Tibial
	T8_tpm_qn	SHH	27.5754	Tibial
	T11_tpm_qn	SHH	27.1398	Tibial
	T13_tpm_qn	SHH	27.0528	Tibial
	T14_tpm_qn	SHH	23.0639	Tibial
	T1_tpm_qn	SHH	21.4959	Tibial
	S13_tpm_qn	SHH	17.129	Sural
	S8_tpm_qn	SHH	16.6346	Sural
	T2_tpm_qn	SHH	12.0534	Tibial
	S11_tpm_qn	SHH	9.51846	Sural
	S14_tpm_qn	SHH	4.29539	Sural
	S13_tpm_qn	SHOX2	38.3295	Sural
	T1_tpm_qn	SHOX2	36.3506	Tibial
	S11_tpm_qn	SHOX2	32.4333	Sural
	T12_tpm_qn	SHOX2	30.7032	Tibial
	S12_tpm_qn	SHOX2	30.5277	Sural
	S14_tpm_qn	SHOX2	27.2424	Sural
	T13_tpm_qn	SHOX2	24.9927	Tibial
	T4_tpm_qn	SHOX2	24.1269	Tibial
	T14_tpm_qn	SHOX2	23.6302	Tibial
	S8_tpm_qn	SHOX2	23.1459	Sural
	T3_tpm_qn	SHOX2	22.7904	Tibial
	T2_tpm_qn	SHOX2	21.9257	Tibial
	T11_tpm_qn	SHOX2	20.9009	Tibial
	T5_tpm_qn	SHOX2	20.2383	Tibial
	T10_tpm_qn	SHOX2	20.1951	Tibial
	T6_tpm_qn	SHOX2	18.1913	Tibial
	T8_tpm_qn	SHOX2	15.025	Tibial
	T7_tpm_qn	SHOX2	14.3206	Tibial
	T10_tpm_qn	SMIM3	54.652	Tibial
	T2_tpm_qn	SMIM3	38.2214	Tibial
	T1_tpm_qn	SMIM3	37.5645	Tibial
	S12_tpm_qn	SMIM3	36.454	Sural
	S11_tpm_qn	SMIM3	34.3705	Sural
	T11_tpm_qn	SMIM3	33.0631	Tibial
	T3_tpm_qn	SMIM3	31.7908	Tibial
	T12_tpm_qn	SMIM3	30.3338	Tibial
	T6_tpm_qn	SMIM3	28.21	Tibial
	T5_tpm_qn	SMIM3	27.2355	Tibial
	S13_tpm_qn	SMIM3	23.7419	Sural
	S14_tpm_qn	SMIM3	22.6236	Sural
	T4_tpm_qn	SMIM3	22.6157	Tibial
	T8_tpm_qn	SMIM3	21.1643	Tibial
	T13_tpm_qn	SMIM3	20.4028	Tibial
	S8_tpm_qn	SMIM3	20.0871	Sural
	T14_tpm_qn	SMIM3	19.8978	Tibial
	T7_tpm_qn	SMIM3	19.6726	Tibial
	S11_tpm_qn	SNRNP25	61.9693	Sural
	T5_tpm_qn	SNRNP25	51.9811	Tibial
	T11_tpm_qn	SNRNP25	46.7565	Tibial
	T12_tpm_qn	SNRNP25	42.3435	Tibial
	S14_tpm_qn	SNRNP25	41.8106	Sural
	T4_tpm_qn	SNRNP25	38.7048	Tibial
	T14_tpm_qn	SNRNP25	38.4757	Tibial
	T2_tpm_qn	SNRNP25	36.7211	Tibial
	T7_tpm_qn	SNRNP25	36.5921	Tibial
	S12_tpm_qn	SNRNP25	35.9859	Sural
	T10_tpm_qn	SNRNP25	33.2799	Tibial
	T1_tpm_qn	SNRNP25	33.2283	Tibial
	T13_tpm_qn	SNRNP25	32.325	Tibial
	S8_tpm_qn	SNRNP25	31.344	Sural
	T6_tpm_qn	SNRNP25	30.5022	Tibial
	T3_tpm_qn	SNRNP25	30.3657	Tibial
	S13_tpm_qn	SNRNP25	29.5298	Sural
	T8_tpm_qn	SNRNP25	29.1321	Tibial
	T1_tpm_qn	SYT6	2.17389	Tibial
	T3_tpm_qn	SYT6	1.47545	Tibial
	T14_tpm_qn	SYT6	1.25302	Tibial
	T4_tpm_qn	SYT6	0.931909	Tibial
	T6_tpm_qn	SYT6	0.879915	Tibial
	T2_tpm_qn	SYT6	0.738435	Tibial
	T13_tpm_qn	SYT6	0.692861	Tibial
	T10_tpm_qn	SYT6	0.675851	Tibial
	T7_tpm_qn	SYT6	0.656848	Tibial
	T5_tpm_qn	SYT6	0.618325	Tibial
	S14_tpm_qn	SYT6	0.617064	Sural
	T11_tpm_qn	SYT6	0.548443	Tibial
	T8_tpm_qn	SYT6	0.489274	Tibial
	S8_tpm_qn	SYT6	0.444794	Sural
	T12_tpm_qn	SYT6	0.404156	Tibial
	S13_tpm_qn	SYT6	0.29886	Sural
	S11_tpm_qn	SYT6	0.0624554	Sural
	S12_tpm_qn	SYT6	0.00397986	Sural
	T11_tpm_qn	TAC1	86.6627	Tibial
	T10_tpm_qn	TAC1	73.5053	Tibial
	T1_tpm_qn	TAC1	61.009	Tibial
	S11_tpm_qn	TAC1	58.598	Sural
	T7_tpm_qn	TAC1	40.9557	Tibial
	S14_tpm_qn	TAC1	30.744	Sural
	T5_tpm_qn	TAC1	26.932	Tibial
	S13_tpm_qn	TAC1	22.6568	Sural
	S12_tpm_qn	TAC1	16.5109	Sural
	T12_tpm_qn	TAC1	15.7475	Tibial
	T4_tpm_qn	TAC1	15.2673	Tibial
	T3_tpm_qn	TAC1	14.8376	Tibial
	S8_tpm_qn	TAC1	10.1815	Sural
	T6_tpm_qn	TAC1	7.63297	Tibial
	T14_tpm_qn	TAC1	5.03318	Tibial
	T13_tpm_qn	TAC1	3.90972	Tibial
	T2_tpm_qn	TAC1	2.92387	Tibial
	T8_tpm_qn	TAC1	1.54266	Tibial
	S13_tpm_qn	TFF3	48.956	Sural
	S14_tpm_qn	TFF3	26.8281	Sural
	T5_tpm_qn	TFF3	25.4374	Tibial
	T14_tpm_qn	TFF3	24.1618	Tibial
	T12_tpm_qn	TFF3	23.2099	Tibial
	T4_tpm_qn	TFF3	22.4573	Tibial
	S8_tpm_qn	TFF3	22.0376	Sural
	T13_tpm_qn	TFF3	21.4787	Tibial
	T3_tpm_qn	TFF3	20.9555	Tibial
	T7_tpm_qn	TFF3	20.5036	Tibial
	T6_tpm_qn	TFF3	17.4108	Tibial
	S11_tpm_qn	TFF3	16.7992	Sural
	S12_tpm_qn	TFF3	15.8458	Sural
	T10_tpm_qn	TFF3	14.6329	Tibial
	T2_tpm_qn	TFF3	13.403	Tibial
	T1_tpm_qn	TFF3	11.1537	Tibial
	T11_tpm_qn	TFF3	11.1229	Tibial
	T8_tpm_qn	TFF3	5.44965	Tibial
	T10_tpm_qn	TSPAN33	44.9629	Tibial
	T4_tpm_qn	TSPAN33	43.0045	Tibial
	T6_tpm_qn	TSPAN33	42.0913	Tibial
	T2_tpm_qn	TSPAN33	41.3344	Tibial
	T11_tpm_qn	TSPAN33	38.9763	Tibial
	S11_tpm_qn	TSPAN33	35.8798	Sural
	T1_tpm_qn	TSPAN33	30.7097	Tibial
	S14_tpm_qn	TSPAN33	28.3835	Sural
	T7_tpm_qn	TSPAN33	27.206	Tibial
	T12_tpm_qn	TSPAN33	25.3025	Tibial
	S13_tpm_qn	TSPAN33	25.2831	Sural
	T3_tpm_qn	TSPAN33	25.0959	Tibial
	S12_tpm_qn	TSPAN33	23.198	Sural
	T8_tpm_qn	TSPAN33	21.5122	Tibial
	T14_tpm_qn	TSPAN33	21.2288	Tibial
	T13_tpm_qn	TSPAN33	18.5437	Tibial
	T5_tpm_qn	TSPAN33	15.5251	Tibial
	S8_tpm_qn	TSPAN33	15.2057	Sural
	T4_tpm_qn	UCN	23.4437	Tibial
	T1_tpm_qn	UCN	20.338	Tibial
	T5_tpm_qn	UCN	14.7533	Tibial
	T7_tpm_qn	UCN	14.0955	Tibial
	S13_tpm_qn	UCN	13.1486	Sural
	T12_tpm_qn	UCN	12.8904	Tibial
	T6_tpm_qn	UCN	12.1026	Tibial
	S8_tpm_qn	UCN	12.0534	Sural
	T13_tpm_qn	UCN	11.6528	Tibial
	S12_tpm_qn	UCN	11.6411	Sural
	T11_tpm_qn	UCN	11.6382	Tibial
	T8_tpm_qn	UCN	11.6104	Tibial
	T10_tpm_qn	UCN	10.5729	Tibial
	T2_tpm_qn	UCN	10.1142	Tibial
	T14_tpm_qn	UCN	10.077	Tibial
	S11_tpm_qn	UCN	9.98002	Sural
	T3_tpm_qn	UCN	9.33588	Tibial
	S14_tpm_qn	UCN	6.64973	Sural
	S13_tpm_qn	VSNL1	4.61864	Sural
	T4_tpm_qn	VSNL1	3.53159	Tibial
	T14_tpm_qn	VSNL1	3.40544	Tibial
	T2_tpm_qn	VSNL1	3.06065	Tibial
	T13_tpm_qn	VSNL1	3.04473	Tibial
	T12_tpm_qn	VSNL1	2.12424	Tibial
	T3_tpm_qn	VSNL1	2.10324	Tibial
	T7_tpm_qn	VSNL1	1.88643	Tibial
	T8_tpm_qn	VSNL1	1.6499	Tibial
	S12_tpm_qn	VSNL1	1.62936	Sural
	S14_tpm_qn	VSNL1	1.45779	Sural
	T5_tpm_qn	VSNL1	1.3094	Tibial
	T6_tpm_qn	VSNL1	1.22223	Tibial
	S8_tpm_qn	VSNL1	1.16725	Sural
	S11_tpm_qn	VSNL1	0.788878	Sural
	T10_tpm_qn	VSNL1	0.783451	Tibial
	T11_tpm_qn	VSNL1	0.624387	Tibial
	T1_tpm_qn	VSNL1	0.370315	Tibial
	T5_tpm_qn	WNT3	2.76223	Tibial
	T2_tpm_qn	WNT3	2.72508	Tibial
	S14_tpm_qn	WNT3	2.33767	Sural
	S13_tpm_qn	WNT3	2.30752	Sural
	S12_tpm_qn	WNT3	2.23979	Sural
	T10_tpm_qn	WNT3	2.23979	Tibial
	T14_tpm_qn	WNT3	2.2384	Tibial
	S11_tpm_qn	WNT3	2.17957	Sural
	T12_tpm_qn	WNT3	1.86642	Tibial
	S8_tpm_qn	WNT3	1.84883	Sural
	T13_tpm_qn	WNT3	1.70573	Tibial
	T4_tpm_qn	WNT3	1.68038	Tibial
	T8_tpm_qn	WNT3	1.65511	Tibial
	T3_tpm_qn	WNT3	1.5405	Tibial
	T11_tpm_qn	WNT3	1.3321	Tibial
	T6_tpm_qn	WNT3	1.21165	Tibial
	T1_tpm_qn	WNT3	1.06107	Tibial
	T7_tpm_qn	WNT3	1.05781	Tibial
